# Supplementary material for: Pathogenic variation types in human genes relate to diseases through Pfam and InterPro mapping
Source: Front Mol Biosci. 2022 Sep 16;9:966927. doi: 10.3389/fmolb.2022.966927 (PMC9523224; doi:10.3389/fmolb.2022.966927)
Supplement: Supplementary file 1 [file Table2.XLSX]

## Sheet: SupplementaryTable1
					Frequencies																Log-odds
Mondo anatomical system category	#diseases	#genes	#variations	P-value *	a->a	a->r	a->p	a->c	r->a	r->r	r->p	r->c	p->a	p->r	p->p	p->c	c->a	c->r	c->p	c->c	a->a	a->r	a->p	a->c	r->a	r->r	r->p	r->c	p->a	p->r	p->p	p->c	c->a	c->r	c->p	c->c
Background	4552	3605	43917	-	0.179479	0.0199244	0.100874	0.118066	0.0178523	0.00136624	0.0484789	0.0112487	0.0726842	0.0525549	0.0418071	0.0614582	0.0662173	0.0360461	0.125672	0.0462702	-	-	-	-	-	-	-	-	-	-	-	-	-	-	-	-
RESPIRATORY SYSTEM DISEASE (A)	120	136	1245	2.5	0.179116	0.0232932	0.104418	0.131727	0.026506	0.000803213	0.0506024	0.0144578	0.0674699	0.0369478	0.0473896	0.0626506	0.0666667	0.0305221	0.118072	0.0393574	-0.000878143	0.0678434	0.0149931	0.0475485	0.171651	-0.230698	0.0186183	0.108999	-0.0323302	-0.153025	0.0544328	0.00834514	0.00293712	-0.0722439	-0.0270896	-0.0702742
AUDITORY SYSTEM DISEASE (B)	246	210	2049	1.4e-08	0.189361	0.0209858	0.108346	0.166423	0.0136652	0.00195217	0.0468521	0.0102489	0.0775988	0.0385554	0.034651	0.0551489	0.0478282	0.0351391	0.116154	0.0370913	0.0232761	0.0225412	0.0310301	0.149086	-0.116077	0.15499	-0.0148236	-0.0404268	0.0284151	-0.134528	-0.0815335	-0.0470436	-0.141288	-0.0110676	-0.0342026	-0.0960293
IMMUNE SYSTEM DISEASE (C)	324	315	2984	0.019	0.180965	0.0191019	0.0941689	0.105563	0.0237936	0.00201072	0.0579759	0.0144102	0.0767426	0.044571	0.0425603	0.0757373	0.0633378	0.0365282	0.117292	0.0452413	0.00358129	-0.0183092	-0.0298734	-0.0486142	0.124766	0.167824	0.0776944	0.107565	0.0235966	-0.0715602	0.007755	0.0907295	-0.0193086	0.00576954	-0.0299684	-0.00976598
DIGESTIVE SYSTEM DISEASE (D)	278	290	2863	0.0039	0.18058	0.0171149	0.118058	0.143556	0.0132728	0.0020957	0.0408662	0.00943067	0.0719525	0.0447083	0.0387705	0.056584	0.061474	0.0345791	0.119106	0.0478519	0.00265554	-0.0660105	0.0683144	0.0848945	-0.128731	0.185801	-0.0741884	-0.0765618	-0.00439423	-0.0702244	-0.0327483	-0.0358864	-0.0322803	-0.0180443	-0.0233046	0.0145983
DISEASE OF GENITOURINARY SYSTEM (E)	307	326	3231	0.00057	0.180439	0.0201176	0.108635	0.0940885	0.0216651	0.00278552	0.0482823	0.0185701	0.0764469	0.0504488	0.0479728	0.0622098	0.0646859	0.0337357	0.128443	0.0414732	0.00231794	0.00419112	0.0321892	-0.0985894	0.0840678	0.309377	-0.00176524	0.21771	0.0219199	-0.0177624	0.0597448	0.00527899	-0.0101623	-0.0287686	0.00947352	-0.0475331
HEMATOLOGIC DISEASE (F)	323	297	3568	1.1	0.175168	0.0243834	0.0972534	0.110987	0.0238229	0.00112108	0.0574552	0.0109305	0.0681054	0.0490471	0.0400785	0.0650224	0.0706278	0.0367152	0.122758	0.0465247	-0.0105585	0.0877091	-0.0158763	-0.0268556	0.125301	-0.0858933	0.0737761	-0.0124644	-0.0282587	-0.0299998	-0.0183387	0.024483	0.0280041	0.00798831	-0.0101884	0.00238232
ENDOCRINE SYSTEM DISEASE (G)	472	443	5196	0.27	0.18418	0.0225173	0.101617	0.103349	0.0180908	0.00230947	0.0467667	0.0136644	0.0792918	0.0577367	0.0452271	0.0592764	0.0623557	0.0365666	0.120285	0.0467667	0.0112291	0.0531314	0.00318383	-0.0578208	0.00576542	0.227984	-0.0156158	0.084485	0.037788	0.0408391	0.0341488	-0.0156985	-0.0260958	0.00622632	-0.0190267	0.0046362
URINARY SYSTEM DISEASE (H)	416	387	5502	5.2e-08	0.19084	0.0178117	0.104507	0.138132	0.0150854	0.00181752	0.0448928	0.0147219	0.0737913	0.0514358	0.0408942	0.0672483	0.0625227	0.0316249	0.110687	0.0339876	0.0266551	-0.0486798	0.0153663	0.068167	-0.0731358	0.123951	-0.0333765	0.11686	0.00656534	-0.00934718	-0.00958797	0.039101	-0.0249338	-0.0568295	-0.0551409	-0.13398
INTEGUMENTARY SYSTEM DISEASE (I)	548	450	5956	9.9e-39	0.158496	0.0186367	0.092176	0.140195	0.014775	0.000671592	0.0443251	0.0129281	0.0671592	0.0841169	0.0491941	0.0768972	0.0604433	0.0334117	0.104768	0.0418066	-0.0539963	-0.029017	-0.0391633	0.0746058	-0.0821653	-0.308423	-0.0389036	0.0604319	-0.0343348	0.20427	0.070663	0.0973307	-0.0396238	-0.0329598	-0.0790077	-0.0440563
CARDIOVASCULAR DISEASE (J)	496	405	6556	5.7e-27	0.159854	0.0147956	0.0938072	0.110891	0.0183038	0.00198292	0.0472849	0.0112874	0.0732154	0.081147	0.0514033	0.0727578	0.0648261	0.0308115	0.11928	0.0483527	-0.0502913	-0.129252	-0.0315448	-0.0272305	0.010849	0.161776	-0.0108301	0.0014886	0.00316219	0.18866	0.0897411	0.0732993	-0.00922164	-0.0681457	-0.0226698	0.0191194
MUSCULOSKELETAL SYSTEM DISEASE (K)	1134	856	9686	5e-08	0.175219	0.0187919	0.107486	0.120702	0.0201342	0.00185854	0.0505937	0.0116675	0.0699019	0.0407847	0.0361384	0.0530718	0.0713474	0.0379969	0.134641	0.0496644	-0.0104314	-0.0254135	0.0275702	0.0095889	0.0522417	0.133644	0.0185436	0.0158746	-0.0169511	-0.110116	-0.0632815	-0.0637166	0.0324068	0.0228901	0.0299403	0.0307445
DISEASE OF VISUAL SYSTEM (L)	967	776	10833	1.3e-19	0.170405	0.0172621	0.0937875	0.124065	0.0157851	0.00120004	0.0534478	0.0118157	0.0708945	0.0708945	0.046063	0.0705252	0.0603711	0.0342472	0.116404	0.0428321	-0.0225307	-0.0622924	-0.031636	0.0215245	-0.0534459	-0.0563339	0.0423769	0.0213571	-0.0108276	0.129999	0.0421019	0.0597645	-0.0401426	-0.022233	-0.0332713	-0.0335317
NERVOUS SYSTEM DISORDER (M)	2313	1840	21088	0.0058	0.186371	0.0210082	0.101532	0.116185	0.0173567	0.00137525	0.0501257	0.0107175	0.0745009	0.0454783	0.0385071	0.0590411	0.0656803	0.0366577	0.128989	0.0464741	0.0163641	0.0230037	0.00282092	-0.0069747	-0.012227	0.00285473	0.0145073	-0.0210105	0.0107213	-0.0628092	-0.0357087	-0.0174256	-0.00353665	0.00730656	0.0113165	0.00191035
