# Supplementary material for: Pathogenic variation types in human genes relate to diseases through Pfam and InterPro mapping
Source: Front Mol Biosci. 2022 Sep 16;9:966927. doi: 10.3389/fmolb.2022.966927 (PMC9523224; doi:10.3389/fmolb.2022.966927)
Supplement: Supplementary file 2 [file Table3.XLSX]

## Sheet: Pfam
						Frequencies																Corrected P-value (chi-square test)	LogOdds (computed with respect to background LP/P)
EntryID	EntryName	EntryType	Pfam/InterPro mapping	# genes	# LP/P	a->a	a->p	a->r	a->c	p->a	p->p	p->r	p->c	r->a	r->p	r->r	r->c	c->a	c->p	c->r	c->c		a->a	a->p	a->r	a->c	p->a	p->p	p->r	p->c	r->a	r->p	r->r	r->c	c->a	c->p	c->r	c->c
Background LP/P				3605	43917	0.179	0.101	0.02	0.118	0.073	0.042	0.053	0.061	0.018	0.048	0.001	0.011	0.066	0.126	0.036	0.046	-	-	-	-	-	-	-	-	-	-	-	-	-	-	-	-	-
PF00001	7tm_1	Family	IPR000276	29	338	0.188119	0.138614	0.019802	0.138614	0.0693069	0.029703	0.049505	0.108911	0.019802	0.049505	0	0.00990099	0.039604	0.0792079	0.029703	0.029703	0.00923806	0.09	0.35	0.19	0.11	-0.01	-0.35	-0.18	0.49	0.22	-0.04	1.28	-0.04	-0.59	-0.5	-0.12	-0.41
PF00002	7tm_2	Family	IPR000832	5	16	0.0612245	0.0612245	0	0.193878	0.122449	0.0612245	0.0612245	0.193878	0	0.0612245	0	0	0	0.0612245	0	0.122449	-	-1.01	-0.45	0.4	0.05	0.23	0.44	0.08	0.67	0.54	0.22	2.99	0.98	-0.75	-0.7	-0.12	0.69
PF00003	7tm_3	Family	IPR017978	6	52	0.168317	0.148515	0.039604	0.188119	0.0594059	0.0792079	0.0792079	0.019802	0.0792079	0.039604	0	0.019802	0.019802	0.019802	0.019802	0.019802	0.0682091	-0.15	0.3	0.74	0.31	-0.23	0.61	0.24	-0.78	1.4	-0.12	2.24	0.91	-0.81	-1.45	-0.18	-0.47
PF00004	AAA	Domain	IPR003959	11	93	0.161616	0.111111	0.030303	0.040404	0.0505051	0.0505051	0.030303	0.0909091	0	0.020202	0	0	0.10101	0.191919	0.0909091	0.030303	0.110241	-0.15	0.03	0.56	-0.95	-0.3	0.32	-0.45	0.26	-0.68	-0.6	1.77	-0.25	0.32	0.33	0.86	-0.24
PF00005	ABC_tran	Domain	IPR003439	14	309	0.128713	0.138614	0.029703	0.138614	0.0792079	0.039604	0.039604	0.0594059	0	0.029703	0	0.019802	0.0594059	0.138614	0.039604	0.0594059	0.111627	-0.33	0.33	0.48	0.1	0.11	-0.08	-0.29	-0.04	-1.77	-0.39	1.37	0.45	-0.18	0.05	0.2	0.22
PF00006	ATP-synt_ab	Domain	IPR000194	4	13	0	0.15	0	0.23	0.08	0	0	0	0	0.08	0	0	0.15	0.31	0	0	-	-1.6	0.06	0.5	0.15	-0.07	-0.15	-0.51	-0.62	0.64	0.32	3.09	1.07	0.44	0.32	-0.02	-0.31
PF00007	Cys_knot	Domain	IPR006208	5	61	0.0990099	0.029703	0.029703	0.148515	0.0792079	0.0693069	0.0990099	0.148515	0.019802	0.029703	0	0	0.0792079	0.128713	0.019802	0.019802	0.343168	-0.63	-0.92	0.62	0.09	0.05	0.48	0.46	0.71	0.36	-0.25	2.12	0.1	0.16	-0.07	-0.3	-0.59
PF00008	EGF	Domain	IPR000742	14	165	0.0693069	0.0693069	0	0.148515	0.049505	0.207921	0.257426	0.0693069	0	0.0693069	0	0	0.00990099	0.029703	0.00990099	0.00990099	6.96671e-50	-0.87	-0.39	-1.34	0.15	-0.29	1.57	1.44	0.04	-1.19	0.36	1.26	-0.76	-1.79	-1.33	-1.16	-1.04
PF00009	GTP_EFTU	Domain	IPR000795	8	19	0.156863	0.107843	0	0	0.107843	0.107843	0.0490196	0.0490196	0	0.0490196	0	0	0	0.156863	0.107843	0.107843	-	-0.4	-0.13	0.31	-1.43	0.14	0.76	-0.01	-0.11	0.45	0.13	2.9	0.89	-0.84	-0.09	0.89	0.6
PF00010	HLH	Domain	IPR011598	16	65	0.147059	0.0784314	0.0196078	0.0196078	0.0294118	0.0196078	0	0.0490196	0	0	0	0	0.254902	0.254902	0.0784314	0.0490196	8.58947e-08	-0.23	-0.28	0.16	-1.57	-0.69	-0.49	-1.54	-0.26	-0.38	-1.4	2.07	0.05	1.21	0.57	0.75	0.05
PF00011	HSP20	Family	IPR002068	5	31	0.132653	0.0306122	0	0.0306122	0.132653	0.0612245	0.0612245	0	0	0	0	0	0.193878	0.265306	0.0612245	0.0306122	0.133289	-0.48	-0.83	0.01	-1.03	0.36	0.46	0.1	-1.1	0.16	-0.85	2.61	0.59	0.81	0.42	0.6	-0.1
PF00012	HSP70	Family	IPR013126	2	4	0.25	0	0	0	0	0	0	0	0	0.5	0	0	0	0	0.25	0	-	-0.54	-0.67	0.87	-0.87	-0.39	0.22	-0.14	-0.25	1.01	1.1	3.46	1.45	-0.28	-0.92	1.05	0.06
PF00013	KH_1	Domain	IPR004088	1	2	0	0.5	0	0.5	0	0	0	0	0	0	0	0	0	0	0	0	-	-1.13	0.13	0.97	-0.07	-0.29	0.33	-0.04	-0.14	1.12	0.11	3.57	1.55	-0.18	-0.81	0.46	0.17
PF00014	Kunitz_BPTI	Domain	IPR002223	1	1	0	0	0	0	0	0	0	0	0	1	0	0	0	0	0	0	-	-1.07	-0.51	1.03	-0.71	-0.23	0.38	0.02	-0.08	1.18	0.86	3.63	1.61	-0.12	-0.76	0.52	0.23
PF00017	SH2	Domain	IPR000980	12	115	0.10101	0.0909091	0.020202	0.0808081	0.10101	0.040404	0.030303	0.10101	0.040404	0.0808081	0	0.010101	0.0909091	0.0505051	0.0505051	0.111111	0.0155505	-0.55	-0.15	0.09	-0.45	0.29	0.13	-0.41	0.36	0.93	0.42	1.58	0.26	0.24	-0.85	0.42	0.82
PF00018	SH3_1	Domain	IPR001452	4	4	0.25	0.25	0	0	0	0	0	0	0	0.25	0	0.25	0	0	0	0	-	-0.54	0.02	0.87	-0.87	-0.39	0.22	-0.14	-0.25	1.01	0.69	3.46	2.14	-0.28	-0.92	0.35	0.06
PF00019	TGF_beta	Domain	IPR001839	13	44	0.141414	0.111111	0.020202	0.020202	0.0505051	0.111111	0.141414	0.0909091	0	0.0505051	0	0.020202	0.020202	0.181818	0.020202	0.020202	0.255763	-0.38	0.02	0.46	-1.27	-0.39	0.91	0.71	0.27	-0.08	0	2.37	1.04	-0.69	0.18	-0.05	-0.34
PF00020	TNFR_c6	Domain	IPR001368	5	26	0	0	0	0	0.148515	0.118812	0.267327	0.267327	0.039604	0	0	0	0.0792079	0	0.0792079	0	1.09073e-06	-1.97	-1.41	0.12	-1.61	0.47	0.86	1.2	1.09	0.97	-0.74	2.72	0.7	0.07	-1.66	0.71	-0.68
PF00021	UPAR_LY6	Domain	IPR016054	3	19	0.05	0	0	0.05	0.16	0.16	0.32	0.16	0	0	0	0	0.05	0.05	0	0	-	-1.1	-1.23	0.31	-0.74	0.43	1.05	1.25	0.58	0.45	-0.56	2.9	0.89	-0.15	-0.78	-0.21	-0.5
PF00022	Actin	Family	IPR004000	8	242	0.20202	0.10101	0.020202	0.0707071	0.0606061	0.0505051	0.020202	0.040404	0	0.040404	0	0	0.0808081	0.212121	0.030303	0.0707071	0.0075347	0.12	-0.01	-0.08	-0.48	-0.18	0.15	-0.75	-0.4	-0.85	-0.16	0.91	-1.11	0.16	0.48	-0.01	0.34
PF00023	Ank	Repeat	IPR002110	6	13	0.38	0.15	0	0.08	0	0	0.08	0	0	0	0	0	0	0.23	0.08	0	-	0.19	0.06	0.5	-0.55	-0.77	-0.15	0.18	-0.62	0.64	-0.37	3.09	1.07	-0.65	0.1	0.68	-0.31
PF00024	PAN_1	Domain	IPR003609	3	45	0.040404	0.111111	0	0.131313	0.111111	0.0909091	0.0909091	0.040404	0.040404	0.0707071	0	0	0.020202	0.161616	0.020202	0.0707071	0.559715	-1.25	0.01	-0.25	-0.04	0.28	0.71	0.35	-0.26	1	0.27	2.35	0.33	-0.7	0.05	-0.07	0.34
PF00025	Arf	Domain	IPR006689	6	27	0.15	0.07	0.04	0.04	0.07	0.04	0.04	0.11	0	0.11	0	0	0.07	0.22	0	0.04	0.884783	-0.39	-0.34	0.79	-0.94	-0.06	0.15	-0.21	0.38	0.25	0.62	2.7	0.68	0.05	0.26	-0.41	-0.01
PF00026	Asp	Family	IPR033121	2	7	0.141414	0	0	0	0	0	0.141414	0	0.141414	0.141414	0	0	0	0.292929	0	0.141414	-	-0.68	-0.81	0.73	-1.01	-0.53	0.08	0.41	-0.39	1.57	0.55	3.32	1.31	-0.42	0.04	0.21	0.62
PF00027	cNMP_binding	Domain	IPR000595	8	46	0.17	0.11	0.07	0.28	0.02	0.02	0	0.07	0.02	0.04	0	0	0.07	0.02	0.11	0	0.0134349	-0.16	-0.01	1.12	0.64	-0.83	-0.22	-1.27	0.01	0.58	-0.03	2.33	0.31	-0.03	-1.36	1.01	-1.07
PF00028	Cadherin	Domain	IPR002126	16	121	0.17	0.06	0	0.08	0.12	0.02	0.01	0.03	0	0.05	0.01	0	0.12	0.23	0.02	0.08	0.00108397	-0.11	-0.52	-1.06	-0.4	0.39	-0.32	-1.37	-0.56	-0.91	0.02	2.23	-0.48	0.5	0.52	-0.18	0.54
PF00029	Connexin	Family	IPR013092	10	406	0.234694	0.0918367	0.0204082	0.0918367	0.0714286	0.0408163	0.0612245	0.0510204	0.0306122	0.0714286	0	0.0102041	0.0408163	0.102041	0.0306122	0.0510204	0.030332	0.27	-0.06	0.12	-0.28	-0.11	0.12	0.11	-0.3	0.67	0.32	1.11	0.19	-0.5	-0.25	0.01	0.06
PF00030	Crystall	Domain	IPR001064	8	27	0.254902	0.147059	0.0686275	0.107843	0.0392157	0.0392157	0.0392157	0.0392157	0	0.0392157	0	0.0392157	0.0392157	0.147059	0	0	0.765305	0.08	0.17	1.2	-0.25	-0.47	0.15	-0.21	-0.32	0.25	-0.07	2.7	1.37	-0.36	-0.07	-0.41	-0.7
PF00031	Cystatin	Domain	IPR000010	3	6	0	0.168317	0.168317	0.49505	0.168317	0	0	0	0	0	0	0	0	0	0	0	-	-1.33	-0.07	1.46	0.42	0.2	0.13	-0.24	-0.34	0.92	-0.09	3.37	1.35	-0.38	-1.01	0.26	-0.03
PF00032	Cytochrom_B_C	Domain	IPR005798	1	2	0.5	0	0	0.5	0	0	0	0	0	0	0	0	0	0	0	0	-	-0.43	-0.57	0.97	-0.07	-0.29	0.33	-0.04	-0.14	1.12	0.11	3.57	1.55	-0.18	-0.81	0.46	0.17
PF00033	Cytochrome_B	Domain	IPR005797	1	1	0	0	0	0	0	0	0	0	0	0	0	0	0	1	0	0	-	-1.07	-0.51	1.03	-0.71	-0.23	0.38	0.02	-0.08	1.18	0.16	3.63	1.61	-0.12	-0.06	0.52	0.23
PF00034	Cytochrom_C	Domain	IPR009056	1	2	0	0.5	0	0	0	0	0	0	0	0.5	0	0	0	0	0	0	-	-1.13	0.13	0.97	-0.76	-0.29	0.33	-0.04	-0.14	1.12	0.8	3.57	1.55	-0.18	-0.81	0.46	0.17
PF00036	EF-hand_1	Domain	IPR002048	2	5	0.2	0	0	0.4	0	0	0	0	0	0	0	0	0	0	0	0.4	-	-0.59	-0.72	0.82	0.18	-0.44	0.17	-0.19	-0.29	0.97	-0.05	3.42	1.4	-0.33	-0.97	0.3	1.11
PF00038	Filament	Coiled-coil	IPR039008	31	490	0.185567	0.0927835	0.0206186	0.0721649	0.0721649	0.0412371	0.0103093	0.0515464	0	0.0515464	0	0.0103093	0.134021	0.103093	0.0103093	0.14433	7.50303e-27	0.05	-0.09	0.03	-0.52	-0.07	0.03	-1.29	-0.22	-1.12	0.07	0.23	0.01	0.65	-0.2	-0.8	1.11
PF00039	fn1	Domain	IPR000083	1	9	0	0	0	0	0.11	0	0.67	0.11	0	0	0	0.11	0	0	0	0	-	-1.45	-0.89	0.64	-1.09	0.08	0	1.58	0.22	0.79	-0.22	3.24	1.92	-0.51	-1.14	0.13	-0.16
PF00040	fn2	Domain	IPR000562	1	1	0	0	0	0	0	0	0	0	0	1	0	0	0	0	0	0	-	-1.07	-0.51	1.03	-0.71	-0.23	0.38	0.02	-0.08	1.18	0.86	3.63	1.61	-0.12	-0.76	0.52	0.23
PF00041	fn3	Domain	IPR003961	23	121	0.18	0.06	0.01	0.11	0.15	0.04	0.01	0.07	0.02	0.08	0	0.05	0.09	0.08	0.02	0.03	0.00233333	-0.02	-0.52	-0.36	-0.15	0.63	0.09	-1.37	0.03	0.48	0.47	1.54	1.47	0.28	-0.44	-0.47	-0.25
PF00042	Globin	Domain	IPR000971	3	24	0.252525	0.171717	0	0.040404	0.040404	0	0	0.040404	0.040404	0.121212	0	0	0.040404	0.0808081	0	0.171717	0.292461	0.02	0.25	0.17	-0.87	-0.39	-0.47	-0.83	-0.25	1.01	0.69	2.77	0.75	-0.28	-0.51	-0.34	0.98
PF00043	GST_C	Domain	IPR004046	1	1	0	0	0	0	0	0	0	0	0	0	0	0	0	1	0	0	-	-1.07	-0.51	1.03	-0.71	-0.23	0.38	0.02	-0.08	1.18	0.16	3.63	1.61	-0.12	-0.06	0.52	0.23
PF00045	Hemopexin	Repeat	IPR018487	2	3	0	0	0	0	0	0.33	0	0	0	0	0	0	0	0.67	0	0	-	-1.18	-0.62	0.92	-0.82	-0.34	0.97	-0.09	-0.19	1.07	0.05	3.52	1.5	-0.23	0.23	0.41	0.12
PF00046	Homeodomain	Domain	IPR001356	49	209	0.132653	0.0204082	0.0306122	0.0408163	0.0408163	0.0612245	0	0.0510204	0.0408163	0.0510204	0	0	0.153061	0.234694	0.0816327	0.0612245	4.65849e-13	-0.28	-1.3	0.53	-1.09	-0.51	0.37	-1.87	-0.18	0.79	0.06	1.04	-0.28	0.76	0.57	0.77	0.21
PF00047	ig	Domain	IPR013151	4	9	0.333333	0	0.111111	0	0	0	0.222222	0	0	0.333333	0	0	0	0	0	0	-	-0.07	-0.89	1.34	-1.09	-0.62	0	0.73	-0.47	0.79	1.16	3.24	1.22	-0.51	-1.14	0.13	-0.16
PF00049	Insulin	Domain	IPR016179	4	30	0.171717	0.10101	0	0.0707071	0.030303	0.10101	0.030303	0.131313	0	0.10101	0	0	0.10101	0.131313	0.030303	0	0.748789	-0.27	-0.12	0.03	-0.6	-0.53	0.77	-0.28	0.53	0.18	0.55	2.63	0.61	0.27	-0.14	0.21	-0.77
PF00050	Kazal_1	Domain	IPR002350	2	4	0	0	0	0	0.25	0.25	0	0	0	0.25	0	0	0	0	0	0.25	-	-1.23	-0.67	0.87	-0.87	0.3	0.91	-0.14	-0.25	1.01	0.69	3.46	1.45	-0.28	-0.92	0.35	0.76
PF00051	Kringle	Domain	IPR000001	2	6	0.17	0	0	0	0.17	0	0	0	0	0	0	0	0	0.33	0.33	0	-	-0.63	-0.77	0.77	-0.96	0.2	0.13	-0.24	-0.34	0.92	-0.09	3.37	1.35	-0.38	0.08	1.36	-0.03
PF00053	Laminin_EGF	Domain	IPR002049	8	27	0.108911	0	0	0.039604	0.039604	0.039604	0.326733	0.405941	0	0	0	0	0	0	0	0.039604	3.52502e-13	-0.61	-1.44	0.1	-0.94	-0.47	0.15	1.4	1.47	0.25	-0.77	2.7	0.68	-1.05	-1.68	-0.41	-0.01
PF00054	Laminin_G_1	Domain	IPR001791	4	19	0.424242	0.0505051	0.0505051	0.111111	0	0	0	0	0	0.0505051	0	0.0505051	0	0.262626	0	0	-	0.41	-0.54	1	-0.33	-0.95	-0.34	-0.7	-0.81	0.45	0.13	2.9	1.58	-0.84	0.31	-0.21	-0.5
PF00055	Laminin_N	Family	IPR008211	5	36	0.108911	0.029703	0	0	0.0792079	0.0792079	0.277228	0.0594059	0.0792079	0.029703	0	0	0	0.168317	0.0594059	0.029703	3.34948e-05	-0.58	-0.93	-0.09	-1.82	0.04	0.65	1.3	-0.1	1.45	-0.26	2.51	0.49	-1.24	0.07	0.5	-0.2
PF00056	Ldh_1_N	Family	IPR001236	3	6	0.168317	0	0	0.49505	0	0	0	0.168317	0	0	0	0	0	0	0.168317	0	-	-0.63	-0.77	0.77	0.42	-0.49	0.13	-0.24	0.35	0.92	-0.09	3.37	1.35	-0.38	-1.01	0.95	-0.03
PF00057	Ldl_recept_a	Repeat	IPR002172	9	330	0.029703	0.049505	0	0	0.128713	0.0792079	0.277228	0.019802	0.00990099	0.039604	0	0	0.138614	0.0990099	0.049505	0.0792079	3.70384e-84	-1.68	-0.75	-1.98	-3.03	0.52	0.74	1.53	-1.15	-0.74	-0.29	1.31	-1.41	0.7	-0.21	0.45	0.47
PF00058	Ldl_recept_b	Repeat	IPR000033	5	164	0.132653	0.0816327	0.0306122	0.132653	0.0510204	0.0714286	0.0204082	0.0408163	0.0408163	0.0714286	0	0.0510204	0.0918367	0.122449	0.0102041	0.0510204	4.08479e-05	-0.29	-0.23	0.46	0.07	-0.29	0.59	-0.73	-0.5	0.9	0.37	1.27	1.55	0.23	-0.12	-1.15	0.17
PF00059	Lectin_C	Domain	IPR001304	8	18	0.323529	0.107843	0.107843	0.0588235	0.0588235	0	0.107843	0	0	0.0588235	0	0.0588235	0.0588235	0.0588235	0	0	-	0.18	-0.1	1.43	-0.71	-0.23	-0.31	0.43	-0.78	0.48	0.16	2.93	1.61	-0.12	-0.76	-0.18	-0.47
PF00060	Lig_chan	Family	IPR001320	9	99	0.282828	0.121212	0.020202	0.141414	0.0505051	0.0505051	0.030303	0.0909091	0.020202	0.0505051	0	0.010101	0.020202	0.0505051	0.030303	0.030303	0.25468	0.39	0.14	0.22	0.09	-0.35	0.26	-0.5	0.31	0.36	0.04	1.72	0.39	-0.93	-0.88	-0.01	-0.3
PF00061	Lipocalin	Domain	IPR000566	2	8	0	0.632653	0	0.122449	0.122449	0	0	0	0	0.122449	0	0	0	0	0	0	-	-1.41	0.94	0.68	-0.36	0.12	0.04	-0.32	-0.43	0.83	0.51	3.28	1.26	-0.47	-1.1	0.17	-0.12
PF00062	Lys	Domain	IPR001916	1	4	0	0.25	0	0	0	0	0	0	0.25	0	0	0	0	0.5	0	0	-	-1.23	0.02	0.87	-0.87	-0.39	0.22	-0.14	-0.25	1.71	0	3.46	1.45	-0.28	0.18	0.35	0.06
PF00063	Myosin_head	Domain	IPR001609	15	295	0.21	0.1	0.01	0.12	0.07	0.04	0.02	0.04	0.03	0.04	0	0.01	0.08	0.17	0.01	0.05	0.0220212	0.18	-0.01	-0.27	-0.06	-0.09	-0.04	-0.94	-0.42	0.67	-0.1	1.41	-0.2	0.15	0.27	-1.29	0.09
PF00066	Notch	Domain	IPR000800	2	9	0	0	0	0	0.11	0.11	0.67	0	0	0	0	0	0	0.11	0	0	-	-1.45	-0.89	0.64	-1.09	0.08	0.69	1.58	-0.47	0.79	-0.22	3.24	1.22	-0.51	-0.45	0.13	-0.16
PF00067	p450	Domain	IPR001128	19	311	0.17	0.07	0.03	0.1	0.07	0.02	0.03	0.04	0.03	0.03	0	0.01	0.08	0.21	0.06	0.05	0.000517783	-0.02	-0.33	0.47	-0.17	-0.01	-0.78	-0.63	-0.47	0.42	-0.4	0.67	0.26	0.14	0.46	0.6	-0.02
PF00068	Phospholip_A2_1	Domain	IPR016090	1	2	0	1	0	0	0	0	0	0	0	0	0	0	0	0	0	0	-	-1.13	0.53	0.97	-0.76	-0.29	0.33	-0.04	-0.14	1.12	0.11	3.57	1.55	-0.18	-0.81	0.46	0.17
PF00069	Pkinase	Domain	IPR000719	62	364	0.148515	0.108911	0.00990099	0.118812	0.039604	0.039604	0.019802	0.049505	0.019802	0.0594059	0	0.00990099	0.0990099	0.158416	0.049505	0.0693069	0.00127105	-0.19	0.07	-0.47	-0.05	-0.63	0.11	-1.14	-0.19	0.15	0.19	0.52	-0.4	0.38	0.21	0.45	0.42
PF00070	Pyr_redox	Domain	IPR039648	1	5	0	0.2	0	0.6	0	0.2	0	0	0	0	0	0	0	0	0	0	-	-1.28	-0.03	0.82	0.47	-0.44	0.86	-0.19	-0.29	0.97	-0.05	3.42	1.4	-0.33	-0.97	0.3	0.02
PF00071	Ras	Domain	IPR001806	22	140	0.227723	0.108911	0.00990099	0.108911	0.0693069	0.039604	0.029703	0.0792079	0.019802	0.0990099	0.00990099	0.00990099	0.039604	0.0792079	0	0.0693069	0.0572714	0.21	0.11	-0.09	-0.15	-0.05	-0.04	-0.59	0.19	0.35	0.65	2.1	0.08	-0.55	-0.49	-1.7	0.41
PF00074	RnaseA	Domain	IPR023412	1	12	0.171717	0	0	0	0.0808081	0.0808081	0.0808081	0.0808081	0	0.0808081	0	0	0.252525	0	0	0.171717	-	-0.47	-1.01	0.53	-1.21	-0.04	0.58	0.22	0.11	0.68	0.36	3.13	1.11	0.77	-1.26	0.02	0.83
PF00075	RNase_H	Domain	IPR002156	1	2	1	0	0	0	0	0	0	0	0	0	0	0	0	0	0	0	-	-0.03	-0.57	0.97	-0.76	-0.29	0.33	-0.04	-0.14	1.12	0.11	3.57	1.55	-0.18	-0.81	0.46	0.17
PF00076	RRM_1	Domain	IPR000504	6	7	0.292929	0.141414	0	0	0	0	0.141414	0	0	0.141414	0	0	0.141414	0.141414	0	0	-	-0.27	-0.12	0.73	-1.01	-0.53	0.08	0.41	-0.39	0.87	0.55	3.32	1.31	0.27	-0.37	0.21	-0.08
PF00078	RVT_1	Family	IPR000477	1	8	0	0	0.122449	0	0	0.122449	0	0	0	0	0	0	0	0.632653	0	0.122449	-	-1.41	-0.85	1.38	-1.05	-0.58	0.73	-0.32	-0.43	0.83	-0.18	3.28	1.26	-0.47	0.69	0.17	0.58
PF00079	Serpin	Domain	IPR023796	10	135	0.188119	0.168317	0.00990099	0.138614	0.0990099	0.00990099	0.039604	0.0693069	0.039604	0.0693069	0	0.019802	0.049505	0.0693069	0	0.029703	0.0670452	0.01	0.49	-0.06	0.11	0.22	-0.7	-0.37	0.04	0.78	0.28	1.44	0.81	-0.22	-0.64	-1.67	-0.35
PF00080	Sod_Cu	Domain	IPR001424	1	71	0.252525	0.10101	0.040404	0.151515	0.040404	0.0606061	0.010101	0.10101	0	0.030303	0	0	0.131313	0.030303	0.010101	0.040404	0.134797	0.24	-0.06	0.78	0.15	-0.48	0.36	-0.92	0.36	-0.46	-0.37	1.99	-0.02	0.55	-1.29	-0.42	-0.02
PF00082	Peptidase_S8	Domain	IPR000209	4	41	0.121212	0.020202	0.020202	0.10101	0.121212	0.0505051	0.020202	0.0707071	0	0.0505051	0	0	0.10101	0.20202	0.0707071	0.0505051	0.827222	-0.49	-1.02	0.51	-0.31	0.35	0.27	-0.5	0.09	-0.03	0.05	2.42	0.4	0.28	0.23	0.69	0.12
PF00083	Sugar_tr	Family	IPR005828	7	156	0.18	0.08	0.01	0.14	0.1	0.04	0.04	0.04	0.02	0.03	0	0.01	0.06	0.14	0.08	0.03	0.466795	-0.01	-0.18	-0.19	0.11	0.23	0.01	-0.35	-0.45	0.25	-0.54	1.31	0.39	-0.04	0.07	0.77	-0.3
PF00084	Sushi	Domain	IPR000436	12	68	0.0721649	0.0721649	0	0.0721649	0.0412371	0.0618557	0.185567	0.164948	0.0103093	0.134021	0.0103093	0.0618557	0.0412371	0.0618557	0	0.0103093	2.54987e-08	-0.87	-0.31	-0.57	-0.51	-0.44	0.39	0.99	0.8	0.27	0.87	2.72	1.62	-0.33	-0.74	-1.08	-0.68
PF00085	Thioredoxin	Domain	IPR013766	3	5	0	0	0	0	0	0	0.2	0	0	0.2	0	0	0	0.2	0.4	0	-	-1.28	-0.72	0.82	-0.92	-0.44	0.17	0.5	-0.29	0.97	0.64	3.42	1.4	-0.33	-0.27	1.4	0.02
PF00086	Thyroglobulin_1	Domain	IPR000716	4	8	0	0	0	0	0	0.25	0.5	0	0	0	0	0	0	0.25	0	0	-	-1.41	-0.85	0.68	-1.05	-0.58	1.14	1.29	-0.43	0.83	-0.18	3.28	1.26	-0.47	0	0.17	-0.12
PF00088	Trefoil	Domain	IPR000519	1	9	0	0	0	0	0.222222	0	0.111111	0.222222	0	0	0	0	0	0.444444	0	0	-	-1.45	-0.89	0.64	-1.09	0.48	0	0.33	0.63	0.79	-0.22	3.24	1.22	-0.51	0.47	0.13	-0.16
PF00089	Trypsin	Domain	IPR001254	21	390	0.188119	0.128713	0.039604	0.148515	0.0693069	0.039604	0.0693069	0.039604	0.019802	0.039604	0	0.019802	0.039604	0.0990099	0.019802	0.039604	0.0264351	0.09	0.27	0.63	0.21	-0.07	0.1	0.14	-0.55	0.08	-0.3	1.15	0.38	-0.46	-0.27	-0.35	-0.17
PF00090	TSP_1	Domain	IPR000884	4	8	0.123711	0	0	0	0	0	0	0.123711	0	0.123711	0	0.123711	0	0.257732	0.123711	0.123711	-	-0.72	-0.85	0.68	-1.05	-0.58	0.04	-0.32	0.27	0.83	0.51	3.28	1.96	-0.47	0	0.86	0.58
PF00091	Tubulin	Domain	IPR003008	10	48	0.193878	0.0816327	0.0204082	0.0612245	0.234694	0.0408163	0.0612245	0.0816327	0	0.0204082	0	0.0204082	0.0204082	0.0612245	0.0204082	0.0816327	0.117926	-0.09	-0.22	0.4	-0.65	0.93	0.16	0.08	0.2	-0.15	-0.47	2.3	0.98	-0.75	-0.7	-0.12	0.51
PF00092	VWA	Domain	IPR002035	10	89	0.132653	0.193878	0.0102041	0.193878	0.0204082	0	0.0102041	0.0306122	0.0306122	0.0816327	0	0	0.0204082	0.204082	0.0102041	0.0612245	0.00604375	-0.32	0.56	-0.1	0.36	-0.95	-1.44	-1.11	-0.52	0.74	0.42	1.81	-0.21	-0.84	0.37	-0.61	0.2
PF00093	VWC	Family	IPR001007	4	4	0.25	0.25	0	0	0	0	0.5	0	0	0	0	0	0	0	0	0	-	-0.54	0.02	0.87	-0.87	-0.39	0.22	0.96	-0.25	1.01	0	3.46	1.45	-0.28	-0.92	0.35	0.06
PF00094	VWD	Family	IPR001846	4	11	0.363636	0	0	0	0.181818	0.181818	0	0.0909091	0	0	0	0	0	0.181818	0	0	-	0.08	-0.97	0.57	-1.17	0.4	1.02	-0.44	0.15	0.71	-0.3	3.16	1.15	-0.58	-0.12	0.05	-0.24
PF00095	WAP	Domain	IPR008197	1	6	0	0	0	0	0.168317	0.168317	0.168317	0.49505	0	0	0	0	0	0	0	0	-	-1.33	-0.77	0.77	-0.96	0.2	0.82	0.46	1.05	0.92	-0.09	3.37	1.35	-0.38	-1.01	0.26	-0.03
PF00096	zf-C2H2	Domain	IPR013087	29	116	0.0588235	0.00980392	0.00980392	0.00980392	0.0882353	0.0784314	0.147059	0.156863	0.0294118	0.0294118	0	0	0.0882353	0.176471	0.0882353	0.0294118	4.63758e-10	-1.04	-1.86	-0.33	-2.06	0.2	0.64	0.86	0.81	0.51	-0.5	1.58	-0.44	0.23	0.29	0.86	-0.21
PF00097	zf-C3HC4	Domain	IPR018957	3	27	0	0	0	0	0.19	0.22	0.48	0	0	0	0	0	0	0.11	0	0	6.64708e-19	-2	-1.44	0.1	-1.63	0.63	1.4	1.73	-1.01	0.25	-0.77	2.7	0.68	-1.05	-0.3	-0.41	-0.7
PF00100	Zona_pellucida	Family	IPR001507	5	31	0.0612245	0.102041	0.0306122	0.163265	0.0306122	0.132653	0.0612245	0.132653	0	0.0306122	0	0	0.0612245	0.163265	0.0306122	0	0.560186	-0.99	-0.14	0.71	0.07	-0.56	0.98	0.1	0.51	0.16	-0.16	2.61	0.59	-0.04	0.02	0.19	-0.79
PF00102	Y_phosphatase	Domain	IPR000242	3	49	0.244898	0.102041	0	0.0612245	0.183673	0.0816327	0.0204082	0.0816327	0.0204082	0.102041	0.0204082	0	0.0408163	0	0.0204082	0.0204082	0.00422811	0.16	-0.06	-0.31	-0.66	0.73	0.65	-0.63	0.19	0.53	0.61	2.98	0.27	-0.36	-2.1	-0.13	-0.42
PF00103	Hormone_1	Domain	IPR001400	1	16	0.0612245	0	0	0.0612245	0.193878	0.0612245	0.0612245	0.122449	0	0	0	0	0.0612245	0.255102	0	0.122449	-	-1.01	-1.14	0.4	-0.65	0.52	0.44	0.08	0.38	0.54	-0.47	2.99	0.98	-0.06	0.22	-0.12	0.69
PF00104	Hormone_recep	Domain	IPR000536	21	251	0.232323	0.0808081	0.010101	0.0707071	0.0606061	0.0606061	0.0606061	0.040404	0.010101	0.040404	0	0.020202	0.0808081	0.181818	0.020202	0.030303	0.020602	0.24	-0.17	-0.34	-0.52	-0.15	0.34	0.04	-0.53	-0.19	-0.29	0.87	0.8	0.22	0.34	-0.29	-0.45
PF00105	zf-C4	Domain	IPR001628	12	71	0.17	0.03	0.03	0.1	0.03	0.06	0.08	0.08	0.03	0.01	0.01	0	0.07	0.17	0.03	0.1	0.133027	-0.14	-1.04	0.5	-0.26	-0.77	0.36	0.33	0.23	0.64	-0.78	2.69	-0.02	0.04	0.18	-0.02	0.67
PF00106	adh_short	Domain	IPR002347	13	111	0.205882	0.117647	0.0196078	0.137255	0.0882353	0.0294118	0.0294118	0.0490196	0.0196078	0.0490196	0.0196078	0.00980392	0.0490196	0.0980392	0.0490196	0.0294118	0.0693795	0.1	0.12	0.12	0.12	0.15	-0.24	-0.6	-0.15	0.26	-0.06	2.71	0.29	-0.19	-0.28	0.3	-0.4
PF00107	ADH_zinc_N	Family	IPR013149	2	4	0.25	0	0	0.25	0	0	0	0	0	0.25	0	0	0	0	0.25	0	-	-0.54	-0.67	0.87	-0.18	-0.39	0.22	-0.14	-0.25	1.01	0.69	3.46	1.45	-0.28	-0.92	1.05	0.06
PF00108	Thiolase_N	Domain	IPR020616	2	38	0.128713	0.108911	0	0.178218	0.108911	0.128713	0.029703	0.049505	0	0.029703	0	0	0.0792079	0.0792079	0.029703	0.049505	0.591875	-0.43	-0.05	-0.13	0.22	0.22	1.02	-0.44	-0.14	0.02	-0.3	2.47	0.45	0.11	-0.53	0.05	0.17
PF00110	wnt	Family	IPR005817	8	44	0.0485437	0.106796	0.0194175	0.0485437	0.0679612	0.0873786	0.0679612	0.0485437	0.0485437	0.0679612	0	0	0.0485437	0.135922	0.135922	0.0679612	0.0842929	-1.23	0.02	0.46	-0.87	-0.11	0.73	0.15	-0.25	1.01	0.29	2.37	0.35	-0.28	-0.07	1.2	0.35
PF00111	Fer2	Domain	IPR001041	1	1	1	0	0	0	0	0	0	0	0	0	0	0	0	0	0	0	-	-0.37	-0.51	1.03	-0.71	-0.23	0.38	0.02	-0.08	1.18	0.16	3.63	1.61	-0.12	-0.76	0.52	0.23
PF00112	Peptidase_C1	Domain	IPR000668	3	36	0.138614	0.0792079	0.029703	0.0594059	0.0792079	0.029703	0.0594059	0.108911	0	0.188119	0	0	0.138614	0.0594059	0.029703	0	0.0944953	-0.39	-0.24	0.6	-0.73	0.04	-0.04	0	0.41	0.06	1.12	2.51	0.49	0.55	-0.78	0.09	-0.89
PF00113	Enolase_C	Domain	IPR020810	1	2	0	0	0	1	0	0	0	0	0	0	0	0	0	0	0	0	-	-1.13	-0.57	0.97	0.34	-0.29	0.33	-0.04	-0.14	1.12	0.11	3.57	1.55	-0.18	-0.81	0.46	0.17
PF00115	COX1	Family	IPR000883	1	4	0.25	0	0	0.25	0.25	0	0.25	0	0	0	0	0	0	0	0	0	-	-0.54	-0.67	0.87	-0.18	0.3	0.22	0.55	-0.25	1.01	0	3.46	1.45	-0.28	-0.92	0.35	0.06
PF00117	GATase	Domain	IPR017926	1	9	0	0.333333	0	0.111111	0.333333	0	0	0.111111	0	0	0	0	0	0.111111	0	0	-	-1.45	0.49	0.64	-0.4	0.77	0	-0.36	0.22	0.79	-0.22	3.24	1.22	-0.51	-0.45	0.13	-0.16
PF00118	Cpn60_TCP1	Family	IPR002423	5	58	0.217822	0.0891089	0.019802	0.138614	0.158416	0.029703	0.0693069	0.0693069	0	0.0693069	0	0	0.049505	0.0693069	0.019802	0	0.612401	0.1	-0.19	0.25	0.02	0.6	0.01	0.16	0.06	-0.29	0.3	2.16	0.14	-0.2	-0.62	-0.26	-1.24
PF00119	ATP-synt_A	Domain	IPR000568	1	6	0.49505	0.168317	0	0.168317	0	0.168317	0	0	0	0	0	0	0	0	0	0	-	0.06	-0.07	0.77	-0.27	-0.49	0.82	-0.24	-0.34	0.92	-0.09	3.37	1.35	-0.38	-1.01	0.26	-0.03
PF00120	Gln-synt_C	Domain	IPR008146	1	4	0	0	0	0	0.25	0	0	0	0	0	0	0	0	0.75	0	0	-	-1.23	-0.67	0.87	-0.87	0.3	0.22	-0.14	-0.25	1.01	0	3.46	1.45	-0.28	0.47	0.35	0.06
PF00121	TIM	Domain	IPR000652	1	8	0.510204	0	0	0	0	0	0	0	0.122449	0.122449	0	0	0	0.122449	0	0.122449	-	0.2	-0.85	0.68	-1.05	-0.58	0.04	-0.32	-0.43	1.53	0.51	3.28	1.26	-0.47	-0.41	0.17	0.58
PF00122	E1-E2_ATPase	Family	-	9	118	0.247525	0.0990099	0.029703	0.287129	0.0891089	0.00990099	0.0693069	0.039604	0	0	0	0	0.019802	0.0792079	0	0.029703	5.46081e-06	0.27	-0.01	0.35	0.78	0.19	-0.99	0.15	-0.36	-0.89	-1.9	1.56	-0.46	-1.09	-0.42	-1.55	-0.45
PF00125	Histone	Domain	IPR007125	2	7	0.141414	0	0	0.292929	0.141414	0	0	0.141414	0	0	0	0	0.141414	0.141414	0	0	-	-0.68	-0.81	0.73	0.09	0.16	0.08	-0.28	0.31	0.87	-0.14	3.32	1.31	0.27	-0.37	0.21	-0.08
PF00128	Alpha-amylase	Domain	IPR006047	2	35	0.0594059	0.0594059	0	0.108911	0.168317	0.029703	0	0.0594059	0.029703	0.108911	0	0	0.0594059	0.168317	0.0891089	0.0594059	0.37592	-1.07	-0.51	-0.07	-0.2	0.62	-0.02	-1.08	-0.08	0.77	0.67	2.53	0.51	-0.12	0.09	0.8	0.23
PF00129	MHC_I	Domain	IPR011161	1	6	0	0.17	0	0.33	0	0.33	0	0	0	0	0	0	0	0.17	0	0	-	-1.33	-0.07	0.77	0.13	-0.49	1.22	-0.24	-0.34	0.92	-0.09	3.37	1.35	-0.38	-0.32	0.26	-0.03
PF00130	C1_1	Domain	IPR002219	5	38	0.0784314	0.107843	0.0784314	0.156863	0.107843	0.0490196	0.107843	0.235294	0	0	0	0	0.0784314	0	0	0	0.00243675	-0.84	-0.05	1.26	0.08	0.22	0.33	0.48	1.06	0.02	-0.99	2.47	0.45	0.11	-1.91	-0.64	-0.93
PF00132	Hexapep	Repeat	IPR001451	2	5	0.2	0	0	0	0	0	0	0.2	0	0	0	0	0	0.2	0.4	0	-	-0.59	-0.72	0.82	-0.92	-0.44	0.17	-0.19	0.4	0.97	-0.05	3.42	1.4	-0.33	-0.27	1.4	0.02
PF00133	tRNA-synt_1	Family	IPR002300	6	30	0.20202	0.0707071	0.030303	0.030303	0.20202	0.0707071	0	0	0	0.131313	0	0	0.030303	0.10101	0.030303	0.10101	0.226359	-0.12	-0.41	0.73	-1.01	0.72	0.49	-0.97	-1.08	0.18	0.78	2.63	0.61	-0.42	-0.37	0.21	0.62
PF00134	Cyclin_N	Domain	IPR006671	4	5	0.2	0	0	0.2	0	0	0	0	0	0	0	0	0	0.2	0	0.4	-	-0.59	-0.72	0.82	-0.22	-0.44	0.17	-0.19	-0.29	0.97	-0.05	3.42	1.4	-0.33	-0.27	0.3	1.11
PF00135	COesterase	Domain	IPR002018	5	48	0.193878	0.122449	0.0204082	0.153061	0.102041	0	0.0204082	0	0.0408163	0.0612245	0	0.0204082	0.0408163	0.102041	0.0408163	0.0816327	0.756254	-0.09	0.11	0.4	0.05	0.23	-0.94	-0.61	-1.41	0.95	0.22	2.3	0.98	-0.35	-0.29	0.29	0.51
PF00145	DNA_methylase	Domain	IPR001525	2	10	0.6	0.3	0	0	0	0	0	0	0	0	0	0	0	0.1	0	0	-	0.45	0.45	0.6	-1.13	-0.66	-0.04	-0.4	-0.51	0.75	-0.26	3.2	1.18	-0.55	-0.49	0.09	-0.2
PF00146	NADHdh	Family	IPR001694	1	3	0.33	0.67	0	0	0	0	0	0	0	0	0	0	0	0	0	0	-	-0.49	0.48	0.92	-0.82	-0.34	0.27	-0.09	-0.19	1.07	0.05	3.52	1.5	-0.23	-0.87	0.41	0.12
PF00147	Fibrinogen_C	Domain	IPR002181	4	15	0.13	0	0	0.13	0.13	0	0	0.13	0.07	0	0	0	0.07	0.27	0.07	0	-	-0.57	-1.11	0.43	-0.21	0.27	-0.22	-0.58	0.41	1.27	-0.44	3.03	1.01	-0.03	0.25	0.61	-0.37
PF00149	Metallophos	Domain	IPR004843	6	98	0.112245	0.0408163	0.0204082	0.132653	0.0714286	0.0612245	0.0306122	0.193878	0.0102041	0.0306122	0	0	0.102041	0.142857	0	0.0510204	0.00138824	-0.49	-0.8	0.22	0.03	-0.06	0.43	-0.5	1.01	-0.03	-0.35	1.72	-0.3	0.37	0.05	-1.39	0.12
PF00151	Lipase	Domain	IPR013818	5	69	0.127451	0.0882353	0.0294118	0.117647	0.0294118	0.117647	0.0882353	0.117647	0.0294118	0.00980392	0	0.0294118	0.0392157	0.117647	0	0.0588235	0.120337	-0.37	-0.17	0.52	-0.12	-0.74	0.97	0.36	0.5	0.67	-0.75	2.02	1.1	-0.34	-0.17	-1.09	0.23
PF00152	tRNA-synt_2	Domain	IPR004364	5	31	0.195876	0.0618557	0.0309278	0.0309278	0.0309278	0.0618557	0	0.0618557	0.0309278	0.0309278	0	0	0.103093	0.329897	0.0309278	0	0.342567	-0.14	-0.43	0.71	-1.03	-0.56	0.46	-1	0	0.85	-0.16	2.61	0.59	0.25	0.62	0.19	-0.79
PF00153	Mito_carr	Family	IPR018108	18	91	0.222222	0.0909091	0.020202	0.181818	0.040404	0.010101	0.010101	0.0505051	0.010101	0.010101	0	0	0.0505051	0.20202	0.020202	0.0808081	0.220674	0.14	-0.15	0.29	0.29	-0.46	-0.76	-1.12	-0.13	0.03	-0.98	1.79	-0.23	-0.17	0.35	-0.22	0.47
PF00155	Aminotran_1_2	Domain	IPR004839	6	51	0.19802	0.0792079	0.019802	0.019802	0	0.039604	0.118812	0.0594059	0	0.019802	0	0	0.0792079	0.306931	0.039604	0.019802	0.0344753	-0.04	-0.27	0.35	-1.38	-1.6	0.11	0.6	-0.07	-0.19	-0.52	2.26	0.24	0.12	0.71	0.24	-0.45
PF00156	Pribosyltran	Domain	IPR000836	3	80	0.28	0.12	0.05	0.1	0.04	0	0	0.07	0.01	0.04	0	0	0.11	0.09	0.04	0.05	0.131409	0.34	0.16	0.91	-0.24	-0.58	-1.35	-1.71	0.13	0.14	-0.18	1.9	-0.12	0.45	-0.41	0.17	0.11
PF00157	Pou	Domain	IPR000327	2	13	0.22549	0	0	0	0.0784314	0	0.0784314	0.0784314	0	0.0784314	0.0784314	0.0784314	0.0784314	0.147059	0	0.0784314	-	-0.22	-1.04	0.5	-1.24	-0.07	-0.15	0.18	0.08	0.64	0.32	3.79	1.77	0.04	-0.19	-0.02	0.39
PF00160	Pro_isomerase	Domain	IPR002130	1	1	0	0	0	1	0	0	0	0	0	0	0	0	0	0	0	0	-	-1.07	-0.51	1.03	-0.01	-0.23	0.38	0.02	-0.08	1.18	0.16	3.63	1.61	-0.12	-0.76	0.52	0.23
PF00162	PGK	Domain	IPR001576	1	14	0.212121	0.141414	0	0	0.0707071	0.0707071	0	0.0707071	0	0	0	0	0.292929	0.141414	0	0	-	-0.25	0.02	0.46	-1.27	-0.11	0.51	-0.55	0.04	0.61	-0.41	3.06	1.04	0.92	-0.23	-0.05	-0.34
PF00164	Ribosom_S12_S23	Family	IPR006032	1	2	0	0	0	0	0	0	0	0	0.5	0	0	0	0	0	0	0.5	-	-1.13	-0.57	0.97	-0.76	-0.29	0.33	-0.04	-0.14	1.81	0.11	3.57	1.55	-0.18	-0.81	0.46	0.86
PF00167	FGF	Domain	IPR002209	10	28	0	0.108911	0.0693069	0.178218	0.108911	0.0693069	0.0693069	0	0	0.138614	0	0	0.108911	0.0693069	0.039604	0.039604	0.293082	-2.02	-0.07	1.18	0.13	0.2	0.53	0.17	-1.03	0.23	0.82	2.68	0.66	0.32	-0.61	0.26	-0.03
PF00168	C2	Domain	IPR000008	15	82	0.21	0.1	0.02	0.17	0.07	0.04	0.01	0.06	0	0.05	0	0.09	0.05	0.06	0	0.07	3.85891e-05	0.07	-0.06	0.38	0.25	-0.04	0.02	-1.04	-0.04	-0.57	0.02	1.87	1.94	-0.26	-0.72	-1.24	0.42
PF00169	PH	Domain	IPR001849	14	63	0.0294118	0.0980392	0.0490196	0.186275	0.0588235	0.0196078	0.127451	0.0196078	0	0.107843	0	0.0196078	0.0196078	0.137255	0	0.127451	0.00210707	-1.51	-0.1	0.88	0.32	-0.16	-0.46	0.68	-0.93	-0.36	0.71	2.09	0.76	-0.96	0.01	-1.02	0.89
PF00170	bZIP_1	Coiled-coil	IPR004827	2	3	0.33	0	0	0	0	0	0	0	0	0	0	0	0	0.67	0	0	-	-0.49	-0.62	0.92	-0.82	-0.34	0.27	-0.09	-0.19	1.07	0.05	3.52	1.5	-0.23	0.23	0.41	0.12
PF00171	Aldedh	Family	IPR015590	7	80	0.20202	0.0606061	0.030303	0.20202	0.0606061	0.0606061	0.111111	0.0505051	0	0.040404	0	0	0.010101	0.121212	0	0.0505051	0.232839	0.03	-0.45	0.4	0.4	-0.17	0.44	0.59	-0.2	-0.55	-0.18	1.9	-0.12	-1.16	-0.09	-1.21	0.11
PF00173	Cyt-b5	Domain	IPR001199	3	5	0	0	0.2	0.2	0.2	0	0	0	0	0	0	0	0	0	0.4	0	-	-1.28	-0.72	1.51	-0.22	0.25	0.17	-0.19	-0.29	0.97	-0.05	3.42	1.4	-0.33	-0.97	1.4	0.02
PF00174	Oxidored_molyb	Domain	IPR000572	1	6	0.168317	0.168317	0	0.168317	0	0	0	0	0	0	0	0	0	0.326733	0	0.168317	-	-0.63	-0.07	0.77	-0.27	-0.49	0.13	-0.24	-0.34	0.92	-0.09	3.37	1.35	-0.38	0.08	0.26	0.66
PF00175	NAD_binding_1	Domain	IPR001433	2	7	0.29	0	0.14	0	0	0	0.29	0.14	0	0.14	0	0	0	0	0	0	-	-0.27	-0.81	1.42	-1.01	-0.53	0.08	0.82	0.31	0.87	0.55	3.32	1.31	-0.42	-1.06	0.21	-0.08
PF00176	SNF2_N	Family	IPR000330	13	100	0.07	0.1	0.05	0.1	0.14	0.06	0.04	0.09	0.03	0.05	0	0.05	0.01	0.12	0.04	0.05	0.00514379	-0.91	-0.03	0.9	-0.23	0.56	0.41	-0.29	0.3	0.64	0.03	1.71	1.48	-1.35	-0.11	0.21	0.1
PF00177	Ribosomal_S7	Domain	IPR023798	1	1	1	0	0	0	0	0	0	0	0	0	0	0	0	0	0	0	-	-0.37	-0.51	1.03	-0.71	-0.23	0.38	0.02	-0.08	1.18	0.16	3.63	1.61	-0.12	-0.76	0.52	0.23
PF00178	Ets	Domain	IPR000418	3	15	0.0693069	0	0	0	0	0	0	0	0	0.267327	0	0	0.0693069	0.326733	0.19802	0.0693069	-	-0.98	-1.11	0.43	-1.31	-0.83	-0.22	-0.58	-0.68	0.58	1.17	3.03	1.01	-0.03	0.43	1.3	0.32
PF00179	UQ_con	Domain	IPR000608	1	2	0	0	0	0.5	0	0	0	0	0	0	0	0	0	0.5	0	0	-	-1.13	-0.57	0.97	-0.07	-0.29	0.33	-0.04	-0.14	1.12	0.11	3.57	1.55	-0.18	-0.12	0.46	0.17
PF00180	Iso_dh	Domain	IPR024084	4	12	0.252525	0.333333	0	0.0808081	0	0	0	0	0	0	0	0	0.0808081	0.252525	0	0	-	-0.18	0.6	0.53	-0.51	-0.73	-0.12	-0.48	-0.58	0.68	-0.34	3.13	1.11	0.07	0.13	0.02	-0.27
PF00184	Hormone_5	Family	IPR000981	1	35	0.168317	0.0594059	0.029703	0.108911	0.0891089	0.0594059	0.257426	0.108911	0	0	0	0	0.0594059	0.0594059	0	0	0.0119688	-0.22	-0.51	0.62	-0.2	0.06	0.38	1.23	0.43	0.08	-0.94	2.53	0.51	-0.12	-0.76	-0.58	-0.87
PF00185	OTCace	Domain	IPR006131	1	69	0.282828	0.0707071	0.030303	0.161616	0.161616	0.010101	0.0606061	0.0606061	0.030303	0	0	0.010101	0.0707071	0.010101	0.030303	0.010101	0.0716741	0.32	-0.33	0.52	0.17	0.64	-0.53	0.02	-0.08	0.67	-1.45	2.02	0.69	0.06	-1.67	0.01	-0.69
PF00186	DHFR_1	Domain	IPR001796	1	2	0	0	0.5	0	0	0	0	0	0	0	0	0	0.5	0	0	0	-	-1.13	-0.57	1.67	-0.76	-0.29	0.33	-0.04	-0.14	1.12	0.11	3.57	1.55	0.52	-0.81	0.46	0.17
PF00194	Carb_anhydrase	Domain	IPR001148	5	12	0	0	0	0.08	0.25	0.08	0.17	0	0	0	0	0	0	0.25	0	0.17	-	-1.57	-1.01	0.53	-0.51	0.66	0.58	0.62	-0.58	0.68	-0.34	3.13	1.11	-0.62	0.13	0.02	0.83
PF00198	2-oxoacid_dh	Domain	IPR001078	4	8	0.122449	0	0	0.255102	0.122449	0	0	0	0.122449	0.122449	0	0	0	0.255102	0	0	-	-0.72	-0.85	0.68	0.05	0.12	0.04	-0.32	-0.43	1.53	0.51	3.28	1.26	-0.47	0	0.17	-0.12
PF00200	Disintegrin	Domain	IPR001762	1	2	0	0	0	0	0	0.5	0.5	0	0	0	0	0	0	0	0	0	-	-1.13	-0.57	0.97	-0.76	-0.29	1.02	0.66	-0.14	1.12	0.11	3.57	1.55	-0.18	-0.81	0.46	0.17
PF00201	UDPGT	Family	IPR002213	2	45	0.156863	0.156863	0	0.0882353	0	0	0.0686275	0.156863	0.0196078	0.0196078	0	0.0686275	0.0686275	0.107843	0.0686275	0.0196078	0.0478176	-0.27	0.29	-0.25	-0.37	-1.51	-0.89	0.13	0.72	0.59	-0.42	2.35	1.72	-0.01	-0.24	0.62	-0.36
PF00202	Aminotran_3	Domain	IPR005814	3	45	0.222222	0.0707071	0.020202	0.181818	0.040404	0	0.0707071	0.131313	0	0.0707071	0	0	0.040404	0.040404	0.020202	0.0909091	0.568787	0.05	-0.4	0.44	0.21	-0.41	-0.89	0.13	0.59	-0.1	0.27	2.35	0.33	-0.3	-0.94	-0.07	0.56
PF00206	Lyase_1	Domain	IPR022761	3	107	0.207921	0.0891089	0	0.0693069	0.0594059	0.0693069	0	0.0792079	0.00990099	0.019802	0	0	0.0594059	0.267327	0	0.0693069	0.00181507	0.09	-0.09	-0.95	-0.49	-0.27	0.48	-1.96	0.24	-0.11	-0.72	1.65	-0.37	-0.15	0.67	-1.46	0.33
PF00208	ELFV_dehydrog	Domain	IPR006096	1	8	0	0	0	0	0	0.122449	0	0	0	0.122449	0	0	0.122449	0.510204	0	0.122449	-	-1.41	-0.85	0.68	-1.05	-0.58	0.73	-0.32	-0.43	0.83	0.51	3.28	1.26	0.23	0.51	0.17	0.58
PF00209	SNF	Family	IPR000175	9	73	0.292929	0.0808081	0	0.191919	0.040404	0.030303	0.0505051	0.0505051	0	0.0707071	0	0.010101	0.030303	0.0808081	0.040404	0.030303	0.370264	0.37	-0.22	-0.63	0.35	-0.5	-0.17	-0.02	-0.13	-0.48	0.3	1.97	0.65	-0.68	-0.47	0.25	-0.33
PF00210	Ferritin	Domain	IPR008331	1	2	0	0.5	0	0	0.5	0	0	0	0	0	0	0	0	0	0	0	-	-1.13	0.13	0.97	-0.76	0.4	0.33	-0.04	-0.14	1.12	0.11	3.57	1.55	-0.18	-0.81	0.46	0.17
PF00211	Guanylate_cyc	Domain	IPR001054	6	33	0.333333	0.121212	0.030303	0.0606061	0.151515	0	0.030303	0	0.030303	0.030303	0	0	0	0.151515	0.030303	0.030303	0.441869	0.36	0.04	0.66	-0.67	0.5	-0.68	-0.34	-1.14	0.81	-0.2	2.57	0.55	-1.18	-0.02	0.15	-0.14
PF00215	OMPdecase	Domain	IPR001754	1	1	0	1	0	0	0	0	0	0	0	0	0	0	0	0	0	0	-	-1.07	0.18	1.03	-0.71	-0.23	0.38	0.02	-0.08	1.18	0.16	3.63	1.61	-0.12	-0.76	0.52	0.23
PF00219	IGFBP	Domain	IPR000867	1	2	0	0	0	0	0	0	0	1	0	0	0	0	0	0	0	0	-	-1.13	-0.57	0.97	-0.76	-0.29	0.33	-0.04	0.96	1.12	0.11	3.57	1.55	-0.18	-0.81	0.46	0.17
PF00220	Hormone_4	Family	IPR022423	1	3	0.67	0	0	0	0	0	0	0	0	0.33	0	0	0	0	0	0	-	-0.08	-0.62	0.92	-0.82	-0.34	0.27	-0.09	-0.19	1.07	0.74	3.52	1.5	-0.23	-0.87	0.41	0.12
PF00221	Lyase_aromatic	Family	IPR001106	1	4	0.25	0	0	0	0	0	0	0	0	0	0	0	0.5	0.25	0	0	-	-0.54	-0.67	0.87	-0.87	-0.39	0.22	-0.14	-0.25	1.01	0	3.46	1.45	0.82	-0.23	0.35	0.06
PF00224	PK	Family	IPR015793	1	66	0.135922	0.194175	0.0485437	0.174757	0.0485437	0.0291262	0.0194175	0.0291262	0.0194175	0	0	0	0.0582524	0.194175	0	0.0485437	0.10816	-0.34	0.56	0.84	0.29	-0.42	-0.09	-0.86	-0.56	0.3	-1.41	2.05	0.03	-0.08	0.31	-1.06	0.04
PF00225	Kinesin	Domain	IPR001752	14	94	0.111111	0.10101	0.020202	0.0707071	0.0909091	0.0606061	0.010101	0.030303	0.010101	0.040404	0	0.010101	0.0909091	0.232323	0.0606061	0.0606061	0.138368	-0.54	-0.07	0.26	-0.49	0.1	0.46	-1.15	-0.56	0	-0.09	1.76	0.43	0.21	0.51	0.59	0.31
PF00226	DnaJ	Domain	IPR001623	5	7	0.29	0	0	0.14	0	0	0	0	0	0.14	0	0	0.29	0	0	0.14	-	-0.27	-0.81	0.73	-0.32	-0.53	0.08	-0.28	-0.39	0.87	0.55	3.32	1.31	0.68	-1.06	0.21	0.62
PF00227	Proteasome	Domain	IPR001353	2	4	0.25	0	0	0.25	0.25	0	0	0	0	0	0	0	0	0.25	0	0	-	-0.54	-0.67	0.87	-0.18	0.3	0.22	-0.14	-0.25	1.01	0	3.46	1.45	-0.28	-0.23	0.35	0.06
PF00229	TNF	Domain	IPR006052	4	70	0.214286	0.0714286	0.0102041	0.132653	0.0714286	0.0714286	0.0408163	0.102041	0.0408163	0.112245	0	0.0306122	0.0612245	0.0306122	0.0102041	0	0.112521	0.08	-0.34	0.1	-0.02	-0.06	0.55	-0.21	0.38	0.94	0.74	2.01	1.09	-0.13	-1.28	-0.41	-1.39
PF00230	MIP	Family	IPR000425	4	39	0.18	0.1	0.03	0.15	0.15	0.05	0.05	0.05	0	0.03	0	0	0.03	0.15	0	0.03	0.901053	-0.16	-0.07	0.55	0.07	0.54	0.31	-0.05	-0.16	0	-0.32	2.45	0.43	-0.6	0.02	-0.66	-0.25
PF00232	Glyco_hydro_1	Domain	IPR001360	2	2	0	0.5	0	0	0	0	0	0.5	0	0	0	0	0	0	0	0	-	-1.13	0.13	0.97	-0.76	-0.29	0.33	-0.04	0.55	1.12	0.11	3.57	1.55	-0.18	-0.81	0.46	0.17
PF00233	PDEase_I	Domain	IPR002073	5	16	0.0612245	0.122449	0	0.122449	0.193878	0	0.0612245	0.0612245	0	0	0	0	0.255102	0.0612245	0	0.0612245	-	-1.01	-0.04	0.4	-0.24	0.52	-0.25	0.08	-0.02	0.54	-0.47	2.99	0.98	0.86	-0.7	-0.12	0.29
PF00235	Profilin	Domain	IPR005455	1	4	0.25	0.25	0	0	0.25	0	0	0	0	0	0	0	0.25	0	0	0	-	-0.54	0.02	0.87	-0.87	0.3	0.22	-0.14	-0.25	1.01	0	3.46	1.45	0.41	-0.92	0.35	0.06
PF00240	ubiquitin	Domain	IPR000626	1	7	0.575758	0	0	0.141414	0	0	0	0	0	0	0	0	0.141414	0.141414	0	0	-	0.24	-0.81	0.73	-0.32	-0.53	0.08	-0.28	-0.39	0.87	-0.14	3.32	1.31	0.27	-0.37	0.21	-0.08
PF00241	Cofilin_ADF	Domain	IPR002108	1	1	0	1	0	0	0	0	0	0	0	0	0	0	0	0	0	0	-	-1.07	0.18	1.03	-0.71	-0.23	0.38	0.02	-0.08	1.18	0.16	3.63	1.61	-0.12	-0.76	0.52	0.23
PF00243	NGF	Domain	IPR002072	3	3	0	0	0	0	0	0	0.333333	0.333333	0	0	0	0	0	0	0.333333	0	-	-1.18	-0.62	0.92	-0.82	-0.34	0.27	0.6	0.5	1.07	0.05	3.52	1.5	-0.23	-0.87	1.1	0.12
PF00244	14-3-3	Domain	IPR023410	1	4	0	0	0	0	0	0	0	0	0	0	0	0	0.25	0.5	0	0.25	-	-1.23	-0.67	0.87	-0.87	-0.39	0.22	-0.14	-0.25	1.01	0	3.46	1.45	0.41	0.18	0.35	0.76
PF00245	Alk_phosphatase	Domain	IPR001952	1	110	0.17	0.17	0.03	0.09	0.07	0.04	0.02	0.05	0.02	0.01	0	0.01	0.09	0.11	0.03	0.09	0.241916	-0.08	0.48	0.41	-0.31	-0.04	-0.01	-0.88	-0.14	0.27	-1.15	1.62	0.3	0.27	-0.19	-0.1	0.62
PF00246	Peptidase_M14	Domain	IPR000834	4	8	0.255102	0	0	0.122449	0.122449	0	0	0.122449	0	0	0	0	0	0.122449	0.255102	0	-	-0.31	-0.85	0.68	-0.36	0.12	0.04	-0.32	0.27	0.83	-0.18	3.28	1.26	-0.47	-0.41	1.27	-0.12
PF00248	Aldo_ket_red	Domain	IPR023210	2	9	0.222222	0	0.111111	0.222222	0	0.333333	0	0	0	0	0	0	0	0.111111	0	0	-	-0.36	-0.89	1.34	0.01	-0.62	1.38	-0.36	-0.47	0.79	-0.22	3.24	1.22	-0.51	-0.45	0.13	-0.16
PF00249	Myb_DNA-binding	Domain	IPR001005	1	3	1	0	0	0	0	0	0	0	0	0	0	0	0	0	0	0	-	0.21	-0.62	0.92	-0.82	-0.34	0.27	-0.09	-0.19	1.07	0.05	3.52	1.5	-0.23	-0.87	0.41	0.12
PF00250	Forkhead	Domain	IPR001766	10	142	0.17	0.13	0.03	0.07	0.06	0.04	0.05	0.06	0.07	0.08	0	0.03	0.03	0.13	0.01	0.04	0.00230865	-0.08	0.26	0.41	-0.54	-0.26	-0.05	-0.13	-0.01	1.35	0.5	1.4	0.99	-0.74	0.01	-0.61	-0.21
PF00252	Ribosomal_L16	Family	IPR016180	1	2	0.5	0	0	0	0	0	0	0	0	0	0	0	0	0	0	0.5	-	-0.43	-0.57	0.97	-0.76	-0.29	0.33	-0.04	-0.14	1.12	0.11	3.57	1.55	-0.18	-0.81	0.46	0.86
PF00253	Ribosomal_S14	Family	IPR001209	2	3	0	0.333333	0.333333	0	0	0	0	0	0	0	0	0	0	0.333333	0	0	-	-1.18	0.07	1.61	-0.82	-0.34	0.27	-0.09	-0.19	1.07	0.05	3.52	1.5	-0.23	-0.17	0.41	0.12
PF00254	FKBP_C	Domain	IPR001179	4	8	0.121212	0	0.121212	0.252525	0	0	0	0	0	0	0	0	0	0.252525	0	0.252525	-	-0.72	-0.85	1.38	0.05	-0.58	0.04	-0.32	-0.43	0.83	-0.18	3.28	1.26	-0.47	0	0.17	0.98
PF00258	Flavodoxin_1	Domain	IPR008254	2	3	0.333333	0.333333	0	0	0	0	0	0	0	0	0	0.333333	0	0	0	0	-	-0.49	0.07	0.92	-0.82	-0.34	0.27	-0.09	-0.19	1.07	0.05	3.52	2.19	-0.23	-0.87	0.41	0.12
PF00261	Tropomyosin	Coiled-coil	IPR000533	3	56	0.16	0.05	0	0	0.05	0	0.04	0.04	0	0.04	0	0	0.23	0.18	0.05	0.16	1.29855e-05	-0.21	-0.57	-0.41	-2.15	-0.29	-1.06	-0.32	-0.43	-0.27	-0.18	2.18	0.16	1.08	0.2	0.46	1.09
PF00264	Tyrosinase	Domain	IPR002227	2	74	0.11	0.08	0.04	0.04	0.05	0.05	0.05	0.11	0.04	0.03	0	0	0.14	0.14	0.07	0.05	0.192673	-0.54	-0.23	0.75	-0.99	-0.29	0.33	-0.04	0.45	0.9	-0.41	1.96	-0.06	0.61	-0.02	0.64	0.17
PF00266	Aminotran_5	Domain	IPR000192	4	88	0.206186	0.103093	0	0.237113	0.113402	0.0309278	0.0515464	0.0309278	0.0103093	0.0206186	0	0.0103093	0.0309278	0.123711	0	0.0309278	0.219778	0.07	-0.02	-0.78	0.53	0.35	-0.04	-0.18	-0.51	0.06	-0.55	1.82	0.49	-0.55	-0.08	-1.29	-0.2
PF00268	Ribonuc_red_sm	Domain	IPR000358	1	8	0.123711	0.123711	0	0	0	0	0.123711	0	0	0	0	0.123711	0.123711	0.257732	0	0.123711	-	-0.72	-0.16	0.68	-1.05	-0.58	0.04	0.37	-0.43	0.83	-0.18	3.28	1.96	0.23	0	0.17	0.58
PF00270	DEAD	Domain	IPR011545	12	36	0.25	0.08	0.06	0.03	0.08	0.03	0.03	0.08	0	0	0	0	0.14	0.22	0	0	0.328328	0.12	-0.24	1.01	-1.13	0.04	-0.04	-0.4	0.19	0.06	-0.96	2.51	0.49	0.55	0.32	-0.6	-0.89
PF00271	Helicase_C	Family	IPR001650	23	109	0.107843	0.0588235	0.0294118	0.0490196	0.0686275	0.0392157	0.0196078	0.127451	0.00980392	0.00980392	0	0.0196078	0.117647	0.27451	0.0392157	0.0294118	4.08947e-05	-0.5	-0.56	0.42	-0.91	-0.03	0	-0.87	0.63	-0.13	-1.14	1.63	0.71	0.52	0.71	0.13	-0.38
PF00273	Serum_albumin	Domain	IPR014760	2	3	0.333333	0	0	0.333333	0	0	0	0	0	0	0	0	0.333333	0	0	0	-	-0.49	-0.62	0.92	-0.12	-0.34	0.27	-0.09	-0.19	1.07	0.05	3.52	1.5	0.46	-0.87	0.41	0.12
PF00274	Glycolytic	Domain	IPR000741	2	19	0.262626	0.0505051	0.0505051	0.111111	0	0	0.0505051	0.161616	0	0.0505051	0	0	0.0505051	0.0505051	0.111111	0.0505051	-	0	-0.54	1	-0.33	-0.95	-0.34	-0.01	0.58	0.45	0.13	2.9	0.89	-0.15	-0.78	0.89	0.2
PF00281	Ribosomal_L5	Domain	IPR031310	1	1	0	1	0	0	0	0	0	0	0	0	0	0	0	0	0	0	-	-1.07	0.18	1.03	-0.71	-0.23	0.38	0.02	-0.08	1.18	0.16	3.63	1.61	-0.12	-0.76	0.52	0.23
PF00282	Pyridoxal_deC	Domain	IPR002129	3	19	0.16	0.16	0	0.05	0.11	0.05	0.05	0.05	0.11	0	0	0	0	0.16	0.05	0.05	-	-0.4	0.16	0.31	-0.74	0.14	0.35	-0.01	-0.11	1.55	-0.56	2.9	0.89	-0.84	-0.09	0.49	0.2
PF00288	GHMP_kinases_N	Family	IPR006204	2	8	0.505051	0	0	0.121212	0.252525	0	0	0	0	0	0	0	0	0.121212	0	0	-	0.2	-0.85	0.68	-0.36	0.52	0.04	-0.32	-0.43	0.83	-0.18	3.28	1.26	-0.47	-0.41	0.17	-0.12
PF00289	Biotin_carb_N	Domain	IPR005481	3	18	0.323529	0.107843	0	0.107843	0	0.0588235	0.107843	0.0588235	0	0.0588235	0	0	0	0.0588235	0.0588235	0.0588235	-	0.18	-0.1	0.34	-0.3	-0.93	0.38	0.43	-0.08	0.48	0.16	2.93	0.91	-0.81	-0.76	0.52	0.23
PF00291	PALP	Family	IPR001926	1	86	0.30303	0.121212	0	0.0909091	0.0505051	0.030303	0.030303	0.030303	0	0	0	0	0.0606061	0.20202	0	0.0808081	0.0310559	0.44	0.1	-0.76	-0.3	-0.41	-0.02	-0.38	-0.49	-0.61	-1.63	1.83	-0.18	-0.12	0.34	-1.28	0.51
PF00292	PAX	Domain	IPR001523	8	94	0.232323	0.111111	0.020202	0.121212	0.0606061	0.040404	0.0606061	0.0505051	0.010101	0.010101	0	0	0.111111	0.0909091	0.0707071	0.010101	0.379302	0.2	0.02	0.26	-0.09	-0.15	0.13	0.1	-0.16	0	-1.01	1.76	-0.26	0.41	-0.43	0.73	-0.95
PF00294	PfkB	Family	IPR011611	2	5	0.2	0.2	0	0.4	0	0	0	0	0	0	0	0	0.2	0	0	0	-	-0.59	-0.03	0.82	0.18	-0.44	0.17	-0.19	-0.29	0.97	-0.05	3.42	1.4	0.36	-0.97	0.3	0.02
PF00297	Ribosomal_L3	Family	IPR000597	1	1	0	0	0	1	0	0	0	0	0	0	0	0	0	0	0	0	-	-1.07	-0.51	1.03	-0.01	-0.23	0.38	0.02	-0.08	1.18	0.16	3.63	1.61	-0.12	-0.76	0.52	0.23
PF00300	His_Phos_1	Domain	IPR013078	2	7	0	0	0	0.29	0	0	0	0	0	0	0	0	0.14	0.43	0.14	0	-	-1.37	-0.81	0.73	0.09	-0.53	0.08	-0.28	-0.39	0.87	-0.14	3.32	1.31	0.27	0.33	0.91	-0.08
PF00305	Lipoxygenase	Domain	IPR013819	2	73	0.178218	0.049505	0.029703	0.0990099	0.138614	0.00990099	0.0693069	0.0792079	0	0.0990099	0	0	0.039604	0.108911	0.029703	0.0693069	0.559399	-0.08	-0.55	0.47	-0.28	0.51	-0.58	0.16	0.21	-0.48	0.59	1.97	-0.05	-0.39	-0.21	-0.04	0.36
PF00307	CH	Domain	IPR001715	13	70	0.232323	0.131313	0.040404	0.0707071	0.111111	0.010101	0.0707071	0.010101	0	0.0707071	0	0.0606061	0.040404	0.0606061	0.030303	0.0606061	0.0477531	0.14	0.17	0.79	-0.54	0.34	-0.54	0.19	-1.01	-0.44	0.33	2.01	1.6	-0.36	-0.77	-0.01	0.22
PF00316	FBPase	Domain	IPR033391	1	6	0	0.166667	0	0.166667	0	0	0	0.166667	0	0.166667	0	0	0	0.166667	0.166667	0	-	-1.33	-0.07	0.77	-0.27	-0.49	0.13	-0.24	0.35	0.92	0.6	3.37	1.35	-0.38	-0.32	0.95	-0.03
PF00318	Ribosomal_S2	Family	IPR001865	2	7	0	0	0.141414	0	0	0.141414	0	0	0	0	0	0	0.141414	0.434343	0.141414	0	-	-1.37	-0.81	1.42	-1.01	-0.53	0.77	-0.28	-0.39	0.87	-0.14	3.32	1.31	0.27	0.33	0.91	-0.08
PF00319	SRF-TF	Domain	IPR002100	1	7	0.29	0.14	0	0	0	0.14	0	0	0	0	0	0	0	0.14	0	0.29	-	-0.27	-0.12	0.73	-1.01	-0.53	0.77	-0.28	-0.39	0.87	-0.14	3.32	1.31	-0.42	-0.37	0.21	1.02
PF00320	GATA	Domain	IPR000679	8	39	0.08	0.13	0	0.05	0.15	0.05	0.03	0.15	0.03	0	0	0.05	0.1	0.15	0.03	0	0.11826	-0.86	0.11	-0.14	-0.78	0.54	0.31	-0.46	0.69	0.7	-1.01	2.45	1.53	0.32	0.02	0.04	-0.95
PF00322	Endothelin	Repeat	IPR001928	2	5	0	0.2	0	0.2	0	0.2	0	0.2	0	0	0	0	0.2	0	0	0	-	-1.28	-0.03	0.82	-0.22	-0.44	0.86	-0.19	0.4	0.97	-0.05	3.42	1.4	0.36	-0.97	0.3	0.02
PF00324	AA_permease	Family	IPR004841	4	107	0.207921	0.0792079	0.019802	0.138614	0.118812	0.049505	0.039604	0.019802	0.00990099	0.00990099	0	0.00990099	0.049505	0.158416	0.0594059	0.029703	0.382325	0.13	-0.18	0.15	0.09	0.43	0.2	-0.35	-0.96	-0.11	-1.12	1.65	0.32	-0.31	0.16	0.48	-0.37
PF00328	His_Phos_2	Family	IPR000560	3	9	0.222222	0	0	0	0.222222	0	0	0.111111	0	0	0	0	0	0.333333	0	0.111111	-	-0.36	-0.89	0.64	-1.09	0.48	0	-0.36	0.22	0.79	-0.22	3.24	1.22	-0.51	0.24	0.13	0.53
PF00329	Complex1_30kDa	Family	IPR001268	1	3	0	0	0	0	0.333333	0	0	0	0	0	0	0	0	0.333333	0.333333	0	-	-1.18	-0.62	0.92	-0.82	0.35	0.27	-0.09	-0.19	1.07	0.05	3.52	1.5	-0.23	-0.17	1.1	0.12
PF00330	Aconitase	Family	IPR001030	1	6	0.168317	0.168317	0	0.326733	0	0	0	0.168317	0.168317	0	0	0	0	0	0	0	-	-0.63	-0.07	0.77	0.13	-0.49	0.13	-0.24	0.35	1.61	-0.09	3.37	1.35	-0.38	-1.01	0.26	-0.03
PF00335	Tetraspanin	Family	IPR018499	3	65	0.176471	0.137255	0.0196078	0.107843	0.0294118	0.0784314	0.117647	0.0588235	0.0196078	0.0490196	0	0.0294118	0.0784314	0.0490196	0.0490196	0	0.306819	-0.06	0.23	0.16	-0.19	-0.69	0.61	0.66	-0.03	0.31	-0.01	2.07	1.15	0.11	-0.93	0.34	-1.33
PF00339	Arrestin_N	Domain	IPR011021	2	2	0.5	0	0	0	0	0	0.5	0	0	0	0	0	0	0	0	0	-	-0.43	-0.57	0.97	-0.76	-0.29	0.33	0.66	-0.14	1.12	0.11	3.57	1.55	-0.18	-0.81	0.46	0.17
PF00340	IL1	Domain	IPR000975	1	3	0	0	0	0	0.333333	0	0	0.333333	0	0	0	0	0	0	0.333333	0	-	-1.18	-0.62	0.92	-0.82	0.35	0.27	-0.09	0.5	1.07	0.05	3.52	1.5	-0.23	-0.87	1.1	0.12
PF00341	PDGF	Domain	IPR000072	1	1	1	0	0	0	0	0	0	0	0	0	0	0	0	0	0	0	-	-0.37	-0.51	1.03	-0.71	-0.23	0.38	0.02	-0.08	1.18	0.16	3.63	1.61	-0.12	-0.76	0.52	0.23
PF00342	PGI	Domain	IPR001672	1	21	0.186275	0.0980392	0.0490196	0	0.0980392	0	0	0.137255	0	0	0	0	0.0490196	0.284314	0.0490196	0.0490196	0.614076	-0.24	-0.19	0.94	-1.48	0.09	-0.39	-0.76	0.53	0.4	-0.61	2.85	0.83	-0.2	0.41	0.43	0.14
PF00343	Phosphorylase	Family	IPR000811	2	37	0.24	0.03	0	0.16	0.05	0.05	0.03	0.08	0	0.03	0	0.03	0	0.05	0.14	0.11	0.102229	0.1	-0.95	-0.11	0.1	-0.27	0.34	-0.42	0.17	0.04	-0.28	2.49	1.16	-1.26	-0.79	1.17	0.7
PF00344	SecY	Family	IPR002208	1	1	0	0	0	0	1	0	0	0	0	0	0	0	0	0	0	0	-	-1.07	-0.51	1.03	-0.71	0.46	0.38	0.02	-0.08	1.18	0.16	3.63	1.61	-0.12	-0.76	0.52	0.23
PF00346	Complex1_49kDa	Family	IPR001135	1	4	0	0.25	0	0	0.25	0	0	0	0	0	0	0	0	0.5	0	0	-	-1.23	0.02	0.87	-0.87	0.3	0.22	-0.14	-0.25	1.01	0	3.46	1.45	-0.28	0.18	0.35	0.06
PF00348	polyprenyl_synt	Domain	IPR000092	2	2	0	0	0	0	0	0	0	0	0	0	0	0	0	0.5	0	0.5	-	-1.13	-0.57	0.97	-0.76	-0.29	0.33	-0.04	-0.14	1.12	0.11	3.57	1.55	-0.18	-0.12	0.46	0.86
PF00349	Hexokinase_1	Domain	IPR022672	2	113	0.267327	0.168317	0	0.118812	0.0990099	0.019802	0.00990099	0.039604	0	0.049505	0	0.00990099	0.039604	0.00990099	0.049505	0.118812	5.03834e-05	0.37	0.46	-1	-0.09	0.23	-0.54	-1.31	-0.32	-0.85	0.08	1.6	0.27	-0.54	-2.09	0.44	0.84
PF00350	Dynamin_N	Domain	IPR022812	4	64	0.272727	0.0909091	0.030303	0.0909091	0.141414	0.030303	0.030303	0.121212	0.030303	0.020202	0	0	0.0505051	0.0606061	0	0.030303	0.23887	0.27	-0.11	0.58	-0.31	0.52	-0.07	-0.43	0.57	0.73	-0.69	2.08	0.06	-0.28	-0.7	-1.03	-0.22
PF00351	Biopterin_H	Domain	IPR019774	3	329	0.19	0.14	0.02	0.08	0.08	0.05	0.05	0.04	0.01	0.07	0	0.02	0.09	0.12	0.02	0.02	0.015101	0.08	0.35	0.22	-0.46	0.05	0.15	-0.22	-0.39	-0.22	0.33	1.31	0.54	0.34	-0.1	-0.7	-0.59
PF00357	Integrin_alpha	Family	IPR018184	1	4	0	0	0	0	0	0	0	0	0	0	0	0	0	0.5	0.5	0	-	-1.23	-0.67	0.87	-0.87	-0.39	0.22	-0.14	-0.25	1.01	0	3.46	1.45	-0.28	0.18	1.45	0.06
PF00361	Proton_antipo_M	Family	IPR001750	3	9	0.333333	0.111111	0	0	0	0.111111	0	0.111111	0	0	0	0	0.111111	0.222222	0	0	-	-0.07	-0.2	0.64	-1.09	-0.62	0.69	-0.36	0.22	0.79	-0.22	3.24	1.22	0.19	-0.04	0.13	-0.16
PF00362	Integrin_beta	Domain	IPR002369	4	47	0.207921	0.108911	0.019802	0.128713	0.0891089	0.039604	0	0.019802	0	0.019802	0	0.019802	0.0891089	0.148515	0.108911	0	0.457201	0.02	-0.03	0.41	-0.07	0.07	0.17	-1.29	-0.7	-0.13	-0.45	2.32	0.99	0.18	0.01	1	-1.08
PF00364	Biotin_lipoyl	Domain	IPR000089	3	5	0.6	0	0	0	0	0	0	0	0	0.2	0	0	0.2	0	0	0	-	0.11	-0.72	0.82	-0.92	-0.44	0.17	-0.19	-0.29	0.97	0.64	3.42	1.4	0.36	-0.97	0.3	0.02
PF00365	PFK	Domain	IPR000023	1	9	0.11	0	0	0.11	0	0.11	0	0	0	0.11	0	0	0.56	0	0	0	-	-0.76	-0.89	0.64	-0.4	-0.62	0.69	-0.36	-0.47	0.79	0.47	3.24	1.22	1.29	-1.14	0.13	-0.16
PF00373	FERM_M	Domain	IPR019748	6	13	0.0792079	0.0792079	0	0.0792079	0.148515	0	0.0792079	0.0792079	0	0	0	0.0792079	0.148515	0	0.148515	0.0792079	-	-0.91	-0.35	0.5	-0.55	0.33	-0.15	0.18	0.08	0.64	-0.37	3.09	1.77	0.44	-1.29	1.08	0.39
PF00375	SDF	Family	IPR001991	4	10	0.2	0	0	0.3	0	0.1	0	0	0	0	0	0.1	0	0	0.2	0.1	-	-0.39	-0.93	0.6	0.26	-0.66	0.65	-0.4	-0.51	0.75	-0.26	3.2	1.88	-0.55	-1.18	1.19	0.5
PF00377	Prion	Domain	IPR022416	1	16	0.122449	0.0612245	0	0.0612245	0.122449	0	0	0.122449	0	0.0612245	0	0	0	0.255102	0	0.193878	-	-0.6	-0.45	0.4	-0.65	0.23	-0.25	-0.61	0.38	0.54	0.22	2.99	0.98	-0.75	0.22	-0.12	0.98
PF00378	ECH_1	Domain	IPR001753	3	26	0.117647	0.186275	0	0.0784314	0.0784314	0.0392157	0	0.117647	0	0	0	0	0.117647	0.147059	0.0784314	0.0392157	0.791089	-0.59	0.38	0.12	-0.51	-0.04	0.17	-0.88	0.4	0.27	-0.74	2.72	0.7	0.36	-0.05	0.71	0.02
PF00382	TFIIB	Domain	IPR013150	1	4	0	0	0	0	0.5	0	0	0	0	0.25	0	0	0	0	0.25	0	-	-1.23	-0.67	0.87	-0.87	0.7	0.22	-0.14	-0.25	1.01	0.69	3.46	1.45	-0.28	-0.92	1.05	0.06
PF00384	Molybdopterin	Family	IPR006656	1	4	0	0	0	0	0.25	0	0	0	0	0	0	0	0	0.75	0	0	-	-1.23	-0.67	0.87	-0.87	0.3	0.22	-0.14	-0.25	1.01	0	3.46	1.45	-0.28	0.47	0.35	0.06
PF00385	Chromo	Domain	IPR023780	1	3	0	0	0	0	0	0	0.33	0	0	0.67	0	0	0	0	0	0	-	-1.18	-0.62	0.92	-0.82	-0.34	0.27	0.6	-0.19	1.07	1.15	3.52	1.5	-0.23	-0.87	0.41	0.12
PF00386	C1q	Domain	IPR001073	5	23	0.131313	0.0909091	0	0.131313	0.171717	0	0.040404	0.131313	0	0.0909091	0	0.171717	0.040404	0	0	0	5.36779e-07	-0.51	-0.24	0.2	-0.15	0.55	-0.45	-0.12	0.47	0.35	0.43	2.8	2.39	-0.26	-1.59	-0.31	-0.6
PF00387	PI-PLC-Y	Family	IPR001711	3	7	0	0.29	0	0	0.14	0.14	0	0	0	0.14	0	0	0	0.29	0	0	-	-1.37	0.29	0.73	-1.01	0.16	0.77	-0.28	-0.39	0.87	0.55	3.32	1.31	-0.42	0.04	0.21	-0.08
PF00388	PI-PLC-X	Family	IPR000909	3	3	0	0	0.333333	0	0.333333	0.333333	0	0	0	0	0	0	0	0	0	0	-	-1.18	-0.62	1.61	-0.82	0.35	0.97	-0.09	-0.19	1.07	0.05	3.52	1.5	-0.23	-0.87	0.41	0.12
PF00389	2-Hacid_dh	Domain	IPR006139	3	20	0.15	0.05	0	0.3	0.05	0	0	0.05	0	0	0	0	0.05	0.15	0.1	0.1	0.596964	-0.43	-0.57	0.28	0.49	-0.29	-0.37	-0.73	-0.14	0.43	-0.59	2.88	0.86	-0.18	-0.12	0.86	0.58
PF00394	Cu-oxidase	Domain	IPR001117	2	43	0.14	0	0.12	0.26	0.09	0.02	0.02	0.07	0.16	0.12	0	0	0	0	0	0	1.00191e-12	-0.37	-1.75	1.58	0.53	0.13	-0.17	-0.53	0.06	2.01	0.71	2.38	0.36	-1.36	-2	-0.73	-1.02
PF00397	WW	Domain	IPR001202	1	3	0	0.333333	0	0.333333	0	0	0.333333	0	0	0	0	0	0	0	0	0	-	-1.18	0.07	0.92	-0.12	-0.34	0.27	0.6	-0.19	1.07	0.05	3.52	1.5	-0.23	-0.87	0.41	0.12
PF00400	WD40	Repeat	IPR001680	29	114	0.127451	0.127451	0.0196078	0.0784314	0.0784314	0.0392157	0.0882353	0.107843	0.00980392	0.0490196	0	0	0.0980392	0.107843	0.0196078	0.0490196	0.598119	-0.33	0.23	0.09	-0.44	0.04	-0.04	0.39	0.45	-0.16	0.07	1.59	-0.43	0.33	-0.23	-0.42	0.14
PF00403	HMA	Domain	IPR006121	2	14	0	0.07	0	0.43	0	0	0	0	0	0	0	0	0.07	0	0.43	0	-	-1.64	-0.38	0.46	0.67	-0.8	-0.18	-0.55	-0.65	0.61	-0.41	3.06	1.04	0	-1.32	1.89	-0.34
PF00405	Transferrin	Domain	IPR001156	1	4	0.25	0	0	0	0	0	0	0	0	0	0	0	0	0.25	0.25	0.25	-	-0.54	-0.67	0.87	-0.87	-0.39	0.22	-0.14	-0.25	1.01	0	3.46	1.45	-0.28	-0.23	1.05	0.76
PF00406	ADK	Domain	-	3	11	0.0909091	0	0	0.363636	0	0	0	0	0	0.0909091	0	0	0.181818	0.0909091	0.181818	0	-	-0.84	-0.97	0.57	0.44	-0.69	-0.08	-0.44	-0.55	0.71	0.39	3.16	1.15	0.52	-0.53	1.15	-0.24
PF00408	PGM_PMM_IV	Family	IPR005843	2	4	0.25	0	0	0	0	0	0	0.25	0	0	0	0	0	0.25	0.25	0	-	-0.54	-0.67	0.87	-0.87	-0.39	0.22	-0.14	0.45	1.01	0	3.46	1.45	-0.28	-0.23	1.05	0.06
PF00412	LIM	Domain	IPR001781	7	46	0.02	0.02	0.02	0	0.09	0.17	0.35	0.11	0.04	0.09	0	0	0.02	0.07	0	0	9.02367e-16	-1.67	-1.11	0.43	-2	0.08	1.29	1.56	0.41	0.98	0.48	2.33	0.31	-0.72	-0.66	-0.78	-1.07
PF00413	Peptidase_M10	Domain	IPR001818	4	13	0.08	0.15	0	0	0.08	0.15	0.15	0.08	0.08	0	0	0	0	0.08	0	0.15	-	-0.91	0.06	0.5	-1.24	-0.07	0.95	0.59	0.08	1.34	-0.37	3.09	1.07	-0.65	-0.6	-0.02	0.79
PF00415	RCC1	Repeat	IPR000408	4	21	0.237624	0.138614	0	0.188119	0	0.0990099	0.188119	0.0990099	0	0	0	0	0.049505	0	0	0	0.324488	-0.05	0.1	0.25	0.13	-1.01	0.7	0.85	0.24	0.4	-0.61	2.85	0.83	-0.2	-1.53	-0.26	-0.55
PF00418	Tubulin-binding	Family	IPR001084	1	15	0.33	0.07	0	0.13	0	0.13	0.07	0.07	0	0	0	0	0.13	0.07	0	0	-	0.12	-0.42	0.43	-0.21	-0.83	0.88	0.11	0.01	0.58	-0.44	3.03	1.01	0.38	-0.66	-0.08	-0.37
PF00420	Oxidored_q2	Family	IPR039428	1	1	1	0	0	0	0	0	0	0	0	0	0	0	0	0	0	0	-	-0.37	-0.51	1.03	-0.71	-0.23	0.38	0.02	-0.08	1.18	0.16	3.63	1.61	-0.12	-0.76	0.52	0.23
PF00431	CUB	Domain	IPR000859	7	20	0.3	0.2	0	0.1	0.05	0	0.05	0.05	0.05	0.05	0	0	0.15	0	0	0	0.643701	0.13	0.35	0.28	-0.36	-0.29	-0.37	-0.04	-0.14	1.12	0.11	2.88	0.86	0.52	-1.51	-0.23	-0.52
PF00432	Prenyltrans	Repeat	IPR001330	1	4	0.25	0.25	0	0	0	0	0	0	0	0.25	0	0.25	0	0	0	0	-	-0.54	0.02	0.87	-0.87	-0.39	0.22	-0.14	-0.25	1.01	0.69	3.46	2.14	-0.28	-0.92	0.35	0.06
PF00433	Pkinase_C	Family	IPR017892	3	4	0.25	0	0	0	0.25	0	0	0	0.25	0	0	0	0	0	0.25	0	-	-0.54	-0.67	0.87	-0.87	0.3	0.22	-0.14	-0.25	1.71	0	3.46	1.45	-0.28	-0.92	1.05	0.06
PF00435	Spectrin	Domain	IPR002017	9	40	0.154639	0.0515464	0	0.0721649	0.175258	0	0	0.0721649	0	0	0	0	0.175258	0.123711	0.103093	0.0721649	0.0521002	-0.31	-0.6	-0.16	-0.51	0.66	-0.81	-1.17	0.11	-0.02	-1.03	2.43	0.42	0.77	-0.16	0.93	0.42
PF00436	SSB	Domain	IPR000424	1	3	0.33	0	0	0	0	0	0	0	0	0	0	0	0	0.67	0	0	-	-0.49	-0.62	0.92	-0.82	-0.34	0.27	-0.09	-0.19	1.07	0.05	3.52	1.5	-0.23	0.23	0.41	0.12
PF00438	S-AdoMet_synt_N	Domain	IPR022628	1	2	0	0	0	0.5	0	0.5	0	0	0	0	0	0	0	0	0	0	-	-1.13	-0.57	0.97	-0.07	-0.29	1.02	-0.04	-0.14	1.12	0.11	3.57	1.55	-0.18	-0.81	0.46	0.17
PF00439	Bromodomain	Domain	IPR001487	3	3	0.333333	0	0	0.333333	0	0	0	0	0	0.333333	0	0	0	0	0	0	-	-0.49	-0.62	0.92	-0.12	-0.34	0.27	-0.09	-0.19	1.07	0.74	3.52	1.5	-0.23	-0.87	0.41	0.12
PF00441	Acyl-CoA_dh_1	Domain	IPR009075	8	118	0.178218	0.128713	0.00990099	0.0990099	0.049505	0.019802	0.019802	0.0693069	0.019802	0.049505	0	0	0.039604	0.257426	0	0.0594059	0.014272	-0.04	0.2	-0.34	-0.21	-0.35	-0.58	-0.94	0.05	0.21	0.04	1.56	-0.46	-0.39	0.65	-1.55	0.24
PF00443	UCH	Family	IPR001394	4	5	0.2	0	0	0	0	0	0	0	0	0.2	0	0	0.2	0.2	0	0.2	-	-0.59	-0.72	0.82	-0.92	-0.44	0.17	-0.19	-0.29	0.97	0.64	3.42	1.4	0.36	-0.27	0.3	0.71
PF00445	Ribonuclease_T2	Domain	IPR001568	1	1	0	0	0	0	0	0	0	1	0	0	0	0	0	0	0	0	-	-1.07	-0.51	1.03	-0.71	-0.23	0.38	0.02	0.61	1.18	0.16	3.63	1.61	-0.12	-0.76	0.52	0.23
PF00447	HSF_DNA-bind	Domain	IPR000232	1	5	0.4	0	0	0	0	0	0	0	0	0	0	0	0	0.4	0.2	0	-	-0.18	-0.72	0.82	-0.92	-0.44	0.17	-0.19	-0.29	0.97	-0.05	3.42	1.4	-0.33	0.13	1	0.02
PF00448	SRP54	Domain	IPR000897	2	8	0	0	0	0.505051	0.121212	0	0.252525	0.121212	0	0	0	0	0	0	0	0	-	-1.41	-0.85	0.68	0.56	0.12	0.04	0.78	0.27	0.83	-0.18	3.28	1.26	-0.47	-1.1	0.17	-0.12
PF00450	Peptidase_S10	Domain	IPR001563	1	12	0.171717	0.171717	0	0	0.0808081	0	0.0808081	0.0808081	0.0808081	0.171717	0	0.0808081	0	0	0	0.0808081	-	-0.47	0.09	0.53	-1.21	-0.04	-0.12	0.22	0.11	1.37	0.76	3.13	1.8	-0.62	-1.26	0.02	0.42
PF00454	PI3_PI4_kinase	Family	IPR000403	4	27	0.257426	0.039604	0.039604	0.0693069	0.0693069	0.039604	0.108911	0	0	0.039604	0	0	0.148515	0.108911	0.039604	0.039604	0.850425	0.08	-0.74	0.79	-0.54	-0.06	0.15	0.48	-1.01	0.25	-0.07	2.7	0.68	0.56	-0.3	0.28	-0.01
PF00458	WHEP-TRS	Domain	IPR000738	1	1	1	0	0	0	0	0	0	0	0	0	0	0	0	0	0	0	-	-0.37	-0.51	1.03	-0.71	-0.23	0.38	0.02	-0.08	1.18	0.16	3.63	1.61	-0.12	-0.76	0.52	0.23
PF00459	Inositol_P	Family	IPR000760	1	2	0	0	0	0	0.5	0	0	0	0	0	0	0	0	0.5	0	0	-	-1.13	-0.57	0.97	-0.76	0.4	0.33	-0.04	-0.14	1.12	0.11	3.57	1.55	-0.18	-0.12	0.46	0.17
PF00462	Glutaredoxin	Domain	IPR002109	2	3	0	0	0	0	0	0	0.333333	0	0.333333	0	0	0	0	0.333333	0	0	-	-1.18	-0.62	0.92	-0.82	-0.34	0.27	0.6	-0.19	1.76	0.05	3.52	1.5	-0.23	-0.17	0.41	0.12
PF00464	SHMT	Domain	IPR039429	1	5	0	0.4	0	0	0.2	0	0	0.4	0	0	0	0	0	0	0	0	-	-1.28	0.38	0.82	-0.92	0.25	0.17	-0.19	0.8	0.97	-0.05	3.42	1.4	-0.33	-0.97	0.3	0.02
PF00474	SSF	Family	IPR001734	5	23	0.0408163	0.132653	0	0.265306	0.0408163	0	0.0408163	0.0918367	0.0408163	0.0408163	0	0	0.132653	0.132653	0.0408163	0	0.731405	-1.21	0.05	0.2	0.41	-0.37	-0.45	-0.12	0.19	1.04	0.03	2.8	0.78	0.44	-0.2	0.38	-0.6
PF00476	DNA_pol_A	Family	IPR001098	1	54	0.09	0.17	0	0.09	0.06	0.07	0.06	0.09	0.02	0.04	0	0	0.07	0.24	0	0	0.27161	-0.69	0.38	-0.39	-0.33	-0.26	0.58	-0.01	0.29	0.45	-0.15	2.21	0.19	0.07	0.47	-0.9	-1.19
PF00478	IMPDH	Domain	IPR001093	1	7	0.141414	0	0	0	0.292929	0	0	0.141414	0	0	0	0	0.141414	0.141414	0.141414	0	-	-0.68	-0.81	0.73	-1.01	0.56	0.08	-0.28	0.31	0.87	-0.14	3.32	1.31	0.27	-0.37	0.91	-0.08
PF00479	G6PD_N	Domain	IPR022674	1	20	0.05	0.1	0	0.1	0	0.05	0.1	0.05	0	0	0	0	0.1	0.4	0.05	0	0.275851	-1.13	-0.16	0.28	-0.36	-0.98	0.33	0.37	-0.14	0.43	-0.59	2.88	0.86	0.23	0.69	0.46	-0.52
PF00480	ROK	Family	IPR000600	1	20	0.3	0.45	0	0.05	0	0.05	0.05	0	0	0.1	0	0	0	0	0	0	0.00333589	0.13	1.04	0.28	-0.76	-0.98	0.33	-0.04	-0.83	0.43	0.51	2.88	0.86	-0.87	-1.51	-0.23	-0.52
PF00483	NTP_transferase	Family	IPR005835	2	9	0.333333	0.111111	0	0.111111	0.111111	0.111111	0	0	0	0	0	0	0	0.222222	0	0	-	-0.07	-0.2	0.64	-0.4	0.08	0.69	-0.36	-0.47	0.79	-0.22	3.24	1.22	-0.51	-0.04	0.13	-0.16
PF00487	FA_desaturase	Domain	IPR005804	2	5	0.2	0	0	0	0	0.2	0	0.2	0	0.2	0	0	0	0	0.2	0	-	-0.59	-0.72	0.82	-0.92	-0.44	0.86	-0.19	0.4	0.97	0.64	3.42	1.4	-0.33	-0.97	1	0.02
PF00488	MutS_V	Domain	IPR000432	2	27	0.333333	0.0707071	0	0.0707071	0	0.040404	0.0707071	0.111111	0	0.040404	0	0	0	0	0.111111	0.151515	0.101751	0.31	-0.34	0.1	-0.54	-1.16	0.15	0.19	0.38	0.25	-0.07	2.7	0.68	-1.05	-1.68	0.97	0.91
PF00490	ALAD	Domain	IPR001731	1	5	0.4	0.2	0	0.2	0	0	0	0	0	0	0	0	0	0	0.2	0	-	-0.18	-0.03	0.82	-0.22	-0.44	0.17	-0.19	-0.29	0.97	-0.05	3.42	1.4	-0.33	-0.97	1	0.02
PF00491	Arginase	Domain	IPR006035	1	12	0.252525	0.0808081	0	0.252525	0.171717	0	0	0	0	0	0	0	0.0808081	0.0808081	0.0808081	0	-	-0.18	-0.31	0.53	0.18	0.37	-0.12	-0.48	-0.58	0.68	-0.34	3.13	1.11	0.07	-0.56	0.71	-0.27
PF00493	MCM	Domain	IPR001208	1	1	0	0	0	0	1	0	0	0	0	0	0	0	0	0	0	0	-	-1.07	-0.51	1.03	-0.71	0.46	0.38	0.02	-0.08	1.18	0.16	3.63	1.61	-0.12	-0.76	0.52	0.23
PF00494	SQS_PSY	Domain	-	1	7	0.14	0.14	0	0	0.14	0	0	0.29	0	0	0	0	0.29	0	0	0	-	-0.68	-0.12	0.73	-1.01	0.16	0.08	-0.28	0.71	0.87	-0.14	3.32	1.31	0.68	-1.06	0.21	-0.08
PF00498	FHA	Family	IPR000253	2	3	0	0	0	0	0	0	0	0.333333	0	0	0	0	0.333333	0	0.333333	0	-	-1.18	-0.62	0.92	-0.82	-0.34	0.27	-0.09	0.5	1.07	0.05	3.52	1.5	0.46	-0.87	1.1	0.12
PF00499	Oxidored_q3	Family	IPR001457	1	9	0.67	0.22	0	0	0	0	0	0	0	0.11	0	0	0	0	0	0	-	0.49	0.2	0.64	-1.09	-0.62	0	-0.36	-0.47	0.79	0.47	3.24	1.22	-0.51	-1.14	0.13	-0.16
PF00501	AMP-binding	Family	IPR000873	3	14	0.0707071	0.141414	0	0.0707071	0.212121	0	0	0.0707071	0	0	0	0	0.0707071	0.292929	0	0.0707071	-	-0.94	0.02	0.46	-0.58	0.59	-0.18	-0.55	0.04	0.61	-0.41	3.06	1.04	0	0.29	-0.05	0.35
PF00503	G-alpha	Domain	IPR001019	11	83	0.0824742	0.0618557	0.0103093	0.123711	0.14433	0.0206186	0.0103093	0.0721649	0.0103093	0.0412371	0	0.0103093	0.14433	0.185567	0.0206186	0.0618557	0.0941411	-0.75	-0.48	-0.04	-0.07	0.57	-0.28	-1.05	0.1	0.11	-0.21	1.86	0.54	0.68	0.25	-0.15	0.26
PF00505	HMG_box	Domain	IPR009071	12	90	0.204082	0.102041	0	0.0612245	0.0408163	0.0714286	0.0306122	0.0306122	0.0408163	0.142857	0.0102041	0.0204082	0.112245	0.0714286	0.0306122	0.0306122	0.00138522	0.05	-0.04	-0.8	-0.74	-0.45	0.5	-0.42	-0.53	0.96	0.97	2.49	0.88	0.45	-0.64	0.07	-0.22
PF00507	Oxidored_q4	Family	IPR000440	1	3	0	0.33	0	0	0.67	0	0	0	0	0	0	0	0	0	0	0	-	-1.18	0.07	0.92	-0.82	0.76	0.27	-0.09	-0.19	1.07	0.05	3.52	1.5	-0.23	-0.87	0.41	0.12
PF00510	COX3	Family	IPR000298	1	2	0	1	0	0	0	0	0	0	0	0	0	0	0	0	0	0	-	-1.13	0.53	0.97	-0.76	-0.29	0.33	-0.04	-0.14	1.12	0.11	3.57	1.55	-0.18	-0.81	0.46	0.17
PF00514	Arm	Repeat	IPR000225	3	8	0.122449	0	0	0	0	0.122449	0	0	0	0.122449	0	0	0.255102	0.255102	0	0.122449	-	-0.72	-0.85	0.68	-1.05	-0.58	0.73	-0.32	-0.43	0.83	0.51	3.28	1.26	0.63	0	0.17	0.58
PF00520	Ion_trans	Family	IPR005821	51	1566	0.212121	0.111111	0.040404	0.10101	0.0909091	0.030303	0.030303	0.0505051	0.030303	0.0707071	0	0.010101	0.0505051	0.111111	0.020202	0.040404	1.624e-14	0.19	0.12	0.52	-0.14	0.14	-0.16	-0.52	-0.21	0.54	0.37	0.19	0.07	-0.3	-0.12	-0.46	-0.23
PF00525	Crystallin	Family	IPR003090	3	9	0	0.11	0	0	0	0	0	0	0	0	0	0	0.11	0.56	0.22	0	-	-1.45	-0.2	0.64	-1.09	-0.62	0	-0.36	-0.47	0.79	-0.22	3.24	1.22	0.19	0.65	1.23	-0.16
PF00530	SRCR	Domain	IPR001190	1	2	0	0	0	1	0	0	0	0	0	0	0	0	0	0	0	0	-	-1.13	-0.57	0.97	0.34	-0.29	0.33	-0.04	-0.14	1.12	0.11	3.57	1.55	-0.18	-0.81	0.46	0.17
PF00531	Death	Domain	IPR000488	5	27	0.0707071	0.111111	0	0.191919	0.0707071	0	0.040404	0.0707071	0	0.0707071	0	0	0.111111	0.111111	0.040404	0.111111	0.89789	-0.9	-0.05	0.1	0.16	-0.06	-0.54	-0.21	0.09	0.25	0.33	2.7	0.68	0.34	-0.3	0.28	0.69
PF00533	BRCT	Family	IPR001357	1	39	0.174757	0.0776699	0.0291262	0.271845	0.0291262	0	0.0485437	0.174757	0.0291262	0.0485437	0	0.0291262	0.0291262	0.0291262	0.0291262	0	0.0685952	-0.16	-0.3	0.55	0.6	-0.71	-0.79	-0.05	0.82	0.7	0.09	2.45	1.13	-0.6	-1.24	0.04	-0.95
PF00534	Glycos_transf_1	Family	IPR001296	3	25	0.12	0.16	0.04	0.16	0.16	0.04	0	0.04	0	0	0	0.04	0.12	0	0.08	0.04	0.507675	-0.56	0.22	0.84	0.02	0.5	0.2	-0.86	-0.27	0.3	-0.72	2.75	1.42	0.39	-1.64	0.73	0.04
PF00535	Glycos_transf_2	Family	IPR001173	4	7	0.14	0	0	0	0	0	0	0.29	0	0	0	0	0.43	0.14	0	0	-	-0.68	-0.81	0.73	-1.01	-0.53	0.08	-0.28	0.71	0.87	-0.14	3.32	1.31	0.96	-0.37	0.21	-0.08
PF00536	SAM_1	Domain	IPR001660	4	5	0	0	0.4	0	0.2	0	0	0	0	0.2	0	0	0.2	0	0	0	-	-1.28	-0.72	1.92	-0.92	0.25	0.17	-0.19	-0.29	0.97	0.64	3.42	1.4	0.36	-0.97	0.3	0.02
PF00538	Linker_histone	Domain	IPR005818	1	1	0	0	0	0	1	0	0	0	0	0	0	0	0	0	0	0	-	-1.07	-0.51	1.03	-0.71	0.46	0.38	0.02	-0.08	1.18	0.16	3.63	1.61	-0.12	-0.76	0.52	0.23
PF00542	Ribosomal_L12	Domain	IPR013823	1	1	1	0	0	0	0	0	0	0	0	0	0	0	0	0	0	0	-	-0.37	-0.51	1.03	-0.71	-0.23	0.38	0.02	-0.08	1.18	0.16	3.63	1.61	-0.12	-0.76	0.52	0.23
PF00551	Formyl_trans_N	Domain	IPR002376	1	3	0.33	0	0	0	0.67	0	0	0	0	0	0	0	0	0	0	0	-	-0.49	-0.62	0.92	-0.82	0.76	0.27	-0.09	-0.19	1.07	0.05	3.52	1.5	-0.23	-0.87	0.41	0.12
PF00557	Peptidase_M24	Domain	IPR000994	2	8	0.122449	0.122449	0	0.387755	0	0	0.122449	0	0	0	0	0	0	0.122449	0	0.122449	-	-0.72	-0.16	0.68	0.34	-0.58	0.04	0.37	-0.43	0.83	-0.18	3.28	1.26	-0.47	-0.41	0.17	0.58
PF00560	LRR_1	Repeat	IPR001611	1	2	0	0.5	0	0	0	0	0	0	0	0	0	0	0.5	0	0	0	-	-1.13	0.13	0.97	-0.76	-0.29	0.33	-0.04	-0.14	1.12	0.11	3.57	1.55	0.52	-0.81	0.46	0.17
PF00561	Abhydrolase_1	Domain	IPR000073	3	35	0.19802	0.108911	0.029703	0.0594059	0.108911	0.0891089	0.0891089	0.138614	0.0891089	0	0	0	0.029703	0.029703	0	0.029703	0.122362	-0.09	0	0.62	-0.71	0.28	0.67	0.31	0.61	1.46	-0.94	2.53	0.51	-0.53	-1.16	-0.58	-0.18
PF00562	RNA_pol_Rpb2_6	Domain	IPR007120	3	10	0.2	0.2	0	0	0	0.1	0	0.1	0	0	0	0	0	0.3	0	0.1	-	-0.39	0.17	0.6	-1.13	-0.66	0.65	-0.4	0.19	0.75	-0.26	3.2	1.18	-0.55	0.21	0.09	0.5
PF00564	PB1	Domain	IPR000270	1	2	0.5	0	0	0	0	0	0	0	0	0	0	0	0	0	0	0.5	-	-0.43	-0.57	0.97	-0.76	-0.29	0.33	-0.04	-0.14	1.12	0.11	3.57	1.55	-0.18	-0.81	0.46	0.86
PF00566	RabGAP-TBC	Family	IPR000195	2	18	0.107843	0	0	0.0588235	0.0588235	0	0.0588235	0.107843	0	0.166667	0	0	0.166667	0.215686	0.0588235	0	-	-0.66	-1.2	0.34	-0.71	-0.23	-0.31	0.02	0.32	0.48	0.86	2.93	0.91	0.57	0.16	0.52	-0.47
PF00567	TUDOR	Domain	IPR002999	1	1	0	0	0	0	0	0	0	0	0	0	0	0	0	1	0	0	-	-1.07	-0.51	1.03	-0.71	-0.23	0.38	0.02	-0.08	1.18	0.16	3.63	1.61	-0.12	-0.06	0.52	0.23
PF00568	WH1	Domain	IPR000697	2	24	0.123711	0.0412371	0.0412371	0.123711	0.175258	0.0412371	0.0412371	0.0412371	0.0412371	0.123711	0	0	0.123711	0.0824742	0	0	0.732516	-0.54	-0.67	0.87	-0.18	0.52	0.22	-0.14	-0.25	1.01	0.69	2.77	0.75	0.41	-0.51	-0.34	-0.63
PF00569	ZZ	Domain	IPR000433	3	10	0.1	0	0	0	0	0	0.2	0.3	0	0	0	0	0	0.4	0	0	-	-0.8	-0.93	0.6	-1.13	-0.66	-0.04	0.7	0.88	0.75	-0.26	3.2	1.18	-0.55	0.43	0.09	-0.2
PF00571	CBS	Domain	IPR000644	8	46	0.147059	0.0882353	0	0.0882353	0.0686275	0.0882353	0.0196078	0.0882353	0.0196078	0.0686275	0	0	0.0882353	0.107843	0.0392157	0.0882353	0.908511	-0.28	-0.19	-0.26	-0.39	-0.14	0.7	-0.58	0.23	0.58	0.26	2.33	0.31	0.2	-0.26	0.32	0.54
PF00574	CLP_protease	Domain	IPR023562	1	5	0.2	0	0	0	0.2	0.2	0	0	0	0	0	0.2	0.2	0	0	0	-	-0.59	-0.72	0.82	-0.92	0.25	0.86	-0.19	-0.29	0.97	-0.05	3.42	2.09	0.36	-0.97	0.3	0.02
PF00575	S1	Domain	IPR003029	1	3	0	0	0	0	0	0	0	0	0	0	0	0	0	0.67	0.33	0	-	-1.18	-0.62	0.92	-0.82	-0.34	0.27	-0.09	-0.19	1.07	0.05	3.52	1.5	-0.23	0.23	1.1	0.12
PF00576	Transthyretin	Domain	IPR023416	1	74	0.22	0.12	0	0.11	0.07	0.04	0.01	0.04	0.07	0.07	0.01	0	0.09	0.07	0	0.08	0.0206295	0.1	0.13	-0.64	-0.18	-0.11	0.1	-0.95	-0.36	1.3	0.29	2.65	-0.06	0.29	-0.63	-1.15	0.51
PF00579	tRNA-synt_1b	Family	IPR002305	4	10	0.2	0	0	0.2	0	0	0.1	0.1	0	0	0	0	0.2	0.1	0	0.1	-	-0.39	-0.93	0.6	-0.03	-0.66	-0.04	0.29	0.19	0.75	-0.26	3.2	1.18	0.55	-0.49	0.09	0.5
PF00581	Rhodanese	Domain	IPR001763	1	1	0	0	0	0	0	0	0	0	1	0	0	0	0	0	0	0	-	-1.07	-0.51	1.03	-0.71	-0.23	0.38	0.02	-0.08	1.87	0.16	3.63	1.61	-0.12	-0.76	0.52	0.23
PF00583	Acetyltransf_1	Family	IPR000182	1	18	0.166667	0.166667	0.0588235	0.166667	0.107843	0	0	0	0.107843	0.0588235	0	0	0	0.107843	0.0588235	0	-	-0.37	0.18	1.03	-0.01	0.17	-0.31	-0.67	-0.78	1.58	0.16	2.93	0.91	-0.81	-0.35	0.52	-0.47
PF00587	tRNA-synt_2b	Domain	IPR002314	4	18	0.0588235	0.27451	0.0588235	0.27451	0	0	0	0.107843	0.0588235	0	0	0	0.107843	0.0588235	0	0	-	-1.07	0.59	1.03	0.39	-0.93	-0.31	-0.67	0.32	1.18	-0.53	2.93	0.91	0.29	-0.76	-0.18	-0.47
PF00591	Glycos_transf_3	Family	IPR000312	1	30	0.0990099	0.19802	0	0.267327	0.0693069	0	0	0.0693069	0	0.029703	0	0	0.0693069	0.0693069	0	0.128713	0.219215	-0.68	0.44	0.03	0.5	-0.13	-0.61	-0.97	0.02	0.18	-0.14	2.63	0.61	-0.02	-0.65	-0.48	0.84
PF00594	Gla	Domain	IPR000294	6	41	0.122449	0.0510204	0	0.0204082	0.0204082	0	0.0714286	0.0204082	0	0.0714286	0	0	0.27551	0.0714286	0	0.27551	5.0195e-10	-0.49	-0.62	-0.18	-1.22	-0.75	-0.83	0.2	-0.6	-0.03	0.34	2.42	0.4	1.15	-0.58	-0.69	1.5
PF00595	PDZ	Domain	IPR001478	4	8	0.122449	0.122449	0	0.510204	0	0	0	0	0	0	0	0	0	0.122449	0.122449	0	-	-0.72	-0.16	0.68	0.56	-0.58	0.04	-0.32	-0.43	0.83	-0.18	3.28	1.26	-0.47	-0.41	0.86	-0.12
PF00605	IRF	Domain	IPR001346	3	28	0.174757	0.106796	0	0.038835	0.135922	0.038835	0	0.038835	0.038835	0.038835	0	0.038835	0.106796	0.203883	0	0.038835	0.753961	-0.23	-0.07	0.08	-0.96	0.43	0.13	-0.93	-0.34	0.92	-0.09	2.68	1.35	0.32	0.24	-0.43	-0.03
PF00609	DAGK_acc	Family	IPR000756	1	1	0	0	0	0	0	0	0	0	0	0	0	0	0	1	0	0	-	-1.07	-0.51	1.03	-0.71	-0.23	0.38	0.02	-0.08	1.18	0.16	3.63	1.61	-0.12	-0.06	0.52	0.23
PF00611	FCH	Family	IPR001060	1	1	1	0	0	0	0	0	0	0	0	0	0	0	0	0	0	0	-	-0.37	-0.51	1.03	-0.71	-0.23	0.38	0.02	-0.08	1.18	0.16	3.63	1.61	-0.12	-0.76	0.52	0.23
PF00612	IQ	Motif	IPR000048	2	3	0	0.67	0	0	0	0	0	0	0	0	0	0	0	0.33	0	0	-	-1.18	0.48	0.92	-0.82	-0.34	0.27	-0.09	-0.19	1.07	0.05	3.52	1.5	-0.23	-0.17	0.41	0.12
PF00613	PI3Ka	Family	IPR001263	1	2	0	0	0	0	0	0	0	0	0	0	0	0	1	0	0	0	-	-1.13	-0.57	0.97	-0.76	-0.29	0.33	-0.04	-0.14	1.12	0.11	3.57	1.55	0.92	-0.81	0.46	0.17
PF00615	RGS	Domain	IPR016137	2	2	0	0	0	0.5	0	0	0	0	0	0	0	0	0	0	0	0.5	-	-1.13	-0.57	0.97	-0.07	-0.29	0.33	-0.04	-0.14	1.12	0.11	3.57	1.55	-0.18	-0.81	0.46	0.86
PF00616	RasGAP	Family	IPR001936	2	19	0.0510204	0	0	0.0510204	0	0.0510204	0	0.0510204	0	0	0	0	0.214286	0.265306	0.0510204	0.265306	-	-1.1	-1.23	0.31	-0.74	-0.95	0.35	-0.7	-0.11	0.45	-0.56	2.9	0.89	0.77	0.31	0.49	1.3
PF00617	RasGEF	Family	IPR001895	3	10	0	0.2	0.1	0.5	0.1	0	0.1	0	0	0	0	0	0	0	0	0	-	-1.49	0.17	1.3	0.66	0.04	-0.04	0.29	-0.51	0.75	-0.26	3.2	1.18	-0.55	-1.18	0.09	-0.2
PF00618	RasGEF_N	Domain	IPR000651	1	3	0	0	0	0	0	0	0	0	0.33	0.67	0	0	0	0	0	0	-	-1.18	-0.62	0.92	-0.82	-0.34	0.27	-0.09	-0.19	1.76	1.15	3.52	1.5	-0.23	-0.87	0.41	0.12
PF00619	CARD	Domain	IPR001315	3	5	0	0.4	0	0	0	0	0.2	0	0	0	0	0	0	0.2	0	0.2	-	-1.28	0.38	0.82	-0.92	-0.44	0.17	0.5	-0.29	0.97	-0.05	3.42	1.4	-0.33	-0.27	0.3	0.71
PF00620	RhoGAP	Domain	IPR000198	4	10	0.6	0.1	0	0	0	0	0	0	0	0	0	0	0	0.1	0	0.2	-	0.45	-0.24	0.6	-1.13	-0.66	-0.04	-0.4	-0.51	0.75	-0.26	3.2	1.18	-0.55	-0.49	0.09	0.9
PF00621	RhoGEF	Domain	IPR000219	7	31	0.102041	0.132653	0.0612245	0.132653	0.0612245	0.0612245	0	0.163265	0	0.0306122	0	0	0.0612245	0.102041	0.0612245	0.0306122	0.641159	-0.7	0.08	1.11	-0.11	-0.15	0.46	-1	0.69	0.16	-0.16	2.61	0.59	-0.04	-0.39	0.6	-0.1
PF00622	SPRY	Family	IPR003877	4	41	0.244898	0.0510204	0	0.0714286	0	0.0510204	0	0	0	0.0204082	0	0	0.0204082	0.418367	0	0.122449	0.000121701	0.12	-0.62	-0.18	-0.53	-1.44	0.27	-1.19	-1.29	-0.03	-0.35	2.42	0.4	-0.64	0.92	-0.69	0.81
PF00623	RNA_pol_Rpb1_2	Domain	IPR000722	3	5	0.2	0.2	0	0	0	0	0	0	0	0	0	0	0	0.6	0	0	-	-0.59	-0.03	0.82	-0.92	-0.44	0.17	-0.19	-0.29	0.97	-0.05	3.42	1.4	-0.33	0.42	0.3	0.02
PF00625	Guanylate_kin	Domain	IPR008145	1	2	0.5	0	0	0	0	0	0	0.5	0	0	0	0	0	0	0	0	-	-0.43	-0.57	0.97	-0.76	-0.29	0.33	-0.04	0.55	1.12	0.11	3.57	1.55	-0.18	-0.81	0.46	0.17
PF00626	Gelsolin	Domain	IPR007123	5	9	0.222222	0	0	0	0.111111	0	0.111111	0	0	0	0	0	0	0.444444	0.111111	0	-	-0.36	-0.89	0.64	-1.09	0.08	0	0.33	-0.47	0.79	-0.22	3.24	1.22	-0.51	0.47	0.82	-0.16
PF00627	UBA	Domain	IPR015940	1	2	1	0	0	0	0	0	0	0	0	0	0	0	0	0	0	0	-	-0.03	-0.57	0.97	-0.76	-0.29	0.33	-0.04	-0.14	1.12	0.11	3.57	1.55	-0.18	-0.81	0.46	0.17
PF00628	PHD	Domain	IPR019787	4	17	0.118812	0.0594059	0	0.0594059	0.0594059	0.0594059	0.287129	0.0594059	0	0	0	0.0594059	0.0594059	0.0594059	0.118812	0	-	-0.63	-0.48	0.37	-0.68	-0.2	0.41	1.15	-0.05	0.51	-0.5	2.96	1.64	-0.09	-0.73	0.95	-0.44
PF00630	Filamin	Domain	IPR017868	3	42	0.193878	0.265306	0	0.316327	0.0714286	0.0204082	0.0204082	0.0204082	0	0.0204082	0	0	0.0204082	0	0	0.0510204	0.00479995	-0.1	0.75	-0.2	0.71	-0.07	-0.15	-0.51	-0.62	-0.05	-0.37	2.4	0.38	-0.65	-1.98	-0.71	0.1
PF00632	HECT	Domain	IPR000569	6	20	0.1	0.05	0.05	0.1	0.05	0.05	0	0.05	0	0.1	0	0	0.15	0.15	0.05	0.1	0.907207	-0.72	-0.57	0.97	-0.36	-0.29	0.33	-0.73	-0.14	0.43	0.51	2.88	0.86	0.52	-0.12	0.46	0.58
PF00634	BRCA2	Family	IPR002093	1	4	0.25	0	0	0	0	0.25	0	0	0	0	0	0	0	0.5	0	0	-	-0.54	-0.67	0.87	-0.87	-0.39	0.91	-0.14	-0.25	1.01	0	3.46	1.45	-0.28	0.18	0.35	0.06
PF00635	Motile_Sperm	Domain	IPR000535	1	2	0	0.5	0	0	0.5	0	0	0	0	0	0	0	0	0	0	0	-	-1.13	0.13	0.97	-0.76	0.4	0.33	-0.04	-0.14	1.12	0.11	3.57	1.55	-0.18	-0.81	0.46	0.17
PF00636	Ribonuclease_3	Family	IPR000999	1	2	0	0	0	0.5	0	0	0	0	0	0	0	0	0.5	0	0	0	-	-1.13	-0.57	0.97	-0.07	-0.29	0.33	-0.04	-0.14	1.12	0.11	3.57	1.55	0.52	-0.81	0.46	0.17
PF00637	Clathrin	Family	IPR000547	1	3	1	0	0	0	0	0	0	0	0	0	0	0	0	0	0	0	-	0.21	-0.62	0.92	-0.82	-0.34	0.27	-0.09	-0.19	1.07	0.05	3.52	1.5	-0.23	-0.87	0.41	0.12
PF00640	PID	Domain	IPR006020	1	1	0	0	0	0	0	0	1	0	0	0	0	0	0	0	0	0	-	-1.07	-0.51	1.03	-0.71	-0.23	0.38	0.71	-0.08	1.18	0.16	3.63	1.61	-0.12	-0.76	0.52	0.23
PF00641	zf-RanBP	Domain	IPR001876	1	2	1	0	0	0	0	0	0	0	0	0	0	0	0	0	0	0	-	-0.03	-0.57	0.97	-0.76	-0.29	0.33	-0.04	-0.14	1.12	0.11	3.57	1.55	-0.18	-0.81	0.46	0.17
PF00642	zf-CCCH	Family	IPR000571	1	3	0.333333	0	0	0	0	0.333333	0.333333	0	0	0	0	0	0	0	0	0	-	-0.49	-0.62	0.92	-0.82	-0.34	0.97	0.6	-0.19	1.07	0.05	3.52	1.5	-0.23	-0.87	0.41	0.12
PF00643	zf-B_box	Domain	IPR000315	2	2	0	0	0	0	0	0.5	0	0.5	0	0	0	0	0	0	0	0	-	-1.13	-0.57	0.97	-0.76	-0.29	1.02	-0.04	0.55	1.12	0.11	3.57	1.55	-0.18	-0.81	0.46	0.17
PF00648	Peptidase_C2	Family	IPR001300	3	35	0.227723	0.138614	0	0.138614	0.0891089	0.029703	0.029703	0.029703	0.029703	0.0594059	0	0	0.0594059	0.0594059	0	0.108911	0.827156	0.03	0.18	-0.07	-0.01	0.06	-0.02	-0.38	-0.49	0.77	0.16	2.53	0.51	-0.12	-0.76	-0.58	0.74
PF00650	CRAL_TRIO	Domain	IPR001251	2	12	0.08	0.17	0	0.17	0	0.08	0	0	0	0	0	0	0	0.17	0.25	0.08	-	-0.87	0.09	0.53	-0.11	-0.73	0.58	-0.48	-0.58	0.68	-0.34	3.13	1.11	-0.62	-0.16	1.4	0.42
PF00651	BTB	Domain	IPR000210	7	22	0.316832	0.0891089	0.178218	0.049505	0.0891089	0	0	0.049505	0	0.049505	0	0	0.0891089	0.0891089	0	0	0.00644098	0.21	-0.21	1.83	-0.82	0.06	-0.42	-0.78	-0.19	0.37	0.05	2.82	0.8	0.17	-0.46	-0.29	-0.58
PF00652	Ricin_B_lectin	Domain	IPR000772	1	1	0	0	0	0	1	0	0	0	0	0	0	0	0	0	0	0	-	-1.07	-0.51	1.03	-0.71	0.46	0.38	0.02	-0.08	1.18	0.16	3.63	1.61	-0.12	-0.76	0.52	0.23
PF00653	BIR	Domain	IPR001370	1	2	0.5	0	0	0	0	0	0.5	0	0	0	0	0	0	0	0	0	-	-0.43	-0.57	0.97	-0.76	-0.29	0.33	0.66	-0.14	1.12	0.11	3.57	1.55	-0.18	-0.81	0.46	0.17
PF00654	Voltage_CLC	Family	IPR001807	7	115	0.247525	0.0990099	0.029703	0.178218	0.0693069	0.00990099	0.00990099	0.0594059	0.029703	0.0594059	0	0	0.019802	0.128713	0.029703	0.029703	0.105328	0.29	-0.07	0.6	0.34	-0.08	-0.97	-1.33	-0.05	0.52	0.2	1.58	-0.43	-1.06	-0.03	-0.14	-0.43
PF00656	Peptidase_C14	Domain	-	2	2	0	0	0.5	0	0	0	0	0	0	0	0	0	0	0	0.5	0	-	-1.13	-0.57	1.67	-0.76	-0.29	0.33	-0.04	-0.14	1.12	0.11	3.57	1.55	-0.18	-0.81	1.15	0.17
PF00664	ABC_membrane	Family	IPR011527	10	251	0.161616	0.0808081	0.010101	0.181818	0.0606061	0.020202	0.040404	0.0707071	0.020202	0.0707071	0	0	0.030303	0.131313	0.0606061	0.0606061	0.0693478	-0.08	-0.17	-0.63	0.37	-0.21	-0.43	-0.33	0.05	0.21	0.35	0.87	-0.45	-0.68	0.02	0.47	0.25
PF00667	FAD_binding_1	Domain	IPR003097	2	6	0.168317	0	0	0.49505	0	0	0	0.168317	0	0	0	0	0	0.168317	0	0	-	-0.63	-0.77	0.77	0.42	-0.49	0.13	-0.24	0.35	0.92	-0.09	3.37	1.35	-0.38	-0.32	0.26	-0.03
PF00675	Peptidase_M16	Family	IPR011765	3	7	0.29	0	0	0	0.14	0	0	0	0	0	0	0	0	0.43	0.14	0	-	-0.27	-0.81	0.73	-1.01	0.16	0.08	-0.28	-0.39	0.87	-0.14	3.32	1.31	-0.42	0.33	0.91	-0.08
PF00676	E1_dh	Family	IPR001017	4	61	0.19802	0.0990099	0.019802	0.0693069	0.108911	0.019802	0.019802	0.0792079	0.019802	0.049505	0	0	0.049505	0.207921	0.029703	0.029703	0.773624	-0.01	-0.07	0.21	-0.61	0.34	-0.43	-0.8	0.2	0.36	0.04	2.12	0.1	-0.24	0.37	0.1	-0.19
PF00679	EFG_C	Domain	IPR000640	1	1	0	0	0	0	0	0	0	0	0	0	0	0	0	1	0	0	-	-1.07	-0.51	1.03	-0.71	-0.23	0.38	0.02	-0.08	1.18	0.16	3.63	1.61	-0.12	-0.06	0.52	0.23
PF00681	Plectin	Repeat	IPR001101	2	2	0	0.5	0	0	0	0	0	0	0	0	0	0	0	0.5	0	0	-	-1.13	0.13	0.97	-0.76	-0.29	0.33	-0.04	-0.14	1.12	0.11	3.57	1.55	-0.18	-0.12	0.46	0.17
PF00682	HMGL-like	Domain	IPR000891	2	26	0.116505	0.038835	0.038835	0.038835	0.038835	0	0.116505	0.0776699	0	0.0776699	0	0	0.0776699	0.262136	0	0.116505	0.512577	-0.59	-0.72	0.82	-0.92	-0.44	-0.52	0.5	0.11	0.27	0.36	2.72	0.7	0.07	0.42	-0.39	0.71
PF00683	TB	Family	IPR017878	3	224	0.040404	0.010101	0	0.010101	0.171717	0.020202	0.727273	0	0	0.010101	0	0.010101	0	0	0	0	0	-1.52	-1.77	-0.93	-2.26	0.78	-0.47	2.46	-2.04	-0.78	-1.39	0.98	0.06	-2.77	-3.4	-2.13	-2.42
PF00685	Sulfotransfer_1	Domain	IPR000863	4	66	0.147059	0.0784314	0.0196078	0.0882353	0.0882353	0.0196078	0.0588235	0	0.0294118	0.0784314	0	0	0.0588235	0.147059	0.0784314	0.107843	0.382597	-0.24	-0.29	0.15	-0.33	0.14	-0.5	0.06	-1.66	0.7	0.38	2.05	0.03	-0.08	0.07	0.73	0.73
PF00686	CBM_20	Family	IPR002044	1	9	0	0	0	0	0.111111	0	0	0.111111	0.333333	0	0	0	0.111111	0.111111	0	0.222222	-	-1.45	-0.89	0.64	-1.09	0.08	0	-0.36	0.22	2.18	-0.22	3.24	1.22	0.19	-0.45	0.13	0.94
PF00688	TGFb_propeptide	Family	IPR001111	7	25	0.12	0.04	0	0.04	0.12	0.12	0	0.04	0	0.08	0	0	0.12	0.28	0	0.04	0.3751	-0.56	-0.7	0.15	-0.89	0.27	0.89	-0.86	-0.27	0.3	0.38	2.75	0.73	0.39	0.44	-0.36	0.04
PF00689	Cation_ATPase_C	Family	IPR006068	6	54	0.148515	0.039604	0.0594059	0.257426	0.0693069	0	0.0594059	0.039604	0	0	0	0.039604	0.019802	0.108911	0.0891089	0.0693069	0.0209202	-0.29	-0.82	1	0.59	-0.04	-1.03	-0.01	-0.4	-0.24	-1.25	2.21	1.29	-0.84	-0.23	0.89	0.42
PF00690	Cation_ATPase_N	Domain	IPR004014	4	10	0.3	0.1	0	0.4	0.1	0.1	0	0	0	0	0	0	0	0	0	0	-	-0.11	-0.24	0.6	0.48	0.04	0.65	-0.4	-0.51	0.75	-0.26	3.2	1.18	-0.55	-1.18	0.09	-0.2
PF00694	Aconitase_C	Domain	IPR000573	1	4	0.25	0	0	0.25	0	0	0	0.25	0	0	0	0	0	0.25	0	0	-	-0.54	-0.67	0.87	-0.18	-0.39	0.22	-0.14	0.45	1.01	0	3.46	1.45	-0.28	-0.23	0.35	0.06
PF00696	AA_kinase	Family	IPR001048	1	12	0.17	0	0	0.08	0	0	0	0	0	0	0	0	0.17	0.5	0.08	0	-	-0.47	-1.01	0.53	-0.51	-0.73	-0.12	-0.48	-0.58	0.68	-0.34	3.13	1.11	0.48	0.69	0.71	-0.27
PF00701	DHDPS	Domain	IPR002220	1	13	0.38	0.08	0	0.15	0.23	0	0	0	0	0	0	0	0.08	0.08	0	0	-	0.19	-0.35	0.5	-0.14	0.62	-0.15	-0.51	-0.62	0.64	-0.37	3.09	1.07	0.04	-0.6	-0.02	-0.31
PF00702	Hydrolase	Domain	-	6	110	0.0882353	0.137255	0.0392157	0.156863	0.147059	0.0490196	0.0392157	0.0294118	0.00980392	0.0196078	0	0.0196078	0.147059	0.0490196	0.0392157	0.0294118	0.00154462	-0.67	0.26	0.64	0.24	0.6	0.17	-0.37	-0.7	-0.13	-0.74	1.62	0.7	0.77	-0.81	0.12	-0.39
PF00703	Glyco_hydro_2	Domain	IPR006102	1	6	0.17	0	0	0	0	0	0	0	0	0.83	0	0	0	0	0	0	-	-0.63	-0.77	0.77	-0.96	-0.49	0.13	-0.24	-0.34	0.92	1.7	3.37	1.35	-0.38	-1.01	0.26	-0.03
PF00709	Adenylsucc_synt	Domain	IPR001114	1	2	0.5	0	0	0	0	0	0	0	0	0	0	0	0	0.5	0	0	-	-0.43	-0.57	0.97	-0.76	-0.29	0.33	-0.04	-0.14	1.12	0.11	3.57	1.55	-0.18	-0.12	0.46	0.17
PF00719	Pyrophosphatase	Domain	IPR008162	1	7	0.575758	0	0	0	0	0.141414	0	0	0	0	0	0	0.141414	0	0	0.141414	-	0.24	-0.81	0.73	-1.01	-0.53	0.77	-0.28	-0.39	0.87	-0.14	3.32	1.31	0.27	-1.06	0.21	0.62
PF00723	Glyco_hydro_15	Domain	IPR011613	3	22	0.178218	0.049505	0	0.0891089	0.0891089	0	0.049505	0	0	0.049505	0	0	0.138614	0.178218	0.0891089	0.0891089	0.873015	-0.26	-0.62	0.22	-0.41	0.06	-0.42	-0.09	-0.89	0.37	0.05	2.82	0.8	0.46	0.05	0.81	0.52
PF00725	3HCDH	Domain	IPR006108	2	4	0.25	0	0	0	0	0	0	0	0	0.25	0	0	0.25	0.25	0	0	-	-0.54	-0.67	0.87	-0.87	-0.39	0.22	-0.14	-0.25	1.01	0.69	3.46	1.45	0.41	-0.23	0.35	0.06
PF00728	Glyco_hydro_20	Domain	IPR015883	2	65	0.0891089	0.108911	0.019802	0.118812	0.049505	0.029703	0.108911	0.029703	0	0.108911	0	0.029703	0.108911	0.138614	0.029703	0.029703	0.394229	-0.68	0.01	0.16	-0.07	-0.41	-0.08	0.54	-0.55	-0.38	0.68	2.07	1.15	0.4	-0.01	0.05	-0.24
PF00730	HhH-GPD	Domain	IPR003265	1	12	0	0	0	0.168317	0	0.0792079	0	0	0	0.168317	0	0	0	0.415842	0.168317	0	-	-1.57	-1.01	0.53	-0.11	-0.73	0.58	-0.48	-0.58	0.68	0.76	3.13	1.11	-0.62	0.54	1.12	-0.27
PF00733	Asn_synthase	Domain	IPR001962	1	11	0.0909091	0.181818	0	0.0909091	0	0	0.0909091	0	0.0909091	0	0	0	0.0909091	0.363636	0	0	-	-0.84	0.13	0.57	-0.48	-0.69	-0.08	0.25	-0.55	1.41	-0.3	3.16	1.15	0.11	0.39	0.05	-0.24
PF00735	Septin	Domain	IPR030379	1	2	0	0	0	0	0.5	0	0	0	0	0	0	0	0	0.5	0	0	-	-1.13	-0.57	0.97	-0.76	0.4	0.33	-0.04	-0.14	1.12	0.11	3.57	1.55	-0.18	-0.12	0.46	0.17
PF00743	FMO-like	Family	IPR020946	1	11	0.272727	0.0909091	0	0.0909091	0.0909091	0.0909091	0	0	0	0	0	0	0.0909091	0.0909091	0.0909091	0.0909091	-	-0.14	-0.28	0.57	-0.48	0	0.61	-0.44	-0.55	0.71	-0.3	3.16	1.15	0.11	-0.53	0.75	0.46
PF00749	tRNA-synt_1c	Domain	IPR020058	2	14	0	0.292929	0	0	0	0	0.0707071	0	0	0	0	0	0.0707071	0.212121	0.212121	0.141414	-	-1.64	0.53	0.46	-1.27	-0.8	-0.18	0.15	-0.65	0.61	-0.41	3.06	1.04	0	0.06	1.33	0.76
PF00750	tRNA-synt_1d	Family	IPR035684	2	8	0	0.255102	0	0.255102	0.122449	0	0	0	0	0.122449	0	0	0.122449	0.122449	0	0	-	-1.41	0.25	0.68	0.05	0.12	0.04	-0.32	-0.43	0.83	0.51	3.28	1.26	0.23	-0.41	0.17	-0.12
PF00751	DM	Family	IPR001275	1	1	0	0	0	0	0	0	0	0	0	0	0	0	1	0	0	0	-	-1.07	-0.51	1.03	-0.71	-0.23	0.38	0.02	-0.08	1.18	0.16	3.63	1.61	0.57	-0.76	0.52	0.23
PF00752	XPG_N	Family	IPR006085	1	2	0	0.5	0	0.5	0	0	0	0	0	0	0	0	0	0	0	0	-	-1.13	0.13	0.97	-0.07	-0.29	0.33	-0.04	-0.14	1.12	0.11	3.57	1.55	-0.18	-0.81	0.46	0.17
PF00753	Lactamase_B	Domain	IPR001279	1	11	0.0909091	0	0	0.0909091	0.181818	0	0.0909091	0.0909091	0	0.0909091	0	0	0.181818	0.0909091	0.0909091	0	-	-0.84	-0.97	0.57	-0.48	0.4	-0.08	0.25	0.15	0.71	0.39	3.16	1.15	0.52	-0.53	0.75	-0.24
PF00754	F5_F8_type_C	Domain	IPR000421	5	167	0.2	0.08	0.02	0.08	0.06	0.08	0.01	0.02	0	0.08	0	0.02	0.07	0.22	0.02	0.04	0.00113335	0.08	-0.18	0.04	-0.44	-0.21	0.65	-1.26	-0.85	-1.2	0.43	1.25	0.84	0.07	0.51	-0.47	-0.2
PF00755	Carn_acyltransf	Family	IPR039551	3	58	0.121212	0.0909091	0.020202	0.121212	0.0505051	0.020202	0.030303	0.030303	0.030303	0.0505051	0.030303	0.020202	0.161616	0.141414	0.030303	0.0505051	3.39224e-05	-0.46	-0.19	0.25	-0.1	-0.32	-0.39	-0.35	-0.46	0.8	0.08	3.25	0.83	0.71	-0.03	0.14	0.14
PF00757	Furin-like	Domain	IPR006211	4	15	0.0693069	0.0693069	0	0.0693069	0.128713	0	0.39604	0.0693069	0	0	0	0	0	0.19802	0	0	-	-0.98	-0.42	0.43	-0.61	0.27	-0.22	1.37	0.01	0.58	-0.44	3.03	1.01	-0.72	0.03	-0.08	-0.37
PF00758	EPO_TPO	Domain	IPR001323	2	2	0	0	0	0	0	0	0	0	0	0	0	0	0	1	0	0	-	-1.13	-0.57	0.97	-0.76	-0.29	0.33	-0.04	-0.14	1.12	0.11	3.57	1.55	-0.18	0.29	0.46	0.17
PF00762	Ferrochelatase	Domain	IPR001015	1	22	0.0873786	0.135922	0.0485437	0.135922	0.223301	0	0.0873786	0.0485437	0.0485437	0.0485437	0	0	0	0.0873786	0	0.0485437	0.606824	-0.77	0.07	0.92	-0.12	0.76	-0.42	0.32	-0.19	1.07	0.05	2.82	0.8	-0.92	-0.46	-0.29	0.12
PF00763	THF_DHG_CYH	Domain	IPR020630	1	2	0.5	0	0	0	0	0	0.5	0	0	0	0	0	0	0	0	0	-	-0.43	-0.57	0.97	-0.76	-0.29	0.33	0.66	-0.14	1.12	0.11	3.57	1.55	-0.18	-0.81	0.46	0.17
PF00764	Arginosuc_synth	Family	IPR001518	1	92	0.24	0.08	0	0.1	0.11	0.01	0.01	0.03	0	0.01	0	0.03	0.07	0.24	0.03	0.04	0.0229533	0.22	-0.28	-0.82	-0.25	0.32	-0.77	-1.13	-0.55	-0.67	-0.99	1.78	1.15	-0.02	0.53	0.05	-0.01
PF00766	ETF_alpha	Domain	IPR014731	1	1	0	0	0	0	1	0	0	0	0	0	0	0	0	0	0	0	-	-1.07	-0.51	1.03	-0.71	0.46	0.38	0.02	-0.08	1.18	0.16	3.63	1.61	-0.12	-0.76	0.52	0.23
PF00769	ERM	Coiled-coil	IPR011259	3	12	0.33	0.08	0	0	0.17	0	0	0	0	0	0	0	0.17	0.17	0	0.08	-	0.04	-0.31	0.53	-1.21	0.37	-0.12	-0.48	-0.58	0.68	-0.34	3.13	1.11	0.48	-0.16	0.02	0.42
PF00773	RNB	Domain	IPR001900	2	2	0	0	0.5	0	0	0	0.5	0	0	0	0	0	0	0	0	0	-	-1.13	-0.57	1.67	-0.76	-0.29	0.33	0.66	-0.14	1.12	0.11	3.57	1.55	-0.18	-0.81	0.46	0.17
PF00777	Glyco_transf_29	Family	IPR001675	2	6	0.168317	0.168317	0	0.326733	0	0.168317	0	0	0	0	0	0	0	0	0.168317	0	-	-0.63	-0.07	0.77	0.13	-0.49	0.82	-0.24	-0.34	0.92	-0.09	3.37	1.35	-0.38	-1.01	0.95	-0.03
PF00779	BTK	Motif	IPR001562	1	2	0	0	0	0	0.5	0.5	0	0	0	0	0	0	0	0	0	0	-	-1.13	-0.57	0.97	-0.76	0.4	1.02	-0.04	-0.14	1.12	0.11	3.57	1.55	-0.18	-0.81	0.46	0.17
PF00781	DAGK_cat	Family	IPR001206	1	1	0	0	0	0	0	0	0	1	0	0	0	0	0	0	0	0	-	-1.07	-0.51	1.03	-0.71	-0.23	0.38	0.02	0.61	1.18	0.16	3.63	1.61	-0.12	-0.76	0.52	0.23
PF00782	DSPc	Domain	-	4	77	0.173469	0.0816327	0.0102041	0.102041	0.132653	0.0408163	0.102041	0.0510204	0	0.142857	0	0.0102041	0.0816327	0.0612245	0.0102041	0	0.0414079	-0.13	-0.26	0.02	-0.21	0.47	0.07	0.52	-0.17	-0.52	0.95	1.93	0.6	0.13	-0.66	-0.49	-1.47
PF00784	MyTH4	Family	IPR000857	2	17	0	0	0.0594059	0.178218	0	0	0.0594059	0.118812	0	0	0	0	0	0.346535	0	0.237624	-	-1.73	-1.17	1.06	0.02	-0.9	-0.28	0.05	0.35	0.51	-0.5	2.96	0.94	-0.78	0.53	-0.15	1.17
PF00786	PBD	Domain	IPR000095	1	2	0.5	0.5	0	0	0	0	0	0	0	0	0	0	0	0	0	0	-	-0.43	0.13	0.97	-0.76	-0.29	0.33	-0.04	-0.14	1.12	0.11	3.57	1.55	-0.18	-0.81	0.46	0.17
PF00787	PX	Domain	IPR001683	4	6	0	0	0	0	0	0	0	0	0	0	0	0	0.17	0.5	0.33	0	-	-1.33	-0.77	0.77	-0.96	-0.49	0.13	-0.24	-0.34	0.92	-0.09	3.37	1.35	0.32	0.37	1.36	-0.03
PF00792	PI3K_C2	Domain	IPR002420	2	7	0.141414	0	0	0.292929	0	0	0.141414	0.141414	0	0	0	0	0	0.141414	0	0.141414	-	-0.68	-0.81	0.73	0.09	-0.53	0.08	0.41	0.31	0.87	-0.14	3.32	1.31	-0.42	-0.37	0.21	0.62
PF00795	CN_hydrolase	Family	IPR003010	3	11	0	0.0909091	0	0.181818	0	0	0	0.181818	0.181818	0	0	0	0	0.0909091	0.181818	0.0909091	-	-1.53	-0.28	0.57	-0.07	-0.69	-0.08	-0.44	0.55	1.81	-0.3	3.16	1.15	-0.58	-0.53	1.15	0.46
PF00801	PKD	Domain	IPR000601	1	19	0.0505051	0.161616	0	0.262626	0.161616	0	0	0.0505051	0	0.262626	0	0	0.0505051	0	0	0	-	-1.1	0.16	0.31	0.36	0.43	-0.34	-0.7	-0.11	0.45	1.23	2.9	0.89	-0.15	-1.48	-0.21	-0.5
PF00804	Syntaxin	Domain	IPR006011	2	6	0.168317	0	0	0.49505	0	0.168317	0.168317	0	0	0	0	0	0	0	0	0	-	-0.63	-0.77	0.77	0.42	-0.49	0.82	0.46	-0.34	0.92	-0.09	3.37	1.35	-0.38	-1.01	0.26	-0.03
PF00806	PUF	Repeat	IPR001313	1	3	0	0	0	0	0	0.33	0	0	0	0	0	0	0	0	0.67	0	-	-1.18	-0.62	0.92	-0.82	-0.34	0.97	-0.09	-0.19	1.07	0.05	3.52	1.5	-0.23	-0.87	1.5	0.12
PF00809	Pterin_bind	Domain	IPR000489	1	1	1	0	0	0	0	0	0	0	0	0	0	0	0	0	0	0	-	-0.37	-0.51	1.03	-0.71	-0.23	0.38	0.02	-0.08	1.18	0.16	3.63	1.61	-0.12	-0.76	0.52	0.23
PF00810	ER_lumen_recept	Family	IPR000133	1	1	1	0	0	0	0	0	0	0	0	0	0	0	0	0	0	0	-	-0.37	-0.51	1.03	-0.71	-0.23	0.38	0.02	-0.08	1.18	0.16	3.63	1.61	-0.12	-0.76	0.52	0.23
PF00812	Ephrin	Domain	IPR001799	1	21	0.186275	0.284314	0	0	0.235294	0.0490196	0.0980392	0	0.0490196	0.0490196	0	0	0	0.0490196	0	0	0.0884793	-0.24	0.66	0.25	-1.48	0.78	0.3	0.34	-0.86	1.09	0.08	2.85	0.83	-0.9	-0.84	-0.26	-0.55
PF00814	TsaD	Family	IPR000905	1	13	0.151515	0.151515	0	0	0	0	0	0.151515	0	0	0	0	0.0808081	0.313131	0	0.151515	-	-0.5	0.06	0.5	-1.24	-0.77	-0.15	-0.51	0.48	0.64	-0.37	3.09	1.07	0.04	0.32	-0.02	0.79
PF00817	IMS	Family	IPR001126	1	4	0.25	0	0	0	0.25	0	0	0	0	0	0	0	0.25	0.25	0	0	-	-0.54	-0.67	0.87	-0.87	0.3	0.22	-0.14	-0.25	1.01	0	3.46	1.45	0.41	-0.23	0.35	0.06
PF00822	PMP22_Claudin	Family	IPR004031	10	78	0.207921	0.0792079	0.039604	0.277228	0.0990099	0.049505	0.049505	0.0891089	0.029703	0.00990099	0	0.00990099	0.029703	0.029703	0	0	0.00341332	0.06	-0.27	0.71	0.72	0.26	0.28	-0.08	0.29	0.57	-0.85	1.92	0.59	-0.73	-1.37	-1.19	-1.48
PF00827	Ribosomal_L15e	Family	IPR000439	1	1	0	0	0	0	0	0	0	0	0	0	0	0	1	0	0	0	-	-1.07	-0.51	1.03	-0.71	-0.23	0.38	0.02	-0.08	1.18	0.16	3.63	1.61	0.57	-0.76	0.52	0.23
PF00833	Ribosomal_S17e	Family	IPR001210	1	1	0	0	0	1	0	0	0	0	0	0	0	0	0	0	0	0	-	-1.07	-0.51	1.03	-0.01	-0.23	0.38	0.02	-0.08	1.18	0.16	3.63	1.61	-0.12	-0.76	0.52	0.23
PF00849	PseudoU_synth_2	Family	IPR006145	1	2	0	0	0	0	0	0	0.5	0	0	0	0	0	0	0.5	0	0	-	-1.13	-0.57	0.97	-0.76	-0.29	0.33	0.66	-0.14	1.12	0.11	3.57	1.55	-0.18	-0.12	0.46	0.17
PF00850	Hist_deacetyl	Domain	IPR023801	3	22	0.0485437	0.135922	0	0.174757	0.0485437	0.0485437	0	0.223301	0	0.0485437	0	0	0.0873786	0.0873786	0.0485437	0.0485437	0.508835	-1.18	0.07	0.22	0.1	-0.34	0.27	-0.78	0.9	0.37	0.05	2.82	0.8	0.17	-0.46	0.41	0.12
PF00853	Runt	Domain	IPR013524	2	43	0.0909091	0	0.020202	0.141414	0.020202	0.0707071	0	0.0909091	0	0.0707071	0	0	0.121212	0.282828	0.0707071	0.020202	0.102736	-0.7	-1.75	0.48	0	-0.78	0.53	-1.22	0.28	-0.07	0.3	2.38	0.36	0.43	0.56	0.66	-0.32
PF00855	PWWP	Domain	IPR000313	3	13	0.15	0.08	0.08	0.08	0.15	0	0	0	0	0.08	0	0.08	0.15	0.15	0	0	-	-0.5	-0.35	1.19	-0.55	0.33	-0.15	-0.51	-0.62	0.64	0.32	3.09	1.77	0.44	-0.19	-0.02	-0.31
PF00856	SET	Family	IPR001214	7	35	0	0.138614	0.029703	0.0891089	0.0891089	0.0594059	0.0891089	0	0	0.168317	0	0	0	0.19802	0.108911	0.029703	0.0186711	-2.17	0.18	0.62	-0.42	0.06	0.38	0.31	-1.18	0.08	1.01	2.53	0.51	-1.22	0.22	1.03	-0.18
PF00858	ASC	Family	IPR001873	3	12	0.252525	0.171717	0	0	0.0808081	0.171717	0	0.0808081	0	0	0	0	0.0808081	0.0808081	0	0.0808081	-	-0.18	0.09	0.53	-1.21	-0.04	0.98	-0.48	0.11	0.68	-0.34	3.13	1.11	0.07	-0.56	0.02	0.42
PF00864	P2X_receptor	Family	-	1	2	0.5	0	0	0.5	0	0	0	0	0	0	0	0	0	0	0	0	-	-0.43	-0.57	0.97	-0.07	-0.29	0.33	-0.04	-0.14	1.12	0.11	3.57	1.55	-0.18	-0.81	0.46	0.17
PF00867	XPG_I	Family	IPR006086	1	1	1	0	0	0	0	0	0	0	0	0	0	0	0	0	0	0	-	-0.37	-0.51	1.03	-0.71	-0.23	0.38	0.02	-0.08	1.18	0.16	3.63	1.61	-0.12	-0.76	0.52	0.23
PF00868	Transglut_N	Domain	IPR001102	5	19	0.111111	0.161616	0.0505051	0.262626	0	0.0505051	0.0505051	0.0505051	0	0.161616	0	0	0.0505051	0.0505051	0	0	-	-0.69	0.16	1	0.36	-0.95	0.35	-0.01	-0.11	0.45	0.83	2.9	0.89	-0.15	-0.78	-0.21	-0.5
PF00870	P53	Domain	IPR011615	2	126	0.13	0.1	0.01	0.06	0.04	0.06	0.13	0.09	0.01	0.06	0	0.01	0.08	0.13	0.05	0.04	0.102047	-0.3	-0.07	-0.4	-0.63	-0.56	0.34	0.79	0.28	-0.25	0.24	1.5	0.18	0.16	0.01	0.34	-0.1
PF00881	Nitroreductase	Domain	IPR029479	1	2	0	0.5	0	0	0	0	0	0	0	0	0	0	0	0	0.5	0	-	-1.13	0.13	0.97	-0.76	-0.29	0.33	-0.04	-0.14	1.12	0.11	3.57	1.55	-0.18	-0.81	1.15	0.17
PF00884	Sulfatase	Family	IPR000917	9	423	0.14	0.13	0.02	0.15	0.07	0.03	0.06	0.06	0.02	0.05	0	0.02	0.07	0.11	0.03	0.04	0.360355	-0.21	0.27	-0.14	0.23	-0.05	-0.3	0.03	-0.12	0.32	0	0.38	0.55	0.03	-0.12	-0.17	-0.13
PF00888	Cullin	Family	IPR001373	3	10	0.2	0	0	0.1	0.2	0	0	0	0	0.1	0	0	0.2	0.1	0	0.1	-	-0.39	-0.93	0.6	-0.44	0.44	-0.04	-0.4	-0.51	0.75	0.43	3.2	1.18	0.55	-0.49	0.09	0.5
PF00889	EF_TS	Family	IPR014039	1	1	0	0	0	0	0	1	0	0	0	0	0	0	0	0	0	0	-	-1.07	-0.51	1.03	-0.71	-0.23	1.08	0.02	-0.08	1.18	0.16	3.63	1.61	-0.12	-0.76	0.52	0.23
PF00890	FAD_binding_2	Family	IPR003953	1	4	0	0	0	0.25	0.25	0	0.25	0.25	0	0	0	0	0	0	0	0	-	-1.23	-0.67	0.87	-0.18	0.3	0.22	0.55	0.45	1.01	0	3.46	1.45	-0.28	-0.92	0.35	0.06
PF00895	ATP-synt_8	Family	IPR001421	1	1	0	0	0	0	0	0	0	0	0	0	0	1	0	0	0	0	-	-1.07	-0.51	1.03	-0.71	-0.23	0.38	0.02	-0.08	1.18	0.16	3.63	2.3	-0.12	-0.76	0.52	0.23
PF00899	ThiF	Domain	IPR000594	2	9	0.333333	0	0	0.111111	0.111111	0	0	0	0	0	0	0	0.111111	0.222222	0	0.111111	-	-0.07	-0.89	0.64	-0.4	0.08	0	-0.36	-0.47	0.79	-0.22	3.24	1.22	0.19	-0.04	0.13	0.53
PF00903	Glyoxalase	Domain	IPR004360	1	2	1	0	0	0	0	0	0	0	0	0	0	0	0	0	0	0	-	-0.03	-0.57	0.97	-0.76	-0.29	0.33	-0.04	-0.14	1.12	0.11	3.57	1.55	-0.18	-0.81	0.46	0.17
PF00907	T-box	Domain	IPR001699	11	40	0.171717	0.0707071	0.0505051	0.121212	0.0707071	0.0505051	0.0505051	0.030303	0	0.0505051	0.030303	0.030303	0	0.121212	0.0505051	0.10101	0.12156	-0.18	-0.31	0.94	-0.11	-0.04	0.29	-0.07	-0.58	-0.02	0.07	3.13	1.11	-1.31	-0.16	0.42	0.64
PF00909	Ammonium_transp	Family	IPR024041	1	7	0.29	0	0	0.43	0	0.14	0	0	0	0.14	0	0	0	0	0	0	-	-0.27	-0.81	0.73	0.38	-0.53	0.77	-0.28	-0.39	0.87	0.55	3.32	1.31	-0.42	-1.06	0.21	-0.08
PF00916	Sulfate_transp	Family	IPR011547	5	87	0.28	0.05	0.03	0.13	0.2	0.03	0.05	0.06	0.02	0.01	0	0.01	0.03	0.07	0.02	0.01	0.00802824	0.35	-0.7	0.61	-0.02	0.86	-0.03	-0.17	-0.09	0.47	-0.95	1.83	0.5	-0.54	-0.61	-0.19	-0.88
PF00917	MATH	Domain	IPR002083	2	18	0.108911	0	0	0	0	0.0594059	0	0	0.168317	0.435644	0	0.0594059	0	0.168317	0	0	-	-0.66	-1.2	0.34	-1.4	-0.93	0.38	-0.67	-0.78	1.87	1.67	2.93	1.61	-0.81	-0.06	-0.18	-0.47
PF00923	TAL_FSA	Domain	IPR001585	1	2	0	0	0.5	0	0	0	0	0	0	0	0	0	0.5	0	0	0	-	-1.13	-0.57	1.67	-0.76	-0.29	0.33	-0.04	-0.14	1.12	0.11	3.57	1.55	0.52	-0.81	0.46	0.17
PF00927	Transglut_C	Domain	IPR008958	3	20	0.1	0.05	0.05	0.1	0	0	0	0.05	0	0	0	0	0.1	0.5	0.05	0	0.0246235	-0.72	-0.57	0.97	-0.36	-0.98	-0.37	-0.73	-0.14	0.43	-0.59	2.88	0.86	0.23	0.89	0.46	-0.52
PF00928	Adap_comp_sub	Family	IPR028565	2	3	0	0.333333	0	0	0	0	0	0	0.333333	0	0	0	0	0	0.333333	0	-	-1.18	0.07	0.92	-0.82	-0.34	0.27	-0.09	-0.19	1.76	0.05	3.52	1.5	-0.23	-0.87	1.1	0.12
PF00930	DPPIV_N	Family	IPR002469	1	1	1	0	0	0	0	0	0	0	0	0	0	0	0	0	0	0	-	-0.37	-0.51	1.03	-0.71	-0.23	0.38	0.02	-0.08	1.18	0.16	3.63	1.61	-0.12	-0.76	0.52	0.23
PF00932	LTD	Domain	IPR001322	1	58	0.22449	0.0306122	0	0.0306122	0.0204082	0	0	0.0510204	0	0.0714286	0	0.0306122	0.244898	0.265306	0.0306122	0	4.35972e-06	0.1	-0.88	-0.44	-1.08	-1.01	-1.09	-1.45	-0.17	-0.29	0.3	2.16	1.24	1.12	0.55	0.14	-1.24
PF00939	Na_sulph_symp	Family	IPR001898	2	9	0.222222	0.111111	0	0.222222	0.333333	0	0	0	0	0	0	0	0	0.111111	0	0	-	-0.36	-0.2	0.64	0.01	0.77	0	-0.36	-0.47	0.79	-0.22	3.24	1.22	-0.51	-0.45	0.13	-0.16
PF00953	Glycos_transf_4	Family	IPR000715	1	15	0.53	0.13	0	0.07	0	0	0	0	0	0.2	0	0	0	0.07	0	0	-	0.53	-0.01	0.43	-0.61	-0.83	-0.22	-0.58	-0.68	0.58	0.95	3.03	1.01	-0.72	-0.66	-0.08	-0.37
PF00955	HCO3_cotransp	Family	IPR011531	3	69	0.132653	0.0408163	0	0.234694	0.163265	0.0102041	0.0102041	0.0714286	0	0.0102041	0	0	0.0306122	0.193878	0.0408163	0.0612245	0.0344771	-0.37	-0.73	-0.58	0.52	0.64	-0.53	-0.89	0.1	-0.43	-0.75	2.02	0	-0.63	0.27	0.29	0.23
PF00956	NAP	Family	IPR002164	1	2	0	0	0	0	0	0	0.5	0	0.5	0	0	0	0	0	0	0	-	-1.13	-0.57	0.97	-0.76	-0.29	0.33	0.66	-0.14	1.81	0.11	3.57	1.55	-0.18	-0.81	0.46	0.17
PF00957	Synaptobrevin	Family	IPR001388	2	4	0	0	0	0	0.25	0	0	0	0	0.25	0	0	0.5	0	0	0	-	-1.23	-0.67	0.87	-0.87	0.3	0.22	-0.14	-0.25	1.01	0.69	3.46	1.45	0.82	-0.92	0.35	0.06
PF00962	A_deaminase	Domain	IPR001365	5	58	0.188119	0.0891089	0	0.118812	0.0990099	0	0.019802	0.0693069	0	0.049505	0	0.019802	0.019802	0.207921	0.0990099	0.019802	0.201255	-0.05	-0.19	-0.44	-0.1	0.24	-1.09	-0.76	0.06	-0.29	0.08	2.16	0.83	-0.9	0.34	0.99	-0.55
PF00965	TIMP	Domain	IPR001820	1	5	0	0.4	0	0	0	0.4	0	0	0	0.2	0	0	0	0	0	0	-	-1.28	0.38	0.82	-0.92	-0.44	1.27	-0.19	-0.29	0.97	0.64	3.42	1.4	-0.33	-0.97	0.3	0.02
PF00970	FAD_binding_6	Domain	IPR008333	1	7	0.575758	0.141414	0	0	0.141414	0	0	0	0	0	0	0	0	0.141414	0	0	-	0.24	-0.12	0.73	-1.01	0.16	0.08	-0.28	-0.39	0.87	-0.14	3.32	1.31	-0.42	-0.37	0.21	-0.08
PF00988	CPSase_sm_chain	Domain	IPR002474	2	15	0	0.07	0	0.53	0	0	0.2	0	0	0	0	0.07	0.13	0	0	0	-	-1.67	-0.42	0.43	0.89	-0.83	-0.22	0.81	-0.68	0.58	-0.44	3.03	1.7	0.38	-1.36	-0.08	-0.37
PF00992	Troponin	Family	IPR001978	3	43	0.118812	0.0891089	0	0	0.019802	0	0.049505	0.019802	0.049505	0	0	0	0.118812	0.326733	0.118812	0.0891089	0.00151028	-0.52	-0.14	-0.22	-1.95	-0.78	-0.86	-0.12	-0.63	1.03	-1.08	2.38	0.36	0.43	0.71	1.06	0.59
PF00994	MoCF_biosynth	Domain	IPR001453	1	1	0	0	0	0	0	0	0	0	0	0	0	0	1	0	0	0	-	-1.07	-0.51	1.03	-0.71	-0.23	0.38	0.02	-0.08	1.18	0.16	3.63	1.61	0.57	-0.76	0.52	0.23
PF00995	Sec1	Family	IPR001619	5	47	0.11	0.13	0	0.15	0.06	0.02	0.11	0.06	0	0	0	0.02	0.04	0.13	0.11	0.06	0.437608	-0.59	0.13	-0.28	0.06	-0.16	-0.23	0.5	-0.01	-0.13	-1.15	2.32	0.99	-0.33	-0.12	1	0.3
PF00996	GDI	Family	IPR018203	2	4	0.25	0	0	0	0.25	0	0	0.25	0	0	0	0	0.25	0	0	0	-	-0.54	-0.67	0.87	-0.87	0.3	0.22	-0.14	0.45	1.01	0	3.46	1.45	0.41	-0.92	0.35	0.06
PF00999	Na_H_Exchanger	Family	IPR006153	5	10	0.2	0.1	0.2	0.3	0	0	0	0	0	0	0	0	0	0.1	0	0.1	-	-0.39	-0.24	1.7	0.26	-0.66	-0.04	-0.4	-0.51	0.75	-0.26	3.2	1.18	-0.55	-0.49	0.09	0.5
PF01000	RNA_pol_A_bac	Domain	IPR011262	1	8	0.257732	0	0.123711	0.123711	0	0	0.123711	0.123711	0.123711	0	0	0	0	0.123711	0	0	-	-0.31	-0.85	1.38	-0.36	-0.58	0.04	0.37	0.27	1.53	-0.18	3.28	1.26	-0.47	-0.41	0.17	-0.12
PF01007	IRK	Domain	IPR040445	8	64	0.168317	0.0792079	0	0.168317	0.108911	0	0.049505	0.0891089	0.019802	0.029703	0.019802	0.019802	0.0594059	0.118812	0.049505	0.019802	0.33825	-0.13	-0.27	-0.52	0.23	0.3	-1.17	-0.14	0.31	0.32	-0.29	2.77	0.75	-0.06	-0.11	0.35	-0.63
PF01008	IF-2B	Family	IPR000649	3	23	0.131313	0.040404	0.0909091	0.171717	0.040404	0	0.131313	0.040404	0.0909091	0.0909091	0	0	0.040404	0.040404	0	0.0909091	0.270393	-0.51	-0.65	1.3	0.07	-0.37	-0.45	0.58	-0.22	1.45	0.43	2.8	0.78	-0.26	-0.89	-0.31	0.5
PF01012	ETF	Domain	IPR014730	2	4	0.25	0	0	0.25	0	0	0	0	0	0	0	0	0	0.5	0	0	-	-0.54	-0.67	0.87	-0.18	-0.39	0.22	-0.14	-0.25	1.01	0	3.46	1.45	-0.28	0.18	0.35	0.06
PF01017	STAT_alpha	Family	IPR013800	3	22	0.137255	0	0	0	0.137255	0	0	0.176471	0	0.0490196	0	0	0.137255	0.22549	0.0882353	0.0490196	0.273252	-0.49	-1.31	0.22	-1.51	0.35	-0.42	-0.78	0.72	0.37	0.05	2.82	0.8	0.46	0.23	0.81	0.12
PF01030	Recep_L_domain	Repeat	IPR000494	3	23	0.306122	0.265306	0	0.173469	0	0	0.0408163	0.0408163	0.0408163	0	0	0	0.0918367	0.0408163	0	0	0.342493	0.18	0.61	0.2	0.07	-1.06	-0.45	-0.12	-0.22	1.04	-0.67	2.8	0.78	0.15	-0.89	-0.31	-0.6
PF01031	Dynamin_M	Family	IPR000375	3	25	0.08	0.12	0.04	0.2	0.04	0	0.04	0.04	0.08	0	0	0	0.04	0.12	0.12	0.08	0.359067	-0.85	0	0.84	0.21	-0.42	-0.5	-0.17	-0.27	1.4	-0.72	2.75	0.73	-0.31	-0.25	1.02	0.45
PF01033	Somatomedin_B	Family	IPR001212	1	7	0	0	0	0	0	0.71	0.29	0	0	0	0	0	0	0	0	0	-	-1.37	-0.81	0.73	-1.01	-0.53	1.87	0.82	-0.39	0.87	-0.14	3.32	1.31	-0.42	-1.06	0.21	-0.08
PF01039	Carboxyl_trans	Family	IPR034733	2	86	0.175258	0.0927835	0.0309278	0.175258	0.0824742	0.0103093	0.0309278	0.0927835	0.0103093	0.0721649	0	0.0103093	0.0103093	0.103093	0.0515464	0.0515464	0.71629	-0.09	-0.1	0.62	0.27	0.06	-0.72	-0.38	0.32	0.08	0.32	1.83	0.51	-1.22	-0.25	0.33	0.04
PF01040	UbiA	Family	IPR000537	3	38	0.0784314	0.127451	0.0294118	0.156863	0.107843	0.127451	0.0294118	0.0490196	0	0.0294118	0	0	0.127451	0.107843	0	0.0294118	0.353936	-0.84	0.13	0.57	0.08	0.22	1.02	-0.44	-0.14	0.02	-0.3	2.47	0.45	0.52	-0.3	-0.64	-0.24
PF01044	Vinculin	Family	IPR006077	3	8	0.255102	0.122449	0	0.122449	0	0	0	0	0	0	0	0	0	0.122449	0.255102	0.122449	-	-0.31	-0.16	0.68	-0.36	-0.58	0.04	-0.32	-0.43	0.83	-0.18	3.28	1.26	-0.47	-0.41	1.27	0.58
PF01048	PNP_UDP_1	Domain	IPR000845	1	6	0.33	0	0	0	0	0	0	0	0	0.17	0	0	0.33	0	0	0.17	-	-0.23	-0.77	0.77	-0.96	-0.49	0.13	-0.24	-0.34	0.92	0.6	3.37	1.35	0.72	-1.01	0.26	0.66
PF01049	Cadherin_C	Family	IPR000233	1	1	0	0	0	0	0	1	0	0	0	0	0	0	0	0	0	0	-	-1.07	-0.51	1.03	-0.71	-0.23	1.08	0.02	-0.08	1.18	0.16	3.63	1.61	-0.12	-0.76	0.52	0.23
PF01053	Cys_Met_Meta_PP	Domain	IPR000277	1	2	0	0	0	0	0.5	0	0	0.5	0	0	0	0	0	0	0	0	-	-1.13	-0.57	0.97	-0.76	0.4	0.33	-0.04	0.55	1.12	0.11	3.57	1.55	-0.18	-0.81	0.46	0.17
PF01055	Glyco_hydro_31	Family	IPR000322	4	112	0.168317	0.019802	0.019802	0.168317	0.0990099	0.049505	0.049505	0.0792079	0.019802	0.0792079	0.019802	0.019802	0.0990099	0.0594059	0.00990099	0.039604	0.00151112	-0.09	-1.43	0.11	0.27	0.23	0.31	-0.05	0.2	0.26	0.45	2.71	0.69	0.35	-0.7	-0.81	-0.18
PF01056	Myc_N	Family	IPR012682	1	1	1	0	0	0	0	0	0	0	0	0	0	0	0	0	0	0	-	-0.37	-0.51	1.03	-0.71	-0.23	0.38	0.02	-0.08	1.18	0.16	3.63	1.61	-0.12	-0.76	0.52	0.23
PF01058	Oxidored_q6	Family	IPR006137	1	3	0.33	0	0	0	0	0	0	0	0	0	0	0	0	0.67	0	0	-	-0.49	-0.62	0.92	-0.82	-0.34	0.27	-0.09	-0.19	1.07	0.05	3.52	1.5	-0.23	0.23	0.41	0.12
PF01059	Oxidored_q5_N	Family	IPR000260	1	1	0	0	0	0	1	0	0	0	0	0	0	0	0	0	0	0	-	-1.07	-0.51	1.03	-0.71	0.46	0.38	0.02	-0.08	1.18	0.16	3.63	1.61	-0.12	-0.76	0.52	0.23
PF01061	ABC2_membrane	Family	IPR013525	2	13	0.15	0	0	0.23	0	0	0	0.08	0	0	0	0	0.08	0.46	0	0	-	-0.5	-1.04	0.5	0.15	-0.77	-0.15	-0.51	0.08	0.64	-0.37	3.09	1.07	0.04	0.66	-0.02	-0.31
PF01062	Bestrophin	Family	IPR021134	1	117	0.151515	0.10101	0	0.040404	0.0505051	0.0606061	0.020202	0.0808081	0.030303	0.0909091	0.010101	0.010101	0.0505051	0.181818	0.030303	0.0909091	0.0225859	-0.18	0	-1.03	-0.97	-0.34	0.41	-0.94	0.16	0.73	0.5	2.26	0.24	-0.23	0.28	0.07	0.65
PF01063	Aminotran_4	Domain	IPR001544	1	1	0	0	0	0	0	0	0	0	0	0	0	0	0	1	0	0	-	-1.07	-0.51	1.03	-0.71	-0.23	0.38	0.02	-0.08	1.18	0.16	3.63	1.61	-0.12	-0.06	0.52	0.23
PF01064	Activin_recp	Domain	IPR000472	4	55	0.019802	0	0	0.049505	0.148515	0.0693069	0.306931	0.326733	0	0.039604	0	0.019802	0	0.019802	0	0	5.65588e-24	-1.8	-1.94	-0.4	-0.75	0.54	0.56	1.48	1.43	-0.25	-0.17	2.2	0.87	-1.55	-1.49	-0.91	-1.2
PF01066	CDP-OH_P_transf	Family	IPR000462	1	1	0	0	0	0	0	0	0	0	0	0	0	0	1	0	0	0	-	-1.07	-0.51	1.03	-0.71	-0.23	0.38	0.02	-0.08	1.18	0.16	3.63	1.61	0.57	-0.76	0.52	0.23
PF01067	Calpain_III	Domain	IPR022682	2	22	0	0.0490196	0.0490196	0.0490196	0	0	0	0.0490196	0	0	0	0	0.137255	0.264706	0.352941	0.0490196	1.58871e-10	-1.87	-0.62	0.92	-0.82	-1.04	-0.42	-0.78	-0.19	0.37	-0.64	2.82	0.8	0.46	0.39	1.91	0.12
PF01068	DNA_ligase_A_M	Domain	IPR012310	1	5	0	0	0	0	0.2	0	0	0	0	0.2	0	0	0.2	0.2	0	0.2	-	-1.28	-0.72	0.82	-0.92	0.25	0.17	-0.19	-0.29	0.97	0.64	3.42	1.4	0.36	-0.27	0.3	0.71
PF01073	3Beta_HSD	Family	IPR002225	3	35	0.336634	0.227723	0.029703	0.108911	0.0891089	0.029703	0	0.029703	0	0.029703	0	0.029703	0	0	0	0.0891089	0.0774096	0.4	0.59	0.62	-0.2	0.06	-0.02	-1.08	-0.49	0.08	-0.24	2.53	1.2	-1.22	-1.85	-0.58	0.51
PF01074	Glyco_hydro_38N	Domain	IPR000602	1	18	0.168317	0	0	0.108911	0.217822	0.0594059	0	0	0	0.0594059	0	0	0.108911	0.0594059	0.108911	0.108911	-	-0.37	-1.2	0.34	-0.3	0.68	0.38	-0.67	-0.78	0.48	0.16	2.93	0.91	0.29	-0.76	0.92	0.63
PF01079	Hint	Family	IPR001767	2	44	0.294118	0.137255	0	0.137255	0.0882353	0.0490196	0.0196078	0.0490196	0.0490196	0.0686275	0	0	0.0196078	0.0686275	0	0.0196078	0.588477	0.31	0.18	-0.23	-0.02	0.12	0.22	-0.55	-0.25	1.01	0.29	2.37	0.35	-0.69	-0.63	-0.74	-0.34
PF01080	Presenilin	Family	IPR001108	2	127	0.346535	0.128713	0.0792079	0.0891089	0.0891089	0.029703	0.049505	0.029703	0.019802	0.0594059	0	0	0.039604	0.019802	0	0.019802	2.37374e-08	0.63	0.25	1.3	-0.35	0.12	-0.14	-0.16	-0.6	0.15	0.11	1.5	-0.52	-0.46	-1.79	-1.61	-0.52
PF01082	Cu2_monooxygen	Domain	IPR000323	1	1	0	0	0	0	0	0	1	0	0	0	0	0	0	0	0	0	-	-1.07	-0.51	1.03	-0.71	-0.23	0.38	0.71	-0.08	1.18	0.16	3.63	1.61	-0.12	-0.76	0.52	0.23
PF01085	HH_signal	Domain	IPR000320	3	55	0.0891089	0.049505	0.0693069	0.039604	0.039604	0.049505	0.108911	0.148515	0.019802	0.039604	0	0.019802	0.0891089	0.128713	0	0.108911	0.0280057	-0.71	-0.55	1.21	-1.04	-0.56	0.34	0.54	0.68	0.44	-0.17	2.2	0.87	0.24	-0.11	-0.91	0.74
PF01087	GalP_UDP_transf	Domain	IPR005849	1	80	0.171717	0.121212	0	0.040404	0.151515	0.0606061	0.0909091	0.0606061	0.040404	0.0707071	0	0.040404	0.030303	0.10101	0.010101	0.010101	0.0485749	-0.09	0.16	-0.7	-1.05	0.6	0.44	0.37	-0.02	0.83	0.38	1.9	1.26	-0.75	-0.29	-0.52	-0.81
PF01088	Peptidase_C12	Domain	IPR001578	2	4	0.25	0	0	0	0.25	0	0	0	0	0	0	0	0.25	0.25	0	0	-	-0.54	-0.67	0.87	-0.87	0.3	0.22	-0.14	-0.25	1.01	0	3.46	1.45	0.41	-0.23	0.35	0.06
PF01090	Ribosomal_S19e	Family	IPR001266	1	24	0.255102	0.0408163	0.0816327	0.214286	0.0816327	0	0.0408163	0	0	0.0816327	0	0.0408163	0	0.122449	0.0408163	0	0.476717	0.02	-0.67	1.27	0.23	0.01	-0.47	-0.14	-0.94	0.32	0.41	2.77	1.45	-0.98	-0.23	0.35	-0.63
PF01094	ANF_receptor	Family	IPR001828	10	104	0.23301	0.116505	0.0291262	0.0970874	0.0970874	0.038835	0.0291262	0.0679612	0.00970874	0.0582524	0	0	0.0873786	0.0873786	0.00970874	0.038835	0.724835	0.24	0.1	0.46	-0.26	0.21	0.04	-0.55	0.04	-0.08	0.15	1.67	-0.35	0.23	-0.41	-0.74	-0.12
PF01106	NifU	Family	IPR001075	1	4	0	0.25	0	0.25	0	0	0	0	0	0	0	0	0	0.25	0.25	0	-	-1.23	0.02	0.87	-0.18	-0.39	0.22	-0.14	-0.25	1.01	0	3.46	1.45	-0.28	-0.23	1.05	0.06
PF01108	Tissue_fac	Family	IPR003961	3	14	0.0707071	0.141414	0	0.0707071	0.0707071	0	0.292929	0	0	0.141414	0	0.0707071	0	0.0707071	0.0707071	0	-	-0.94	0.02	0.46	-0.58	-0.11	-0.18	1.06	-0.65	0.61	0.69	3.06	1.73	-0.69	-0.63	0.64	-0.34
PF01112	Asparaginase_2	Domain	IPR000246	2	15	0.0686275	0	0	0.392157	0.264706	0.0686275	0	0.0686275	0	0.0686275	0	0	0	0	0.0686275	0	-	-0.98	-1.11	0.43	0.64	0.78	0.48	-0.58	0.01	0.58	0.26	3.03	1.01	-0.72	-1.36	0.61	-0.37
PF01119	DNA_mis_repair	Family	IPR013507	2	25	0	0.04	0	0.2	0.16	0.04	0.04	0.04	0	0	0	0	0.16	0.2	0.04	0.08	0.405139	-1.95	-0.7	0.15	0.21	0.5	0.2	-0.17	-0.27	0.3	-0.72	2.75	0.73	0.61	0.16	0.33	0.45
PF01120	Alpha_L_fucos	Domain	IPR000933	1	4	0.25	0	0	0.25	0.25	0	0.25	0	0	0	0	0	0	0	0	0	-	-0.54	-0.67	0.87	-0.18	0.3	0.22	0.55	-0.25	1.01	0	3.46	1.45	-0.28	-0.92	0.35	0.06
PF01121	CoaE	Domain	IPR001977	1	1	0	0	0	0	0	0	0	0	0	0	0	0	0	1	0	0	-	-1.07	-0.51	1.03	-0.71	-0.23	0.38	0.02	-0.08	1.18	0.16	3.63	1.61	-0.12	-0.06	0.52	0.23
PF01122	Cobalamin_bind	Family	IPR002157	1	2	0	0	0	0.5	0.5	0	0	0	0	0	0	0	0	0	0	0	-	-1.13	-0.57	0.97	-0.07	0.4	0.33	-0.04	-0.14	1.12	0.11	3.57	1.55	-0.18	-0.81	0.46	0.17
PF01127	Sdh_cyt	Family	IPR000701	1	5	0	0	0	0.2	0	0	0.2	0.2	0	0.2	0	0	0	0.2	0	0	-	-1.28	-0.72	0.82	-0.22	-0.44	0.17	0.5	0.4	0.97	0.64	3.42	1.4	-0.33	-0.27	0.3	0.02
PF01128	IspD	Family	IPR034683	1	12	0.25	0.08	0	0.17	0.08	0	0	0	0	0.17	0	0	0	0.25	0	0	-	-0.18	-0.31	0.53	-0.11	-0.04	-0.12	-0.48	-0.58	0.68	0.76	3.13	1.11	-0.62	0.13	0.02	-0.27
PF01130	CD36	Family	IPR002159	2	4	0.25	0.25	0	0	0	0.25	0	0	0.25	0	0	0	0	0	0	0	-	-0.54	0.02	0.87	-0.87	-0.39	0.91	-0.14	-0.25	1.71	0	3.46	1.45	-0.28	-0.92	0.35	0.06
PF01134	GIDA	Family	IPR040131	1	1	0	1	0	0	0	0	0	0	0	0	0	0	0	0	0	0	-	-1.07	0.18	1.03	-0.71	-0.23	0.38	0.02	-0.08	1.18	0.16	3.63	1.61	-0.12	-0.76	0.52	0.23
PF01138	RNase_PH	Domain	IPR001247	1	7	0.292929	0.141414	0	0.141414	0.141414	0	0	0.141414	0	0	0	0	0.141414	0	0	0	-	-0.27	-0.12	0.73	-0.32	0.16	0.08	-0.28	0.31	0.87	-0.14	3.32	1.31	0.27	-1.06	0.21	-0.08
PF01142	TruD	Family	IPR001656	1	1	0	0	0	0	0	0	0	0	0	0	0	0	0	0	1	0	-	-1.07	-0.51	1.03	-0.71	-0.23	0.38	0.02	-0.08	1.18	0.16	3.63	1.61	-0.12	-0.76	1.21	0.23
PF01144	CoA_trans	Domain	IPR004165	1	13	0.303922	0	0.0784314	0.303922	0.0784314	0.0784314	0.0784314	0	0	0	0	0	0	0.0784314	0	0	-	0.01	-1.04	1.19	0.37	-0.07	0.54	0.18	-0.62	0.64	-0.37	3.09	1.07	-0.65	-0.6	-0.02	-0.31
PF01145	Band_7	Family	IPR001107	3	42	0.33	0.07	0	0.05	0.07	0	0	0.02	0	0	0	0	0.1	0.21	0.05	0.1	0.13184	0.41	-0.35	-0.2	-0.83	-0.07	-0.84	-1.21	-0.62	-0.05	-1.06	2.4	0.38	0.26	0.32	0.39	0.61
PF01146	Caveolin	Family	IPR001612	1	20	0.25	0.2	0	0.1	0.15	0.05	0	0.1	0	0.05	0	0	0	0.05	0	0.05	0.843468	-0.03	0.35	0.28	-0.36	0.4	0.33	-0.73	0.27	0.43	0.11	2.88	0.86	-0.87	-0.81	-0.23	0.17
PF01150	GDA1_CD39	Family	IPR000407	1	1	0	0	0	1	0	0	0	0	0	0	0	0	0	0	0	0	-	-1.07	-0.51	1.03	-0.01	-0.23	0.38	0.02	-0.08	1.18	0.16	3.63	1.61	-0.12	-0.76	0.52	0.23
PF01151	ELO	Family	IPR002076	3	6	0.326733	0.168317	0.168317	0	0	0	0.168317	0	0.168317	0	0	0	0	0	0	0	-	-0.23	-0.07	1.46	-0.96	-0.49	0.13	0.46	-0.34	1.61	-0.09	3.37	1.35	-0.38	-1.01	0.26	-0.03
PF01153	Glypican	Family	IPR001863	1	2	0	0	0	0.5	0	0	0	0	0	0	0	0.5	0	0	0	0	-	-1.13	-0.57	0.97	-0.07	-0.29	0.33	-0.04	-0.14	1.12	0.11	3.57	2.24	-0.18	-0.81	0.46	0.17
PF01154	HMG_CoA_synt_N	Domain	IPR013528	1	12	0.252525	0.0808081	0	0.0808081	0	0	0	0	0.0808081	0.171717	0	0.0808081	0	0.171717	0.0808081	0	-	-0.18	-0.31	0.53	-0.51	-0.73	-0.12	-0.48	-0.58	1.37	0.76	3.13	1.8	-0.62	-0.16	0.71	-0.27
PF01157	Ribosomal_L21e	Family	IPR001147	1	1	0	0	0	0	0	0	0	0	0	0	0	0	0	1	0	0	-	-1.07	-0.51	1.03	-0.71	-0.23	0.38	0.02	-0.08	1.18	0.16	3.63	1.61	-0.12	-0.06	0.52	0.23
PF01160	Opiods_neuropep	Family	IPR006024	1	1	0	0	0	0	0	0	1	0	0	0	0	0	0	0	0	0	-	-1.07	-0.51	1.03	-0.71	-0.23	0.38	0.71	-0.08	1.18	0.16	3.63	1.61	-0.12	-0.76	0.52	0.23
PF01167	Tub	Domain	IPR000007	1	22	0.0485437	0	0.0485437	0.0485437	0.0485437	0	0	0.0485437	0.0485437	0.0873786	0	0	0.0485437	0.31068	0.0873786	0.174757	0.0578418	-1.18	-1.31	0.92	-0.82	-0.34	-0.42	-0.78	-0.19	1.07	0.46	2.82	0.8	-0.23	0.52	0.81	1.03
PF01168	Ala_racemase_N	Domain	IPR001608	1	3	0.67	0	0	0	0	0	0	0	0	0	0	0	0	0.33	0	0	-	-0.08	-0.62	0.92	-0.82	-0.34	0.27	-0.09	-0.19	1.07	0.05	3.52	1.5	-0.23	-0.17	0.41	0.12
PF01169	UPF0016	Family	IPR001727	1	3	0	0	0	0.33	0	0	0	0	0	0	0	0	0	0.67	0	0	-	-1.18	-0.62	0.92	-0.12	-0.34	0.27	-0.09	-0.19	1.07	0.05	3.52	1.5	-0.23	0.23	0.41	0.12
PF01172	SBDS	Family	IPR019783	1	2	0.5	0	0	0	0	0	0	0	0	0	0	0	0	0.5	0	0	-	-0.43	-0.57	0.97	-0.76	-0.29	0.33	-0.04	-0.14	1.12	0.11	3.57	1.55	-0.18	-0.12	0.46	0.17
PF01175	Urocanase	Domain	IPR035085	1	1	0	0	0	0	0	0	0	0	0	0	0	0	0	1	0	0	-	-1.07	-0.51	1.03	-0.71	-0.23	0.38	0.02	-0.08	1.18	0.16	3.63	1.61	-0.12	-0.06	0.52	0.23
PF01180	DHO_dh	Domain	IPR005720	1	8	0.121212	0	0	0.252525	0.121212	0	0	0	0	0	0	0	0	0.252525	0.252525	0	-	-0.72	-0.85	0.68	0.05	0.12	0.04	-0.32	-0.43	0.83	-0.18	3.28	1.26	-0.47	0	1.27	-0.12
PF01186	Lysyl_oxidase	Family	IPR001695	1	4	0	0	0	0.25	0.5	0	0	0.25	0	0	0	0	0	0	0	0	-	-1.23	-0.67	0.87	-0.18	0.7	0.22	-0.14	0.45	1.01	0	3.46	1.45	-0.28	-0.92	0.35	0.06
PF01189	Methyltr_RsmB-F	Family	IPR001678	1	2	0.5	0	0	0	0	0.5	0	0	0	0	0	0	0	0	0	0	-	-0.43	-0.57	0.97	-0.76	-0.29	1.02	-0.04	-0.14	1.12	0.11	3.57	1.55	-0.18	-0.81	0.46	0.17
PF01193	RNA_pol_L	Domain	IPR011263	1	17	0.287129	0.0594059	0.0594059	0.0594059	0	0.0594059	0.0594059	0.0594059	0.0594059	0	0	0	0	0.178218	0.0594059	0.0594059	-	0.06	-0.48	1.06	-0.68	-0.9	0.41	0.05	-0.05	1.21	-0.5	2.96	0.94	-0.78	-0.03	0.55	0.26
PF01208	URO-D	Domain	IPR000257	1	35	0.0873786	0.281553	0.0291262	0.194175	0.0291262	0	0.0291262	0.0291262	0.0873786	0.0291262	0	0	0.0873786	0.0582524	0	0.0582524	0.0179935	-0.78	0.79	0.62	0.27	-0.64	-0.72	-0.38	-0.49	1.46	-0.24	2.53	0.51	0.17	-0.76	-0.58	0.23
PF01212	Beta_elim_lyase	Domain	IPR001597	1	6	0	0	0	0.168317	0.168317	0	0.168317	0.326733	0	0	0	0	0.168317	0	0	0	-	-1.33	-0.77	0.77	-0.27	0.2	0.13	0.46	0.76	0.92	-0.09	3.37	1.35	0.32	-1.01	0.26	-0.03
PF01214	CK_II_beta	Domain	IPR000704	1	4	0	0	0	0.25	0.25	0	0.25	0	0	0	0	0	0.25	0	0	0	-	-1.23	-0.67	0.87	-0.18	0.3	0.22	0.55	-0.25	1.01	0	3.46	1.45	0.41	-0.92	0.35	0.06
PF01216	Calsequestrin	Family	IPR001393	2	9	0.111111	0.222222	0	0.111111	0	0	0	0	0	0.111111	0	0	0.111111	0.222222	0	0.111111	-	-0.76	0.2	0.64	-0.4	-0.62	0	-0.36	-0.47	0.79	0.47	3.24	1.22	0.19	-0.04	0.13	0.53
PF01217	Clat_adaptor_s	Domain	IPR022775	3	6	0.168317	0.168317	0	0	0	0	0	0	0	0.168317	0	0	0.168317	0.326733	0	0	-	-0.63	-0.07	0.77	-0.96	-0.49	0.13	-0.24	-0.34	0.92	0.6	3.37	1.35	0.32	0.08	0.26	-0.03
PF01218	Coprogen_oxidas	Family	IPR001260	1	16	0	0.123711	0.0618557	0.257732	0	0	0.0618557	0.123711	0	0	0	0.0618557	0	0.123711	0.0618557	0.123711	-	-1.7	-0.04	1.09	0.27	-0.86	-0.25	0.08	0.38	0.54	-0.47	2.99	1.67	-0.75	-0.29	0.58	0.69
PF01222	ERG4_ERG24	Family	IPR001171	2	71	0.151515	0.0606061	0	0.0808081	0.111111	0.040404	0.0707071	0.10101	0.0606061	0.10101	0	0	0.010101	0.171717	0.010101	0.030303	0.179095	-0.22	-0.53	-0.6	-0.39	0.33	0.14	0.18	0.36	1.15	0.61	1.99	-0.02	-1.06	0.18	-0.42	-0.31
PF01223	Endonuclease_NS	Domain	IPR001604	1	6	0	0	0	0	0	0	0	0.33	0	0.17	0	0	0	0.33	0.17	0	-	-1.33	-0.77	0.77	-0.96	-0.49	0.13	-0.24	0.76	0.92	0.6	3.37	1.35	-0.38	0.08	0.95	-0.03
PF01227	GTP_cyclohydroI	Domain	IPR020602	1	46	0.33	0.07	0	0.17	0.09	0.02	0.02	0.09	0	0.02	0	0	0.04	0.09	0.04	0.02	0.554285	0.41	-0.42	-0.26	0.2	0.08	-0.22	-0.58	0.23	-0.12	-0.44	2.33	0.31	-0.32	-0.44	0.32	-0.37
PF01229	Glyco_hydro_39	Family	IPR000514	1	50	0.12	0.08	0.02	0.2	0.1	0	0.02	0.12	0.04	0.04	0	0	0.06	0.08	0.06	0.06	0.609584	-0.48	-0.26	0.37	0.34	0.2	-0.97	-0.64	0.51	0.92	-0.09	2.27	0.25	-0.09	-0.5	0.55	0.26
PF01230	HIT	Domain	IPR001310	1	9	0.222222	0	0	0.111111	0	0.111111	0	0.333333	0	0	0	0	0.111111	0	0.111111	0	-	-0.36	-0.89	0.64	-0.4	-0.62	0.69	-0.36	0.92	0.79	-0.22	3.24	1.22	0.19	-1.14	0.82	-0.16
PF01238	PMI_typeI	Family	IPR001250	1	16	0	0.316327	0	0.122449	0.0612245	0	0	0	0	0.122449	0	0	0	0.316327	0	0.0612245	-	-1.7	0.65	0.4	-0.24	-0.17	-0.25	-0.61	-0.72	0.54	0.63	2.99	0.98	-0.75	0.4	-0.12	0.29
PF01242	PTPS	Domain	IPR007115	1	28	0.245098	0.0392157	0.0392157	0.0686275	0.0686275	0.0392157	0	0.0686275	0.0392157	0.0392157	0	0	0.176471	0.107843	0	0.0686275	0.712171	0.06	-0.77	0.77	-0.56	-0.08	0.13	-0.93	0.06	0.92	-0.09	2.68	0.66	0.72	-0.32	-0.43	0.37
PF01247	Ribosomal_L35Ae	Domain	IPR001780	1	1	1	0	0	0	0	0	0	0	0	0	0	0	0	0	0	0	-	-0.37	-0.51	1.03	-0.71	-0.23	0.38	0.02	-0.08	1.18	0.16	3.63	1.61	-0.12	-0.76	0.52	0.23
PF01248	Ribosomal_L7Ae	Domain	IPR004038	1	2	0.5	0	0	0	0	0	0	0	0	0.5	0	0	0	0	0	0	-	-0.43	-0.57	0.97	-0.76	-0.29	0.33	-0.04	-0.14	1.12	0.8	3.57	1.55	-0.18	-0.81	0.46	0.17
PF01255	Prenyltransf	Family	IPR001441	2	8	0	0	0	0.121212	0	0	0	0	0	0	0	0	0	0.505051	0.121212	0.252525	-	-1.41	-0.85	0.68	-0.36	-0.58	0.04	-0.32	-0.43	0.83	-0.18	3.28	1.26	-0.47	0.51	0.86	0.98
PF01256	Carb_kinase	Family	IPR000631	1	2	0	0.5	0	0	0	0	0	0	0	0	0	0	0	0.5	0	0	-	-1.13	0.13	0.97	-0.76	-0.29	0.33	-0.04	-0.14	1.12	0.11	3.57	1.55	-0.18	-0.12	0.46	0.17
PF01262	AlaDh_PNT_C	Domain	IPR007698	1	4	0.25	0	0	0	0.5	0	0	0	0	0.25	0	0	0	0	0	0	-	-0.54	-0.67	0.87	-0.87	0.7	0.22	-0.14	-0.25	1.01	0.69	3.46	1.45	-0.28	-0.92	0.35	0.06
PF01263	Aldose_epim	Family	IPR008183	1	1	0	0	0	0	0	0	0	0	0	0	0	0	1	0	0	0	-	-1.07	-0.51	1.03	-0.71	-0.23	0.38	0.02	-0.08	1.18	0.16	3.63	1.61	0.57	-0.76	0.52	0.23
PF01265	Cyto_heme_lyase	Family	IPR000511	1	2	0	0	0	0	0	0	0	0	0	0	0	0	0	0.5	0	0.5	-	-1.13	-0.57	0.97	-0.76	-0.29	0.33	-0.04	-0.14	1.12	0.11	3.57	1.55	-0.18	-0.12	0.46	0.86
PF01266	DAO	Domain	IPR006076	5	18	0.215686	0.0588235	0.0588235	0.107843	0.0588235	0.0588235	0.0588235	0.107843	0	0.0588235	0	0	0	0	0.107843	0.107843	-	-0.15	-0.51	1.03	-0.3	-0.23	0.38	0.02	0.32	0.48	0.16	2.93	0.91	-0.81	-1.45	0.92	0.63
PF01267	F-actin_cap_A	Family	IPR002189	1	2	0	0	0	0	0	0	0	0	0	0	0	0	0.5	0	0	0.5	-	-1.13	-0.57	0.97	-0.76	-0.29	0.33	-0.04	-0.14	1.12	0.11	3.57	1.55	0.52	-0.81	0.46	0.86
PF01273	LBP_BPI_CETP	Family	IPR017942	1	1	1	0	0	0	0	0	0	0	0	0	0	0	0	0	0	0	-	-0.37	-0.51	1.03	-0.71	-0.23	0.38	0.02	-0.08	1.18	0.16	3.63	1.61	-0.12	-0.76	0.52	0.23
PF01275	Myelin_PLP	Family	IPR001614	1	79	0.215686	0.107843	0.00980392	0.0980392	0.0882353	0.00980392	0.127451	0.0392157	0.0392157	0.0980392	0	0.0294118	0.0392157	0.0392157	0.0294118	0.0294118	0.105477	0.1	0.07	0	-0.23	0.13	-0.64	0.7	-0.42	0.84	0.64	1.91	0.99	-0.45	-1.09	-0.11	-0.4
PF01279	Parathyroid	Family	IPR001415	1	2	1	0	0	0	0	0	0	0	0	0	0	0	0	0	0	0	-	-0.03	-0.57	0.97	-0.76	-0.29	0.33	-0.04	-0.14	1.12	0.11	3.57	1.55	-0.18	-0.81	0.46	0.17
PF01283	Ribosomal_S26e	Family	IPR000892	1	4	0.5	0	0	0.25	0	0	0	0	0	0	0	0	0	0.25	0	0	-	-0.13	-0.67	0.87	-0.18	-0.39	0.22	-0.14	-0.25	1.01	0	3.46	1.45	-0.28	-0.23	0.35	0.06
PF01284	MARVEL	Domain	IPR008253	2	2	0	0	0	0.5	0	0	0	0	0	0.5	0	0	0	0	0	0	-	-1.13	-0.57	0.97	-0.07	-0.29	0.33	-0.04	-0.14	1.12	0.8	3.57	1.55	-0.18	-0.81	0.46	0.17
PF01286	XPA_N	Domain	IPR022652	1	2	0	0	0	0	0	0	0.5	0	0	0	0	0	0	0	0	0.5	-	-1.13	-0.57	0.97	-0.76	-0.29	0.33	0.66	-0.14	1.12	0.11	3.57	1.55	-0.18	-0.81	0.46	0.86
PF01294	Ribosomal_L13e	Family	IPR001380	1	3	0.333333	0	0	0.333333	0	0	0	0	0	0	0	0	0.333333	0	0	0	-	-0.49	-0.62	0.92	-0.12	-0.34	0.27	-0.09	-0.19	1.07	0.05	3.52	1.5	0.46	-0.87	0.41	0.12
PF01296	Galanin	Family	IPR008174	1	1	0	0	0	1	0	0	0	0	0	0	0	0	0	0	0	0	-	-1.07	-0.51	1.03	-0.01	-0.23	0.38	0.02	-0.08	1.18	0.16	3.63	1.61	-0.12	-0.76	0.52	0.23
PF01299	Lamp	Family	IPR002000	1	2	0.5	0	0	0	0	0	0	0	0	0	0	0.5	0	0	0	0	-	-0.43	-0.57	0.97	-0.76	-0.29	0.33	-0.04	-0.14	1.12	0.11	3.57	2.24	-0.18	-0.81	0.46	0.17
PF01301	Glyco_hydro_35	Domain	IPR031330	1	58	0.121212	0.0707071	0.030303	0.0909091	0.030303	0.030303	0.0505051	0.020202	0.0707071	0.030303	0	0.020202	0.020202	0.292929	0.0909091	0.030303	0.0108877	-0.46	-0.37	0.66	-0.39	-0.6	0.01	-0.06	-0.86	1.32	-0.21	2.16	0.83	-0.9	0.66	0.84	-0.15
PF01302	CAP_GLY	Domain	IPR000938	2	10	0.2	0.1	0	0.3	0.2	0	0	0	0.1	0.1	0	0	0	0	0	0	-	-0.39	-0.24	0.6	0.26	0.44	-0.04	-0.4	-0.51	1.45	0.43	3.2	1.18	-0.55	-1.18	0.09	-0.2
PF01329	Pterin_4a	Domain	IPR001533	1	2	0	0	0	0	0	0	0	0.5	0	0	0	0	0	0	0	0.5	-	-1.13	-0.57	0.97	-0.76	-0.29	0.33	-0.04	0.55	1.12	0.11	3.57	1.55	-0.18	-0.81	0.46	0.86
PF01336	tRNA_anti-codon	Domain	IPR004365	4	5	0.2	0	0	0	0	0	0	0.2	0	0.2	0	0	0	0.4	0	0	-	-0.59	-0.72	0.82	-0.92	-0.44	0.17	-0.19	0.4	0.97	0.64	3.42	1.4	-0.33	0.13	0.3	0.02
PF01342	SAND	Family	IPR000770	2	6	0	0.326733	0.168317	0	0.168317	0	0	0	0	0	0	0	0	0.168317	0.168317	0	-	-1.33	0.33	1.46	-0.96	0.2	0.13	-0.24	-0.34	0.92	-0.09	3.37	1.35	-0.38	-0.32	0.95	-0.03
PF01344	Kelch_1	Repeat	IPR006652	10	59	0.171717	0.0808081	0	0.0707071	0.10101	0.0707071	0.030303	0.0505051	0	0.0505051	0	0	0.020202	0.272727	0.0505051	0.030303	0.266835	-0.15	-0.2	-0.46	-0.58	0.23	0.51	-0.36	-0.18	-0.31	0.06	2.14	0.12	-0.91	0.59	0.42	-0.16
PF01347	Vitellogenin_N	Family	IPR001747	2	8	0	0.122449	0.122449	0	0	0	0	0	0	0.122449	0	0	0.122449	0.387755	0.122449	0	-	-1.41	-0.16	1.38	-1.05	-0.58	0.04	-0.32	-0.43	0.83	0.51	3.28	1.26	0.23	0.29	0.86	-0.12
PF01351	RNase_HII	Family	IPR024567	1	7	0	0.14	0	0	0.14	0	0	0	0.14	0	0	0	0	0.29	0.29	0	-	-1.37	-0.12	0.73	-1.01	0.16	0.08	-0.28	-0.39	1.57	-0.14	3.32	1.31	-0.42	0.04	1.31	-0.08
PF01363	FYVE	Domain	IPR000306	1	1	1	0	0	0	0	0	0	0	0	0	0	0	0	0	0	0	-	-0.37	-0.51	1.03	-0.71	-0.23	0.38	0.02	-0.08	1.18	0.16	3.63	1.61	-0.12	-0.76	0.52	0.23
PF01365	RYDR_ITPR	Family	IPR000699	3	56	0.247525	0.0891089	0	0.039604	0.039604	0.049505	0.019802	0.039604	0	0.019802	0	0	0.0693069	0.29703	0.049505	0.039604	0.0512079	0.2	-0.16	-0.41	-1.05	-0.58	0.33	-0.73	-0.43	-0.27	-0.59	2.18	0.16	0.05	0.69	0.46	-0.12
PF01368	DHH	Family	IPR001667	1	4	0	0.25	0	0	0	0	0	0	0	0	0	0	0	0.75	0	0	-	-1.23	0.02	0.87	-0.87	-0.39	0.22	-0.14	-0.25	1.01	0	3.46	1.45	-0.28	0.47	0.35	0.06
PF01369	Sec7	Domain	IPR000904	2	11	0.181818	0.0909091	0	0	0.0909091	0.0909091	0	0	0	0	0	0	0	0.363636	0.181818	0	-	-0.43	-0.28	0.57	-1.17	0	0.61	-0.44	-0.55	0.71	-0.3	3.16	1.15	-0.58	0.39	1.15	-0.24
PF01379	Porphobil_deam	Domain	IPR022417	1	61	0.147059	0.0980392	0.0196078	0.127451	0.0686275	0.0294118	0.0196078	0.0490196	0	0	0	0	0.0980392	0.196078	0.0784314	0.0686275	0.526441	-0.28	-0.07	0.21	-0.02	-0.13	-0.03	-0.8	-0.21	-0.33	-1.35	2.12	0.1	0.32	0.3	0.8	0.33
PF01380	SIS	Domain	IPR001347	1	4	0	0.5	0	0	0	0	0	0	0	0	0	0	0	0.5	0	0	-	-1.23	0.43	0.87	-0.87	-0.39	0.22	-0.14	-0.25	1.01	0	3.46	1.45	-0.28	0.18	0.35	0.06
PF01384	PHO4	Family	IPR001204	1	19	0.158416	0.108911	0	0.108911	0.207921	0.049505	0.108911	0.049505	0	0	0	0	0	0.158416	0	0.049505	-	-0.4	-0.13	0.31	-0.33	0.66	0.35	0.4	-0.11	0.45	-0.56	2.9	0.89	-0.84	-0.09	-0.21	0.2
PF01387	Synuclein	Family	IPR001058	2	7	0.29	0.29	0	0.14	0	0.14	0	0	0	0	0	0	0	0	0	0.14	-	-0.27	0.29	0.73	-0.32	-0.53	0.77	-0.28	-0.39	0.87	-0.14	3.32	1.31	-0.42	-1.06	0.21	0.62
PF01388	ARID	Domain	IPR001606	2	4	0	0	0	0	0	0	0	0	0	0	0	0.25	0.25	0	0.25	0.25	-	-1.23	-0.67	0.87	-0.87	-0.39	0.22	-0.14	-0.25	1.01	0	3.46	2.14	0.41	-0.92	1.05	0.76
PF01390	SEA	Family	IPR000082	3	9	0.222222	0.111111	0	0.222222	0	0	0	0	0	0.222222	0	0	0	0	0	0.222222	-	-0.36	-0.2	0.64	0.01	-0.62	0	-0.36	-0.47	0.79	0.88	3.24	1.22	-0.51	-1.14	0.13	0.94
PF01391	Collagen	Repeat	IPR008160	23	670	0.151515	0.222222	0.020202	0.585859	0	0	0	0	0	0	0	0	0	0.020202	0	0	0	-0.15	0.81	-0.18	1.57	-3.24	-3.31	-2.98	-3.78	-2.52	-3.53	-0.07	-2.09	-3.12	-1.81	-3.18	-2.37
PF01392	Fz	Domain	IPR020067	6	18	0.217822	0.108911	0	0.108911	0.0594059	0.0594059	0.168317	0	0	0	0	0	0	0.217822	0.0594059	0	-	-0.15	-0.1	0.34	-0.3	-0.23	0.38	0.71	-0.78	0.48	-0.53	2.93	0.91	-0.81	0.16	0.52	-0.47
PF01398	JAB	Family	IPR000555	3	3	0	0	0	0	0.33	0	0	0.67	0	0	0	0	0	0	0	0	-	-1.18	-0.62	0.92	-0.82	0.35	0.27	-0.09	0.9	1.07	0.05	3.52	1.5	-0.23	-0.87	0.41	0.12
PF01400	Astacin	Domain	IPR001506	2	4	0.75	0	0	0	0	0	0	0	0.25	0	0	0	0	0	0	0	-	0.16	-0.67	0.87	-0.87	-0.39	0.22	-0.14	-0.25	1.71	0	3.46	1.45	-0.28	-0.92	0.35	0.06
PF01401	Peptidase_M2	Family	IPR001548	1	2	0	0	0	0.5	0	0	0	0.5	0	0	0	0	0	0	0	0	-	-1.13	-0.57	0.97	-0.07	-0.29	0.33	-0.04	0.55	1.12	0.11	3.57	1.55	-0.18	-0.81	0.46	0.17
PF01403	Sema	Family	IPR001627	3	9	0.111111	0.111111	0	0	0	0.111111	0	0	0	0.111111	0	0	0.111111	0.222222	0.222222	0	-	-0.76	-0.2	0.64	-1.09	-0.62	0.69	-0.36	-0.47	0.79	0.47	3.24	1.22	0.19	-0.04	1.23	-0.16
PF01404	Ephrin_lbd	Domain	IPR001090	1	1	1	0	0	0	0	0	0	0	0	0	0	0	0	0	0	0	-	-0.37	-0.51	1.03	-0.71	-0.23	0.38	0.02	-0.08	1.18	0.16	3.63	1.61	-0.12	-0.76	0.52	0.23
PF01406	tRNA-synt_1e	Family	IPR032678	2	4	0.25	0.25	0	0	0.25	0	0	0	0	0	0	0	0	0.25	0	0	-	-0.54	0.02	0.87	-0.87	0.3	0.22	-0.14	-0.25	1.01	0	3.46	1.45	-0.28	-0.23	0.35	0.06
PF01409	tRNA-synt_2d	Domain	IPR002319	2	11	0	0.181818	0	0.0909091	0.0909091	0	0	0.181818	0.0909091	0.0909091	0	0	0.0909091	0	0.181818	0	-	-1.53	0.13	0.57	-0.48	0	-0.08	-0.44	0.55	1.41	0.39	3.16	1.15	0.11	-1.22	1.15	-0.24
PF01410	COLFI	Family	IPR000885	5	21	0	0	0	0.0990099	0.237624	0.138614	0.138614	0	0.049505	0.0990099	0	0	0	0.188119	0	0.049505	0.0478473	-1.85	-1.29	0.25	-0.39	0.78	0.99	0.63	-0.86	1.09	0.48	2.85	0.83	-0.9	0.08	-0.26	0.14
PF01411	tRNA-synt_2c	Family	IPR018164	2	9	0	0	0	0.111111	0	0	0.111111	0	0.111111	0.111111	0	0	0	0.333333	0.111111	0.111111	-	-1.45	-0.89	0.64	-0.4	-0.62	0	0.33	-0.47	1.48	0.47	3.24	1.22	-0.51	0.24	0.82	0.53
PF01413	C4	Domain	IPR001442	4	18	0	0.107843	0	0.107843	0	0.107843	0.107843	0.107843	0.0588235	0.0588235	0	0.0588235	0.0588235	0.166667	0	0.0588235	-	-1.76	-0.1	0.34	-0.3	-0.93	0.79	0.43	0.32	1.18	0.16	2.93	1.61	-0.12	-0.06	-0.18	0.23
PF01414	DSL	Domain	IPR001774	3	16	0	0	0	0	0.12	0	0.25	0	0.06	0.19	0	0	0.19	0.19	0	0	-	-1.7	-1.14	0.4	-1.34	0.23	-0.25	1	-0.72	1.24	0.92	2.99	0.98	0.63	0	-0.12	-0.41
PF01421	Reprolysin	Domain	IPR001590	4	14	0.0714286	0.214286	0	0	0.142857	0.214286	0.142857	0.0714286	0	0	0	0	0.0714286	0.0714286	0	0	-	-0.94	0.31	0.46	-1.27	0.3	1.2	0.55	0.04	0.61	-0.41	3.06	1.04	0	-0.63	-0.05	-0.34
PF01423	LSM	Domain	IPR001163	2	5	0	0.2	0	0	0	0.4	0.2	0.2	0	0	0	0	0	0	0	0	-	-1.28	-0.03	0.82	-0.92	-0.44	1.27	0.5	0.4	0.97	-0.05	3.42	1.4	-0.33	-0.97	0.3	0.02
PF01425	Amidase	Family	IPR023631	1	2	0.5	0	0	0.5	0	0	0	0	0	0	0	0	0	0	0	0	-	-0.43	-0.57	0.97	-0.07	-0.29	0.33	-0.04	-0.14	1.12	0.11	3.57	1.55	-0.18	-0.81	0.46	0.17
PF01426	BAH	Domain	IPR001025	2	3	0.333333	0	0	0	0	0	0	0	0	0.333333	0	0	0.333333	0	0	0	-	-0.49	-0.62	0.92	-0.82	-0.34	0.27	-0.09	-0.19	1.07	0.74	3.52	1.5	0.46	-0.87	0.41	0.12
PF01428	zf-AN1	Family	IPR000058	1	3	0	0	0	0	0	0	0	0	0	0	0	0	0	0	0	1	-	-1.18	-0.62	0.92	-0.82	-0.34	0.27	-0.09	-0.19	1.07	0.05	3.52	1.5	-0.23	-0.87	0.41	1.5
PF01429	MBD	Domain	IPR001739	1	31	0.0606061	0.161616	0.030303	0.161616	0.10101	0.030303	0	0	0.030303	0.030303	0	0.030303	0.10101	0.131313	0.030303	0.10101	0.738893	-0.99	0.27	0.71	0.07	0.14	0.06	-1	-1.1	0.85	-0.16	2.61	1.28	0.25	-0.16	0.19	0.6
PF01431	Peptidase_M13	Family	IPR018497	4	34	0.205882	0.176471	0	0.0882353	0.0588235	0.0294118	0.0588235	0.147059	0	0	0.0294118	0	0.117647	0.0588235	0.0294118	0	0.0217852	-0.07	0.36	-0.05	-0.4	-0.21	0	0.04	0.63	0.1	-0.92	3.24	0.53	0.41	-0.74	0.13	-0.85
PF01432	Peptidase_M3	Family	IPR001567	1	2	0	0	0.5	0	0	0	0	0	0	0	0	0	0	0	0	0.5	-	-1.13	-0.57	1.67	-0.76	-0.29	0.33	-0.04	-0.14	1.12	0.11	3.57	1.55	-0.18	-0.81	0.46	0.86
PF01434	Peptidase_M41	Domain	IPR000642	2	22	0.178218	0.0891089	0	0.267327	0.049505	0.049505	0	0	0	0.178218	0	0	0.049505	0.049505	0	0.0891089	0.294264	-0.26	-0.21	0.22	0.44	-0.34	0.27	-0.78	-0.89	0.37	0.97	2.82	0.8	-0.23	-0.87	-0.29	0.52
PF01435	Peptidase_M48	Domain	IPR001915	1	3	0.333333	0	0	0	0	0.333333	0	0	0	0	0	0.333333	0	0	0	0	-	-0.49	-0.62	0.92	-0.82	-0.34	0.97	-0.09	-0.19	1.07	0.05	3.52	2.19	-0.23	-0.87	0.41	0.12
PF01436	NHL	Repeat	IPR001258	2	6	0	0	0	0	0	0	0	0	0	0	0	0	0	1	0	0	-	-1.33	-0.77	0.77	-0.96	-0.49	0.13	-0.24	-0.34	0.92	-0.09	3.37	1.35	-0.38	0.93	0.26	-0.03
PF01442	Apolipoprotein	Domain	IPR000074	2	13	0.0784314	0.0784314	0	0.0784314	0	0	0	0.0784314	0	0	0	0	0.0784314	0.529412	0	0.0784314	-	-0.91	-0.35	0.5	-0.55	-0.77	-0.15	-0.51	0.08	0.64	-0.37	3.09	1.07	0.04	0.79	-0.02	0.39
PF01454	MAGE	Family	IPR002190	2	2	0.5	0	0	0	0	0	0	0	0	0	0	0	0	0.5	0	0	-	-0.43	-0.57	0.97	-0.76	-0.29	0.33	-0.04	-0.14	1.12	0.11	3.57	1.55	-0.18	-0.12	0.46	0.17
PF01462	LRRNT	Family	IPR000372	4	5	0	0.2	0	0	0	0.4	0	0.2	0	0	0	0	0.2	0	0	0	-	-1.28	-0.03	0.82	-0.92	-0.44	1.27	-0.19	0.4	0.97	-0.05	3.42	1.4	0.36	-0.97	0.3	0.02
PF01463	LRRCT	Family	IPR000483	2	3	0.333333	0.333333	0	0	0	0	0	0	0	0	0	0	0	0.333333	0	0	-	-0.49	0.07	0.92	-0.82	-0.34	0.27	-0.09	-0.19	1.07	0.05	3.52	1.5	-0.23	-0.17	0.41	0.12
PF01467	CTP_transf_like	Domain	IPR004821	5	38	0.32	0.18	0.08	0.05	0.03	0.03	0.05	0	0.03	0.05	0	0	0.05	0.05	0.05	0.03	0.183516	0.34	0.42	1.26	-0.76	-0.69	-0.08	-0.04	-1.24	0.71	0.11	2.47	0.45	-0.18	-0.81	0.46	-0.24
PF01471	PG_binding_1	Domain	IPR002477	2	6	0	0.33	0	0	0	0	0	0	0.17	0.33	0	0	0.17	0	0	0	-	-1.33	0.33	0.77	-0.96	-0.49	0.13	-0.24	-0.34	1.61	1	3.37	1.35	0.32	-1.01	0.26	-0.03
PF01472	PUA	Family	IPR002478	1	12	0.505051	0.0808081	0	0	0	0.0808081	0	0	0	0	0	0	0	0.252525	0	0.0808081	-	0.38	-0.31	0.53	-1.21	-0.73	0.58	-0.48	-0.58	0.68	-0.34	3.13	1.11	-0.62	0.13	0.02	0.42
PF01477	PLAT	Domain	IPR001024	4	46	0.414141	0.131313	0.0707071	0.040404	0.0909091	0	0.040404	0.020202	0	0	0	0	0.040404	0.040404	0.0707071	0.040404	0.0115114	0.63	0.14	1.12	-0.9	0.08	-0.91	-0.17	-0.68	-0.12	-1.13	2.33	0.31	-0.32	-0.95	0.61	0.03
PF01483	P_proprotein	Family	IPR002884	1	1	0	0	0	1	0	0	0	0	0	0	0	0	0	0	0	0	-	-1.07	-0.51	1.03	-0.01	-0.23	0.38	0.02	-0.08	1.18	0.16	3.63	1.61	-0.12	-0.76	0.52	0.23
PF01485	IBR	Domain	IPR002867	2	10	0	0.1	0	0.1	0	0.2	0.2	0.2	0	0	0	0	0	0.2	0	0	-	-1.49	-0.24	0.6	-0.44	-0.66	1.06	0.7	0.59	0.75	-0.26	3.2	1.18	-0.55	-0.08	0.09	-0.2
PF01490	Aa_trans	Family	IPR013057	3	11	0.181818	0.181818	0	0.363636	0.0909091	0	0	0.0909091	0	0	0	0	0	0	0	0.0909091	-	-0.43	0.13	0.57	0.44	0	-0.08	-0.44	0.15	0.71	-0.3	3.16	1.15	-0.58	-1.22	0.05	0.46
PF01491	Frataxin_Cyay	Domain	IPR002908	1	10	0.1	0.1	0.2	0.1	0	0	0	0.1	0.1	0	0	0.1	0	0.1	0.1	0	-	-0.8	-0.24	1.7	-0.44	-0.66	-0.04	-0.4	0.19	1.45	-0.26	3.2	1.88	-0.55	-0.49	0.78	-0.2
PF01494	FAD_binding_3	Family	IPR002938	1	6	0.168317	0	0	0.326733	0.168317	0	0	0	0	0.168317	0	0	0.168317	0	0	0	-	-0.63	-0.77	0.77	0.13	0.2	0.13	-0.24	-0.34	0.92	0.6	3.37	1.35	0.32	-1.01	0.26	-0.03
PF01496	V_ATPase_I	Family	IPR002490	2	12	0.171717	0	0	0.333333	0	0	0	0	0.0808081	0	0	0	0.0808081	0.252525	0.0808081	0	-	-0.47	-1.01	0.53	0.4	-0.73	-0.12	-0.48	-0.58	1.37	-0.34	3.13	1.11	0.07	0.13	0.71	-0.27
PF01501	Glyco_transf_8	Family	IPR002495	2	4	0.25	0	0	0	0.25	0	0.25	0	0	0	0	0	0	0.25	0	0	-	-0.54	-0.67	0.87	-0.87	0.3	0.22	0.55	-0.25	1.01	0	3.46	1.45	-0.28	-0.23	0.35	0.06
PF01504	PIP5K	Family	IPR002498	1	1	0	0	0	0	0	0	0	0	0	0	0	0	0	1	0	0	-	-1.07	-0.51	1.03	-0.71	-0.23	0.38	0.02	-0.08	1.18	0.16	3.63	1.61	-0.12	-0.06	0.52	0.23
PF01507	PAPS_reduct	Family	IPR002500	1	1	0	0	0	0	0	0	0	0	0	0	0	0	0	1	0	0	-	-1.07	-0.51	1.03	-0.71	-0.23	0.38	0.02	-0.08	1.18	0.16	3.63	1.61	-0.12	-0.06	0.52	0.23
PF01509	TruB_N	Family	IPR002501	1	1	0	0	0	0	1	0	0	0	0	0	0	0	0	0	0	0	-	-1.07	-0.51	1.03	-0.71	0.46	0.38	0.02	-0.08	1.18	0.16	3.63	1.61	-0.12	-0.76	0.52	0.23
PF01512	Complex1_51K	Family	IPR011538	1	3	0	0	0	0	0.333333	0	0	0	0	0	0	0	0	0.333333	0	0.333333	-	-1.18	-0.62	0.92	-0.82	0.35	0.27	-0.09	-0.19	1.07	0.05	3.52	1.5	-0.23	-0.17	0.41	0.81
PF01521	Fe-S_biosyn	Family	IPR000361	2	3	0	0.333333	0	0	0.333333	0	0	0	0	0	0	0	0	0	0	0.333333	-	-1.18	0.07	0.92	-0.82	0.35	0.27	-0.09	-0.19	1.07	0.05	3.52	1.5	-0.23	-0.87	0.41	0.81
PF01529	DHHC	Family	IPR001594	1	2	0	0.5	0	0	0	0	0	0	0	0	0	0	0	0	0.5	0	-	-1.13	0.13	0.97	-0.76	-0.29	0.33	-0.04	-0.14	1.12	0.11	3.57	1.55	-0.18	-0.81	1.15	0.17
PF01530	zf-C2HC	Family	IPR002515	1	10	0.1	0	0	0.3	0	0.1	0.1	0.1	0	0	0	0	0	0.3	0	0	-	-0.8	-0.93	0.6	0.26	-0.66	0.65	0.29	0.19	0.75	-0.26	3.2	1.18	-0.55	0.21	0.09	-0.2
PF01532	Glyco_hydro_47	Domain	IPR001382	1	3	0	0	0	0	0.333333	0	0	0	0	0	0	0	0	0.333333	0	0.333333	-	-1.18	-0.62	0.92	-0.82	0.35	0.27	-0.09	-0.19	1.07	0.05	3.52	1.5	-0.23	-0.17	0.41	0.81
PF01534	Frizzled	Family	IPR000539	4	15	0.127451	0.0686275	0.196078	0.0686275	0.0686275	0	0.0686275	0	0.0686275	0.0686275	0	0	0	0.196078	0	0.0686275	-	-0.57	-0.42	1.81	-0.61	-0.14	-0.22	0.11	-0.68	1.27	0.26	3.03	1.01	-0.72	0.03	-0.08	0.32
PF01545	Cation_efflux	Family	IPR002524	1	1	0	0	0	1	0	0	0	0	0	0	0	0	0	0	0	0	-	-1.07	-0.51	1.03	-0.01	-0.23	0.38	0.02	-0.08	1.18	0.16	3.63	1.61	-0.12	-0.76	0.52	0.23
PF01546	Peptidase_M20	Family	IPR002933	1	7	0	0	0	0	0	0	0	0	0	0	0	0	0	0.57	0.29	0.14	-	-1.37	-0.81	0.73	-1.01	-0.53	0.08	-0.28	-0.39	0.87	-0.14	3.32	1.31	-0.42	0.55	1.31	0.62
PF01553	Acyltransferase	Family	IPR002123	3	20	0	0	0	0.4	0.05	0.05	0	0.1	0.05	0	0	0	0.05	0.25	0	0.05	0.070817	-1.82	-1.26	0.28	0.74	-0.29	0.33	-0.73	0.27	1.12	-0.59	2.88	0.86	-0.18	0.29	-0.23	0.17
PF01556	DnaJ_C	Domain	IPR002939	1	1	0	0	0	1	0	0	0	0	0	0	0	0	0	0	0	0	-	-1.07	-0.51	1.03	-0.01	-0.23	0.38	0.02	-0.08	1.18	0.16	3.63	1.61	-0.12	-0.76	0.52	0.23
PF01557	FAA_hydrolase	Family	IPR011234	1	22	0.22549	0.176471	0.0490196	0.176471	0.0490196	0	0	0.0882353	0.0490196	0.0490196	0	0	0.137255	0	0	0	0.635924	-0.08	0.3	0.92	0.1	-0.34	-0.42	-0.78	0.21	1.07	0.05	2.82	0.8	0.46	-1.56	-0.29	-0.58
PF01562	Pep_M12B_propep	Family	IPR002870	3	3	0.67	0.33	0	0	0	0	0	0	0	0	0	0	0	0	0	0	-	-0.08	0.07	0.92	-0.82	-0.34	0.27	-0.09	-0.19	1.07	0.05	3.52	1.5	-0.23	-0.87	0.41	0.12
PF01564	Spermine_synth	Domain	-	1	4	0	0.25	0	0.25	0.25	0	0	0	0	0.25	0	0	0	0	0	0	-	-1.23	0.02	0.87	-0.18	0.3	0.22	-0.14	-0.25	1.01	0.69	3.46	1.45	-0.28	-0.92	0.35	0.06
PF01565	FAD_binding_4	Domain	IPR006094	3	4	0	0.25	0	0	0.25	0	0	0	0	0	0	0	0	0.5	0	0	-	-1.23	0.02	0.87	-0.87	0.3	0.22	-0.14	-0.25	1.01	0	3.46	1.45	-0.28	0.18	0.35	0.06
PF01566	Nramp	Family	IPR001046	1	3	0.333333	0	0	0	0	0	0	0	0	0	0	0	0	0.333333	0	0.333333	-	-0.49	-0.62	0.92	-0.82	-0.34	0.27	-0.09	-0.19	1.07	0.05	3.52	1.5	-0.23	-0.17	0.41	0.81
PF01569	PAP2	Family	IPR000326	2	43	0.212121	0.141414	0	0.212121	0.0707071	0	0.020202	0.0505051	0.020202	0.020202	0	0.0909091	0.020202	0.121212	0	0.020202	0.00685885	-0.01	0.19	-0.22	0.35	-0.09	-0.86	-0.53	-0.23	0.63	-0.39	2.38	1.97	-0.67	-0.21	-0.73	-0.32
PF01571	GCV_T	Domain	IPR006222	1	13	0.0784314	0	0.0784314	0.22549	0.147059	0	0	0.0784314	0	0.0784314	0	0	0.0784314	0.0784314	0.0784314	0.0784314	-	-0.91	-1.04	1.19	0.15	0.33	-0.15	-0.51	0.08	0.64	0.32	3.09	1.07	0.04	-0.6	0.68	0.39
PF01575	MaoC_dehydratas	Domain	IPR002539	1	2	0	0.5	0	0	0	0	0	0.5	0	0	0	0	0	0	0	0	-	-1.13	0.13	0.97	-0.76	-0.29	0.33	-0.04	0.55	1.12	0.11	3.57	1.55	-0.18	-0.81	0.46	0.17
PF01576	Myosin_tail_1	Coiled-coil	IPR002928	8	148	0.138614	0.0990099	0.00990099	0.029703	0.0792079	0.019802	0.00990099	0.029703	0	0	0	0	0.0990099	0.237624	0.0693069	0.178218	6.20782e-16	-0.29	0	-0.54	-1.36	0.07	-0.5	-1.15	-0.74	-1.09	-2.1	1.36	-0.66	0.39	0.56	0.65	1.29
PF01582	TIR	Family	IPR000157	1	1	0	0	0	0	0	0	0	0	0	0	0	0	0	1	0	0	-	-1.07	-0.51	1.03	-0.71	-0.23	0.38	0.02	-0.08	1.18	0.16	3.63	1.61	-0.12	-0.06	0.52	0.23
PF01583	APS_kinase	Domain	-	1	3	0	0.333333	0	0	0	0	0.333333	0.333333	0	0	0	0	0	0	0	0	-	-1.18	0.07	0.92	-0.82	-0.34	0.27	0.6	0.5	1.07	0.05	3.52	1.5	-0.23	-0.87	0.41	0.12
PF01585	G-patch	Family	IPR000467	1	1	0	0	0	1	0	0	0	0	0	0	0	0	0	0	0	0	-	-1.07	-0.51	1.03	-0.01	-0.23	0.38	0.02	-0.08	1.18	0.16	3.63	1.61	-0.12	-0.76	0.52	0.23
PF01590	GAF	Domain	IPR003018	5	27	0.15	0.04	0	0.04	0	0.04	0	0.07	0.11	0.15	0	0	0.04	0.22	0.07	0.07	0.0372784	-0.39	-0.74	0.1	-0.94	-1.16	0.15	-0.91	0.09	1.64	0.84	2.7	0.68	-0.36	0.26	0.69	0.4
PF01593	Amino_oxidase	Domain	IPR002937	3	58	0.313131	0.0505051	0.030303	0.191919	0.0707071	0	0.030303	0	0.020202	0.0505051	0	0.020202	0.10101	0.0707071	0.030303	0.020202	0.201874	0.41	-0.59	0.66	0.31	-0.09	-1.09	-0.35	-1.55	0.4	0.08	2.16	0.83	0.35	-0.62	0.14	-0.55
PF01595	DUF21	Domain	IPR002550	2	10	0.5	0	0.1	0	0.1	0	0.2	0	0	0	0	0	0	0.1	0	0	-	0.3	-0.93	1.3	-1.13	0.04	-0.04	0.7	-0.51	0.75	-0.26	3.2	1.18	-0.55	-0.49	0.09	-0.2
PF01596	Methyltransf_3	Domain	IPR002935	1	3	0	0	0	0	0	0	0	0	0	0	0	0.333333	0	0.333333	0	0.333333	-	-1.18	-0.62	0.92	-0.82	-0.34	0.27	-0.09	-0.19	1.07	0.05	3.52	2.19	-0.23	-0.17	0.41	0.81
PF01602	Adaptin_N	Family	IPR002553	5	5	0.2	0	0	0.2	0	0	0	0.2	0	0	0	0	0	0.4	0	0	-	-0.59	-0.72	0.82	-0.22	-0.44	0.17	-0.19	0.4	0.97	-0.05	3.42	1.4	-0.33	0.13	0.3	0.02
PF01603	B56	Family	IPR002554	2	15	0	0	0	0.0686275	0.0686275	0	0	0	0	0	0	0.0686275	0.264706	0.0686275	0.0686275	0.392157	-	-1.67	-1.11	0.43	-0.61	-0.14	-0.22	-0.58	-0.68	0.58	-0.44	3.03	1.7	0.89	-0.66	0.61	1.57
PF01612	DNA_pol_A_exo1	Domain	IPR002562	1	1	0	0	0	0	0	0	0	0	0	0	0	0	0	1	0	0	-	-1.07	-0.51	1.03	-0.71	-0.23	0.38	0.02	-0.08	1.18	0.16	3.63	1.61	-0.12	-0.06	0.52	0.23
PF01619	Pro_dh	Family	IPR002872	1	10	0.2	0.2	0	0	0.1	0	0	0.1	0	0.1	0	0	0	0.3	0	0	-	-0.39	0.17	0.6	-1.13	0.04	-0.04	-0.4	0.19	0.75	0.43	3.2	1.18	-0.55	0.21	0.09	-0.2
PF01624	MutS_I	Domain	IPR007695	2	7	0	0	0.14	0	0.43	0	0	0	0	0	0	0	0.29	0.14	0	0	-	-1.37	-0.81	1.42	-1.01	0.85	0.08	-0.28	-0.39	0.87	-0.14	3.32	1.31	0.68	-0.37	0.21	-0.08
PF01630	Glyco_hydro_56	Domain	IPR018155	1	1	0	0	0	0	0	0	0	0	0	0	0	0	0	0	0	1	-	-1.07	-0.51	1.03	-0.71	-0.23	0.38	0.02	-0.08	1.18	0.16	3.63	1.61	-0.12	-0.76	0.52	0.92
PF01633	Choline_kinase	Family	-	1	1	0	0	0	0	0	0	0	0	0	0	0	0	0	0	0	1	-	-1.07	-0.51	1.03	-0.71	-0.23	0.38	0.02	-0.08	1.18	0.16	3.63	1.61	-0.12	-0.76	0.52	0.92
PF01641	SelR	Family	IPR002579	1	1	0	0	0	0	1	0	0	0	0	0	0	0	0	0	0	0	-	-1.07	-0.51	1.03	-0.71	0.46	0.38	0.02	-0.08	1.18	0.16	3.63	1.61	-0.12	-0.76	0.52	0.23
PF01642	MM_CoA_mutase	Family	IPR006099	1	101	0.227723	0.0891089	0	0.118812	0.0891089	0.0693069	0.0693069	0.108911	0.00990099	0.0792079	0	0.00990099	0.039604	0.0693069	0	0.019802	0.215702	0.18	-0.13	-0.9	-0.07	0.14	0.53	0.17	0.47	-0.06	0.43	1.7	0.37	-0.44	-0.61	-1.41	-0.6
PF01650	Peptidase_C13	Family	IPR001096	1	5	0.2	0	0	0	0	0	0.2	0.2	0	0.2	0	0	0	0.2	0	0	-	-0.59	-0.72	0.82	-0.92	-0.44	0.17	0.5	0.4	0.97	0.64	3.42	1.4	-0.33	-0.27	0.3	0.02
PF01663	Phosphodiest	Family	IPR002591	2	11	0.272727	0.0909091	0	0	0.181818	0	0	0.0909091	0	0	0.0909091	0	0.181818	0.0909091	0	0	-	-0.14	-0.28	0.57	-1.17	0.4	-0.08	-0.44	0.15	0.71	-0.3	3.86	1.15	0.52	-0.53	0.05	-0.24
PF01699	Na_Ca_ex	Family	IPR004837	3	4	0.25	0	0	0	0	0.25	0	0.25	0	0	0	0	0	0	0	0.25	-	-0.54	-0.67	0.87	-0.87	-0.39	0.91	-0.14	0.45	1.01	0	3.46	1.45	-0.28	-0.92	0.35	0.76
PF01712	dNK	Domain	IPR031314	3	32	0.195876	0.0927835	0	0.0309278	0.0927835	0.123711	0.0309278	0.0618557	0	0.0309278	0	0.0309278	0	0.0927835	0.0927835	0.123711	0.226214	-0.16	-0.16	-0.01	-1.05	0.12	0.95	-0.32	-0.02	0.14	-0.18	2.59	1.26	-1.16	-0.41	0.86	0.8
PF01715	IPPT	Domain	-	1	1	0	0	0	0	0	0	0	0	0	0	0	0	0	1	0	0	-	-1.07	-0.51	1.03	-0.71	-0.23	0.38	0.02	-0.08	1.18	0.16	3.63	1.61	-0.12	-0.06	0.52	0.23
PF01722	BolA	Family	IPR002634	1	2	0	0.5	0	0	0	0	0	0.5	0	0	0	0	0	0	0	0	-	-1.13	0.13	0.97	-0.76	-0.29	0.33	-0.04	0.55	1.12	0.11	3.57	1.55	-0.18	-0.81	0.46	0.17
PF01725	Ham1p_like	Domain	IPR002637	1	2	0	0.5	0	0	0	0	0	0	0.5	0	0	0	0	0	0	0	-	-1.13	0.13	0.97	-0.76	-0.29	0.33	-0.04	-0.14	1.81	0.11	3.57	1.55	-0.18	-0.81	0.46	0.17
PF01728	FtsJ	Family	IPR002877	2	2	0	0	0	0.5	0	0.5	0	0	0	0	0	0	0	0	0	0	-	-1.13	-0.57	0.97	-0.07	-0.29	1.02	-0.04	-0.14	1.12	0.11	3.57	1.55	-0.18	-0.81	0.46	0.17
PF01733	Nucleoside_tran	Family	IPR002259	2	10	0.1	0.1	0	0.1	0.2	0	0	0.2	0	0	0	0	0	0.2	0.1	0	-	-0.8	-0.24	0.6	-0.44	0.44	-0.04	-0.4	0.59	0.75	-0.26	3.2	1.18	-0.55	-0.08	0.78	-0.2
PF01734	Patatin	Family	IPR002641	4	26	0.188119	0.118812	0	0.118812	0.148515	0.039604	0	0	0.039604	0.039604	0	0	0.039604	0.118812	0.148515	0	0.293676	-0.18	-0.03	0.12	-0.22	0.47	0.17	-0.88	-0.99	0.97	-0.05	2.72	0.7	-0.33	-0.27	1.22	-0.68
PF01735	PLA2_B	Family	IPR002642	1	2	0	0	0	0	0	0	0	0	0	0	0	0	0	1	0	0	-	-1.13	-0.57	0.97	-0.76	-0.29	0.33	-0.04	-0.14	1.12	0.11	3.57	1.55	-0.18	0.29	0.46	0.17
PF01740	STAS	Domain	IPR002645	3	34	0.176471	0.0588235	0	0.0588235	0.235294	0.0294118	0.0882353	0.0294118	0	0.176471	0	0	0.0294118	0.0588235	0.0294118	0.0294118	0.0342324	-0.2	-0.49	-0.05	-0.69	0.89	0	0.33	-0.47	0.1	1.03	2.55	0.53	-0.51	-0.74	0.13	-0.16
PF01743	PolyA_pol	Domain	IPR002646	1	4	0.5	0.25	0	0	0.25	0	0	0	0	0	0	0	0	0	0	0	-	-0.13	0.02	0.87	-0.87	0.3	0.22	-0.14	-0.25	1.01	0	3.46	1.45	-0.28	-0.92	0.35	0.06
PF01746	tRNA_m1G_MT	Family	IPR016009	2	2	0	0	0	0.5	0.5	0	0	0	0	0	0	0	0	0	0	0	-	-1.13	-0.57	0.97	-0.07	0.4	0.33	-0.04	-0.14	1.12	0.11	3.57	1.55	-0.18	-0.81	0.46	0.17
PF01751	Toprim	Family	IPR006171	1	2	1	0	0	0	0	0	0	0	0	0	0	0	0	0	0	0	-	-0.03	-0.57	0.97	-0.76	-0.29	0.33	-0.04	-0.14	1.12	0.11	3.57	1.55	-0.18	-0.81	0.46	0.17
PF01755	Glyco_transf_25	Family	IPR002654	1	1	0	0	0	1	0	0	0	0	0	0	0	0	0	0	0	0	-	-1.07	-0.51	1.03	-0.01	-0.23	0.38	0.02	-0.08	1.18	0.16	3.63	1.61	-0.12	-0.76	0.52	0.23
PF01762	Galactosyl_T	Family	IPR002659	1	11	0	0.0909091	0	0	0.0909091	0	0.181818	0	0.0909091	0.0909091	0	0	0	0.272727	0.181818	0	-	-1.53	-0.28	0.57	-1.17	0	-0.08	0.66	-0.55	1.41	0.39	3.16	1.15	-0.58	0.17	1.15	-0.24
PF01770	Folate_carrier	Family	IPR002666	2	15	0.267327	0	0	0.128713	0.128713	0	0.0693069	0.0693069	0	0.0693069	0	0.0693069	0	0.128713	0	0.0693069	-	-0.06	-1.11	0.43	-0.21	0.27	-0.22	0.11	0.01	0.58	0.26	3.03	1.7	-0.72	-0.26	-0.08	0.32
PF01794	Ferric_reduct	Family	IPR013130	1	15	0	0.0686275	0	0.0686275	0.127451	0.0686275	0.460784	0	0.0686275	0	0	0	0.0686275	0.0686275	0	0	-	-1.67	-0.42	0.43	-0.61	0.27	0.48	1.5	-0.68	1.27	-0.44	3.03	1.01	-0.03	-0.66	-0.08	-0.37
PF01798	Nop	Family	IPR002687	1	7	0.141414	0.141414	0	0.292929	0.141414	0	0	0.141414	0	0	0	0	0	0.141414	0	0	-	-0.68	-0.12	0.73	0.09	0.16	0.08	-0.28	0.31	0.87	-0.14	3.32	1.31	-0.42	-0.37	0.21	-0.08
PF01808	AICARFT_IMPCHas	Family	IPR002695	1	2	0	0	0	0	0	0	0	0	0	0.5	0	0	0	0	0	0.5	-	-1.13	-0.57	0.97	-0.76	-0.29	0.33	-0.04	-0.14	1.12	0.8	3.57	1.55	-0.18	-0.81	0.46	0.86
PF01812	5-FTHF_cyc-lig	Family	IPR002698	1	2	0.5	0	0	0	0	0	0	0	0	0	0	0	0	0.5	0	0	-	-0.43	-0.57	0.97	-0.76	-0.29	0.33	-0.04	-0.14	1.12	0.11	3.57	1.55	-0.18	-0.12	0.46	0.17
PF01822	WSC	Domain	IPR002889	1	2	0	0	0	0	0.5	0	0.5	0	0	0	0	0	0	0	0	0	-	-1.13	-0.57	0.97	-0.76	0.4	0.33	0.66	-0.14	1.12	0.11	3.57	1.55	-0.18	-0.81	0.46	0.17
PF01823	MACPF	Domain	IPR020864	2	16	0.191919	0.191919	0	0.121212	0	0.121212	0.0606061	0	0	0	0	0	0	0.0606061	0.191919	0.0606061	-	-0.31	0.25	0.4	-0.24	-0.86	0.85	0.08	-0.72	0.54	-0.47	2.99	0.98	-0.75	-0.7	1.27	0.29
PF01825	GPS	Motif	IPR000203	3	5	0	0	0	0	0	0.4	0.2	0	0	0.2	0	0	0	0.2	0	0	-	-1.28	-0.72	0.82	-0.92	-0.44	1.27	0.5	-0.29	0.97	0.64	3.42	1.4	-0.33	-0.27	0.3	0.02
PF01826	TIL	Domain	IPR002919	2	9	0	0	0	0	0.22	0	0.78	0	0	0	0	0	0	0	0	0	-	-1.45	-0.89	0.64	-1.09	0.48	0	1.72	-0.47	0.79	-0.22	3.24	1.22	-0.51	-1.14	0.13	-0.16
PF01833	TIG	Domain	IPR002909	1	13	0.613861	0.0792079	0	0.227723	0.0792079	0	0	0	0	0	0	0	0	0	0	0	-	0.6	-0.35	0.5	0.15	-0.07	-0.15	-0.51	-0.62	0.64	-0.37	3.09	1.07	-0.65	-1.29	-0.02	-0.31
PF01835	MG2	Domain	IPR002890	1	3	0	0.33	0	0	0	0	0	0	0	0	0	0	0	0.67	0	0	-	-1.18	0.07	0.92	-0.82	-0.34	0.27	-0.09	-0.19	1.07	0.05	3.52	1.5	-0.23	0.23	0.41	0.12
PF01839	FG-GAP	Repeat	IPR013517	2	12	0	0.25	0.25	0.17	0	0	0	0	0	0.08	0	0	0	0.17	0	0.08	-	-1.57	0.38	1.92	-0.11	-0.73	-0.12	-0.48	-0.58	0.68	0.36	3.13	1.11	-0.62	-0.16	0.02	0.42
PF01841	Transglut_core	Family	IPR002931	6	39	0.128713	0	0.049505	0.029703	0	0	0.049505	0.0792079	0.049505	0.029703	0	0.128713	0.148515	0.277228	0	0.029703	6.804e-09	-0.45	-1.68	0.95	-1.19	-1.41	-0.79	-0.05	0.13	1.1	-0.32	2.45	2.23	0.65	0.55	-0.66	-0.25
PF01842	ACT	Domain	IPR002912	1	38	0.29	0.05	0	0	0.13	0	0	0.11	0.18	0	0	0	0.08	0	0.11	0.05	9.57836e-11	0.26	-0.57	-0.13	-1.86	0.4	-0.77	-1.13	0.37	2.1	-0.99	2.47	0.45	0.11	-1.91	0.97	0.17
PF01847	VHL	Domain	IPR024053	1	83	0.0808081	0.0606061	0.010101	0.10101	0.161616	0.111111	0.0606061	0.0606061	0.0505051	0.141414	0.010101	0.010101	0.111111	0.010101	0.010101	0.010101	1.08019e-06	-0.75	-0.48	-0.04	-0.27	0.65	0.92	0.05	-0.05	1.02	0.97	2.56	0.54	0.42	-1.82	-0.55	-0.84
PF01852	START	Domain	IPR002913	1	13	0.31	0.15	0	0	0	0	0	0	0	0	0	0	0.15	0.31	0	0.08	-	0.01	0.06	0.5	-1.24	-0.77	-0.15	-0.51	-0.62	0.64	-0.37	3.09	1.07	0.44	0.32	-0.02	0.39
PF01853	MOZ_SAS	Family	IPR002717	1	1	0	0	0	0	0	1	0	0	0	0	0	0	0	0	0	0	-	-1.07	-0.51	1.03	-0.71	-0.23	1.08	0.02	-0.08	1.18	0.16	3.63	1.61	-0.12	-0.76	0.52	0.23
PF01857	RB_B	Domain	IPR002719	1	11	0.272727	0	0	0.0909091	0.181818	0	0.0909091	0.181818	0	0	0	0	0	0.0909091	0.0909091	0	-	-0.14	-0.97	0.57	-0.48	0.4	-0.08	0.25	0.55	0.71	-0.3	3.16	1.15	-0.58	-0.53	0.75	-0.24
PF01858	RB_A	Domain	IPR002720	1	10	0	0	0	0.2	0.2	0.1	0.1	0	0	0	0	0	0.2	0.1	0	0.1	-	-1.49	-0.93	0.6	-0.03	0.44	0.65	0.29	-0.51	0.75	-0.26	3.2	1.18	0.55	-0.49	0.09	0.5
PF01866	Diphthamide_syn	Family	IPR016435	1	1	1	0	0	0	0	0	0	0	0	0	0	0	0	0	0	0	-	-0.37	-0.51	1.03	-0.71	-0.23	0.38	0.02	-0.08	1.18	0.16	3.63	1.61	-0.12	-0.76	0.52	0.23
PF01871	AMMECR1	Family	IPR002733	1	1	0	0	0	1	0	0	0	0	0	0	0	0	0	0	0	0	-	-1.07	-0.51	1.03	-0.01	-0.23	0.38	0.02	-0.08	1.18	0.16	3.63	1.61	-0.12	-0.76	0.52	0.23
PF01896	DNA_primase_S	Family	IPR002755	1	1	0	0	0	0	0	0	0	1	0	0	0	0	0	0	0	0	-	-1.07	-0.51	1.03	-0.71	-0.23	0.38	0.02	0.61	1.18	0.16	3.63	1.61	-0.12	-0.76	0.52	0.23
PF01916	DS	Domain	IPR002773	1	1	0	0	0	0	0	1	0	0	0	0	0	0	0	0	0	0	-	-1.07	-0.51	1.03	-0.71	-0.23	1.08	0.02	-0.08	1.18	0.16	3.63	1.61	-0.12	-0.76	0.52	0.23
PF01923	Cob_adeno_trans	Domain	IPR016030	1	10	0.1	0.2	0	0.1	0.1	0	0	0	0	0	0	0	0	0.2	0.2	0.1	-	-0.8	0.17	0.6	-0.44	0.04	-0.04	-0.4	-0.51	0.75	-0.26	3.2	1.18	-0.55	-0.08	1.19	0.5
PF01926	MMR_HSR1	Family	IPR006073	2	5	0.4	0.2	0	0	0.2	0	0	0	0	0	0	0	0	0.2	0	0	-	-0.18	-0.03	0.82	-0.92	0.25	0.17	-0.19	-0.29	0.97	-0.05	3.42	1.4	-0.33	-0.27	0.3	0.02
PF01946	Thi4	Family	-	1	5	0	0.2	0	0	0.2	0	0.4	0	0	0	0	0	0	0.2	0	0	-	-1.28	-0.03	0.82	-0.92	0.25	0.17	0.91	-0.29	0.97	-0.05	3.42	1.4	-0.33	-0.27	0.3	0.02
PF01965	DJ-1_PfpI	Domain	IPR002818	1	5	0.4	0.2	0	0	0	0	0	0	0	0	0	0	0.2	0	0	0.2	-	-0.18	-0.03	0.82	-0.92	-0.44	0.17	-0.19	-0.29	0.97	-0.05	3.42	1.4	0.36	-0.97	0.3	0.71
PF01966	HD	Family	IPR006674	1	3	0	0.67	0	0	0	0	0.33	0	0	0	0	0	0	0	0	0	-	-1.18	0.48	0.92	-0.82	-0.34	0.27	0.6	-0.19	1.07	0.05	3.52	1.5	-0.23	-0.87	0.41	0.12
PF01968	Hydantoinase_A	Family	IPR002821	1	1	0	0	0	0	0	0	0	1	0	0	0	0	0	0	0	0	-	-1.07	-0.51	1.03	-0.71	-0.23	0.38	0.02	0.61	1.18	0.16	3.63	1.61	-0.12	-0.76	0.52	0.23
PF01979	Amidohydro_1	Domain	IPR006680	1	9	0.111111	0	0.111111	0.111111	0	0	0	0.333333	0	0	0	0.111111	0.111111	0.111111	0	0	-	-0.76	-0.89	1.34	-0.4	-0.62	0	-0.36	0.92	0.79	-0.22	3.24	1.92	0.19	-0.45	0.13	-0.16
PF01981	PTH2	Family	IPR002833	1	1	0	0	0	0	1	0	0	0	0	0	0	0	0	0	0	0	-	-1.07	-0.51	1.03	-0.71	0.46	0.38	0.02	-0.08	1.18	0.16	3.63	1.61	-0.12	-0.76	0.52	0.23
PF01991	vATP-synt_E	Family	IPR002842	1	2	0.5	0	0	0	0	0	0	0	0	0	0	0	0	0	0.5	0	-	-0.43	-0.57	0.97	-0.76	-0.29	0.33	-0.04	-0.14	1.12	0.11	3.57	1.55	-0.18	-0.81	1.15	0.17
PF02008	zf-CXXC	Domain	IPR002857	1	3	0	0	0	0	0	0	0.67	0	0	0	0	0	0	0	0.33	0	-	-1.18	-0.62	0.92	-0.82	-0.34	0.27	1.01	-0.19	1.07	0.05	3.52	1.5	-0.23	-0.87	1.1	0.12
PF02010	REJ	Family	IPR002859	1	25	0	0	0	0	0	0.04	0.28	0.12	0	0	0	0.12	0.08	0.12	0.2	0.04	7.1188e-10	-1.95	-1.39	0.15	-1.59	-1.11	0.2	1.22	0.42	0.3	-0.72	2.75	2.11	0.1	-0.25	1.43	0.04
PF02020	W2	Family	IPR003307	1	4	0.25	0.25	0	0	0	0	0	0	0	0.25	0	0	0	0	0	0.25	-	-0.54	0.02	0.87	-0.87	-0.39	0.22	-0.14	-0.25	1.01	0.69	3.46	1.45	-0.28	-0.92	0.35	0.76
PF02024	Leptin	Domain	IPR000065	1	3	0.33	0	0	0	0	0	0	0	0	0	0	0	0	0	0.67	0	-	-0.49	-0.62	0.92	-0.82	-0.34	0.27	-0.09	-0.19	1.07	0.05	3.52	1.5	-0.23	-0.87	1.5	0.12
PF02038	ATP1G1_PLM_MAT8	Family	IPR000272	1	1	0	0	0	1	0	0	0	0	0	0	0	0	0	0	0	0	-	-1.07	-0.51	1.03	-0.01	-0.23	0.38	0.02	-0.08	1.18	0.16	3.63	1.61	-0.12	-0.76	0.52	0.23
PF02046	COX6A	Family	IPR001349	1	2	0	0	0	0	0	0	0	1	0	0	0	0	0	0	0	0	-	-1.13	-0.57	0.97	-0.76	-0.29	0.33	-0.04	0.96	1.12	0.11	3.57	1.55	-0.18	-0.81	0.46	0.17
PF02055	Glyco_hydro_30	Domain	IPR033453	1	158	0.158416	0.128713	0.029703	0.108911	0.0891089	0.0594059	0.00990099	0.039604	0.0594059	0.0792079	0.00990099	0.00990099	0.0594059	0.128713	0.019802	0.00990099	0.00946126	-0.14	0.21	0.5	-0.09	0.21	0.36	-1.21	-0.46	1.15	0.4	1.99	0.38	-0.14	-0.04	-0.42	-1
PF02057	Glyco_hydro_59	Family	IPR001286	1	27	0.15	0.07	0	0.26	0.15	0.04	0.11	0	0	0.07	0	0	0.04	0.07	0	0.04	0.636981	-0.39	-0.34	0.1	0.45	0.45	0.15	0.48	-1.01	0.25	0.33	2.7	0.68	-0.36	-0.59	-0.41	-0.01
PF02060	ISK_Channel	Family	IPR000369	2	13	0.08	0.23	0.08	0	0.15	0	0	0	0.08	0	0	0.08	0	0.15	0.15	0	-	-0.91	0.34	1.19	-1.24	0.33	-0.15	-0.51	-0.62	1.34	-0.37	3.09	1.77	-0.65	-0.19	1.08	-0.31
PF02072	Orexin	Family	IPR001704	1	1	0	0	0	1	0	0	0	0	0	0	0	0	0	0	0	0	-	-1.07	-0.51	1.03	-0.01	-0.23	0.38	0.02	-0.08	1.18	0.16	3.63	1.61	-0.12	-0.76	0.52	0.23
PF02078	Synapsin	Domain	IPR020897	1	2	0	0.5	0	0	0.5	0	0	0	0	0	0	0	0	0	0	0	-	-1.13	0.13	0.97	-0.76	0.4	0.33	-0.04	-0.14	1.12	0.11	3.57	1.55	-0.18	-0.81	0.46	0.17
PF02089	Palm_thioest	Domain	-	1	26	0.186275	0.0392157	0	0.186275	0.0784314	0.0392157	0.0784314	0.117647	0	0.117647	0	0.0392157	0.0392157	0	0.0392157	0.0392157	0.733648	-0.18	-0.72	0.12	0.18	-0.04	0.17	0.22	0.4	0.27	0.64	2.72	1.4	-0.33	-1.66	0.3	0.02
PF02096	60KD_IMP	Family	IPR001708	1	1	0	0	0	0	0	0	1	0	0	0	0	0	0	0	0	0	-	-1.07	-0.51	1.03	-0.71	-0.23	0.38	0.71	-0.08	1.18	0.16	3.63	1.61	-0.12	-0.76	0.52	0.23
PF02101	Ocular_alb	Family	IPR001414	1	34	0.147059	0.0294118	0	0.176471	0.0294118	0.117647	0.0588235	0.0588235	0.0294118	0.0294118	0	0.0588235	0.0882353	0.0588235	0.0294118	0.0882353	0.293528	-0.36	-0.89	-0.05	0.16	-0.62	0.91	0.04	-0.06	0.79	-0.22	2.55	1.63	0.19	-0.74	0.13	0.53
PF02104	SURF1	Family	IPR002994	1	15	0.2	0.2	0	0.33	0	0.07	0	0	0	0	0	0.13	0	0	0.07	0	-	-0.28	0.28	0.43	0.48	-0.83	0.48	-0.58	-0.68	0.58	-0.44	3.03	2.11	-0.72	-1.36	0.61	-0.37
PF02106	Fanconi_C	Family	IPR000686	1	3	0.333333	0	0	0.333333	0	0	0	0	0	0	0	0	0.333333	0	0	0	-	-0.49	-0.62	0.92	-0.12	-0.34	0.27	-0.09	-0.19	1.07	0.05	3.52	1.5	0.46	-0.87	0.41	0.12
PF02115	Rho_GDI	Domain	IPR000406	1	1	1	0	0	0	0	0	0	0	0	0	0	0	0	0	0	0	-	-0.37	-0.51	1.03	-0.71	-0.23	0.38	0.02	-0.08	1.18	0.16	3.63	1.61	-0.12	-0.76	0.52	0.23
PF02135	zf-TAZ	Family	IPR000197	1	4	0.25	0	0	0	0	0	0.75	0	0	0	0	0	0	0	0	0	-	-0.54	-0.67	0.87	-0.87	-0.39	0.22	1.25	-0.25	1.01	0	3.46	1.45	-0.28	-0.92	0.35	0.06
PF02137	A_deamin	Family	IPR002466	2	13	0.147059	0	0	0.0784314	0.0784314	0	0.0784314	0.0784314	0	0.0784314	0.0784314	0	0	0.303922	0.0784314	0	-	-0.5	-1.04	0.5	-0.55	-0.07	-0.15	0.18	0.08	0.64	0.32	3.79	1.07	-0.65	0.32	0.68	-0.31
PF02138	Beach	Family	IPR000409	2	6	0.326733	0	0	0	0.168317	0	0.168317	0	0.168317	0	0	0	0	0.168317	0	0	-	-0.23	-0.77	0.77	-0.96	0.2	0.13	0.46	-0.34	1.61	-0.09	3.37	1.35	-0.38	-0.32	0.26	-0.03
PF02141	DENN	Family	IPR001194	1	4	0.5	0	0	0	0	0	0.25	0	0	0	0	0	0	0.25	0	0	-	-0.13	-0.67	0.87	-0.87	-0.39	0.22	0.55	-0.25	1.01	0	3.46	1.45	-0.28	-0.23	0.35	0.06
PF02142	MGS	Domain	IPR011607	1	8	0.121212	0	0	0.121212	0.252525	0	0	0	0	0	0	0	0	0.505051	0	0	-	-0.72	-0.85	0.68	-0.36	0.52	0.04	-0.32	-0.43	0.83	-0.18	3.28	1.26	-0.47	0.51	0.17	-0.12
PF02145	Rap_GAP	Family	IPR000331	2	30	0.40404	0	0	0.030303	0.10101	0.0707071	0.10101	0.131313	0	0	0	0	0.131313	0	0.030303	0	0.0479677	0.5	-1.5	0.03	-1.01	0.16	0.49	0.41	0.53	0.18	-0.83	2.63	0.61	0.49	-1.75	0.21	-0.77
PF02146	SIR2	Family	IPR003000	1	1	0	0	0	0	0	0	0	0	0	0	0	0	0	1	0	0	-	-1.07	-0.51	1.03	-0.71	-0.23	0.38	0.02	-0.08	1.18	0.16	3.63	1.61	-0.12	-0.06	0.52	0.23
PF02155	GCR	Family	IPR001409	1	1	0	0	0	0	0	0	0	0	1	0	0	0	0	0	0	0	-	-1.07	-0.51	1.03	-0.71	-0.23	0.38	0.02	-0.08	1.87	0.16	3.63	1.61	-0.12	-0.76	0.52	0.23
PF02163	Peptidase_M50	Family	IPR008915	1	5	0	0	0	0	0.2	0	0	0	0.2	0.4	0	0	0	0.2	0	0	-	-1.28	-0.72	0.82	-0.92	0.25	0.17	-0.19	-0.29	1.66	1.05	3.42	1.4	-0.33	-0.27	0.3	0.02
PF02165	WT1	Family	IPR000976	1	5	0.2	0.2	0	0	0	0.2	0	0	0	0	0	0	0	0.4	0	0	-	-0.59	-0.03	0.82	-0.92	-0.44	0.86	-0.19	-0.29	0.97	-0.05	3.42	1.4	-0.33	0.13	0.3	0.02
PF02166	Androgen_recep	Family	IPR001103	1	8	0	0.757576	0	0.121212	0	0	0	0.121212	0	0	0	0	0	0	0	0	-	-1.41	1.09	0.68	-0.36	-0.58	0.04	-0.32	0.27	0.83	-0.18	3.28	1.26	-0.47	-1.1	0.17	-0.12
PF02167	Cytochrom_C1	Family	IPR002326	1	2	0	0	0.5	0	0	0	0	0	0	0.5	0	0	0	0	0	0	-	-1.13	-0.57	1.67	-0.76	-0.29	0.33	-0.04	-0.14	1.12	0.8	3.57	1.55	-0.18	-0.81	0.46	0.17
PF02170	PAZ	Domain	IPR003100	1	2	0	0.5	0	0	0.5	0	0	0	0	0	0	0	0	0	0	0	-	-1.13	0.13	0.97	-0.76	0.4	0.33	-0.04	-0.14	1.12	0.11	3.57	1.55	-0.18	-0.81	0.46	0.17
PF02171	Piwi	Family	IPR003165	1	2	0	0	0	0.5	0	0	0.5	0	0	0	0	0	0	0	0	0	-	-1.13	-0.57	0.97	-0.07	-0.29	0.33	0.66	-0.14	1.12	0.11	3.57	1.55	-0.18	-0.81	0.46	0.17
PF02172	KIX	Domain	IPR003101	1	2	0	0	0	0	0	0	0	0	0	0	1	0	0	0	0	0	-	-1.13	-0.57	0.97	-0.76	-0.29	0.33	-0.04	-0.14	1.12	0.11	4.67	1.55	-0.18	-0.81	0.46	0.17
PF02174	IRS	Domain	IPR002404	1	10	0.5	0	0	0.5	0	0	0	0	0	0	0	0	0	0	0	0	-	0.3	-0.93	0.6	0.66	-0.66	-0.04	-0.4	-0.51	0.75	-0.26	3.2	1.18	-0.55	-1.18	0.09	-0.2
PF02179	BAG	Family	IPR003103	1	4	0.5	0	0	0	0	0	0	0	0	0	0	0	0	0.25	0	0.25	-	-0.13	-0.67	0.87	-0.87	-0.39	0.22	-0.14	-0.25	1.01	0	3.46	1.45	-0.28	-0.23	0.35	0.76
PF02181	FH2	Family	IPR015425	1	1	0	0	0	1	0	0	0	0	0	0	0	0	0	0	0	0	-	-1.07	-0.51	1.03	-0.01	-0.23	0.38	0.02	-0.08	1.18	0.16	3.63	1.61	-0.12	-0.76	0.52	0.23
PF02187	GAS2	Family	IPR003108	1	4	0	0	0	0	0.25	0	0.5	0	0	0	0	0	0	0	0.25	0	-	-1.23	-0.67	0.87	-0.87	0.3	0.22	0.96	-0.25	1.01	0	3.46	1.45	-0.28	-0.92	1.05	0.06
PF02191	OLF	Family	IPR003112	2	52	0.117647	0.186275	0.0392157	0.0784314	0.0980392	0.0196078	0	0.147059	0.0392157	0.0392157	0	0.0196078	0.0392157	0.0980392	0	0.0784314	0.13841	-0.51	0.5	0.74	-0.48	0.17	-0.31	-1.36	0.73	0.89	-0.12	2.24	0.91	-0.41	-0.35	-0.87	0.45
PF02192	PI3K_p85B	Family	IPR003113	1	3	0.33	0	0	0	0	0	0	0	0	0	0	0	0	0.67	0	0	-	-0.49	-0.62	0.92	-0.82	-0.34	0.27	-0.09	-0.19	1.07	0.05	3.52	1.5	-0.23	0.23	0.41	0.12
PF02201	SWIB	Domain	IPR003121	1	1	0	0	0	0	0	0	0	0	0	0	0	0	0	0	0	1	-	-1.07	-0.51	1.03	-0.71	-0.23	0.38	0.02	-0.08	1.18	0.16	3.63	1.61	-0.12	-0.76	0.52	0.92
PF02204	VPS9	Family	IPR003123	1	1	1	0	0	0	0	0	0	0	0	0	0	0	0	0	0	0	-	-0.37	-0.51	1.03	-0.71	-0.23	0.38	0.02	-0.08	1.18	0.16	3.63	1.61	-0.12	-0.76	0.52	0.23
PF02207	zf-UBR	Family	IPR003126	2	7	0.14	0	0	0.14	0.14	0	0.29	0.29	0	0	0	0	0	0	0	0	-	-0.68	-0.81	0.73	-0.32	0.16	0.08	0.82	0.71	0.87	-0.14	3.32	1.31	-0.42	-1.06	0.21	-0.08
PF02210	Laminin_G_2	Domain	IPR001791	7	108	0.303922	0.176471	0.00980392	0.0980392	0.0588235	0.0196078	0.137255	0.0392157	0	0.00980392	0	0	0.0392157	0.0490196	0.0490196	0.00980392	4.42455e-05	0.47	0.5	-0.26	-0.21	-0.14	-0.51	0.81	-0.46	-0.81	-1.13	1.64	-0.38	-0.5	-0.95	0.32	-1.07
PF02212	GED	Family	IPR003130	1	2	0	0	0	0	0	0	0	0	0	0.5	0	0	0	0	0.5	0	-	-1.13	-0.57	0.97	-0.76	-0.29	0.33	-0.04	-0.14	1.12	0.8	3.57	1.55	-0.18	-0.81	1.15	0.17
PF02213	GYF	Domain	IPR003169	1	1	1	0	0	0	0	0	0	0	0	0	0	0	0	0	0	0	-	-0.37	-0.51	1.03	-0.71	-0.23	0.38	0.02	-0.08	1.18	0.16	3.63	1.61	-0.12	-0.76	0.52	0.23
PF02214	BTB_2	Domain	IPR003131	3	12	0.0808081	0.0808081	0	0.0808081	0.171717	0.0808081	0	0.0808081	0	0.171717	0	0.0808081	0	0	0.171717	0	-	-0.87	-0.31	0.53	-0.51	0.37	0.58	-0.48	0.11	0.68	0.76	3.13	1.8	-0.62	-1.26	1.12	-0.27
PF02219	MTHFR	Domain	IPR003171	1	24	0.336735	0.173469	0.0816327	0	0.0408163	0.0816327	0	0.0408163	0.0408163	0	0	0	0.122449	0.0408163	0.0408163	0	0.208333	0.27	0.25	1.27	-1.56	-0.39	0.63	-0.83	-0.25	1.01	-0.69	2.77	0.75	0.41	-0.92	0.35	-0.63
PF02221	E1_DerP2_DerF2	Domain	IPR003172	2	9	0.222222	0.111111	0	0	0.111111	0	0.222222	0.222222	0	0	0	0	0.111111	0	0	0	-	-0.36	-0.2	0.64	-1.09	0.08	0	0.73	0.63	0.79	-0.22	3.24	1.22	0.19	-1.14	0.13	-0.16
PF02233	PNTB	Family	IPR034300	1	7	0.29	0	0	0.43	0	0	0	0.14	0	0.14	0	0	0	0	0	0	-	-0.27	-0.81	0.73	0.38	-0.53	0.08	-0.28	0.31	0.87	0.55	3.32	1.31	-0.42	-1.06	0.21	-0.08
PF02234	CDI	Family	IPR003175	1	2	1	0	0	0	0	0	0	0	0	0	0	0	0	0	0	0	-	-0.03	-0.57	0.97	-0.76	-0.29	0.33	-0.04	-0.14	1.12	0.11	3.57	1.55	-0.18	-0.81	0.46	0.17
PF02237	BPL_C	Domain	IPR003142	1	1	0	0	0	0	0	0	0	0	0	0	0	0	1	0	0	0	-	-1.07	-0.51	1.03	-0.71	-0.23	0.38	0.02	-0.08	1.18	0.16	3.63	1.61	0.57	-0.76	0.52	0.23
PF02257	RFX_DNA_binding	Domain	IPR003150	2	4	0	0	0	0	0	0	0	0	0	0	0	0	0	0.75	0.25	0	-	-1.23	-0.67	0.87	-0.87	-0.39	0.22	-0.14	-0.25	1.01	0	3.46	1.45	-0.28	0.47	1.05	0.06
PF02259	FAT	Family	IPR003151	4	12	0.17	0.08	0	0.08	0.17	0	0	0	0	0.17	0	0	0	0	0.08	0.25	-	-0.47	-0.31	0.53	-0.51	0.37	-0.12	-0.48	-0.58	0.68	0.76	3.13	1.11	-0.62	-1.26	0.71	1.11
PF02263	GBP	Domain	IPR015894	2	17	0.176471	0.0588235	0.117647	0	0.0588235	0	0.117647	0.117647	0	0.0588235	0	0	0.0588235	0.235294	0	0	-	-0.35	-0.48	1.46	-1.37	-0.2	-0.28	0.46	0.35	0.51	0.19	2.96	0.94	-0.09	0.19	-0.15	-0.44
PF02269	TFIID-18kDa	Domain	IPR003195	1	2	0	0.5	0	0.5	0	0	0	0	0	0	0	0	0	0	0	0	-	-1.13	0.13	0.97	-0.07	-0.29	0.33	-0.04	-0.14	1.12	0.11	3.57	1.55	-0.18	-0.81	0.46	0.17
PF02272	DHHA1	Family	IPR003156	1	2	0	0	0	0.5	0	0	0	0	0	0.5	0	0	0	0	0	0	-	-1.13	-0.57	0.97	-0.07	-0.29	0.33	-0.04	-0.14	1.12	0.8	3.57	1.55	-0.18	-0.81	0.46	0.17
PF02275	CBAH	Domain	IPR029132	1	21	0.186275	0.0490196	0.0490196	0.186275	0.0490196	0.0490196	0	0.0980392	0	0	0	0	0.0980392	0.186275	0	0.0490196	0.946495	-0.24	-0.59	0.94	0.13	-0.32	0.3	-0.76	0.24	0.4	-0.61	2.85	0.83	0.2	0.08	-0.26	0.14
PF02284	COX5A	Domain	IPR003204	1	1	0	0	0	0	0	0	0	0	0	0	0	0	0	1	0	0	-	-1.07	-0.51	1.03	-0.71	-0.23	0.38	0.02	-0.08	1.18	0.16	3.63	1.61	-0.12	-0.06	0.52	0.23
PF02295	z-alpha	Domain	IPR042371	1	2	0.5	0	0	0	0	0.5	0	0	0	0	0	0	0	0	0	0	-	-0.43	-0.57	0.97	-0.76	-0.29	1.02	-0.04	-0.14	1.12	0.11	3.57	1.55	-0.18	-0.81	0.46	0.17
PF02297	COX6B	Domain	IPR003213	2	4	0	0	0	0	0	0	0	0	0	0.25	0	0.25	0	0.5	0	0	-	-1.23	-0.67	0.87	-0.87	-0.39	0.22	-0.14	-0.25	1.01	0.69	3.46	2.14	-0.28	0.18	0.35	0.06
PF02301	HORMA	Domain	IPR003511	1	1	0	0	0	1	0	0	0	0	0	0	0	0	0	0	0	0	-	-1.07	-0.51	1.03	-0.01	-0.23	0.38	0.02	-0.08	1.18	0.16	3.63	1.61	-0.12	-0.76	0.52	0.23
PF02310	B12-binding	Domain	IPR006158	2	40	0.05	0.1	0	0.53	0	0	0	0.07	0.03	0	0	0	0.07	0.1	0.05	0	2.70466e-08	-1.16	-0.09	-0.16	1.19	-1.42	-0.81	-1.17	0.11	0.68	-1.03	2.43	0.42	0.07	-0.34	0.42	-0.97
PF02318	FYVE_2	Family	IPR041282	1	1	0	0	0	0	0	0	0	0	0	0	0	0	0	1	0	0	-	-1.07	-0.51	1.03	-0.71	-0.23	0.38	0.02	-0.08	1.18	0.16	3.63	1.61	-0.12	-0.06	0.52	0.23
PF02330	MAM33	Domain	IPR003428	1	5	0.2	0	0.4	0	0	0.2	0	0	0.2	0	0	0	0	0	0	0	-	-0.59	-0.72	1.92	-0.92	-0.44	0.86	-0.19	-0.29	1.66	-0.05	3.42	1.4	-0.33	-0.97	0.3	0.02
PF02338	OTU	Family	IPR003323	2	3	0.333333	0	0	0	0	0	0.333333	0	0	0.333333	0	0	0	0	0	0	-	-0.49	-0.62	0.92	-0.82	-0.34	0.27	0.6	-0.19	1.07	0.74	3.52	1.5	-0.23	-0.87	0.41	0.12
PF02347	GDC-P	Domain	IPR020581	1	37	0.346535	0.029703	0.029703	0.029703	0.049505	0.029703	0.049505	0.138614	0	0	0.029703	0	0	0.108911	0.0792079	0.0792079	0.00259372	0.43	-0.95	0.59	-1.15	-0.27	-0.06	-0.02	0.57	0.04	-0.97	3.18	0.47	-1.26	-0.28	0.77	0.48
PF02350	Epimerase_2	Family	IPR003331	1	25	0.24	0.12	0.04	0	0.04	0.04	0	0	0	0	0	0	0.08	0.32	0.12	0	0.127443	0	0	0.84	-1.59	-0.42	0.2	-0.86	-0.96	0.3	-0.72	2.75	0.73	0.1	0.56	1.02	-0.65
PF02359	CDC48_N	Domain	IPR003338	1	3	0	0	0	0.333333	0	0	0.333333	0	0	0	0	0	0	0	0	0.333333	-	-1.18	-0.62	0.92	-0.12	-0.34	0.27	0.6	-0.19	1.07	0.05	3.52	1.5	-0.23	-0.87	0.41	0.81
PF02366	PMT	Family	IPR003342	2	9	0.222222	0.111111	0	0.333333	0.111111	0	0	0	0	0	0	0	0	0.222222	0	0	-	-0.36	-0.2	0.64	0.29	0.08	0	-0.36	-0.47	0.79	-0.22	3.24	1.22	-0.51	-0.04	0.13	-0.16
PF02372	IL15	Domain	IPR003443	1	2	1	0	0	0	0	0	0	0	0	0	0	0	0	0	0	0	-	-0.03	-0.57	0.97	-0.76	-0.29	0.33	-0.04	-0.14	1.12	0.11	3.57	1.55	-0.18	-0.81	0.46	0.17
PF02373	JmjC	Domain	IPR003347	5	10	0.1	0.1	0.2	0.2	0	0	0.1	0.1	0	0.2	0	0	0	0	0	0	-	-0.8	-0.24	1.7	-0.03	-0.66	-0.04	0.29	0.19	0.75	0.84	3.2	1.18	-0.55	-1.18	0.09	-0.2
PF02376	CUT	Domain	IPR003350	3	16	0.0618557	0.0618557	0	0.123711	0.0618557	0.0618557	0	0.0618557	0	0.0618557	0	0	0.123711	0.257732	0	0.123711	-	-1.01	-0.45	0.4	-0.24	-0.17	0.44	-0.61	-0.02	0.54	0.22	2.99	0.98	0.35	0.22	-0.12	0.69
PF02383	Syja_N	Family	IPR002013	2	3	0	0	0	0.333333	0	0	0	0	0	0	0	0	0	0.333333	0	0.333333	-	-1.18	-0.62	0.92	-0.12	-0.34	0.27	-0.09	-0.19	1.07	0.05	3.52	1.5	-0.23	-0.17	0.41	0.81
PF02404	SCF	Domain	IPR003452	1	3	0.333333	0	0	0	0.333333	0.333333	0	0	0	0	0	0	0	0	0	0	-	-0.49	-0.62	0.92	-0.82	0.35	0.97	-0.09	-0.19	1.07	0.05	3.52	1.5	-0.23	-0.87	0.41	0.12
PF02412	TSP_3	Repeat	IPR003367	1	52	0	0	0	0.08	0.02	0.08	0.06	0.15	0	0	0	0	0.19	0.27	0.15	0	7.21354e-09	-2.45	-1.89	-0.36	-0.48	-0.93	0.61	0.02	0.73	-0.21	-1.22	2.24	0.22	0.89	0.57	1.33	-1.16
PF02423	OCD_Mu_crystall	Family	IPR003462	1	1	0	0	0	0	0	0	0	0	0	0	0	0	0	1	0	0	-	-1.07	-0.51	1.03	-0.71	-0.23	0.38	0.02	-0.08	1.18	0.16	3.63	1.61	-0.12	-0.06	0.52	0.23
PF02434	Fringe	Family	IPR003378	2	3	0	0	0	0.333333	0	0	0	0	0.333333	0	0	0	0	0.333333	0	0	-	-1.18	-0.62	0.92	-0.12	-0.34	0.27	-0.09	-0.19	1.76	0.05	3.52	1.5	-0.23	-0.17	0.41	0.12
PF02436	PYC_OADA	Domain	IPR003379	1	1	0	0	1	0	0	0	0	0	0	0	0	0	0	0	0	0	-	-1.07	-0.51	1.72	-0.71	-0.23	0.38	0.02	-0.08	1.18	0.16	3.63	1.61	-0.12	-0.76	0.52	0.23
PF02437	Ski_Sno	Family	IPR003380	1	3	0	0	0	0.67	0	0	0	0	0	0	0	0	0	0	0	0.33	-	-1.18	-0.62	0.92	0.28	-0.34	0.27	-0.09	-0.19	1.07	0.05	3.52	1.5	-0.23	-0.87	0.41	0.81
PF02450	LCAT	Family	IPR003386	1	27	0.15	0.07	0.04	0.04	0.11	0.04	0	0.07	0.04	0.07	0	0.04	0	0.26	0.07	0	0.559306	-0.39	-0.34	0.79	-0.94	0.23	0.15	-0.91	0.09	0.94	0.33	2.7	1.37	-1.05	0.4	0.69	-0.7
PF02453	Reticulon	Family	IPR003388	1	1	0	0	0	0	0	0	1	0	0	0	0	0	0	0	0	0	-	-1.07	-0.51	1.03	-0.71	-0.23	0.38	0.71	-0.08	1.18	0.16	3.63	1.61	-0.12	-0.76	0.52	0.23
PF02460	Patched	Family	IPR003392	2	70	0.204082	0.0612245	0	0.112245	0.112245	0.0714286	0.112245	0.112245	0.0714286	0.0306122	0	0	0.0102041	0.0306122	0.0306122	0.0408163	0.0120746	0.02	-0.52	-0.59	-0.13	0.34	0.55	0.6	0.49	1.35	-0.36	2.01	-0.01	-1.05	-1.28	-0.01	-0.01
PF02463	SMC_N	Domain	IPR003395	3	57	0.12	0.05	0.02	0.05	0.02	0.02	0.05	0.02	0.07	0.04	0	0.02	0.14	0.26	0.07	0.05	0.0118786	-0.45	-0.58	0.27	-0.78	-1	-0.38	-0.05	-0.85	1.33	-0.2	2.17	0.84	0.62	0.56	0.67	0.16
PF02466	Tim17	Family	-	1	1	0	0	0	0	1	0	0	0	0	0	0	0	0	0	0	0	-	-1.07	-0.51	1.03	-0.71	0.46	0.38	0.02	-0.08	1.18	0.16	3.63	1.61	-0.12	-0.76	0.52	0.23
PF02469	Fasciclin	Domain	IPR000782	1	23	0.0412371	0.0927835	0	0.309278	0.0412371	0	0.0412371	0.175258	0	0.0412371	0	0	0.0412371	0.175258	0.0412371	0	0.375481	-1.21	-0.24	0.2	0.54	-0.37	-0.45	-0.12	0.7	0.35	0.03	2.8	0.78	-0.26	0.02	0.38	-0.6
PF02475	Met_10	Family	IPR030382	1	2	0.5	0	0	0	0	0	0	0	0	0	0	0	0	0.5	0	0	-	-0.43	-0.57	0.97	-0.76	-0.29	0.33	-0.04	-0.14	1.12	0.11	3.57	1.55	-0.18	-0.12	0.46	0.17
PF02485	Branch	Family	IPR003406	2	2	0	0	0	0.5	0	0	0	0	0	0	0	0	0	0	0.5	0	-	-1.13	-0.57	0.97	-0.07	-0.29	0.33	-0.04	-0.14	1.12	0.11	3.57	1.55	-0.18	-0.81	1.15	0.17
PF02487	CLN3	Family	IPR003492	1	14	0.292929	0.0707071	0.0707071	0.0707071	0	0.141414	0	0.0707071	0	0	0	0	0.0707071	0.141414	0	0.0707071	-	-0.03	-0.38	1.15	-0.58	-0.8	0.91	-0.55	0.04	0.61	-0.41	3.06	1.04	0	-0.23	-0.05	0.35
PF02493	MORN	Repeat	IPR003409	3	4	0.25	0	0	0.25	0	0	0	0.25	0	0.25	0	0	0	0	0	0	-	-0.54	-0.67	0.87	-0.18	-0.39	0.22	-0.14	0.45	1.01	0.69	3.46	1.45	-0.28	-0.92	0.35	0.06
PF02515	CoA_transf_3	Family	IPR003673	2	3	0.333333	0	0	0	0.333333	0	0	0	0	0	0	0	0	0	0.333333	0	-	-0.49	-0.62	0.92	-0.82	0.35	0.27	-0.09	-0.19	1.07	0.05	3.52	1.5	-0.23	-0.87	1.1	0.12
PF02518	HATPase_c	Domain	IPR003594	1	1	1	0	0	0	0	0	0	0	0	0	0	0	0	0	0	0	-	-0.37	-0.51	1.03	-0.71	-0.23	0.38	0.02	-0.08	1.18	0.16	3.63	1.61	-0.12	-0.76	0.52	0.23
PF02535	Zip	Family	IPR003689	5	13	0.0792079	0.227723	0	0.534653	0	0.0792079	0	0.0792079	0	0	0	0	0	0	0	0	-	-0.91	0.34	0.5	0.84	-0.77	0.54	-0.51	0.08	0.64	-0.37	3.09	1.07	-0.65	-1.29	-0.02	-0.31
PF02540	NAD_synthase	Domain	IPR022310	1	1	0	1	0	0	0	0	0	0	0	0	0	0	0	0	0	0	-	-1.07	0.18	1.03	-0.71	-0.23	0.38	0.02	-0.08	1.18	0.16	3.63	1.61	-0.12	-0.76	0.52	0.23
PF02544	Steroid_dh	Family	IPR001104	2	26	0.116505	0.116505	0	0.262136	0.038835	0.038835	0.038835	0.0776699	0	0.038835	0.038835	0	0	0.0776699	0.0776699	0.0776699	0.00949109	-0.59	-0.03	0.12	0.47	-0.44	0.17	-0.19	0.11	0.27	-0.05	3.42	0.7	-1.02	-0.56	0.71	0.42
PF02578	Cu-oxidase_4	Family	IPR003730	1	1	0	0	0	0	0	0	0	1	0	0	0	0	0	0	0	0	-	-1.07	-0.51	1.03	-0.71	-0.23	0.38	0.02	0.61	1.18	0.16	3.63	1.61	-0.12	-0.76	0.52	0.23
PF02585	PIG-L	Family	IPR003737	1	1	1	0	0	0	0	0	0	0	0	0	0	0	0	0	0	0	-	-0.37	-0.51	1.03	-0.71	-0.23	0.38	0.02	-0.08	1.18	0.16	3.63	1.61	-0.12	-0.76	0.52	0.23
PF02602	HEM4	Family	IPR003754	1	19	0.265306	0.265306	0.0510204	0.0510204	0.214286	0	0	0.0510204	0	0.0510204	0	0	0	0	0	0.0510204	-	0	0.56	1	-0.74	0.66	-0.34	-0.7	-0.11	0.45	0.13	2.9	0.89	-0.84	-1.48	-0.21	0.2
PF02617	ClpS	Family	IPR003769	1	1	0	0	0	1	0	0	0	0	0	0	0	0	0	0	0	0	-	-1.07	-0.51	1.03	-0.01	-0.23	0.38	0.02	-0.08	1.18	0.16	3.63	1.61	-0.12	-0.76	0.52	0.23
PF02628	COX15-CtaA	Family	IPR003780	1	2	0	0	0	0	0.5	0	0	0	0	0	0	0	0	0	0.5	0	-	-1.13	-0.57	0.97	-0.76	0.4	0.33	-0.04	-0.14	1.12	0.11	3.57	1.55	-0.18	-0.81	1.15	0.17
PF02629	CoA_binding	Domain	IPR003781	1	1	1	0	0	0	0	0	0	0	0	0	0	0	0	0	0	0	-	-0.37	-0.51	1.03	-0.71	-0.23	0.38	0.02	-0.08	1.18	0.16	3.63	1.61	-0.12	-0.76	0.52	0.23
PF02630	SCO1-SenC	Family	IPR003782	2	7	0.141414	0.141414	0	0	0	0	0.292929	0	0	0	0	0	0	0.141414	0.141414	0.141414	-	-0.68	-0.12	0.73	-1.01	-0.53	0.08	0.82	-0.39	0.87	-0.14	3.32	1.31	-0.42	-0.37	0.91	0.62
PF02666	PS_Dcarbxylase	Family	IPR003817	1	2	0	0	0	0	0	0	0.5	0	0	0	0	0	0	0.5	0	0	-	-1.13	-0.57	0.97	-0.76	-0.29	0.33	0.66	-0.14	1.12	0.11	3.57	1.55	-0.18	-0.12	0.46	0.17
PF02668	TauD	Domain	IPR003819	1	1	0	0	0	0	0	0	0	0	0	0	0	0	0	1	0	0	-	-1.07	-0.51	1.03	-0.71	-0.23	0.38	0.02	-0.08	1.18	0.16	3.63	1.61	-0.12	-0.06	0.52	0.23
PF02686	Glu-tRNAGln	Family	IPR003837	1	1	0	0	0	1	0	0	0	0	0	0	0	0	0	0	0	0	-	-1.07	-0.51	1.03	-0.01	-0.23	0.38	0.02	-0.08	1.18	0.16	3.63	1.61	-0.12	-0.76	0.52	0.23
PF02690	Na_Pi_cotrans	Family	IPR003841	2	17	0.235294	0	0	0.235294	0.117647	0	0.117647	0	0	0	0	0.0588235	0.117647	0	0.117647	0	-	-0.12	-1.17	0.37	0.24	0.2	-0.28	0.46	-0.75	0.51	-0.5	2.96	1.64	0.32	-1.42	0.95	-0.44
PF02709	Glyco_transf_7C	Family	IPR027791	1	5	0.4	0	0	0.2	0	0	0.2	0	0	0	0	0	0	0	0.2	0	-	-0.18	-0.72	0.82	-0.22	-0.44	0.17	0.5	-0.29	0.97	-0.05	3.42	1.4	-0.33	-0.97	1	0.02
PF02714	RSN1_7TM	Family	IPR003864	1	2	0	1	0	0	0	0	0	0	0	0	0	0	0	0	0	0	-	-1.13	0.53	0.97	-0.76	-0.29	0.33	-0.04	-0.14	1.12	0.11	3.57	1.55	-0.18	-0.81	0.46	0.17
PF02724	CDC45	Family	IPR003874	1	5	0.2	0	0	0	0	0.2	0	0.2	0	0	0	0	0.2	0.2	0	0	-	-0.59	-0.72	0.82	-0.92	-0.44	0.86	-0.19	0.4	0.97	-0.05	3.42	1.4	0.36	-0.27	0.3	0.02
PF02729	OTCace_N	Domain	IPR006132	2	66	0.0891089	0.108911	0.0891089	0.118812	0.0792079	0.0594059	0	0.0891089	0	0.049505	0	0.049505	0.0891089	0.118812	0	0.0594059	0.0111151	-0.7	0	1.4	-0.08	-0.01	0.42	-1.55	0.29	-0.4	-0.02	2.05	1.42	0.25	-0.13	-1.06	0.26
PF02732	ERCC4	Domain	IPR006166	1	3	0	0.333333	0	0	0	0	0.333333	0	0	0	0	0	0	0.333333	0	0	-	-1.18	0.07	0.92	-0.82	-0.34	0.27	0.6	-0.19	1.07	0.05	3.52	1.5	-0.23	-0.17	0.41	0.12
PF02734	Dak2	Family	IPR004007	1	2	0	0.5	0	0	0	0	0	0	0	0	0	0	0.5	0	0	0	-	-1.13	0.13	0.97	-0.76	-0.29	0.33	-0.04	-0.14	1.12	0.11	3.57	1.55	0.52	-0.81	0.46	0.17
PF02736	Myosin_N	Domain	IPR004009	2	4	0.75	0	0	0	0	0	0	0	0	0	0	0.25	0	0	0	0	-	0.16	-0.67	0.87	-0.87	-0.39	0.22	-0.14	-0.25	1.01	0	3.46	2.14	-0.28	-0.92	0.35	0.06
PF02737	3HCDH_N	Domain	IPR006176	2	3	0	0.333333	0	0	0	0	0	0	0	0	0	0	0	0.333333	0	0.333333	-	-1.18	0.07	0.92	-0.82	-0.34	0.27	-0.09	-0.19	1.07	0.05	3.52	1.5	-0.23	-0.17	0.41	0.81
PF02738	Ald_Xan_dh_C2	Family	IPR008274	1	1	0	0	0	0	0	0	0	0	0	0	0	0	0	1	0	0	-	-1.07	-0.51	1.03	-0.71	-0.23	0.38	0.02	-0.08	1.18	0.16	3.63	1.61	-0.12	-0.06	0.52	0.23
PF02744	GalP_UDP_tr_C	Domain	IPR005850	1	65	0.252427	0.106796	0.0194175	0.0485437	0	0	0	0.0485437	0	0.0776699	0.0194175	0.0291262	0.135922	0.106796	0.0485437	0.106796	0.00180061	0.26	0.01	0.16	-0.88	-1.79	-1.18	-1.54	-0.26	-0.38	0.39	2.76	1.15	0.62	-0.24	0.34	0.75
PF02747	PCNA_C	Domain	IPR022649	1	2	0	0	0	0	0.5	0.5	0	0	0	0	0	0	0	0	0	0	-	-1.13	-0.57	0.97	-0.76	0.4	1.02	-0.04	-0.14	1.12	0.11	3.57	1.55	-0.18	-0.81	0.46	0.17
PF02752	Arrestin_C	Domain	IPR011022	1	1	0	0	0	1	0	0	0	0	0	0	0	0	0	0	0	0	-	-1.07	-0.51	1.03	-0.01	-0.23	0.38	0.02	-0.08	1.18	0.16	3.63	1.61	-0.12	-0.76	0.52	0.23
PF02755	RPEL	Disordered	IPR004018	1	2	0.5	0	0	0	0.5	0	0	0	0	0	0	0	0	0	0	0	-	-0.43	-0.57	0.97	-0.76	0.4	0.33	-0.04	-0.14	1.12	0.11	3.57	1.55	-0.18	-0.81	0.46	0.17
PF02758	PYRIN	Domain	IPR004020	3	5	0.2	0.4	0	0	0	0	0	0	0	0	0	0	0	0.2	0.2	0	-	-0.59	0.38	0.82	-0.92	-0.44	0.17	-0.19	-0.29	0.97	-0.05	3.42	1.4	-0.33	-0.27	1	0.02
PF02759	RUN	Family	IPR004012	1	1	0	0	0	0	0	0	0	0	0	0	0	0	0	1	0	0	-	-1.07	-0.51	1.03	-0.71	-0.23	0.38	0.02	-0.08	1.18	0.16	3.63	1.61	-0.12	-0.06	0.52	0.23
PF02765	POT1	Domain	IPR011564	1	4	0	0.25	0	0	0	0	0	0.25	0	0.25	0	0	0	0.25	0	0	-	-1.23	0.02	0.87	-0.87	-0.39	0.22	-0.14	0.45	1.01	0.69	3.46	1.45	-0.28	-0.23	0.35	0.06
PF02769	AIRS_C	Domain	IPR010918	1	1	0	0	0	1	0	0	0	0	0	0	0	0	0	0	0	0	-	-1.07	-0.51	1.03	-0.01	-0.23	0.38	0.02	-0.08	1.18	0.16	3.63	1.61	-0.12	-0.76	0.52	0.23
PF02770	Acyl-CoA_dh_M	Domain	IPR006091	10	83	0.255102	0.0408163	0.0408163	0.132653	0.0714286	0.0204082	0.0102041	0.0204082	0.0102041	0.0102041	0	0.0102041	0.102041	0.142857	0.0816327	0.0510204	0.145048	0.26	-0.88	0.65	0.02	-0.05	-0.28	-1.05	-0.75	0.11	-0.91	1.86	0.54	0.32	0.05	0.83	0.07
PF02771	Acyl-CoA_dh_N	Domain	IPR013786	7	59	0.141414	0.151515	0	0.0505051	0.141414	0.020202	0.030303	0.030303	0	0.0505051	0	0	0.151515	0.0808081	0.0707071	0.0808081	0.122476	-0.36	0.31	-0.46	-0.8	0.48	-0.41	-0.36	-0.47	-0.31	0.06	2.14	0.12	0.7	-0.45	0.64	0.53
PF02773	S-AdoMet_synt_C	Domain	IPR022630	1	15	0.267327	0.0693069	0	0.0693069	0	0	0	0	0	0	0	0	0.0693069	0.39604	0.128713	0	-	-0.06	-0.42	0.43	-0.61	-0.83	-0.22	-0.58	-0.68	0.58	-0.44	3.03	1.01	-0.03	0.59	1.01	-0.37
PF02778	tRNA_int_endo_N	Domain	IPR006678	1	3	0	0	0	0.33	0	0	0	0	0	0.67	0	0	0	0	0	0	-	-1.18	-0.62	0.92	-0.12	-0.34	0.27	-0.09	-0.19	1.07	1.15	3.52	1.5	-0.23	-0.87	0.41	0.12
PF02779	Transket_pyr	Domain	IPR005475	4	22	0.178218	0.049505	0.0891089	0.0891089	0	0	0.049505	0.0891089	0	0.0891089	0	0	0.049505	0.316832	0	0	0.312801	-0.26	-0.62	1.32	-0.41	-1.04	-0.42	-0.09	0.21	0.37	0.46	2.82	0.8	-0.23	0.52	-0.29	-0.58
PF02780	Transketolase_C	Domain	IPR033248	2	14	0	0.363636	0	0.0707071	0.141414	0	0.0707071	0.141414	0	0	0	0	0.0707071	0.0707071	0	0.0707071	-	-1.64	0.72	0.46	-0.58	0.3	-0.18	0.15	0.45	0.61	-0.41	3.06	1.04	0	-0.63	-0.05	0.35
PF02781	G6PD_C	Domain	IPR022675	2	38	0.287129	0.049505	0.029703	0.049505	0	0.049505	0	0.049505	0.029703	0.029703	0	0	0.158416	0.108911	0	0.158416	0.051498	0.26	-0.57	0.57	-0.76	-1.39	0.33	-1.13	-0.14	0.71	-0.3	2.47	0.45	0.67	-0.3	-0.64	1.02
PF02782	FGGY_C	Domain	IPR018485	1	2	0	0	0	0	0	0	0	0.5	0	0	0	0	0.5	0	0	0	-	-1.13	-0.57	0.97	-0.76	-0.29	0.33	-0.04	0.55	1.12	0.11	3.57	1.55	0.52	-0.81	0.46	0.17
PF02785	Biotin_carb_C	Domain	IPR005482	3	11	0.272727	0	0	0	0.0909091	0	0	0.181818	0	0	0	0	0	0.454545	0	0	-	-0.14	-0.97	0.57	-1.17	0	-0.08	-0.44	0.55	0.71	-0.3	3.16	1.15	-0.58	0.57	0.05	-0.24
PF02786	CPSase_L_D2	Domain	IPR005479	4	75	0.214286	0.0102041	0	0.0918367	0.153061	0.0102041	0.0510204	0.132653	0	0.0408163	0	0	0.0918367	0.0918367	0.0306122	0.0816327	0.0708653	0.09	-1.49	-0.65	-0.3	0.58	-0.6	-0.05	0.64	-0.5	-0.13	1.95	-0.07	0.28	-0.35	-0.06	0.5
PF02787	CPSase_L_D3	Domain	IPR005480	1	10	0.3	0	0	0	0.1	0	0	0	0	0	0	0	0	0.6	0	0	-	-0.11	-0.93	0.6	-1.13	0.04	-0.04	-0.4	-0.51	0.75	-0.26	3.2	1.18	-0.55	0.77	0.09	-0.2
PF02790	COX2_TM	Family	IPR011759	1	1	0	0	0	1	0	0	0	0	0	0	0	0	0	0	0	0	-	-1.07	-0.51	1.03	-0.01	-0.23	0.38	0.02	-0.08	1.18	0.16	3.63	1.61	-0.12	-0.76	0.52	0.23
PF02793	HRM	Family	IPR001879	2	2	0.5	0	0	0	0	0	0	0	0	0	0	0	0	0.5	0	0	-	-0.43	-0.57	0.97	-0.76	-0.29	0.33	-0.04	-0.14	1.12	0.11	3.57	1.55	-0.18	-0.12	0.46	0.17
PF02803	Thiolase_C	Domain	IPR020617	2	19	0.207921	0.316832	0	0.049505	0.049505	0	0	0.108911	0	0	0	0	0.049505	0.108911	0	0.108911	-	-0.18	0.72	0.31	-0.74	-0.26	-0.34	-0.7	0.29	0.45	-0.56	2.9	0.89	-0.15	-0.38	-0.21	0.6
PF02815	MIR	Domain	IPR016093	4	22	0.0490196	0.0882353	0.0490196	0.176471	0.0490196	0.0490196	0	0.0490196	0	0	0	0	0.0882353	0.0490196	0.352941	0	3.47625e-09	-1.18	-0.21	0.92	0.1	-0.34	0.27	-0.78	-0.19	0.37	-0.64	2.82	0.8	0.17	-0.87	1.91	-0.58
PF02823	ATP-synt_DE_N	Domain	IPR020546	1	2	1	0	0	0	0	0	0	0	0	0	0	0	0	0	0	0	-	-0.03	-0.57	0.97	-0.76	-0.29	0.33	-0.04	-0.14	1.12	0.11	3.57	1.55	-0.18	-0.81	0.46	0.17
PF02826	2-Hacid_dh_C	Domain	IPR006140	2	10	0.1	0	0	0.4	0.1	0	0	0	0	0	0	0	0	0.2	0.1	0.1	-	-0.8	-0.93	0.6	0.48	0.04	-0.04	-0.4	-0.51	0.75	-0.26	3.2	1.18	-0.55	-0.08	0.78	0.5
PF02828	L27	Domain	IPR014775	1	1	0	1	0	0	0	0	0	0	0	0	0	0	0	0	0	0	-	-1.07	0.18	1.03	-0.71	-0.23	0.38	0.02	-0.08	1.18	0.16	3.63	1.61	-0.12	-0.76	0.52	0.23
PF02833	DHHA2	Family	IPR004097	1	1	0	0	0	0	0	0	0	0	0	0	0	0	0	0	1	0	-	-1.07	-0.51	1.03	-0.71	-0.23	0.38	0.02	-0.08	1.18	0.16	3.63	1.61	-0.12	-0.76	1.21	0.23
PF02836	Glyco_hydro_2_C	Domain	IPR006103	2	27	0.22	0	0	0.07	0.04	0.04	0.04	0	0	0.07	0	0	0.11	0.19	0.15	0.07	0.275287	-0.05	-1.44	0.1	-0.54	-0.47	0.15	-0.21	-1.01	0.25	0.33	2.7	0.68	0.34	0.11	1.2	0.4
PF02837	Glyco_hydro_2_N	Domain	IPR006104	1	8	0	0	0.123711	0.123711	0.257732	0	0.123711	0	0	0.123711	0	0	0.123711	0.123711	0	0	-	-1.41	-0.85	1.38	-0.36	0.52	0.04	0.37	-0.43	0.83	0.51	3.28	1.26	0.23	-0.41	0.17	-0.12
PF02841	GBP_C	Domain	IPR003191	1	1	0	0	0	1	0	0	0	0	0	0	0	0	0	0	0	0	-	-1.07	-0.51	1.03	-0.01	-0.23	0.38	0.02	-0.08	1.18	0.16	3.63	1.61	-0.12	-0.76	0.52	0.23
PF02852	Pyr_redox_dim	Domain	IPR004099	1	6	0.17	0.33	0	0	0	0	0	0	0	0	0	0	0.5	0	0	0	-	-0.63	0.33	0.77	-0.96	-0.49	0.13	-0.24	-0.34	0.92	-0.09	3.37	1.35	1.01	-1.01	0.26	-0.03
PF02862	DDHD	Family	IPR004177	2	2	0	0	0	0	0	0	0	0	0	0	0	0	0	0.5	0	0.5	-	-1.13	-0.57	0.97	-0.76	-0.29	0.33	-0.04	-0.14	1.12	0.11	3.57	1.55	-0.18	-0.12	0.46	0.86
PF02864	STAT_bind	Domain	IPR013801	2	19	0	0.05	0.11	0.11	0.05	0.11	0.05	0	0.05	0.05	0	0	0.05	0.16	0.16	0.05	-	-1.79	-0.54	1.41	-0.33	-0.26	0.76	-0.01	-0.81	1.15	0.13	2.9	0.89	-0.15	-0.09	1.18	0.2
PF02866	Ldh_1_C	Domain	IPR022383	2	8	0.383838	0	0	0	0	0	0	0	0.121212	0	0	0.121212	0.252525	0.121212	0	0	-	-0.03	-0.85	0.68	-1.05	-0.58	0.04	-0.32	-0.43	1.53	-0.18	3.28	1.96	0.63	-0.41	0.17	-0.12
PF02872	5_nucleotid_C	Domain	IPR008334	1	1	0	0	0	0	0	0	1	0	0	0	0	0	0	0	0	0	-	-1.07	-0.51	1.03	-0.71	-0.23	0.38	0.71	-0.08	1.18	0.16	3.63	1.61	-0.12	-0.76	0.52	0.23
PF02874	ATP-synt_ab_N	Domain	IPR004100	2	4	0.25	0	0	0.75	0	0	0	0	0	0	0	0	0	0	0	0	-	-0.54	-0.67	0.87	0.52	-0.39	0.22	-0.14	-0.25	1.01	0	3.46	1.45	-0.28	-0.92	0.35	0.06
PF02878	PGM_PMM_I	Domain	IPR005844	2	6	0	0.168317	0	0	0.326733	0	0.168317	0.168317	0	0	0	0	0	0.168317	0	0	-	-1.33	-0.07	0.77	-0.96	0.61	0.13	0.46	0.35	0.92	-0.09	3.37	1.35	-0.38	-0.32	0.26	-0.03
PF02879	PGM_PMM_II	Domain	IPR005845	1	6	0	0	0	0.49505	0	0	0	0	0	0	0	0	0.168317	0.168317	0.168317	0	-	-1.33	-0.77	0.77	0.42	-0.49	0.13	-0.24	-0.34	0.92	-0.09	3.37	1.35	0.32	-0.32	0.95	-0.03
PF02880	PGM_PMM_III	Domain	IPR005846	1	2	0	0	0	0	0	0	0	0	0	0	0	0	0	0	0	1	-	-1.13	-0.57	0.97	-0.76	-0.29	0.33	-0.04	-0.14	1.12	0.11	3.57	1.55	-0.18	-0.81	0.46	1.27
PF02882	THF_DHG_CYH_C	Domain	IPR020631	1	3	0	0	0	0.333333	0.333333	0	0	0	0	0	0	0	0	0.333333	0	0	-	-1.18	-0.62	0.92	-0.12	0.35	0.27	-0.09	-0.19	1.07	0.05	3.52	1.5	-0.23	-0.17	0.41	0.12
PF02885	Glycos_trans_3N	Domain	IPR017459	1	4	0.25	0	0	0	0	0.25	0	0	0	0	0	0	0	0.5	0	0	-	-0.54	-0.67	0.87	-0.87	-0.39	0.91	-0.14	-0.25	1.01	0	3.46	1.45	-0.28	0.18	0.35	0.06
PF02886	LBP_BPI_CETP_C	Domain	IPR001124	1	1	0	0	0	0	0	0	0	0	0	0	0	0	0	1	0	0	-	-1.07	-0.51	1.03	-0.71	-0.23	0.38	0.02	-0.08	1.18	0.16	3.63	1.61	-0.12	-0.06	0.52	0.23
PF02887	PK_C	Domain	IPR015795	1	35	0.336634	0	0	0	0.0594059	0	0.0594059	0.0594059	0	0	0	0	0.0891089	0.227723	0.168317	0	0.00119222	0.4	-1.61	-0.07	-1.8	-0.23	-0.72	0.02	-0.08	0.08	-0.94	2.53	0.51	0.17	0.34	1.36	-0.87
PF02888	CaMBD	Family	IPR004178	1	2	0	0	0	0	0.5	0	0	0	0	0	0	0	0	0.5	0	0	-	-1.13	-0.57	0.97	-0.76	0.4	0.33	-0.04	-0.14	1.12	0.11	3.57	1.55	-0.18	-0.12	0.46	0.17
PF02889	Sec63	Family	IPR004179	3	7	0	0.141414	0	0	0.141414	0.141414	0	0.141414	0	0	0	0	0.434343	0	0	0	-	-1.37	-0.12	0.73	-1.01	0.16	0.77	-0.28	0.31	0.87	-0.14	3.32	1.31	0.96	-1.06	0.21	-0.08
PF02893	GRAM	Domain	IPR004182	2	10	0.1	0	0.3	0	0.1	0.1	0	0	0	0.1	0	0.1	0.1	0.1	0	0	-	-0.8	-0.93	1.99	-1.13	0.04	0.65	-0.4	-0.51	0.75	0.43	3.2	1.88	0.15	-0.49	0.09	-0.2
PF02898	NO_synthase	Domain	IPR004030	1	1	0	0	0	0	0	0	0	0	0	0	0	0	0	0	0	1	-	-1.07	-0.51	1.03	-0.71	-0.23	0.38	0.02	-0.08	1.18	0.16	3.63	1.61	-0.12	-0.76	0.52	0.92
PF02910	Succ_DH_flav_C	Domain	IPR015939	1	4	0.25	0	0	0.25	0	0	0	0	0	0	0	0	0	0	0.5	0	-	-0.54	-0.67	0.87	-0.18	-0.39	0.22	-0.14	-0.25	1.01	0	3.46	1.45	-0.28	-0.92	1.45	0.06
PF02911	Formyl_trans_C	Domain	IPR005793	1	1	0	0	0	0	0	1	0	0	0	0	0	0	0	0	0	0	-	-1.07	-0.51	1.03	-0.71	-0.23	1.08	0.02	-0.08	1.18	0.16	3.63	1.61	-0.12	-0.76	0.52	0.23
PF02913	FAD-oxidase_C	Domain	IPR004113	3	9	0.222222	0	0	0	0.222222	0	0	0.111111	0	0.111111	0	0	0	0.111111	0.111111	0.111111	-	-0.36	-0.89	0.64	-1.09	0.48	0	-0.36	0.22	0.79	0.47	3.24	1.22	-0.51	-0.45	0.82	0.53
PF02928	zf-C5HC2	Domain	IPR004198	1	4	0	0	0.25	0	0	0	0	0	0	0.25	0	0	0	0	0.5	0	-	-1.23	-0.67	1.56	-0.87	-0.39	0.22	-0.14	-0.25	1.01	0.69	3.46	1.45	-0.28	-0.92	1.45	0.06
PF02931	Neur_chan_LBD	Family	IPR006202	12	51	0.158416	0.0594059	0.019802	0.0792079	0.0594059	0.0792079	0	0	0.019802	0.019802	0.019802	0.019802	0.118812	0.247525	0.0594059	0.039604	0.0207189	-0.24	-0.49	0.35	-0.47	-0.22	0.62	-1.35	-1.45	0.5	-0.52	2.95	0.93	0.45	0.51	0.53	-0.05
PF02932	Neur_chan_memb	Family	IPR006029	16	98	0.282828	0.141414	0.0808081	0.030303	0.131313	0.010101	0.0505051	0.0505051	0.0505051	0.040404	0	0	0.030303	0.0505051	0.020202	0.030303	2.3331e-05	0.36	0.3	1.32	-1.22	0.5	-0.83	-0.09	-0.19	1.07	-0.13	1.72	-0.3	-0.64	-0.87	-0.29	-0.29
PF02933	CDC48_2	Domain	IPR004201	1	16	0	0.0606061	0	0	0	0	0	0	0	0	0	0	0.313131	0.565657	0	0.0606061	-	-1.7	-0.45	0.4	-1.34	-0.86	-0.25	-0.61	-0.72	0.54	-0.47	2.99	0.98	1.04	0.91	-0.12	0.29
PF02934	GatB_N	Domain	IPR006075	1	1	0	0	0	0	0	0	0	0	1	0	0	0	0	0	0	0	-	-1.07	-0.51	1.03	-0.71	-0.23	0.38	0.02	-0.08	1.87	0.16	3.63	1.61	-0.12	-0.76	0.52	0.23
PF02936	COX4	Family	IPR004203	2	2	0	0.5	0	0	0	0	0	0	0	0	0	0	0	0	0	0.5	-	-1.13	0.13	0.97	-0.76	-0.29	0.33	-0.04	-0.14	1.12	0.11	3.57	1.55	-0.18	-0.81	0.46	0.86
PF02939	UcrQ	Family	IPR004205	1	1	0	0	0	0	0	0	1	0	0	0	0	0	0	0	0	0	-	-1.07	-0.51	1.03	-0.71	-0.23	0.38	0.71	-0.08	1.18	0.16	3.63	1.61	-0.12	-0.76	0.52	0.23
PF02948	Amelogenin	Family	-	1	2	0	0.5	0	0	0.5	0	0	0	0	0	0	0	0	0	0	0	-	-1.13	0.13	0.97	-0.76	0.4	0.33	-0.04	-0.14	1.12	0.11	3.57	1.55	-0.18	-0.81	0.46	0.17
PF02953	zf-Tim10_DDP	Domain	IPR004217	1	2	0	0	0	0	0	0	0.5	0.5	0	0	0	0	0	0	0	0	-	-1.13	-0.57	0.97	-0.76	-0.29	0.33	0.66	0.55	1.12	0.11	3.57	1.55	-0.18	-0.81	0.46	0.17
PF02961	BAF	Domain	IPR004122	1	1	0	1	0	0	0	0	0	0	0	0	0	0	0	0	0	0	-	-1.07	0.18	1.03	-0.71	-0.23	0.38	0.02	-0.08	1.18	0.16	3.63	1.61	-0.12	-0.76	0.52	0.23
PF02965	Met_synt_B12	Domain	IPR004223	1	1	1	0	0	0	0	0	0	0	0	0	0	0	0	0	0	0	-	-0.37	-0.51	1.03	-0.71	-0.23	0.38	0.02	-0.08	1.18	0.16	3.63	1.61	-0.12	-0.76	0.52	0.23
PF02969	TAF	Domain	IPR004823	1	2	0	0.5	0	0	0	0	0	0	0	0	0	0	0	0.5	0	0	-	-1.13	0.13	0.97	-0.76	-0.29	0.33	-0.04	-0.14	1.12	0.11	3.57	1.55	-0.18	-0.12	0.46	0.17
PF02971	FTCD	Domain	IPR013802	1	1	0	0	0	0	0	0	0	0	0	0	0	0	1	0	0	0	-	-1.07	-0.51	1.03	-0.71	-0.23	0.38	0.02	-0.08	1.18	0.16	3.63	1.61	0.57	-0.76	0.52	0.23
PF02984	Cyclin_C	Domain	IPR004367	2	7	0.292929	0.141414	0	0.141414	0.141414	0.141414	0	0.141414	0	0	0	0	0	0	0	0	-	-0.27	-0.12	0.73	-0.32	0.16	0.77	-0.28	0.31	0.87	-0.14	3.32	1.31	-0.42	-1.06	0.21	-0.08
PF02985	HEAT	Repeat	IPR000357	1	7	0.14	0	0	0.14	0	0	0	0	0	0	0	0	0.29	0.14	0.29	0	-	-0.68	-0.81	0.73	-0.32	-0.53	0.08	-0.28	-0.39	0.87	-0.14	3.32	1.31	0.68	-0.37	1.31	-0.08
PF03015	Sterile	Family	IPR033640	1	1	0	0	0	0	0	0	0	0	0	0	0	0	1	0	0	0	-	-1.07	-0.51	1.03	-0.71	-0.23	0.38	0.02	-0.08	1.18	0.16	3.63	1.61	0.57	-0.76	0.52	0.23
PF03016	Exostosin	Family	IPR040911	3	25	0.16	0.08	0	0.12	0	0.08	0.04	0.04	0	0	0	0	0.16	0.28	0.04	0	0.52548	-0.34	-0.29	0.15	-0.2	-1.11	0.6	-0.17	-0.27	0.3	-0.72	2.75	0.73	0.61	0.44	0.33	-0.65
PF03020	LEM	Domain	IPR003887	2	2	0.5	0	0	0.5	0	0	0	0	0	0	0	0	0	0	0	0	-	-0.43	-0.57	0.97	-0.07	-0.29	0.33	-0.04	-0.14	1.12	0.11	3.57	1.55	-0.18	-0.81	0.46	0.17
PF03024	Folate_rec	Domain	IPR018143	1	1	0	0	0	0	0	0	1	0	0	0	0	0	0	0	0	0	-	-1.07	-0.51	1.03	-0.71	-0.23	0.38	0.71	-0.08	1.18	0.16	3.63	1.61	-0.12	-0.76	0.52	0.23
PF03028	Dynein_heavy	Domain	IPR004273	3	7	0.29	0	0	0	0.14	0	0	0	0	0	0	0	0	0.57	0	0	-	-0.27	-0.81	0.73	-1.01	0.16	0.08	-0.28	-0.39	0.87	-0.14	3.32	1.31	-0.42	0.55	0.21	-0.08
PF03031	NIF	Family	IPR004274	1	3	0	0.67	0	0	0.33	0	0	0	0	0	0	0	0	0	0	0	-	-1.18	0.48	0.92	-0.82	0.35	0.27	-0.09	-0.19	1.07	0.05	3.52	1.5	-0.23	-0.87	0.41	0.12
PF03034	PSS	Family	IPR004277	1	4	0.25	0.25	0	0	0	0	0.25	0.25	0	0	0	0	0	0	0	0	-	-0.54	0.02	0.87	-0.87	-0.39	0.22	0.55	0.45	1.01	0	3.46	1.45	-0.28	-0.92	0.35	0.06
PF03045	DAN	Domain	IPR004133	1	2	0	0	0	0	0	0	0	0.5	0	0	0	0	0	0	0	0.5	-	-1.13	-0.57	0.97	-0.76	-0.29	0.33	-0.04	0.55	1.12	0.11	3.57	1.55	-0.18	-0.81	0.46	0.86
PF03054	tRNA_Me_trans	Family	-	1	6	0.166667	0.166667	0	0.166667	0.166667	0	0	0	0	0.166667	0	0	0	0.166667	0	0	-	-0.63	-0.07	0.77	-0.27	0.2	0.13	-0.24	-0.34	0.92	0.6	3.37	1.35	-0.38	-0.32	0.26	-0.03
PF03055	RPE65	Family	IPR004294	2	60	0.217822	0.0693069	0.029703	0.118812	0.0693069	0.019802	0.049505	0.029703	0.019802	0.0990099	0	0.029703	0.0693069	0.0990099	0.049505	0.029703	0.847548	0.07	-0.4	0.63	-0.12	-0.12	-0.42	-0.09	-0.48	0.37	0.61	2.13	1.21	-0.01	-0.31	0.41	-0.17
PF03062	MBOAT	Family	IPR004299	3	17	0.235294	0	0	0.235294	0.117647	0	0.117647	0.0588235	0	0.0588235	0	0	0.117647	0.0588235	0	0	-	-0.12	-1.17	0.37	0.24	0.2	-0.28	0.46	-0.05	0.51	0.19	2.96	0.94	0.32	-0.73	-0.15	-0.44
PF03068	PAD	Family	IPR013530	2	5	0.2	0.2	0	0.2	0.2	0	0	0	0	0	0	0	0	0	0	0.2	-	-0.59	-0.03	0.82	-0.22	0.25	0.17	-0.19	-0.29	0.97	-0.05	3.42	1.4	-0.33	-0.97	0.3	0.71
PF03071	GNT-I	Family	IPR004139	1	12	0.0808081	0	0	0.0808081	0	0.0808081	0.171717	0	0	0.0808081	0	0	0.0808081	0.424242	0	0	-	-0.87	-1.01	0.53	-0.51	-0.73	0.58	0.62	-0.58	0.68	0.36	3.13	1.11	0.07	0.54	0.02	-0.27
PF03074	GCS	Family	IPR004308	1	1	0	0	0	0	1	0	0	0	0	0	0	0	0	0	0	0	-	-1.07	-0.51	1.03	-0.71	0.46	0.38	0.02	-0.08	1.18	0.16	3.63	1.61	-0.12	-0.76	0.52	0.23
PF03089	RAG2	Family	IPR004321	1	13	0.15	0.15	0	0.15	0	0.08	0	0	0.08	0	0	0.08	0.08	0.15	0.08	0	-	-0.5	0.06	0.5	-0.14	-0.77	0.54	-0.51	-0.62	1.34	-0.37	3.09	1.77	0.04	-0.19	0.68	-0.31
PF03097	BRO1	Domain	IPR004328	1	1	1	0	0	0	0	0	0	0	0	0	0	0	0	0	0	0	-	-0.37	-0.51	1.03	-0.71	-0.23	0.38	0.02	-0.08	1.18	0.16	3.63	1.61	-0.12	-0.76	0.52	0.23
PF03098	An_peroxidase	Domain	IPR019791	5	36	0.108911	0.188119	0.0594059	0.029703	0	0.0594059	0.029703	0.0594059	0	0.0792079	0	0.029703	0.029703	0.188119	0.0792079	0.0594059	0.293331	-0.58	0.45	1.01	-1.13	-1.35	0.36	-0.4	-0.1	0.06	0.43	2.51	1.18	-0.55	0.21	0.78	0.21
PF03099	BPL_LplA_LipB	Domain	IPR004143	2	12	0.17	0.08	0	0.42	0	0	0	0.08	0	0	0	0	0	0.17	0.08	0	-	-0.47	-0.31	0.53	0.59	-0.73	-0.12	-0.48	0.11	0.68	-0.34	3.13	1.11	-0.62	-0.16	0.71	-0.27
PF03102	NeuB	Domain	IPR013132	1	5	0.4	0	0	0	0	0	0	0	0	0.2	0	0	0	0.4	0	0	-	-0.18	-0.72	0.82	-0.92	-0.44	0.17	-0.19	-0.29	0.97	0.64	3.42	1.4	-0.33	0.13	0.3	0.02
PF03104	DNA_pol_B_exo1	Family	IPR006133	4	6	0.49505	0	0	0	0	0.168317	0	0	0	0	0	0	0	0.168317	0.168317	0	-	0.06	-0.77	0.77	-0.96	-0.49	0.82	-0.24	-0.34	0.92	-0.09	3.37	1.35	-0.38	-0.32	0.95	-0.03
PF03105	SPX	Domain	IPR004331	1	3	0.67	0	0	0	0	0.33	0	0	0	0	0	0	0	0	0	0	-	-0.08	-0.62	0.92	-0.82	-0.34	0.97	-0.09	-0.19	1.07	0.05	3.52	1.5	-0.23	-0.87	0.41	0.12
PF03109	ABC1	Family	IPR004147	2	7	0.14	0	0	0	0	0.14	0	0	0	0.29	0	0	0.14	0.29	0	0	-	-0.68	-0.81	0.73	-1.01	-0.53	0.77	-0.28	-0.39	0.87	0.96	3.32	1.31	0.27	0.04	0.21	-0.08
PF03114	BAR	Domain	IPR004148	1	5	0	0	0	0	0	0	0	0	0	0	0	0	0	1	0	0	-	-1.28	-0.72	0.82	-0.92	-0.44	0.17	-0.19	-0.29	0.97	-0.05	3.42	1.4	-0.33	0.82	0.3	0.02
PF03129	HGTP_anticodon	Domain	IPR004154	3	3	0.333333	0	0	0.333333	0	0	0	0	0	0.333333	0	0	0	0	0	0	-	-0.49	-0.62	0.92	-0.12	-0.34	0.27	-0.09	-0.19	1.07	0.74	3.52	1.5	-0.23	-0.87	0.41	0.12
PF03131	bZIP_Maf	Coiled-coil	IPR004826	2	5	0.2	0	0	0	0.2	0	0	0	0	0	0	0	0.2	0.2	0	0.2	-	-0.59	-0.72	0.82	-0.92	0.25	0.17	-0.19	-0.29	0.97	-0.05	3.42	1.4	0.36	-0.27	0.3	0.71
PF03133	TTL	Family	IPR004344	1	1	0	0	0	0	0	0	0	0	0	0	0	0	0	0	0	1	-	-1.07	-0.51	1.03	-0.71	-0.23	0.38	0.02	-0.08	1.18	0.16	3.63	1.61	-0.12	-0.76	0.52	0.92
PF03134	TB2_DP1_HVA22	Family	IPR004345	3	10	0.3	0	0	0.3	0	0	0.1	0	0	0	0.1	0.1	0	0	0	0.1	-	-0.11	-0.93	0.6	0.26	-0.66	-0.04	0.29	-0.51	0.75	-0.26	3.9	1.88	-0.55	-1.18	0.09	0.5
PF03137	OATP	Family	IPR004156	1	13	0.0784314	0	0.0784314	0.372549	0.0784314	0.0784314	0.0784314	0	0.0784314	0.0784314	0	0	0	0.0784314	0	0	-	-0.91	-1.04	1.19	0.55	-0.07	0.54	0.18	-0.62	1.34	0.32	3.09	1.07	-0.65	-0.6	-0.02	-0.31
PF03143	GTP_EFTU_D3	Domain	IPR004160	1	1	0	0	0	1	0	0	0	0	0	0	0	0	0	0	0	0	-	-1.07	-0.51	1.03	-0.01	-0.23	0.38	0.02	-0.08	1.18	0.16	3.63	1.61	-0.12	-0.76	0.52	0.23
PF03144	GTP_EFTU_D2	Domain	IPR004161	2	3	0.333333	0	0	0	0	0	0	0	0	0	0	0	0.333333	0.333333	0	0	-	-0.49	-0.62	0.92	-0.82	-0.34	0.27	-0.09	-0.19	1.07	0.05	3.52	1.5	0.46	-0.17	0.41	0.12
PF03146	NtA	Domain	IPR004850	1	2	0	0.5	0	0	0.5	0	0	0	0	0	0	0	0	0	0	0	-	-1.13	0.13	0.97	-0.76	0.4	0.33	-0.04	-0.14	1.12	0.11	3.57	1.55	-0.18	-0.81	0.46	0.17
PF03147	FDX-ACB	Domain	IPR005121	1	5	0	0.2	0.2	0	0	0	0	0	0	0	0	0	0.2	0.4	0	0	-	-1.28	-0.03	1.51	-0.92	-0.44	0.17	-0.19	-0.29	0.97	-0.05	3.42	1.4	0.36	0.13	0.3	0.02
PF03151	TPT	Family	IPR004853	2	4	0	0	0	0	0.5	0	0	0.25	0	0	0	0	0	0.25	0	0	-	-1.23	-0.67	0.87	-0.87	0.7	0.22	-0.14	0.45	1.01	0	3.46	1.45	-0.28	-0.23	0.35	0.06
PF03154	Atrophin-1	Disordered	IPR002951	2	15	0.07	0	0	0.2	0.13	0.13	0.2	0.27	0	0	0	0	0	0	0	0	-	-0.98	-1.11	0.43	0.08	0.27	0.88	0.81	0.93	0.58	-0.44	3.03	1.01	-0.72	-1.36	-0.08	-0.37
PF03155	Alg6_Alg8	Family	IPR004856	2	8	0.121212	0.121212	0	0.252525	0.383838	0	0	0.121212	0	0	0	0	0	0	0	0	-	-0.72	-0.16	0.68	0.05	0.81	0.04	-0.32	0.27	0.83	-0.18	3.28	1.26	-0.47	-1.1	0.17	-0.12
PF03160	Calx-beta	Domain	IPR003644	2	7	0.14	0	0	0	0	0	0	0	0	0.14	0	0	0	0	0.43	0.29	-	-0.68	-0.81	0.73	-1.01	-0.53	0.08	-0.28	-0.39	0.87	0.55	3.32	1.31	-0.42	-1.06	1.6	1.02
PF03165	MH1	Domain	IPR003619	5	11	0.181818	0	0	0	0	0	0	0	0	0	0	0	0.272727	0.181818	0	0.363636	-	-0.43	-0.97	0.57	-1.17	-0.69	-0.08	-0.44	-0.55	0.71	-0.3	3.16	1.15	0.8	-0.12	0.05	1.37
PF03166	MH2	Family	IPR001132	4	54	0.147059	0.107843	0.0196078	0.166667	0.0392157	0.0196078	0.0196078	0.0196078	0.0196078	0.0392157	0	0.0196078	0.127451	0.147059	0.0196078	0.0882353	0.666623	-0.29	0.02	0.31	0.18	-0.55	-0.34	-0.7	-0.81	0.45	-0.15	2.21	0.89	0.54	0.03	-0.21	0.6
PF03167	UDG	Domain	IPR005122	1	1	0	0	0	0	0	0	0	0	0	1	0	0	0	0	0	0	-	-1.07	-0.51	1.03	-0.71	-0.23	0.38	0.02	-0.08	1.18	0.86	3.63	1.61	-0.12	-0.76	0.52	0.23
PF03171	2OG-FeII_Oxy	Domain	IPR005123	1	2	0	0	0	0.5	0	0	0	0.5	0	0	0	0	0	0	0	0	-	-1.13	-0.57	0.97	-0.07	-0.29	0.33	-0.04	0.55	1.12	0.11	3.57	1.55	-0.18	-0.81	0.46	0.17
PF03172	HSR	Domain	IPR004865	1	17	0.346535	0	0	0.0594059	0.0594059	0	0	0	0	0.237624	0	0.0594059	0.0594059	0.118812	0	0.0594059	-	0.21	-1.17	0.37	-0.68	-0.2	-0.28	-0.64	-0.75	0.51	1.11	2.96	1.64	-0.09	-0.32	-0.15	0.26
PF03177	Nucleoporin_C	Family	IPR007187	1	1	0	0	0	0	0	0	0	1	0	0	0	0	0	0	0	0	-	-1.07	-0.51	1.03	-0.71	-0.23	0.38	0.02	0.61	1.18	0.16	3.63	1.61	-0.12	-0.76	0.52	0.23
PF03178	CPSF_A	Family	IPR004871	1	1	0	0	0	0	0	0	0	0	0	0	0	0	0	0	1	0	-	-1.07	-0.51	1.03	-0.71	-0.23	0.38	0.02	-0.08	1.18	0.16	3.63	1.61	-0.12	-0.76	1.21	0.23
PF03188	Cytochrom_B561	Family	IPR006593	1	1	0	0	0	1	0	0	0	0	0	0	0	0	0	0	0	0	-	-1.07	-0.51	1.03	-0.01	-0.23	0.38	0.02	-0.08	1.18	0.16	3.63	1.61	-0.12	-0.76	0.52	0.23
PF03199	GSH_synthase	Domain	IPR004887	1	10	0	0.1	0	0.1	0	0	0	0	0	0.2	0	0	0.2	0.3	0.1	0	-	-1.49	-0.24	0.6	-0.44	-0.66	-0.04	-0.4	-0.51	0.75	0.84	3.2	1.18	0.55	0.21	0.78	-0.2
PF03200	Glyco_hydro_63	Domain	IPR031335	1	3	0.333333	0	0	0	0	0	0	0	0.333333	0	0	0	0	0.333333	0	0	-	-0.49	-0.62	0.92	-0.82	-0.34	0.27	-0.09	-0.19	1.76	0.05	3.52	1.5	-0.23	-0.17	0.41	0.12
PF03226	Yippee-Mis18	Domain	IPR004910	1	1	0	0	0	0	0	0	0	1	0	0	0	0	0	0	0	0	-	-1.07	-0.51	1.03	-0.71	-0.23	0.38	0.02	0.61	1.18	0.16	3.63	1.61	-0.12	-0.76	0.52	0.23
PF03232	COQ7	Domain	IPR011566	1	1	0	0	0	1	0	0	0	0	0	0	0	0	0	0	0	0	-	-1.07	-0.51	1.03	-0.01	-0.23	0.38	0.02	-0.08	1.18	0.16	3.63	1.61	-0.12	-0.76	0.52	0.23
PF03281	Mab-21	Family	IPR024810	2	2	0	0	0	0	0.5	0	0	0	0	0	0	0	0	0.5	0	0	-	-1.13	-0.57	0.97	-0.76	0.4	0.33	-0.04	-0.14	1.12	0.11	3.57	1.55	-0.18	-0.12	0.46	0.17
PF03299	TF_AP-2	Family	IPR013854	2	10	0.1	0	0	0.2	0.1	0	0	0	0	0	0	0	0.2	0.4	0	0	-	-0.8	-0.93	0.6	-0.03	0.04	-0.04	-0.4	-0.51	0.75	-0.26	3.2	1.18	0.55	0.43	0.09	-0.2
PF03301	Trp_dioxygenase	Family	IPR004981	1	1	1	0	0	0	0	0	0	0	0	0	0	0	0	0	0	0	-	-0.37	-0.51	1.03	-0.71	-0.23	0.38	0.02	-0.08	1.18	0.16	3.63	1.61	-0.12	-0.76	0.52	0.23
PF03308	MeaB	Domain	-	1	19	0.0505051	0.0505051	0.0505051	0.373737	0	0.0505051	0	0	0	0.0505051	0	0	0.0505051	0.212121	0	0.111111	-	-1.1	-0.54	1	0.65	-0.95	0.35	-0.7	-0.81	0.45	0.13	2.9	0.89	-0.15	0.13	-0.21	0.6
PF03332	PMM	Family	IPR005002	1	67	0.195876	0.123711	0.0103093	0.0618557	0.0618557	0.0927835	0.0103093	0.0412371	0.0412371	0.123711	0	0	0.0927835	0.0721649	0.0309278	0.0412371	0.201812	-0.01	0.1	0.14	-0.68	-0.21	0.74	-0.87	-0.28	0.98	0.77	2.04	0.02	0.24	-0.55	0.03	0.03
PF03345	DDOST_48kD	Family	IPR005013	1	1	0	0	0	1	0	0	0	0	0	0	0	0	0	0	0	0	-	-1.07	-0.51	1.03	-0.01	-0.23	0.38	0.02	-0.08	1.18	0.16	3.63	1.61	-0.12	-0.76	0.52	0.23
PF03351	DOMON	Domain	IPR005018	1	2	0.5	0	0	0	0	0	0	0	0	0	0	0	0	0	0	0.5	-	-0.43	-0.57	0.97	-0.76	-0.29	0.33	-0.04	-0.14	1.12	0.11	3.57	1.55	-0.18	-0.81	0.46	0.86
PF03357	Snf7	Family	IPR005024	3	6	0.168317	0	0	0	0	0.168317	0	0	0	0	0	0	0.168317	0	0.168317	0.326733	-	-0.63	-0.77	0.77	-0.96	-0.49	0.82	-0.24	-0.34	0.92	-0.09	3.37	1.35	0.32	-1.01	0.95	1.07
PF03360	Glyco_transf_43	Family	IPR005027	1	4	0.25	0	0	0	0	0	0	0	0	0	0	0	0	0.25	0.5	0	-	-0.54	-0.67	0.87	-0.87	-0.39	0.22	-0.14	-0.25	1.01	0	3.46	1.45	-0.28	-0.23	1.45	0.06
PF03372	Exo_endo_phos	Domain	IPR005135	5	64	0.11	0.06	0	0.03	0.05	0.05	0.08	0.08	0	0.11	0	0.03	0.09	0.2	0.08	0.03	0.108425	-0.54	-0.45	-0.52	-1.16	-0.39	0.22	0.26	0.16	-0.37	0.69	2.08	1.16	0.28	0.33	0.76	-0.22
PF03388	Lectin_leg-like	Domain	IPR005052	2	2	0	0	0	0	0	0	0	0	0	0.5	0	0	0	0.5	0	0	-	-1.13	-0.57	0.97	-0.76	-0.29	0.33	-0.04	-0.14	1.12	0.8	3.57	1.55	-0.18	-0.12	0.46	0.17
PF03399	SAC3_GANP	Family	IPR005062	1	4	0	0.25	0	0.25	0	0	0	0	0	0	0	0	0	0.25	0	0.25	-	-1.23	0.02	0.87	-0.18	-0.39	0.22	-0.14	-0.25	1.01	0	3.46	1.45	-0.28	-0.23	0.35	0.76
PF03403	PAF-AH_p_II	Domain	IPR005065	1	2	0	0	0.5	0	0	0	0	0.5	0	0	0	0	0	0	0	0	-	-1.13	-0.57	1.67	-0.76	-0.29	0.33	-0.04	0.55	1.12	0.11	3.57	1.55	-0.18	-0.81	0.46	0.17
PF03404	Mo-co_dimer	Domain	IPR005066	1	5	0	0	0	0.2	0	0	0.4	0	0	0	0	0.2	0	0	0.2	0	-	-1.28	-0.72	0.82	-0.22	-0.44	0.17	0.91	-0.29	0.97	-0.05	3.42	2.09	-0.33	-0.97	1	0.02
PF03451	HELP	Family	IPR005108	1	2	0	0	0	0	0.5	0	0	0	0	0	0	0.5	0	0	0	0	-	-1.13	-0.57	0.97	-0.76	0.4	0.33	-0.04	-0.14	1.12	0.11	3.57	2.24	-0.18	-0.81	0.46	0.17
PF03453	MoeA_N	Family	IPR005110	1	1	0	0	0	1	0	0	0	0	0	0	0	0	0	0	0	0	-	-1.07	-0.51	1.03	-0.01	-0.23	0.38	0.02	-0.08	1.18	0.16	3.63	1.61	-0.12	-0.76	0.52	0.23
PF03467	Smg4_UPF3	Family	IPR005120	1	1	0	0	0	0	0	0	0	0	0	0	0	1	0	0	0	0	-	-1.07	-0.51	1.03	-0.71	-0.23	0.38	0.02	-0.08	1.18	0.16	3.63	2.3	-0.12	-0.76	0.52	0.23
PF03473	MOSC	Domain	IPR005302	1	1	0	0	0	0	0	0	0	0	0	0	0	0	0	1	0	0	-	-1.07	-0.51	1.03	-0.71	-0.23	0.38	0.02	-0.08	1.18	0.16	3.63	1.61	-0.12	-0.06	0.52	0.23
PF03483	B3_4	Domain	IPR005146	1	3	0	0	0	0	0.333333	0	0	0	0	0.333333	0	0	0	0	0	0.333333	-	-1.18	-0.62	0.92	-0.82	0.35	0.27	-0.09	-0.19	1.07	0.74	3.52	1.5	-0.23	-0.87	0.41	0.81
PF03489	SapB_2	Family	IPR008138	1	4	0	0	0	0	0.25	0.25	0.5	0	0	0	0	0	0	0	0	0	-	-1.23	-0.67	0.87	-0.87	0.3	0.91	0.96	-0.25	1.01	0	3.46	1.45	-0.28	-0.92	0.35	0.06
PF03493	BK_channel_a	Family	IPR003929	2	2	0.5	0.5	0	0	0	0	0	0	0	0	0	0	0	0	0	0	-	-0.43	0.13	0.97	-0.76	-0.29	0.33	-0.04	-0.14	1.12	0.11	3.57	1.55	-0.18	-0.81	0.46	0.17
PF03494	Beta-APP	Family	IPR013803	1	8	0.25	0.25	0	0	0	0	0	0	0	0	0	0	0.12	0.38	0	0	-	-0.31	0.25	0.68	-1.05	-0.58	0.04	-0.32	-0.43	0.83	-0.18	3.28	1.26	0.23	0.29	0.17	-0.12
PF03508	Connexin43	Family	IPR013124	1	1	0	0	0	0	0	1	0	0	0	0	0	0	0	0	0	0	-	-1.07	-0.51	1.03	-0.71	-0.23	1.08	0.02	-0.08	1.18	0.16	3.63	1.61	-0.12	-0.76	0.52	0.23
PF03509	Connexin50	Family	IPR002266	1	1	0	0	0	0	0	0	1	0	0	0	0	0	0	0	0	0	-	-1.07	-0.51	1.03	-0.71	-0.23	0.38	0.71	-0.08	1.18	0.16	3.63	1.61	-0.12	-0.76	0.52	0.23
PF03511	Fanconi_A	Family	IPR003516	1	3	0	0	0	0	0	0	0	0	0.33	0	0	0.67	0	0	0	0	-	-1.18	-0.62	0.92	-0.82	-0.34	0.27	-0.09	-0.19	1.76	0.05	3.52	2.6	-0.23	-0.87	0.41	0.12
PF03520	KCNQ_channel	Family	IPR013821	2	44	0.23	0.16	0	0.27	0	0	0.02	0.02	0	0	0	0	0.11	0.07	0.07	0.05	0.067018	0.07	0.31	-0.23	0.6	-1.49	-0.88	-0.55	-0.65	-0.08	-1.1	2.37	0.35	0.41	-0.63	0.64	0.06
PF03521	Kv2channel	Family	IPR003973	1	1	0	0	0	0	0	1	0	0	0	0	0	0	0	0	0	0	-	-1.07	-0.51	1.03	-0.71	-0.23	1.08	0.02	-0.08	1.18	0.16	3.63	1.61	-0.12	-0.76	0.52	0.23
PF03522	SLC12	Family	IPR018491	4	30	0.173469	0.234694	0.0306122	0.0306122	0	0.0306122	0.0306122	0	0	0	0	0	0.0306122	0.408163	0	0.0306122	0.0101822	-0.27	0.58	0.73	-1.01	-1.23	0.08	-0.28	-1.08	0.18	-0.83	2.63	0.61	-0.42	0.81	-0.48	-0.08
PF03529	TF_Otx	Family	IPR013851	2	2	0	0	0	0	0	1	0	0	0	0	0	0	0	0	0	0	-	-1.13	-0.57	0.97	-0.76	-0.29	1.42	-0.04	-0.14	1.12	0.11	3.57	1.55	-0.18	-0.81	0.46	0.17
PF03530	SK_channel	Family	IPR015449	1	2	0	0	0	0.5	0	0	0	0	0	0	0	0	0	0	0	0.5	-	-1.13	-0.57	0.97	-0.07	-0.29	0.33	-0.04	-0.14	1.12	0.11	3.57	1.55	-0.18	-0.81	0.46	0.86
PF03542	Tuberin	Family	IPR018515	1	20	0.15	0.05	0.05	0.1	0	0	0.1	0.15	0	0.05	0	0	0.05	0	0.3	0	5.66538e-05	-0.43	-0.57	0.97	-0.36	-0.98	-0.37	0.37	0.55	0.43	0.11	2.88	0.86	-0.18	-1.51	1.71	-0.52
PF03567	Sulfotransfer_2	Domain	IPR005331	3	11	0.0909091	0.0909091	0	0	0	0.0909091	0	0	0	0.0909091	0	0	0.181818	0.272727	0.0909091	0.0909091	-	-0.84	-0.28	0.57	-1.17	-0.69	0.61	-0.44	-0.55	0.71	0.39	3.16	1.15	0.52	0.17	0.75	0.46
PF03572	Peptidase_S41	Family	IPR005151	1	2	0	0	0	0	0	0	0	0	0	0.5	0	0	0	0.5	0	0	-	-1.13	-0.57	0.97	-0.76	-0.29	0.33	-0.04	-0.14	1.12	0.8	3.57	1.55	-0.18	-0.12	0.46	0.17
PF03587	EMG1	Family	IPR005304	1	1	0	0	0	0	0	0	0	0	0	0	0	0	1	0	0	0	-	-1.07	-0.51	1.03	-0.71	-0.23	0.38	0.02	-0.08	1.18	0.16	3.63	1.61	0.57	-0.76	0.52	0.23
PF03600	CitMHS	Family	IPR004680	1	32	0.255102	0.163265	0	0	0.0918367	0.0612245	0	0.0612245	0.0306122	0.0612245	0	0.0918367	0.0306122	0.0612245	0.0612245	0.0306122	0.0280829	0.09	0.25	-0.01	-1.74	0.12	0.44	-1.02	-0.02	0.83	0.22	2.59	1.96	-0.47	-0.7	0.58	-0.12
PF03607	DCX	Family	IPR003533	4	36	0.138614	0.217822	0	0.138614	0.138614	0	0	0.0792079	0.0594059	0.029703	0	0.029703	0.0594059	0.0792079	0	0.029703	0.313074	-0.39	0.57	-0.09	-0.03	0.44	-0.73	-1.1	0.19	1.16	-0.26	2.51	1.18	-0.14	-0.49	-0.6	-0.2
PF03615	GCM	Family	IPR003902	1	3	0	0.333333	0	0	0	0	0	0	0	0	0	0	0.333333	0	0.333333	0	-	-1.18	0.07	0.92	-0.82	-0.34	0.27	-0.09	-0.19	1.07	0.05	3.52	1.5	0.46	-0.87	1.1	0.12
PF03629	SASA	Domain	IPR005181	1	6	0	0	0	0.168317	0.326733	0	0.168317	0	0	0.168317	0	0	0	0	0.168317	0	-	-1.33	-0.77	0.77	-0.27	0.61	0.13	0.46	-0.34	0.92	0.6	3.37	1.35	-0.38	-1.01	0.95	-0.03
PF03630	Fumble	Family	IPR004567	1	31	0.232323	0.10101	0	0.030303	0.191919	0.0606061	0.030303	0.030303	0	0.030303	0	0	0.030303	0.131313	0.10101	0.030303	0.495637	-0.01	-0.14	0.01	-1.03	0.7	0.46	-0.3	-0.41	0.16	-0.16	2.61	0.59	-0.44	-0.16	0.89	-0.1
PF03635	Vps35	Family	-	1	2	0	0	0	0	0	0	0	0.5	0	0	0	0	0	0.5	0	0	-	-1.13	-0.57	0.97	-0.76	-0.29	0.33	-0.04	0.55	1.12	0.11	3.57	1.55	-0.18	-0.12	0.46	0.17
PF03650	MPC	Family	IPR005336	1	3	0	0.333333	0	0	0	0	0	0	0	0	0	0	0	0	0.333333	0.333333	-	-1.18	0.07	0.92	-0.82	-0.34	0.27	-0.09	-0.19	1.07	0.05	3.52	1.5	-0.23	-0.87	1.1	0.81
PF03656	Pam16	Family	-	1	2	0	0	0	0	0.5	0	0	0.5	0	0	0	0	0	0	0	0	-	-1.13	-0.57	0.97	-0.76	0.4	0.33	-0.04	0.55	1.12	0.11	3.57	1.55	-0.18	-0.81	0.46	0.17
PF03666	NPR3	Family	IPR005365	1	3	0.67	0	0	0	0	0.33	0	0	0	0	0	0	0	0	0	0	-	-0.08	-0.62	0.92	-0.82	-0.34	0.97	-0.09	-0.19	1.07	0.05	3.52	1.5	-0.23	-0.87	0.41	0.12
PF03712	Cu2_monoox_C	Domain	IPR024548	1	1	0	0	0	1	0	0	0	0	0	0	0	0	0	0	0	0	-	-1.07	-0.51	1.03	-0.01	-0.23	0.38	0.02	-0.08	1.18	0.16	3.63	1.61	-0.12	-0.76	0.52	0.23
PF03721	UDPG_MGDP_dh_N	Domain	IPR001732	1	5	0.2	0.2	0	0	0.2	0	0	0	0	0.4	0	0	0	0	0	0	-	-0.59	-0.03	0.82	-0.92	0.25	0.17	-0.19	-0.29	0.97	1.05	3.42	1.4	-0.33	-0.97	0.3	0.02
PF03727	Hexokinase_2	Domain	IPR022673	2	70	0.07	0.13	0.03	0.14	0.17	0.03	0.1	0.03	0	0	0.03	0.01	0.07	0.13	0	0.06	3.60171e-06	-0.9	0.17	0.51	0.07	0.71	-0.14	0.48	-0.61	-0.44	-1.46	3.1	0.68	0.05	-0.07	-1.1	0.22
PF03736	EPTP	Repeat	IPR005492	3	8	0	0.121212	0	0.252525	0.121212	0	0	0	0	0.383838	0	0	0.121212	0	0	0	-	-1.41	-0.16	0.68	0.05	0.12	0.04	-0.32	-0.43	0.83	1.2	3.28	1.26	0.23	-1.1	0.17	-0.12
PF03747	ADP_ribosyl_GH	Family	IPR005502	1	5	0.4	0	0	0	0.4	0	0	0	0	0	0	0	0	0.2	0	0	-	-0.18	-0.72	0.82	-0.92	0.66	0.17	-0.19	-0.29	0.97	-0.05	3.42	1.4	-0.33	-0.27	0.3	0.02
PF03764	EFG_IV	Domain	IPR005517	1	2	0	0	0.5	0.5	0	0	0	0	0	0	0	0	0	0	0	0	-	-1.13	-0.57	1.67	-0.07	-0.29	0.33	-0.04	-0.14	1.12	0.11	3.57	1.55	-0.18	-0.81	0.46	0.17
PF03765	CRAL_TRIO_N	Domain	IPR011074	2	3	0.333333	0	0	0.333333	0	0	0	0	0	0	0	0	0.333333	0	0	0	-	-0.49	-0.62	0.92	-0.12	-0.34	0.27	-0.09	-0.19	1.07	0.05	3.52	1.5	0.46	-0.87	0.41	0.12
PF03781	FGE-sulfatase	Domain	IPR005532	1	18	0.323529	0	0	0.0588235	0.107843	0	0.0588235	0.0588235	0	0.0588235	0	0	0.0588235	0.107843	0.107843	0.0588235	-	0.18	-1.2	0.34	-0.71	0.17	-0.31	0.02	-0.08	0.48	0.16	2.93	0.91	-0.12	-0.35	0.92	0.23
PF03792	PBC	Family	IPR005542	1	2	0	0	0	0	0	0	0	0	0	0	0	0	1	0	0	0	-	-1.13	-0.57	0.97	-0.76	-0.29	0.33	-0.04	-0.14	1.12	0.11	3.57	1.55	0.92	-0.81	0.46	0.17
PF03798	TRAM_LAG1_CLN8	Domain	IPR006634	2	13	0	0.148515	0	0.0792079	0.0792079	0.0792079	0.0792079	0.227723	0	0.0792079	0	0	0.0792079	0.148515	0	0	-	-1.6	0.06	0.5	-0.55	-0.07	0.54	0.18	0.77	0.64	0.32	3.09	1.07	0.04	-0.19	-0.02	-0.31
PF03800	Nuf2	Family	IPR005549	1	1	0	1	0	0	0	0	0	0	0	0	0	0	0	0	0	0	-	-1.07	0.18	1.03	-0.71	-0.23	0.38	0.02	-0.08	1.18	0.16	3.63	1.61	-0.12	-0.76	0.52	0.23
PF03807	F420_oxidored	Family	IPR028939	1	1	1	0	0	0	0	0	0	0	0	0	0	0	0	0	0	0	-	-0.37	-0.51	1.03	-0.71	-0.23	0.38	0.02	-0.08	1.18	0.16	3.63	1.61	-0.12	-0.76	0.52	0.23
PF03815	LCCL	Domain	IPR004043	1	10	0.2	0.4	0.1	0.2	0	0	0	0	0	0	0	0.1	0	0	0	0	-	-0.39	0.68	1.3	-0.03	-0.66	-0.04	-0.4	-0.51	0.75	-0.26	3.2	1.88	-0.55	-1.18	0.09	-0.2
PF03826	OAR	Motif	IPR003654	2	2	0.5	0	0	0	0	0	0	0	0	0	0	0	0	0.5	0	0	-	-0.43	-0.57	0.97	-0.76	-0.29	0.33	-0.04	-0.14	1.12	0.11	3.57	1.55	-0.18	-0.12	0.46	0.17
PF03828	PAP_assoc	Family	IPR002058	1	1	0	0	0	0	0	0	0	1	0	0	0	0	0	0	0	0	-	-1.07	-0.51	1.03	-0.71	-0.23	0.38	0.02	0.61	1.18	0.16	3.63	1.61	-0.12	-0.76	0.52	0.23
PF03834	Rad10	Family	IPR004579	1	1	0	0	0	0	0	0	0	0	0	0	0	0	0	0	1	0	-	-1.07	-0.51	1.03	-0.71	-0.23	0.38	0.02	-0.08	1.18	0.16	3.63	1.61	-0.12	-0.76	1.21	0.23
PF03853	YjeF_N	Domain	IPR004443	1	3	0	0.333333	0	0.333333	0	0	0	0	0	0	0	0	0.333333	0	0	0	-	-1.18	0.07	0.92	-0.12	-0.34	0.27	-0.09	-0.19	1.07	0.05	3.52	1.5	0.46	-0.87	0.41	0.12
PF03878	YIF1	Family	IPR005578	1	1	0	0	0	0	0	0	0	0	0	0	0	0	0	1	0	0	-	-1.07	-0.51	1.03	-0.71	-0.23	0.38	0.02	-0.08	1.18	0.16	3.63	1.61	-0.12	-0.06	0.52	0.23
PF03900	Porphobil_deamC	Domain	IPR022418	1	23	0.353535	0	0	0.222222	0.040404	0.040404	0.131313	0.040404	0	0	0	0	0.0909091	0.040404	0	0.040404	0.509154	0.3	-1.34	0.2	0.26	-0.37	0.25	0.58	-0.22	0.35	-0.67	2.8	0.78	0.15	-0.89	-0.31	0.09
PF03901	Glyco_transf_22	Family	IPR005599	3	14	0.29	0	0	0.07	0.14	0	0	0.07	0.07	0.07	0	0	0	0.29	0	0	-	-0.03	-1.08	0.46	-0.58	0.3	-0.18	-0.55	0.04	1.3	0.29	3.06	1.04	-0.69	0.29	-0.05	-0.34
PF03917	GSH_synth_ATP	Domain	IPR005615	1	15	0.2	0.07	0	0.13	0	0	0	0	0	0.13	0	0	0.13	0.2	0.07	0.07	-	-0.28	-0.42	0.43	-0.21	-0.83	-0.22	-0.58	-0.68	0.58	0.66	3.03	1.01	0.38	0.03	0.61	0.32
PF03931	Skp1_POZ	Domain	IPR016073	1	3	0	0	0	0	0	0	0	0	0	0.67	0.33	0	0	0	0	0	-	-1.18	-0.62	0.92	-0.82	-0.34	0.27	-0.09	-0.19	1.07	1.15	4.21	1.5	-0.23	-0.87	0.41	0.12
PF03937	Sdh5	Domain	IPR005631	1	1	0	0	0	1	0	0	0	0	0	0	0	0	0	0	0	0	-	-1.07	-0.51	1.03	-0.01	-0.23	0.38	0.02	-0.08	1.18	0.16	3.63	1.61	-0.12	-0.76	0.52	0.23
PF03953	Tubulin_C	Domain	IPR018316	10	71	0.252525	0.141414	0.030303	0.040404	0.0808081	0.040404	0.040404	0.0707071	0.0606061	0	0	0	0.0707071	0.131313	0.030303	0.010101	0.24283	0.24	0.26	0.5	-0.95	0.08	0.14	-0.22	0.08	1.15	-1.47	1.99	-0.02	0.04	-0.09	-0.02	-0.71
PF04051	TRAPP	Family	IPR007194	1	1	0	0	0	0	0	0	0	0	0	0	0	0	0	0	1	0	-	-1.07	-0.51	1.03	-0.71	-0.23	0.38	0.02	-0.08	1.18	0.16	3.63	1.61	-0.12	-0.76	1.21	0.23
PF04054	Not1	Family	IPR007196	1	1	0	0	0	0	0	1	0	0	0	0	0	0	0	0	0	0	-	-1.07	-0.51	1.03	-0.71	-0.23	1.08	0.02	-0.08	1.18	0.16	3.63	1.61	-0.12	-0.76	0.52	0.23
PF04055	Radical_SAM	Domain	IPR007197	2	7	0	0	0	0.292929	0.141414	0.141414	0.141414	0	0	0	0	0	0	0.141414	0	0.141414	-	-1.37	-0.81	0.73	0.09	0.16	0.77	0.41	-0.39	0.87	-0.14	3.32	1.31	-0.42	-0.37	0.21	0.62
PF04065	Not3	Family	IPR007207	1	5	0.2	0	0	0	0	0	0	0	0	0	0	0	0	0.6	0	0.2	-	-0.59	-0.72	0.82	-0.92	-0.44	0.17	-0.19	-0.29	0.97	-0.05	3.42	1.4	-0.33	0.42	0.3	0.71
PF04078	Rcd1	Family	-	1	4	0.25	0.25	0	0	0.25	0.25	0	0	0	0	0	0	0	0	0	0	-	-0.54	0.02	0.87	-0.87	0.3	0.91	-0.14	-0.25	1.01	0	3.46	1.45	-0.28	-0.92	0.35	0.06
PF04080	Per1	Family	IPR007217	1	9	0.111111	0	0	0.222222	0	0	0.111111	0.222222	0	0.111111	0	0	0.222222	0	0	0	-	-0.76	-0.89	0.64	0.01	-0.62	0	0.33	0.63	0.79	0.47	3.24	1.22	0.59	-1.14	0.13	-0.16
PF04089	BRICHOS	Domain	IPR007084	1	3	0	0.333333	0	0.333333	0	0	0	0	0	0	0	0	0	0.333333	0	0	-	-1.18	0.07	0.92	-0.12	-0.34	0.27	-0.09	-0.19	1.07	0.05	3.52	1.5	-0.23	-0.17	0.41	0.12
PF04097	Nic96	Family	IPR007231	1	5	0.2	0	0	0.2	0	0	0	0	0	0.2	0	0	0	0	0.2	0.2	-	-0.59	-0.72	0.82	-0.22	-0.44	0.17	-0.19	-0.29	0.97	0.64	3.42	1.4	-0.33	-0.97	1	0.71
PF04100	Vps53_N	Family	IPR007234	1	1	1	0	0	0	0	0	0	0	0	0	0	0	0	0	0	0	-	-0.37	-0.51	1.03	-0.71	-0.23	0.38	0.02	-0.08	1.18	0.16	3.63	1.61	-0.12	-0.76	0.52	0.23
PF04101	Glyco_tran_28_C	Domain	IPR007235	1	4	0	0.25	0	0	0.25	0.25	0	0	0	0	0	0	0	0	0	0.25	-	-1.23	0.02	0.87	-0.87	0.3	0.91	-0.14	-0.25	1.01	0	3.46	1.45	-0.28	-0.92	0.35	0.76
PF04106	APG5	Family	IPR007239	1	1	0	0	0	0	0	0	0	0	0	0	0	0	0	0	0	1	-	-1.07	-0.51	1.03	-0.71	-0.23	0.38	0.02	-0.08	1.18	0.16	3.63	1.61	-0.12	-0.76	0.52	0.92
PF04113	Gpi16	Family	IPR007245	1	6	0.326733	0	0.168317	0	0.168317	0	0	0	0	0	0	0	0	0	0.168317	0.168317	-	-0.23	-0.77	1.46	-0.96	0.2	0.13	-0.24	-0.34	0.92	-0.09	3.37	1.35	-0.38	-1.01	0.95	0.66
PF04114	Gaa1	Family	IPR007246	1	5	0.6	0	0	0	0	0	0	0	0	0.2	0	0	0.2	0	0	0	-	0.11	-0.72	0.82	-0.92	-0.44	0.17	-0.19	-0.29	0.97	0.64	3.42	1.4	0.36	-0.97	0.3	0.02
PF04116	FA_hydroxylase	Family	IPR006694	3	11	0.0909091	0.0909091	0	0.272727	0	0.0909091	0	0	0	0.181818	0	0	0	0.181818	0	0.0909091	-	-0.84	-0.28	0.57	0.22	-0.69	0.61	-0.44	-0.55	0.71	0.8	3.16	1.15	-0.58	-0.12	0.05	0.46
PF04117	Mpv17_PMP22	Family	IPR007248	1	4	0	0	0	0.25	0	0	0.25	0.25	0	0	0	0	0.25	0	0	0	-	-1.23	-0.67	0.87	-0.18	-0.39	0.22	0.55	0.45	1.01	0	3.46	1.45	0.41	-0.92	0.35	0.06
PF04121	Nup84_Nup100	Family	IPR007252	1	4	0	0	0	0	0	0	0.25	0	0	0.25	0	0	0.25	0.25	0	0	-	-1.23	-0.67	0.87	-0.87	-0.39	0.22	0.55	-0.25	1.01	0.69	3.46	1.45	0.41	-0.23	0.35	0.06
PF04127	DFP	Family	IPR007085	1	2	0.5	0	0	0	0	0	0	0	0	0	0	0	0.5	0	0	0	-	-0.43	-0.57	0.97	-0.76	-0.29	0.33	-0.04	-0.14	1.12	0.11	3.57	1.55	0.52	-0.81	0.46	0.17
PF04135	Nop10p	Family	IPR007264	1	1	0	0	0	0	0	0	0	0	0	0	0	0	0	0	1	0	-	-1.07	-0.51	1.03	-0.71	-0.23	0.38	0.02	-0.08	1.18	0.16	3.63	1.61	-0.12	-0.76	1.21	0.23
PF04142	Nuc_sug_transp	Family	IPR007271	3	12	0.333333	0	0	0	0.0808081	0.0808081	0.171717	0.0808081	0	0.0808081	0	0	0	0	0	0.171717	-	0.04	-1.01	0.53	-1.21	-0.04	0.58	0.62	0.11	0.68	0.36	3.13	1.11	-0.62	-1.26	0.02	0.83
PF04161	Arv1	Family	IPR007290	1	1	0	0	0	1	0	0	0	0	0	0	0	0	0	0	0	0	-	-1.07	-0.51	1.03	-0.01	-0.23	0.38	0.02	-0.08	1.18	0.16	3.63	1.61	-0.12	-0.76	0.52	0.23
PF04188	Mannosyl_trans2	Family	IPR007315	1	7	0.141414	0	0	0.292929	0.141414	0	0.141414	0.141414	0	0	0	0	0	0.141414	0	0	-	-0.68	-0.81	0.73	0.09	0.16	0.08	0.41	0.31	0.87	-0.14	3.32	1.31	-0.42	-0.37	0.21	-0.08
PF04193	PQ-loop	Repeat	IPR006603	2	20	0.05	0.05	0.05	0.2	0	0.15	0.1	0.1	0	0.05	0	0.05	0.1	0	0.05	0.05	0.321128	-1.13	-0.57	0.97	0.15	-0.98	1.02	0.37	0.27	0.43	0.11	2.88	1.55	0.23	-1.51	0.46	0.17
PF04209	HgmA	Family	IPR005708	1	74	0.204082	0.0714286	0.0408163	0.122449	0.0408163	0.0306122	0.0408163	0.0816327	0.0510204	0.0408163	0	0.0102041	0.0918367	0.122449	0	0.0510204	0.612824	0.04	-0.38	0.75	-0.07	-0.51	-0.18	-0.26	0.2	1.12	-0.12	1.96	0.63	0.29	-0.12	-1.15	0.17
PF04263	TPK_catalytic	Domain	IPR007371	1	4	0.25	0	0.25	0	0	0.25	0	0	0	0.25	0	0	0	0	0	0	-	-0.54	-0.67	1.56	-0.87	-0.39	0.91	-0.14	-0.25	1.01	0.69	3.46	1.45	-0.28	-0.92	0.35	0.06
PF04265	TPK_B1_binding	Domain	IPR007373	1	3	0	0	0	0	0	0.333333	0.333333	0	0	0	0	0	0	0.333333	0	0	-	-1.18	-0.62	0.92	-0.82	-0.34	0.97	0.6	-0.19	1.07	0.05	3.52	1.5	-0.23	-0.17	0.41	0.12
PF04272	Phospholamban	Domain	IPR005984	1	3	0	0	0	0	0	0	0	0	0	0	0	0	0.33	0.67	0	0	-	-1.18	-0.62	0.92	-0.82	-0.34	0.27	-0.09	-0.19	1.07	0.05	3.52	1.5	0.46	0.23	0.41	0.12
PF04326	AlbA_2	Domain	IPR007421	1	4	0	0	0	0.25	0	0	0	0	0	0	0	0	0	0.25	0.25	0.25	-	-1.23	-0.67	0.87	-0.18	-0.39	0.22	-0.14	-0.25	1.01	0	3.46	1.45	-0.28	-0.23	1.05	0.76
PF04388	Hamartin	Family	IPR007483	1	11	0.272727	0.181818	0	0.272727	0	0	0	0.0909091	0	0	0	0	0	0.181818	0	0	-	-0.14	0.13	0.57	0.22	-0.69	-0.08	-0.44	0.15	0.71	-0.3	3.16	1.15	-0.58	-0.12	0.05	-0.24
PF04389	Peptidase_M28	Family	IPR007484	1	4	0	0.25	0	0.5	0.25	0	0	0	0	0	0	0	0	0	0	0	-	-1.23	0.02	0.87	0.23	0.3	0.22	-0.14	-0.25	1.01	0	3.46	1.45	-0.28	-0.92	0.35	0.06
PF04408	HA2	Domain	IPR007502	1	1	0	0	0	0	0	0	0	0	0	0	0	0	0	1	0	0	-	-1.07	-0.51	1.03	-0.71	-0.23	0.38	0.02	-0.08	1.18	0.16	3.63	1.61	-0.12	-0.06	0.52	0.23
PF04430	DUF498	Domain	IPR007523	1	3	0.333333	0	0	0.333333	0	0	0	0	0	0	0	0	0.333333	0	0	0	-	-0.49	-0.62	0.92	-0.12	-0.34	0.27	-0.09	-0.19	1.07	0.05	3.52	1.5	0.46	-0.87	0.41	0.12
PF04433	SWIRM	Domain	IPR007526	1	1	0	0	0	0	1	0	0	0	0	0	0	0	0	0	0	0	-	-1.07	-0.51	1.03	-0.71	0.46	0.38	0.02	-0.08	1.18	0.16	3.63	1.61	-0.12	-0.76	0.52	0.23
PF04437	RINT1_TIP1	Family	IPR007528	1	2	0.5	0.5	0	0	0	0	0	0	0	0	0	0	0	0	0	0	-	-0.43	0.13	0.97	-0.76	-0.29	0.33	-0.04	-0.14	1.12	0.11	3.57	1.55	-0.18	-0.81	0.46	0.17
PF04438	zf-HIT	Domain	IPR007529	1	1	0	0	0	0	1	0	0	0	0	0	0	0	0	0	0	0	-	-1.07	-0.51	1.03	-0.71	0.46	0.38	0.02	-0.08	1.18	0.16	3.63	1.61	-0.12	-0.76	0.52	0.23
PF04446	Thg1	Domain	IPR024956	1	1	1	0	0	0	0	0	0	0	0	0	0	0	0	0	0	0	-	-0.37	-0.51	1.03	-0.71	-0.23	0.38	0.02	-0.08	1.18	0.16	3.63	1.61	-0.12	-0.76	0.52	0.23
PF04487	CITED	Family	IPR007576	1	1	0	0	0	0	0	0	0	0	0	0	0	0	1	0	0	0	-	-1.07	-0.51	1.03	-0.71	-0.23	0.38	0.02	-0.08	1.18	0.16	3.63	1.61	0.57	-0.76	0.52	0.23
PF04505	CD225	Family	IPR007593	2	11	0.0909091	0.0909091	0	0.272727	0.0909091	0.0909091	0.0909091	0	0	0	0	0.0909091	0	0.0909091	0.0909091	0	-	-0.84	-0.28	0.57	0.22	0	0.61	0.25	-0.55	0.71	-0.3	3.16	1.84	-0.58	-0.53	0.75	-0.24
PF04506	Rft-1	Family	IPR007594	1	9	0.111111	0.111111	0	0.222222	0	0	0	0	0	0.111111	0	0	0	0.222222	0	0.222222	-	-0.76	-0.2	0.64	0.01	-0.62	0	-0.36	-0.47	0.79	0.47	3.24	1.22	-0.51	-0.04	0.13	0.94
PF04515	Choline_transpo	Family	IPR007603	1	1	1	0	0	0	0	0	0	0	0	0	0	0	0	0	0	0	-	-0.37	-0.51	1.03	-0.71	-0.23	0.38	0.02	-0.08	1.18	0.16	3.63	1.61	-0.12	-0.76	0.52	0.23
PF04516	CP2	Family	IPR007604	2	3	0	0	0	0	0	0	0	0	0	0.33	0	0	0	0.67	0	0	-	-1.18	-0.62	0.92	-0.82	-0.34	0.27	-0.09	-0.19	1.07	0.74	3.52	1.5	-0.23	0.23	0.41	0.12
PF04547	Anoctamin	Family	IPR007632	3	20	0.05	0.05	0	0.15	0.15	0	0.05	0.15	0	0.2	0	0	0	0.1	0.05	0.05	0.314159	-1.13	-0.57	0.28	-0.07	0.4	-0.37	-0.04	0.55	0.43	1.02	2.88	0.86	-0.87	-0.41	0.46	0.17
PF04558	tRNA_synt_1c_R1	Family	IPR007639	1	3	0.67	0	0	0	0	0	0	0	0	0.33	0	0	0	0	0	0	-	-0.08	-0.62	0.92	-0.82	-0.34	0.27	-0.09	-0.19	1.07	0.74	3.52	1.5	-0.23	-0.87	0.41	0.12
PF04561	RNA_pol_Rpb2_2	Domain	IPR007642	1	1	0	0	0	0	1	0	0	0	0	0	0	0	0	0	0	0	-	-1.07	-0.51	1.03	-0.71	0.46	0.38	0.02	-0.08	1.18	0.16	3.63	1.61	-0.12	-0.76	0.52	0.23
PF04563	RNA_pol_Rpb2_1	Family	IPR007644	1	2	0	0	0.5	0	0.5	0	0	0	0	0	0	0	0	0	0	0	-	-1.13	-0.57	1.67	-0.76	0.4	0.33	-0.04	-0.14	1.12	0.11	3.57	1.55	-0.18	-0.81	0.46	0.17
PF04564	U-box	Domain	IPR003613	1	6	0	0.33	0	0	0.17	0.17	0	0	0	0	0	0	0.33	0	0	0	-	-1.33	0.33	0.77	-0.96	0.2	0.82	-0.24	-0.34	0.92	-0.09	3.37	1.35	0.72	-1.01	0.26	-0.03
PF04565	RNA_pol_Rpb2_3	Domain	IPR007645	1	2	0	0	0	0	0	0	0	0	0	0	0	0	0	1	0	0	-	-1.13	-0.57	0.97	-0.76	-0.29	0.33	-0.04	-0.14	1.12	0.11	3.57	1.55	-0.18	0.29	0.46	0.17
PF04566	RNA_pol_Rpb2_4	Domain	IPR007646	1	1	0	0	0	0	0	0	0	0	0	1	0	0	0	0	0	0	-	-1.07	-0.51	1.03	-0.71	-0.23	0.38	0.02	-0.08	1.18	0.86	3.63	1.61	-0.12	-0.76	0.52	0.23
PF04577	DUF563	Family	IPR007657	2	3	0.333333	0.333333	0	0	0	0	0	0	0	0	0	0	0	0.333333	0	0	-	-0.49	0.07	0.92	-0.82	-0.34	0.27	-0.09	-0.19	1.07	0.05	3.52	1.5	-0.23	-0.17	0.41	0.12
PF04598	Gasdermin	Domain	IPR040460	1	2	0	0	0	0	0.5	0	0	0	0	0	0	0	0	0	0.5	0	-	-1.13	-0.57	0.97	-0.76	0.4	0.33	-0.04	-0.14	1.12	0.11	3.57	1.55	-0.18	-0.81	1.15	0.17
PF04622	ERG2_Sigma1R	Family	IPR006716	1	4	0	0.25	0	0	0.25	0	0	0	0	0	0	0	0	0.25	0	0.25	-	-1.23	0.02	0.87	-0.87	0.3	0.22	-0.14	-0.25	1.01	0	3.46	1.45	-0.28	-0.23	0.35	0.76
PF04627	ATP-synt_Eps	Family	IPR006721	1	1	0	0	0	0	0	0	0	0	0	1	0	0	0	0	0	0	-	-1.07	-0.51	1.03	-0.71	-0.23	0.38	0.02	-0.08	1.18	0.86	3.63	1.61	-0.12	-0.76	0.52	0.23
PF04628	Sedlin_N	Family	IPR006722	2	5	0	0	0	0.2	0.2	0	0	0	0	0.2	0	0	0	0	0.4	0	-	-1.28	-0.72	0.82	-0.22	0.25	0.17	-0.19	-0.29	0.97	0.64	3.42	1.4	-0.33	-0.97	1.4	0.02
PF04676	CwfJ_C_2	Family	IPR006767	1	1	0	0	0	0	0	0	0	0	0	0	0	0	0	1	0	0	-	-1.07	-0.51	1.03	-0.71	-0.23	0.38	0.02	-0.08	1.18	0.16	3.63	1.61	-0.12	-0.06	0.52	0.23
PF04679	DNA_ligase_A_C	Family	IPR012309	1	1	0	0	0	0	1	0	0	0	0	0	0	0	0	0	0	0	-	-1.07	-0.51	1.03	-0.71	0.46	0.38	0.02	-0.08	1.18	0.16	3.63	1.61	-0.12	-0.76	0.52	0.23
PF04685	DUF608	Domain	IPR006775	1	3	0	0	0	0	0	0	0	0	0	0	0	0	0	0.67	0.33	0	-	-1.18	-0.62	0.92	-0.82	-0.34	0.27	-0.09	-0.19	1.07	0.05	3.52	1.5	-0.23	0.23	1.1	0.12
PF04704	Zfx_Zfy_act	Family	IPR006794	1	1	0	1	0	0	0	0	0	0	0	0	0	0	0	0	0	0	-	-1.07	0.18	1.03	-0.71	-0.23	0.38	0.02	-0.08	1.18	0.16	3.63	1.61	-0.12	-0.76	0.52	0.23
PF04709	AMH_N	Family	IPR006799	1	4	0.25	0	0	0	0	0	0	0	0	0.25	0	0	0	0.25	0.25	0	-	-0.54	-0.67	0.87	-0.87	-0.39	0.22	-0.14	-0.25	1.01	0.69	3.46	1.45	-0.28	-0.23	1.05	0.06
PF04712	Radial_spoke	Family	IPR006802	1	3	0.67	0	0	0.33	0	0	0	0	0	0	0	0	0	0	0	0	-	-0.08	-0.62	0.92	-0.12	-0.34	0.27	-0.09	-0.19	1.07	0.05	3.52	1.5	-0.23	-0.87	0.41	0.12
PF04727	ELMO_CED12	Family	IPR006816	1	1	0	1	0	0	0	0	0	0	0	0	0	0	0	0	0	0	-	-1.07	0.18	1.03	-0.71	-0.23	0.38	0.02	-0.08	1.18	0.16	3.63	1.61	-0.12	-0.76	0.52	0.23
PF04732	Filament_head	Family	IPR006821	3	7	0	0.29	0	0	0	0	0.14	0	0	0	0	0	0	0.57	0	0	-	-1.37	0.29	0.73	-1.01	-0.53	0.08	0.41	-0.39	0.87	-0.14	3.32	1.31	-0.42	0.55	0.21	-0.08
PF04756	OST3_OST6	Family	IPR021149	2	2	0.5	0	0	0	0	0	0	0	0	0	0	0	0	0.5	0	0	-	-0.43	-0.57	0.97	-0.76	-0.29	0.33	-0.04	-0.14	1.12	0.11	3.57	1.55	-0.18	-0.12	0.46	0.17
PF04757	Pex2_Pex12	Family	IPR006845	1	2	0	0	0	0	0	0	0	0.5	0	0	0	0	0	0	0	0.5	-	-1.13	-0.57	0.97	-0.76	-0.29	0.33	-0.04	0.55	1.12	0.11	3.57	1.55	-0.18	-0.81	0.46	0.86
PF04762	IKI3	Family	IPR006849	1	2	0.5	0	0	0	0	0	0	0	0	0	0	0	0.5	0	0	0	-	-0.43	-0.57	0.97	-0.76	-0.29	0.33	-0.04	-0.14	1.12	0.11	3.57	1.55	0.52	-0.81	0.46	0.17
PF04768	NAT	Family	IPR006855	1	7	0.14	0.29	0	0	0.29	0	0	0	0	0	0	0.14	0	0	0	0.14	-	-0.68	0.29	0.73	-1.01	0.56	0.08	-0.28	-0.39	0.87	-0.14	3.32	2	-0.42	-1.06	0.21	0.62
PF04775	Bile_Hydr_Trans	Family	IPR006862	1	3	0.333333	0.333333	0	0	0	0	0	0	0	0	0	0	0.333333	0	0	0	-	-0.49	0.07	0.92	-0.82	-0.34	0.27	-0.09	-0.19	1.07	0.05	3.52	1.5	0.46	-0.87	0.41	0.12
PF04777	Evr1_Alr	Family	IPR017905	1	2	0	0	0	0	0	0	0	0	0	0	0	0	0	1	0	0	-	-1.13	-0.57	0.97	-0.76	-0.29	0.33	-0.04	-0.14	1.12	0.11	3.57	1.55	-0.18	0.29	0.46	0.17
PF04790	Sarcoglycan_1	Family	IPR006875	3	16	0	0.123711	0.0618557	0.319588	0.123711	0	0.0618557	0.0618557	0	0	0	0	0.123711	0.0618557	0	0.0618557	-	-1.7	-0.04	1.09	0.45	0.23	-0.25	0.08	-0.02	0.54	-0.47	2.99	0.98	0.35	-0.7	-0.12	0.29
PF04799	Fzo_mitofusin	Family	IPR006884	1	3	0	0	0	0	0	0	0	0	0	0.67	0	0	0.33	0	0	0	-	-1.18	-0.62	0.92	-0.82	-0.34	0.27	-0.09	-0.19	1.07	1.15	3.52	1.5	0.46	-0.87	0.41	0.12
PF04800	ETC_C1_NDUFA4	Family	IPR006885	1	1	0	0	0	0	0	0	0	0	0	0	0	0	0	1	0	0	-	-1.07	-0.51	1.03	-0.71	-0.23	0.38	0.02	-0.08	1.18	0.16	3.63	1.61	-0.12	-0.06	0.52	0.23
PF04811	Sec23_trunk	Domain	IPR006896	2	2	0	0	0	0	0	0	0	0	0.5	0	0	0	0.5	0	0	0	-	-1.13	-0.57	0.97	-0.76	-0.29	0.33	-0.04	-0.14	1.81	0.11	3.57	1.55	0.52	-0.81	0.46	0.17
PF04812	HNF-1B_C	Family	IPR006897	2	22	0.316832	0.178218	0	0.0891089	0.049505	0.138614	0	0.138614	0	0.0891089	0	0	0	0	0	0	0.220716	0.21	0.3	0.22	-0.41	-0.34	0.97	-0.78	0.5	0.37	0.46	2.82	0.8	-0.92	-1.56	-0.29	-0.58
PF04813	HNF-1A_C	Family	IPR006898	1	4	0.25	0	0.25	0	0.5	0	0	0	0	0	0	0	0	0	0	0	-	-0.54	-0.67	1.56	-0.87	0.7	0.22	-0.14	-0.25	1.01	0	3.46	1.45	-0.28	-0.92	0.35	0.06
PF04814	HNF-1_N	Family	IPR006899	2	52	0.127451	0.117647	0.0588235	0.0784314	0.0588235	0.0980392	0.0980392	0.0588235	0	0.0588235	0	0.0392157	0	0.127451	0	0.0784314	0.219992	-0.37	0.05	1.03	-0.48	-0.23	0.79	0.43	-0.08	-0.21	0.16	2.24	1.32	-1.51	-0.06	-0.87	0.45
PF04815	Sec23_helical	Domain	IPR006900	2	3	0.333333	0	0	0	0.333333	0.333333	0	0	0	0	0	0	0	0	0	0	-	-0.49	-0.62	0.92	-0.82	0.35	0.97	-0.09	-0.19	1.07	0.05	3.52	1.5	-0.23	-0.87	0.41	0.12
PF04824	Rad21_Rec8	Family	IPR006909	1	3	0.333333	0.333333	0	0	0	0	0	0.333333	0	0	0	0	0	0	0	0	-	-0.49	0.07	0.92	-0.82	-0.34	0.27	-0.09	0.5	1.07	0.05	3.52	1.5	-0.23	-0.87	0.41	0.12
PF04831	Popeye	Family	IPR006916	2	3	0	0.333333	0.333333	0	0	0	0.333333	0	0	0	0	0	0	0	0	0	-	-1.18	0.07	1.61	-0.82	-0.34	0.27	0.6	-0.19	1.07	0.05	3.52	1.5	-0.23	-0.87	0.41	0.12
PF04840	Vps16_C	Family	IPR006925	1	1	0	0	0	0	0	0	0	1	0	0	0	0	0	0	0	0	-	-1.07	-0.51	1.03	-0.71	-0.23	0.38	0.02	0.61	1.18	0.16	3.63	1.61	-0.12	-0.76	0.52	0.23
PF04845	PurA	Family	IPR006628	1	21	0.323529	0.0490196	0.0490196	0.0980392	0	0	0.0490196	0	0	0.0490196	0	0	0.186275	0.0490196	0.0490196	0.0980392	0.465652	0.23	-0.59	0.94	-0.39	-1.01	-0.39	-0.06	-0.86	0.4	0.08	2.85	0.83	0.71	-0.84	0.43	0.55
PF04851	ResIII	Family	IPR006935	1	9	0.111111	0.222222	0.111111	0	0	0	0	0.111111	0	0	0	0	0.444444	0	0	0	-	-0.76	0.2	1.34	-1.09	-0.62	0	-0.36	0.22	0.79	-0.22	3.24	1.22	1.1	-1.14	0.13	-0.16
PF04855	SNF5	Family	IPR006939	1	5	0	0	0	0.2	0.2	0	0	0.2	0	0	0	0	0	0.2	0	0.2	-	-1.28	-0.72	0.82	-0.22	0.25	0.17	-0.19	0.4	0.97	-0.05	3.42	1.4	-0.33	-0.27	0.3	0.71
PF04857	CAF1	Family	IPR006941	2	15	0.2	0.13	0	0	0	0.07	0.07	0	0	0.13	0.07	0	0	0.13	0.13	0.07	-	-0.28	-0.01	0.43	-1.31	-0.83	0.48	0.11	-0.68	0.58	0.66	3.72	1.01	-0.72	-0.26	1.01	0.32
PF04882	Peroxin-3	Family	IPR006966	1	3	0	0	0	1	0	0	0	0	0	0	0	0	0	0	0	0	-	-1.18	-0.62	0.92	0.57	-0.34	0.27	-0.09	-0.19	1.07	0.05	3.52	1.5	-0.23	-0.87	0.41	0.12
PF04952	AstE_AspA	Domain	IPR007036	1	45	0.131313	0.222222	0.020202	0.161616	0.020202	0	0.040404	0.0707071	0	0.040404	0	0	0.0909091	0.111111	0.020202	0.0707071	0.59681	-0.4	0.61	0.44	0.1	-0.82	-0.89	-0.16	0.03	-0.1	-0.02	2.35	0.33	0.21	-0.24	-0.07	0.34
PF04960	Glutaminase	Domain	IPR015868	1	3	0.333333	0	0	0	0	0.333333	0	0	0	0	0	0	0	0	0	0.333333	-	-0.49	-0.62	0.92	-0.82	-0.34	0.97	-0.09	-0.19	1.07	0.05	3.52	1.5	-0.23	-0.87	0.41	0.81
PF04969	CS	Domain	IPR007052	1	1	0	1	0	0	0	0	0	0	0	0	0	0	0	0	0	0	-	-1.07	0.18	1.03	-0.71	-0.23	0.38	0.02	-0.08	1.18	0.16	3.63	1.61	-0.12	-0.76	0.52	0.23
PF04970	LRAT	Domain	IPR007053	1	6	0.166667	0	0	0	0	0	0.166667	0.166667	0.166667	0	0	0	0.166667	0	0.166667	0	-	-0.63	-0.77	0.77	-0.96	-0.49	0.13	0.46	0.35	1.61	-0.09	3.37	1.35	0.32	-1.01	0.95	-0.03
PF04983	RNA_pol_Rpb1_3	Domain	IPR007066	1	4	0	0	0	0.25	0	0	0.25	0.25	0.25	0	0	0	0	0	0	0	-	-1.23	-0.67	0.87	-0.18	-0.39	0.22	0.55	0.45	1.71	0	3.46	1.45	-0.28	-0.92	0.35	0.06
PF04987	PigN	Family	IPR017852	1	5	0	0	0.2	0.2	0	0	0	0.2	0	0	0	0	0	0.4	0	0	-	-1.28	-0.72	1.51	-0.22	-0.44	0.17	-0.19	0.4	0.97	-0.05	3.42	1.4	-0.33	0.13	0.3	0.02
PF04990	RNA_pol_Rpb1_7	Domain	IPR007073	1	1	0	0	0	0	0	1	0	0	0	0	0	0	0	0	0	0	-	-1.07	-0.51	1.03	-0.71	-0.23	1.08	0.02	-0.08	1.18	0.16	3.63	1.61	-0.12	-0.76	0.52	0.23
PF04991	LicD	Domain	IPR007074	1	5	0	0.4	0	0	0.2	0	0	0	0	0	0	0	0.2	0.2	0	0	-	-1.28	0.38	0.82	-0.92	0.25	0.17	-0.19	-0.29	0.97	-0.05	3.42	1.4	0.36	-0.27	0.3	0.02
PF04997	RNA_pol_Rpb1_1	Domain	IPR007080	2	4	0.25	0	0	0	0	0	0	0	0	0.25	0	0	0	0.25	0.25	0	-	-0.54	-0.67	0.87	-0.87	-0.39	0.22	-0.14	-0.25	1.01	0.69	3.46	1.45	-0.28	-0.23	1.05	0.06
PF04998	RNA_pol_Rpb1_5	Domain	IPR007081	3	20	0.15	0.05	0.05	0.15	0.05	0.05	0.05	0	0.05	0	0	0	0.05	0.25	0	0.1	0.850061	-0.43	-0.57	0.97	-0.07	-0.29	0.33	-0.04	-0.83	1.12	-0.59	2.88	0.86	-0.18	0.29	-0.23	0.58
PF05000	RNA_pol_Rpb1_4	Domain	IPR007083	2	6	0	0.33	0	0	0.5	0	0	0.17	0	0	0	0	0	0	0	0	-	-1.33	0.33	0.77	-0.96	0.9	0.13	-0.24	0.35	0.92	-0.09	3.37	1.35	-0.38	-1.01	0.26	-0.03
PF05019	Coq4	Family	IPR007715	1	6	0.168317	0.326733	0	0	0	0	0	0.168317	0	0	0	0	0.168317	0.168317	0	0	-	-0.63	0.33	0.77	-0.96	-0.49	0.13	-0.24	0.35	0.92	-0.09	3.37	1.35	0.32	-0.32	0.26	-0.03
PF05033	Pre-SET	Family	IPR007728	1	4	0	0	0	0	0.25	0	0.5	0	0	0	0	0	0	0	0	0.25	-	-1.23	-0.67	0.87	-0.87	0.3	0.22	0.96	-0.25	1.01	0	3.46	1.45	-0.28	-0.92	0.35	0.76
PF05038	Cytochrom_B558a	Family	IPR007732	1	12	0.25	0.17	0	0.17	0	0	0	0.17	0	0	0	0	0.08	0.08	0.08	0	-	-0.18	0.09	0.53	-0.11	-0.73	-0.12	-0.48	0.52	0.68	-0.34	3.13	1.11	0.07	-0.56	0.71	-0.27
PF05047	L51_S25_CI-B8	Domain	IPR007741	2	2	0.5	0	0	0	0	0	0	0	0	0	0	0	0	0.5	0	0	-	-0.43	-0.57	0.97	-0.76	-0.29	0.33	-0.04	-0.14	1.12	0.11	3.57	1.55	-0.18	-0.12	0.46	0.17
PF05053	Menin	Family	IPR007747	1	91	0.214286	0.0510204	0.0408163	0.142857	0.0408163	0.0102041	0.0816327	0.102041	0.0102041	0.0510204	0	0.0306122	0.0816327	0.0510204	0.0204082	0.0714286	0.28211	0.09	-0.56	0.8	0.09	-0.46	-0.76	0.26	0.38	0.03	0.12	1.79	1.15	0.12	-0.8	-0.22	0.33
PF05060	MGAT2	Family	IPR007754	1	6	0	0	0	0	0	0	0.333333	0.333333	0	0	0	0	0	0.333333	0	0	-	-1.33	-0.77	0.77	-0.96	-0.49	0.13	0.86	0.76	0.92	-0.09	3.37	1.35	-0.38	0.08	0.26	-0.03
PF05064	Nsp1_C	Family	IPR007758	1	1	0	0	0	0	1	0	0	0	0	0	0	0	0	0	0	0	-	-1.07	-0.51	1.03	-0.71	0.46	0.38	0.02	-0.08	1.18	0.16	3.63	1.61	-0.12	-0.76	0.52	0.23
PF05076	SUFU	Family	IPR020941	1	1	0	0	0	0	0	0	0	1	0	0	0	0	0	0	0	0	-	-1.07	-0.51	1.03	-0.71	-0.23	0.38	0.02	0.61	1.18	0.16	3.63	1.61	-0.12	-0.76	0.52	0.23
PF05089	NAGLU	Domain	IPR024733	1	32	0.0927835	0.0309278	0.0309278	0.0927835	0.0618557	0	0.0309278	0.0927835	0.0618557	0.226804	0	0.0309278	0	0.123711	0	0.123711	0.0079988	-0.72	-0.85	0.68	-0.36	-0.17	-0.65	-0.32	0.27	1.24	1.2	2.59	1.26	-1.16	-0.18	-0.52	0.8
PF05090	VKG_Carbox	Family	IPR007782	1	10	0.1	0	0	0.2	0	0	0.1	0	0	0.3	0	0	0.1	0.2	0	0	-	-0.8	-0.93	0.6	-0.03	-0.66	-0.04	0.29	-0.51	0.75	1.12	3.2	1.18	0.15	-0.08	0.09	-0.2
PF05110	AF-4	Family	-	1	3	0	0	0	0	0.333333	0.333333	0	0	0	0	0	0	0	0	0.333333	0	-	-1.18	-0.62	0.92	-0.82	0.35	0.97	-0.09	-0.19	1.07	0.05	3.52	1.5	-0.23	-0.87	1.1	0.12
PF05118	Asp_Arg_Hydrox	Domain	IPR007803	1	1	0	0	0	0	0	0	0	0	0	0	0	0	0	0	1	0	-	-1.07	-0.51	1.03	-0.71	-0.23	0.38	0.02	-0.08	1.18	0.16	3.63	1.61	-0.12	-0.76	1.21	0.23
PF05161	MOFRL	Family	IPR007835	1	1	0	0	0	0	0	0	0	0	0	1	0	0	0	0	0	0	-	-1.07	-0.51	1.03	-0.71	-0.23	0.38	0.02	-0.08	1.18	0.86	3.63	1.61	-0.12	-0.76	0.52	0.23
PF05168	HEPN	Family	IPR007842	1	2	0	0.5	0	0	0	0	0	0	0	0	0	0	0	0.5	0	0	-	-1.13	0.13	0.97	-0.76	-0.29	0.33	-0.04	-0.14	1.12	0.11	3.57	1.55	-0.18	-0.12	0.46	0.17
PF05179	CDC73_C	Domain	IPR031336	1	1	0	0	0	0	0	0	0	0	0	0	0	0	0	1	0	0	-	-1.07	-0.51	1.03	-0.71	-0.23	0.38	0.02	-0.08	1.18	0.16	3.63	1.61	-0.12	-0.06	0.52	0.23
PF05181	XPA_C	Domain	IPR022656	1	1	0	0	0	0	0	1	0	0	0	0	0	0	0	0	0	0	-	-1.07	-0.51	1.03	-0.71	-0.23	1.08	0.02	-0.08	1.18	0.16	3.63	1.61	-0.12	-0.76	0.52	0.23
PF05184	SapB_1	Domain	IPR007856	1	4	0.25	0	0	0	0.25	0.25	0	0.25	0	0	0	0	0	0	0	0	-	-0.54	-0.67	0.87	-0.87	0.3	0.91	-0.14	0.45	1.01	0	3.46	1.45	-0.28	-0.92	0.35	0.06
PF05187	ETF_QO	Family	-	1	7	0.575758	0	0	0.141414	0	0	0	0	0	0.141414	0	0	0	0	0	0.141414	-	0.24	-0.81	0.73	-0.32	-0.53	0.08	-0.28	-0.39	0.87	0.55	3.32	1.31	-0.42	-1.06	0.21	0.62
PF05188	MutS_II	Domain	IPR007860	2	32	0.38	0	0	0.5	0	0.03	0.03	0.03	0	0	0	0.03	0	0	0	0	2.52277e-07	0.46	-1.55	-0.01	1.09	-1.27	0.04	-0.32	-0.43	0.14	-0.88	2.59	1.26	-1.16	-1.79	-0.52	-0.81
PF05190	MutS_IV	Domain	IPR007861	3	12	0	0.0816327	0.0816327	0	0.0816327	0.255102	0	0	0	0.0816327	0	0	0.336735	0	0.0816327	0	-	-1.57	-0.31	1.22	-1.21	-0.04	1.27	-0.48	-0.58	0.68	0.36	3.13	1.11	0.99	-1.26	0.71	-0.27
PF05191	ADK_lid	Domain	IPR007862	1	2	0	0	0	0	0	0	0	0	0	0	0	0	1	0	0	0	-	-1.13	-0.57	0.97	-0.76	-0.29	0.33	-0.04	-0.14	1.12	0.11	3.57	1.55	0.92	-0.81	0.46	0.17
PF05192	MutS_III	Domain	IPR007696	3	36	0.108911	0.138614	0.029703	0.188119	0.0594059	0.0792079	0.0594059	0.029703	0	0.029703	0	0	0.138614	0.0792079	0.0594059	0	0.679097	-0.58	0.17	0.6	0.26	-0.25	0.65	0	-0.51	0.06	-0.26	2.51	0.49	0.55	-0.49	0.5	-0.89
PF05193	Peptidase_M16_C	Domain	IPR007863	3	6	0.5	0.33	0	0	0	0	0	0	0	0	0	0	0	0.17	0	0	-	0.06	0.33	0.77	-0.96	-0.49	0.13	-0.24	-0.34	0.92	-0.09	3.37	1.35	-0.38	-0.32	0.26	-0.03
PF05208	ALG3	Family	IPR007873	1	9	0	0	0	0.333333	0.111111	0.111111	0	0	0	0.111111	0	0.111111	0.111111	0.111111	0	0	-	-1.45	-0.89	0.64	0.29	0.08	0.69	-0.36	-0.47	0.79	0.47	3.24	1.92	0.19	-0.45	0.13	-0.16
PF05210	Sprouty	Family	IPR007875	1	3	0.33	0	0	0	0	0	0.67	0	0	0	0	0	0	0	0	0	-	-0.49	-0.62	0.92	-0.82	-0.34	0.27	1.01	-0.19	1.07	0.05	3.52	1.5	-0.23	-0.87	0.41	0.12
PF05221	AdoHcyase	Domain	IPR000043	1	5	0.2	0	0	0	0.2	0	0	0	0	0.2	0	0	0.2	0.2	0	0	-	-0.59	-0.72	0.82	-0.92	0.25	0.17	-0.19	-0.29	0.97	0.64	3.42	1.4	0.36	-0.27	0.3	0.02
PF05222	AlaDh_PNT_N	Domain	IPR007886	2	3	0	0	0	0	0	0.33	0	0	0	0	0	0	0	0.67	0	0	-	-1.18	-0.62	0.92	-0.82	-0.34	0.97	-0.09	-0.19	1.07	0.05	3.52	1.5	-0.23	0.23	0.41	0.12
PF05224	NDT80_PhoG	Family	IPR024061	1	5	0.4	0	0	0.2	0	0.2	0	0.2	0	0	0	0	0	0	0	0	-	-0.18	-0.72	0.82	-0.22	-0.44	0.86	-0.19	0.4	0.97	-0.05	3.42	1.4	-0.33	-0.97	0.3	0.02
PF05241	EBP	Family	-	1	11	0	0	0	0.181818	0	0	0	0.0909091	0	0.272727	0	0	0.0909091	0.181818	0	0.181818	-	-1.53	-0.97	0.57	-0.07	-0.69	-0.08	-0.44	0.15	0.71	1.09	3.16	1.15	0.11	-0.12	0.05	0.86
PF05279	Asp-B-Hydro_N	Family	IPR007943	1	1	0	0	0	0	0	0	0	1	0	0	0	0	0	0	0	0	-	-1.07	-0.51	1.03	-0.71	-0.23	0.38	0.02	0.61	1.18	0.16	3.63	1.61	-0.12	-0.76	0.52	0.23
PF05328	CybS	Family	-	1	16	0.257732	0	0	0.0618557	0.0618557	0.0618557	0.0618557	0.0618557	0	0.123711	0	0	0.123711	0.0618557	0.0618557	0.0618557	-	-0.09	-1.14	0.4	-0.65	-0.17	0.44	0.08	-0.02	0.54	0.63	2.99	0.98	0.35	-0.7	0.58	0.29
PF05345	He_PIG	Domain	-	1	1	1	0	0	0	0	0	0	0	0	0	0	0	0	0	0	0	-	-0.37	-0.51	1.03	-0.71	-0.23	0.38	0.02	-0.08	1.18	0.16	3.63	1.61	-0.12	-0.76	0.52	0.23
PF05346	DUF747	Family	IPR008010	1	2	0.5	0	0	0	0	0	0	0	0	0	0	0	0.5	0	0	0	-	-0.43	-0.57	0.97	-0.76	-0.29	0.33	-0.04	-0.14	1.12	0.11	3.57	1.55	0.52	-0.81	0.46	0.17
PF05347	Complex1_LYR	Family	IPR008011	4	5	0.2	0	0	0.2	0	0	0	0	0	0	0	0	0.4	0.2	0	0	-	-0.59	-0.72	0.82	-0.22	-0.44	0.17	-0.19	-0.29	0.97	-0.05	3.42	1.4	0.77	-0.27	0.3	0.02
PF05349	GATA-N	Family	IPR008013	2	11	0.181818	0.181818	0	0.0909091	0	0.0909091	0.0909091	0	0	0	0.0909091	0.0909091	0.0909091	0	0.0909091	0	-	-0.43	0.13	0.57	-0.48	-0.69	0.61	0.25	-0.55	0.71	-0.3	3.86	1.84	0.11	-1.22	0.75	-0.24
PF05355	Apo-CII	Family	IPR008019	1	1	0	0	0	0	0	0	0	0	0	0	0	1	0	0	0	0	-	-1.07	-0.51	1.03	-0.71	-0.23	0.38	0.02	-0.08	1.18	0.16	3.63	2.3	-0.12	-0.76	0.52	0.23
PF05362	Lon_C	Domain	IPR008269	1	2	0	0	0	0.5	0	0	0	0	0	0.5	0	0	0	0	0	0	-	-1.13	-0.57	0.97	-0.07	-0.29	0.33	-0.04	-0.14	1.12	0.8	3.57	1.55	-0.18	-0.81	0.46	0.17
PF05450	Nicastrin	Family	-	1	1	1	0	0	0	0	0	0	0	0	0	0	0	0	0	0	0	-	-0.37	-0.51	1.03	-0.71	-0.23	0.38	0.02	-0.08	1.18	0.16	3.63	1.61	-0.12	-0.76	0.52	0.23
PF05454	DAG1	Family	IPR008465	1	1	0	0	0	0	0	0	1	0	0	0	0	0	0	0	0	0	-	-1.07	-0.51	1.03	-0.71	-0.23	0.38	0.71	-0.08	1.18	0.16	3.63	1.61	-0.12	-0.76	0.52	0.23
PF05460	ORC6	Family	IPR008721	1	1	0	0	0	0	0	0	0	0	0	1	0	0	0	0	0	0	-	-1.07	-0.51	1.03	-0.71	-0.23	0.38	0.02	-0.08	1.18	0.86	3.63	1.61	-0.12	-0.76	0.52	0.23
PF05461	ApoL	Family	IPR008405	1	2	0.5	0	0	0	0.5	0	0	0	0	0	0	0	0	0	0	0	-	-0.43	-0.57	0.97	-0.76	0.4	0.33	-0.04	-0.14	1.12	0.11	3.57	1.55	-0.18	-0.81	0.46	0.17
PF05463	Sclerostin	Family	IPR008835	1	3	0.67	0	0	0	0	0	0	0.33	0	0	0	0	0	0	0	0	-	-0.08	-0.62	0.92	-0.82	-0.34	0.27	-0.09	0.5	1.07	0.05	3.52	1.5	-0.23	-0.87	0.41	0.12
PF05478	Prominin	Family	IPR008795	1	5	0.2	0	0.2	0.4	0	0	0	0	0	0	0	0	0	0.2	0	0	-	-0.59	-0.72	1.51	0.18	-0.44	0.17	-0.19	-0.29	0.97	-0.05	3.42	1.4	-0.33	-0.27	0.3	0.02
PF05485	THAP	Domain	IPR006612	2	30	0.0693069	0.0990099	0	0.128713	0.168317	0.0990099	0.128713	0	0.0693069	0.0693069	0	0	0.0693069	0.029703	0	0.0693069	0.198987	-0.96	-0.12	0.03	-0.09	0.56	0.77	0.64	-1.08	1.28	0.27	2.63	0.61	-0.02	-1.06	-0.48	0.33
PF05507	MAGP	Family	IPR008673	1	1	0	0	0	0	0	0	0	0	1	0	0	0	0	0	0	0	-	-1.07	-0.51	1.03	-0.71	-0.23	0.38	0.02	-0.08	1.87	0.16	3.63	1.61	-0.12	-0.76	0.52	0.23
PF05510	Sarcoglycan_2	Family	IPR008908	2	50	0.22	0.12	0.06	0.14	0.04	0.04	0.02	0.06	0.02	0.04	0	0.02	0.04	0.14	0.02	0.02	0.893282	0.06	0.08	1.06	0.02	-0.49	0.13	-0.64	-0.05	0.51	-0.09	2.27	0.94	-0.38	-0.03	-0.15	-0.44
PF05556	Calsarcin	Family	IPR008438	1	1	0	0	0	0	1	0	0	0	0	0	0	0	0	0	0	0	-	-1.07	-0.51	1.03	-0.71	0.46	0.38	0.02	-0.08	1.18	0.16	3.63	1.61	-0.12	-0.76	0.52	0.23
PF05587	Anth_Ig	Domain	IPR008400	1	1	0	0	0	0	0	0	0	1	0	0	0	0	0	0	0	0	-	-1.07	-0.51	1.03	-0.71	-0.23	0.38	0.02	0.61	1.18	0.16	3.63	1.61	-0.12	-0.76	0.52	0.23
PF05603	DUF775	Family	IPR008493	1	2	0.5	0	0	0	0	0	0	0	0	0.5	0	0	0	0	0	0	-	-0.43	-0.57	0.97	-0.76	-0.29	0.33	-0.04	-0.14	1.12	0.8	3.57	1.55	-0.18	-0.81	0.46	0.17
PF05605	zf-Di19	Domain	IPR008598	2	3	0	0	0	0	0.333333	0	0	0	0	0.333333	0	0	0	0.333333	0	0	-	-1.18	-0.62	0.92	-0.82	0.35	0.27	-0.09	-0.19	1.07	0.74	3.52	1.5	-0.23	-0.17	0.41	0.12
PF05609	LAP1C	Family	IPR008662	1	1	1	0	0	0	0	0	0	0	0	0	0	0	0	0	0	0	-	-0.37	-0.51	1.03	-0.71	-0.23	0.38	0.02	-0.08	1.18	0.16	3.63	1.61	-0.12	-0.76	0.52	0.23
PF05649	Peptidase_M13_N	Family	IPR008753	4	42	0.0707071	0	0	0.10101	0.020202	0.121212	0.191919	0.10101	0	0.191919	0.020202	0	0.020202	0.141414	0	0.020202	5.51916e-07	-0.91	-1.74	-0.2	-0.32	-0.77	0.95	0.99	0.3	-0.05	1.13	3.09	0.38	-0.65	-0.04	-0.71	-0.31
PF05653	Mg_trans_NIPA	Family	IPR008521	2	19	0.11	0	0	0.37	0	0.05	0.05	0.37	0	0	0	0	0	0	0	0.05	-	-0.69	-1.23	0.31	0.65	-0.95	0.35	-0.01	1.27	0.45	-0.56	2.9	0.89	-0.84	-1.48	-0.21	0.2
PF05667	DUF812	Family	IPR008530	1	2	0	0	0	0	0.5	0	0	0	0	0.5	0	0	0	0	0	0	-	-1.13	-0.57	0.97	-0.76	0.4	0.33	-0.04	-0.14	1.12	0.8	3.57	1.55	-0.18	-0.81	0.46	0.17
PF05679	CHGN	Family	IPR008428	2	4	0	0	0	0.5	0	0.25	0	0	0	0	0	0	0	0	0.25	0	-	-1.23	-0.67	0.87	0.23	-0.39	0.91	-0.14	-0.25	1.01	0	3.46	1.45	-0.28	-0.92	1.05	0.06
PF05686	Glyco_transf_90	Family	IPR006598	1	4	0	0	0	0.25	0	0	0.25	0	0	0	0	0	0	0	0.25	0.25	-	-1.23	-0.67	0.87	-0.18	-0.39	0.22	0.55	-0.25	1.01	0	3.46	1.45	-0.28	-0.92	1.05	0.76
PF05693	Glycogen_syn	Family	IPR008631	1	6	0.166667	0.166667	0	0.166667	0.166667	0.166667	0	0.166667	0	0	0	0	0	0	0	0	-	-0.63	-0.07	0.77	-0.27	0.2	0.82	-0.24	0.35	0.92	-0.09	3.37	1.35	-0.38	-1.01	0.26	-0.03
PF05694	SBP56	Family	IPR008826	1	2	0	0	0.5	0	0	0	0.5	0	0	0	0	0	0	0	0	0	-	-1.13	-0.57	1.67	-0.76	-0.29	0.33	0.66	-0.14	1.12	0.11	3.57	1.55	-0.18	-0.81	0.46	0.17
PF05706	CDKN3	Domain	IPR022778	1	7	0.142857	0	0.142857	0	0	0	0.142857	0.142857	0.142857	0	0	0.142857	0.142857	0	0	0	-	-0.68	-0.81	1.42	-1.01	-0.53	0.08	0.41	0.31	1.57	-0.14	3.32	2	0.27	-1.06	0.21	-0.08
PF05712	MRG	Family	IPR026541	1	1	1	0	0	0	0	0	0	0	0	0	0	0	0	0	0	0	-	-0.37	-0.51	1.03	-0.71	-0.23	0.38	0.02	-0.08	1.18	0.16	3.63	1.61	-0.12	-0.76	0.52	0.23
PF05721	PhyH	Domain	IPR008775	1	15	0	0.19802	0.0693069	0	0	0.0693069	0.128713	0.128713	0	0.0693069	0	0.0693069	0.0693069	0.128713	0.0693069	0	-	-1.67	0.28	1.12	-1.31	-0.83	0.48	0.52	0.41	0.58	0.26	3.03	1.7	-0.03	-0.26	0.61	-0.37
PF05729	NACHT	Domain	IPR007111	5	22	0.264706	0.0490196	0	0	0.0490196	0	0.0490196	0.0882353	0	0	0	0	0.137255	0.0490196	0.137255	0.176471	0.0782668	0.07	-0.62	0.22	-1.51	-0.34	-0.42	-0.09	0.21	0.37	-0.64	2.82	0.8	0.46	-0.87	1.1	1.03
PF05735	TSP_C	Family	IPR008859	1	10	0	0.1	0	0.2	0.1	0.1	0	0.3	0	0	0	0	0	0	0.1	0.1	-	-1.49	-0.24	0.6	-0.03	0.04	0.65	-0.4	0.88	0.75	-0.26	3.2	1.18	-0.55	-1.18	0.78	0.5
PF05742	TANGO2	Family	IPR008551	1	2	0	0	0	0.5	0	0	0	0	0	0	0	0	0	0.5	0	0	-	-1.13	-0.57	0.97	-0.07	-0.29	0.33	-0.04	-0.14	1.12	0.11	3.57	1.55	-0.18	-0.12	0.46	0.17
PF05778	Apo-CIII	Family	IPR008403	1	1	0	0	0	0	0	0	0	0	0	0	0	0	0	0	0	1	-	-1.07	-0.51	1.03	-0.71	-0.23	0.38	0.02	-0.08	1.18	0.16	3.63	1.61	-0.12	-0.76	0.52	0.92
PF05782	ECM1	Family	IPR008605	1	2	0	0	0	0	0.5	0	0	0	0.5	0	0	0	0	0	0	0	-	-1.13	-0.57	0.97	-0.76	0.4	0.33	-0.04	-0.14	1.81	0.11	3.57	1.55	-0.18	-0.81	0.46	0.17
PF05783	DLIC	Family	IPR022780	1	2	0.5	0.5	0	0	0	0	0	0	0	0	0	0	0	0	0	0	-	-0.43	0.13	0.97	-0.76	-0.29	0.33	-0.04	-0.14	1.12	0.11	3.57	1.55	-0.18	-0.81	0.46	0.17
PF05786	Cnd2	Family	IPR022816	1	1	1	0	0	0	0	0	0	0	0	0	0	0	0	0	0	0	-	-0.37	-0.51	1.03	-0.71	-0.23	0.38	0.02	-0.08	1.18	0.16	3.63	1.61	-0.12	-0.76	0.52	0.23
PF05806	Noggin	Family	-	1	19	0.21	0.21	0	0.05	0	0	0.11	0	0.05	0.11	0	0.05	0.11	0.05	0	0.05	-	-0.18	0.38	0.31	-0.74	-0.95	-0.34	0.4	-0.81	1.15	0.54	2.9	1.58	0.26	-0.78	-0.21	0.2
PF05821	NDUF_B8	Family	IPR008699	1	3	0	0.333333	0	0	0	0	0.333333	0	0	0.333333	0	0	0	0	0	0	-	-1.18	0.07	0.92	-0.82	-0.34	0.27	0.6	-0.19	1.07	0.74	3.52	1.5	-0.23	-0.87	0.41	0.12
PF05822	UMPH-1	Family	IPR006434	1	8	0.122449	0.122449	0	0.255102	0	0.122449	0	0.122449	0	0	0	0	0.255102	0	0	0	-	-0.72	-0.16	0.68	0.05	-0.58	0.73	-0.32	0.27	0.83	-0.18	3.28	1.26	0.63	-1.1	0.17	-0.12
PF05827	ATP-synt_S1	Family	IPR008388	1	2	0.5	0	0	0	0	0	0	0	0	0	0	0	0	0	0	0.5	-	-0.43	-0.57	0.97	-0.76	-0.29	0.33	-0.04	-0.14	1.12	0.11	3.57	1.55	-0.18	-0.81	0.46	0.86
PF05875	Ceramidase	Family	IPR008901	1	2	0	0	0	0	0	0	0.5	0	0	0	0	0	0.5	0	0	0	-	-1.13	-0.57	0.97	-0.76	-0.29	0.33	0.66	-0.14	1.12	0.11	3.57	1.55	0.52	-0.81	0.46	0.17
PF05881	CNPase	Family	IPR008431	1	2	0.5	0	0	0.5	0	0	0	0	0	0	0	0	0	0	0	0	-	-0.43	-0.57	0.97	-0.07	-0.29	0.33	-0.04	-0.14	1.12	0.11	3.57	1.55	-0.18	-0.81	0.46	0.17
PF05889	SepSecS	Domain	IPR008829	1	4	0	0.25	0	0	0	0.25	0	0.25	0	0.25	0	0	0	0	0	0	-	-1.23	0.02	0.87	-0.87	-0.39	0.91	-0.14	0.45	1.01	0.69	3.46	1.45	-0.28	-0.92	0.35	0.06
PF05902	4_1_CTD	Domain	IPR008379	1	1	0	1	0	0	0	0	0	0	0	0	0	0	0	0	0	0	-	-1.07	0.18	1.03	-0.71	-0.23	0.38	0.02	-0.08	1.18	0.16	3.63	1.61	-0.12	-0.76	0.52	0.23
PF05920	Homeobox_KN	Family	IPR008422	3	4	0.25	0	0	0.25	0	0	0	0.5	0	0	0	0	0	0	0	0	-	-0.54	-0.67	0.87	-0.18	-0.39	0.22	-0.14	0.85	1.01	0	3.46	1.45	-0.28	-0.92	0.35	0.06
PF05922	Inhibitor_I9	Domain	IPR010259	1	6	0.168317	0	0	0.168317	0	0	0	0.168317	0	0	0	0	0.168317	0.326733	0	0	-	-0.63	-0.77	0.77	-0.27	-0.49	0.13	-0.24	0.35	0.92	-0.09	3.37	1.35	0.32	0.08	0.26	-0.03
PF05923	APC_r	Motif	IPR009223	1	4	0	0.5	0	0	0.5	0	0	0	0	0	0	0	0	0	0	0	-	-1.23	0.43	0.87	-0.87	0.7	0.22	-0.14	-0.25	1.01	0	3.46	1.45	-0.28	-0.92	0.35	0.06
PF05934	MCLC	Family	IPR009231	1	1	0	0	0	0	0	0	0	0	0	0	0	0	0	0	0	1	-	-1.07	-0.51	1.03	-0.71	-0.23	0.38	0.02	-0.08	1.18	0.16	3.63	1.61	-0.12	-0.76	0.52	0.92
PF05937	EB1_binding	Family	IPR009232	1	1	0	0	1	0	0	0	0	0	0	0	0	0	0	0	0	0	-	-1.07	-0.51	1.72	-0.71	-0.23	0.38	0.02	-0.08	1.18	0.16	3.63	1.61	-0.12	-0.76	0.52	0.23
PF05964	FYRN	Family	IPR003888	3	10	0	0.1	0	0	0	0	0	0	0	0	0	0	0.1	0.8	0	0	-	-1.49	-0.24	0.6	-1.13	-0.66	-0.04	-0.4	-0.51	0.75	-0.26	3.2	1.18	0.15	1.02	0.09	-0.2
PF05972	APC_15aa	Motif	IPR009240	1	1	1	0	0	0	0	0	0	0	0	0	0	0	0	0	0	0	-	-0.37	-0.51	1.03	-0.71	-0.23	0.38	0.02	-0.08	1.18	0.16	3.63	1.61	-0.12	-0.76	0.52	0.23
PF05986	ADAM_spacer1	Family	IPR010294	1	4	0	0.5	0	0	0	0	0	0	0	0	0	0	0	0.5	0	0	-	-1.23	0.43	0.87	-0.87	-0.39	0.22	-0.14	-0.25	1.01	0	3.46	1.45	-0.28	0.18	0.35	0.06
PF06003	SMN	Family	IPR010304	1	15	0.128713	0.128713	0.0693069	0.0693069	0.19802	0	0	0.0693069	0	0.19802	0	0	0.0693069	0.0693069	0	0	-	-0.57	-0.01	1.12	-0.61	0.55	-0.22	-0.58	0.01	0.58	0.95	3.03	1.01	-0.03	-0.66	-0.08	-0.37
PF06012	DUF908	Family	IPR010309	1	2	0	0	0	0	0	0.5	0.5	0	0	0	0	0	0	0	0	0	-	-1.13	-0.57	0.97	-0.76	-0.29	1.02	0.66	-0.14	1.12	0.11	3.57	1.55	-0.18	-0.81	0.46	0.17
PF06025	DUF913	Family	IPR010314	1	1	0	0	0	0	0	1	0	0	0	0	0	0	0	0	0	0	-	-1.07	-0.51	1.03	-0.71	-0.23	1.08	0.02	-0.08	1.18	0.16	3.63	1.61	-0.12	-0.76	0.52	0.23
PF06026	Rib_5-P_isom_A	Family	IPR004788	1	2	0.5	0	0	0	0	0	0	0	0	0.5	0	0	0	0	0	0	-	-0.43	-0.57	0.97	-0.76	-0.29	0.33	-0.04	-0.14	1.12	0.8	3.57	1.55	-0.18	-0.81	0.46	0.17
PF06047	Nkap_C	Domain	IPR009269	1	5	0	0.2	0	0	0	0	0	0	0	0	0	0	0	0.8	0	0	-	-1.28	-0.03	0.82	-0.92	-0.44	0.17	-0.19	-0.29	0.97	-0.05	3.42	1.4	-0.33	0.64	0.3	0.02
PF06049	LSPR	Repeat	IPR009271	1	1	0	0	0	0	0	0	0	1	0	0	0	0	0	0	0	0	-	-1.07	-0.51	1.03	-0.71	-0.23	0.38	0.02	0.61	1.18	0.16	3.63	1.61	-0.12	-0.76	0.52	0.23
PF06079	Apyrase	Family	-	1	14	0.292929	0.141414	0.0707071	0.0707071	0.0707071	0	0	0.0707071	0	0.0707071	0	0	0	0.141414	0	0.0707071	-	-0.03	0.02	1.15	-0.58	-0.11	-0.18	-0.55	0.04	0.61	0.29	3.06	1.04	-0.69	-0.23	-0.05	0.35
PF06083	IL17	Family	IPR010345	1	1	0	0	0	0	1	0	0	0	0	0	0	0	0	0	0	0	-	-1.07	-0.51	1.03	-0.71	0.46	0.38	0.02	-0.08	1.18	0.16	3.63	1.61	-0.12	-0.76	0.52	0.23
PF06087	Tyr-DNA_phospho	Family	IPR010347	1	1	0	0	0	0	0	0	0	1	0	0	0	0	0	0	0	0	-	-1.07	-0.51	1.03	-0.71	-0.23	0.38	0.02	0.61	1.18	0.16	3.63	1.61	-0.12	-0.76	0.52	0.23
PF06119	NIDO	Family	IPR003886	1	2	0	0	0	0	0	0	0	0	0	0.5	0	0	0	0.5	0	0	-	-1.13	-0.57	0.97	-0.76	-0.29	0.33	-0.04	-0.14	1.12	0.8	3.57	1.55	-0.18	-0.12	0.46	0.17
PF06155	GBBH-like_N	Domain	IPR010376	1	1	0	0	0	0	0	0	0	0	0	0	0	0	0	1	0	0	-	-1.07	-0.51	1.03	-0.71	-0.23	0.38	0.02	-0.08	1.18	0.16	3.63	1.61	-0.12	-0.06	0.52	0.23
PF06202	GDE_C	Domain	IPR032790	1	4	0	0	0	0.25	0	0	0	0	0	0.25	0	0	0.25	0.25	0	0	-	-1.23	-0.67	0.87	-0.18	-0.39	0.22	-0.14	-0.25	1.01	0.69	3.46	1.45	0.41	-0.23	0.35	0.06
PF06212	GRIM-19	Family	IPR009346	1	3	0.33	0	0	0	0	0	0	0	0	0	0	0	0	0.67	0	0	-	-0.49	-0.62	0.92	-0.82	-0.34	0.27	-0.09	-0.19	1.07	0.05	3.52	1.5	-0.23	0.23	0.41	0.12
PF06218	NPR2	Family	IPR009348	1	1	1	0	0	0	0	0	0	0	0	0	0	0	0	0	0	0	-	-0.37	-0.51	1.03	-0.71	-0.23	0.38	0.02	-0.08	1.18	0.16	3.63	1.61	-0.12	-0.76	0.52	0.23
PF06237	DUF1011	Family	IPR009357	2	6	0.168317	0.168317	0	0.326733	0	0	0	0.168317	0	0.168317	0	0	0	0	0	0	-	-0.63	-0.07	0.77	0.13	-0.49	0.13	-0.24	0.35	0.92	0.6	3.37	1.35	-0.38	-1.01	0.26	-0.03
PF06293	Kdo	Family	-	1	1	0	0	0	0	0	0	0	1	0	0	0	0	0	0	0	0	-	-1.07	-0.51	1.03	-0.71	-0.23	0.38	0.02	0.61	1.18	0.16	3.63	1.61	-0.12	-0.76	0.52	0.23
PF06297	PET	Domain	IPR010442	1	2	0	0	0	0	0	0	0	0	0	0	0	0	0.5	0.5	0	0	-	-1.13	-0.57	0.97	-0.76	-0.29	0.33	-0.04	-0.14	1.12	0.11	3.57	1.55	0.52	-0.12	0.46	0.17
PF06327	DUF1053	Family	IPR009398	1	2	0	0.5	0	0	0	0	0	0	0	0	0	0	0	0	0	0.5	-	-1.13	0.13	0.97	-0.76	-0.29	0.33	-0.04	-0.14	1.12	0.11	3.57	1.55	-0.18	-0.81	0.46	0.86
PF06331	Tfb5	Family	IPR009400	1	1	1	0	0	0	0	0	0	0	0	0	0	0	0	0	0	0	-	-0.37	-0.51	1.03	-0.71	-0.23	0.38	0.02	-0.08	1.18	0.16	3.63	1.61	-0.12	-0.76	0.52	0.23
PF06333	Med13_C	Domain	IPR009401	1	5	0	0	0	0	0.4	0	0	0	0	0	0	0	0.4	0.2	0	0	-	-1.28	-0.72	0.82	-0.92	0.66	0.17	-0.19	-0.29	0.97	-0.05	3.42	1.4	0.77	-0.27	0.3	0.02
PF06367	Drf_FH3	Family	IPR010472	1	15	0	0	0	0.0693069	0.0693069	0	0	0.128713	0	0.0693069	0	0	0	0.465347	0.0693069	0.128713	-	-1.67	-1.11	0.43	-0.61	-0.14	-0.22	-0.58	0.41	0.58	0.26	3.03	1.01	-0.72	0.72	0.61	0.72
PF06371	Drf_GBD	Family	IPR010473	1	21	0.425743	0	0	0.188119	0	0	0.188119	0.0990099	0	0	0	0	0.0990099	0	0	0	0.0645152	0.46	-1.29	0.25	0.13	-1.01	-0.39	0.85	0.24	0.4	-0.61	2.85	0.83	0.2	-1.53	-0.26	-0.55
PF06374	NDUF_C2	Family	IPR009423	1	1	0	0	0	0	1	0	0	0	0	0	0	0	0	0	0	0	-	-1.07	-0.51	1.03	-0.71	0.46	0.38	0.02	-0.08	1.18	0.16	3.63	1.61	-0.12	-0.76	0.52	0.23
PF06398	Pex24p	Family	IPR010482	1	1	0	0	0	0	0	0	0	0	0	0	0	0	0	1	0	0	-	-1.07	-0.51	1.03	-0.71	-0.23	0.38	0.02	-0.08	1.18	0.16	3.63	1.61	-0.12	-0.06	0.52	0.23
PF06419	COG6	Family	IPR010490	1	2	0.5	0	0	0	0	0	0	0	0	0.5	0	0	0	0	0	0	-	-0.43	-0.57	0.97	-0.76	-0.29	0.33	-0.04	-0.14	1.12	0.8	3.57	1.55	-0.18	-0.81	0.46	0.17
PF06421	LepA_C	Family	IPR013842	1	1	0	1	0	0	0	0	0	0	0	0	0	0	0	0	0	0	-	-1.07	0.18	1.03	-0.71	-0.23	0.38	0.02	-0.08	1.18	0.16	3.63	1.61	-0.12	-0.76	0.52	0.23
PF06432	GPI2	Family	IPR009450	1	3	0.67	0	0.33	0	0	0	0	0	0	0	0	0	0	0	0	0	-	-0.08	-0.62	1.61	-0.82	-0.34	0.27	-0.09	-0.19	1.07	0.05	3.52	1.5	-0.23	-0.87	0.41	0.12
PF06444	NADH_dehy_S2_C	Family	IPR010933	1	1	0	1	0	0	0	0	0	0	0	0	0	0	0	0	0	0	-	-1.07	0.18	1.03	-0.71	-0.23	0.38	0.02	-0.08	1.18	0.16	3.63	1.61	-0.12	-0.76	0.52	0.23
PF06446	Hepcidin	Domain	IPR010500	1	5	0	0	0	0.2	0	0	0.2	0.2	0	0	0	0	0.4	0	0	0	-	-1.28	-0.72	0.82	-0.22	-0.44	0.17	0.5	0.4	0.97	-0.05	3.42	1.4	0.77	-0.97	0.3	0.02
PF06455	NADH5_C	Family	IPR010934	1	3	0	0.67	0	0.33	0	0	0	0	0	0	0	0	0	0	0	0	-	-1.18	0.48	0.92	-0.12	-0.34	0.27	-0.09	-0.19	1.07	0.05	3.52	1.5	-0.23	-0.87	0.41	0.12
PF06459	RR_TM4-6	Family	IPR009460	2	19	0.366337	0.316832	0	0	0.108911	0.049505	0	0	0	0.108911	0	0	0	0.049505	0	0	-	0.29	0.72	0.31	-1.43	0.14	0.35	-0.7	-0.81	0.45	0.54	2.9	0.89	-0.84	-0.78	-0.21	-0.5
PF06463	Mob_synth_C	Domain	IPR010505	1	3	0	0	0	0.67	0	0	0	0	0	0	0	0	0	0.33	0	0	-	-1.18	-0.62	0.92	0.28	-0.34	0.27	-0.09	-0.19	1.07	0.05	3.52	1.5	-0.23	-0.17	0.41	0.12
PF06464	DMAP_binding	Domain	IPR010506	1	2	0	0	0.5	0	0	0	0	0	0	0	0	0	0	0.5	0	0	-	-1.13	-0.57	1.67	-0.76	-0.29	0.33	-0.04	-0.14	1.12	0.11	3.57	1.55	-0.18	-0.12	0.46	0.17
PF06470	SMC_hinge	Domain	IPR010935	1	1	1	0	0	0	0	0	0	0	0	0	0	0	0	0	0	0	-	-0.37	-0.51	1.03	-0.71	-0.23	0.38	0.02	-0.08	1.18	0.16	3.63	1.61	-0.12	-0.76	0.52	0.23
PF06472	ABC_membrane_2	Family	IPR011527	2	109	0.145631	0.0485437	0.0194175	0.116505	0.15534	0.0291262	0.0291262	0.0485437	0	0.0485437	0	0.00970874	0.038835	0.165049	0.0582524	0.0873786	0.0481552	-0.23	-0.71	0.13	-0.06	0.66	-0.23	-0.59	-0.29	-0.82	-0.04	1.63	0.31	-0.51	0.19	0.6	0.63
PF06512	Na_trans_assoc	Family	IPR010526	6	32	0.252525	0.0909091	0.030303	0	0	0	0	0.0606061	0	0	0	0	0.030303	0.252525	0.191919	0.0909091	0.00179016	0.09	-0.16	0.68	-1.74	-1.27	-0.65	-1.02	-0.02	0.14	-0.88	2.59	0.57	-0.47	0.4	1.42	0.58
PF06534	RGM_C	Family	IPR009496	1	5	0.4	0	0	0	0	0	0.4	0	0	0	0	0	0	0	0.2	0	-	-0.18	-0.72	0.82	-0.92	-0.44	0.17	0.91	-0.29	0.97	-0.05	3.42	1.4	-0.33	-0.97	1	0.02
PF06535	RGM_N	Family	IPR010536	1	11	0.0909091	0.0909091	0	0.181818	0.181818	0	0	0.181818	0	0.181818	0	0	0	0	0	0.0909091	-	-0.84	-0.28	0.57	-0.07	0.4	-0.08	-0.44	0.55	0.71	0.8	3.16	1.15	-0.58	-1.22	0.05	0.46
PF06565	DUF1126	Domain	IPR010554	1	7	0	0	0	0	0	0	0	0.14	0	0.14	0	0	0	0.29	0.43	0	-	-1.37	-0.81	0.73	-1.01	-0.53	0.08	-0.28	0.31	0.87	0.55	3.32	1.31	-0.42	0.04	1.6	-0.08
PF06602	Myotub-related	Domain	IPR010569	3	74	0.232323	0.111111	0.010101	0.0909091	0.0808081	0.030303	0.040404	0.0505051	0	0.141414	0	0	0.0909091	0.0808081	0.010101	0.030303	0.269945	0.16	0.02	0.06	-0.29	0.05	-0.18	-0.26	-0.14	-0.49	0.89	1.96	-0.06	0.29	-0.48	-0.46	-0.34
PF06607	Prokineticin	Family	IPR023569	1	6	0.33	0	0	0.17	0	0	0.33	0	0	0	0	0	0	0.17	0	0	-	-0.23	-0.77	0.77	-0.27	-0.49	0.13	0.86	-0.34	0.92	-0.09	3.37	1.35	-0.38	-0.32	0.26	-0.03
PF06632	XRCC4	Family	IPR010585	1	2	0	0	0	0	0	0	0	0	0	0	0	0.5	0	0.5	0	0	-	-1.13	-0.57	0.97	-0.76	-0.29	0.33	-0.04	-0.14	1.12	0.11	3.57	2.24	-0.18	-0.12	0.46	0.17
PF06637	PV-1	Family	IPR009538	1	1	1	0	0	0	0	0	0	0	0	0	0	0	0	0	0	0	-	-0.37	-0.51	1.03	-0.71	-0.23	0.38	0.02	-0.08	1.18	0.16	3.63	1.61	-0.12	-0.76	0.52	0.23
PF06638	Strabismus	Family	IPR009539	2	6	0.168317	0.168317	0	0	0	0	0.168317	0	0	0.168317	0	0	0	0.326733	0	0	-	-0.63	-0.07	0.77	-0.96	-0.49	0.13	0.46	-0.34	0.92	0.6	3.37	1.35	-0.38	0.08	0.26	-0.03
PF06650	SHR-BD	Family	IPR009543	2	2	0	0	0	0.5	0	0.5	0	0	0	0	0	0	0	0	0	0	-	-1.13	-0.57	0.97	-0.07	-0.29	1.02	-0.04	-0.14	1.12	0.11	3.57	1.55	-0.18	-0.81	0.46	0.17
PF06702	Fam20C	Family	IPR009581	2	7	0	0	0	0.43	0	0	0	0	0	0	0	0	0	0.43	0.14	0	-	-1.37	-0.81	0.73	0.38	-0.53	0.08	-0.28	-0.39	0.87	-0.14	3.32	1.31	-0.42	0.33	0.91	-0.08
PF06728	PIG-U	Family	-	1	2	0	0	0	0.5	0	0	0	0.5	0	0	0	0	0	0	0	0	-	-1.13	-0.57	0.97	-0.07	-0.29	0.33	-0.04	0.55	1.12	0.11	3.57	1.55	-0.18	-0.81	0.46	0.17
PF06733	DEAD_2	Family	IPR010614	4	8	0.252525	0	0	0	0.121212	0.121212	0	0	0	0	0	0	0	0.383838	0	0.121212	-	-0.31	-0.85	0.68	-1.05	0.12	0.73	-0.32	-0.43	0.83	-0.18	3.28	1.26	-0.47	0.29	0.17	0.58
PF06747	CHCH	Domain	IPR010625	1	1	0	0	0	0	0	0	0	0	0	0	0	0	0	1	0	0	-	-1.07	-0.51	1.03	-0.71	-0.23	0.38	0.02	-0.08	1.18	0.16	3.63	1.61	-0.12	-0.06	0.52	0.23
PF06775	Seipin	Family	IPR009617	1	5	0.2	0	0.2	0	0.2	0.2	0.2	0	0	0	0	0	0	0	0	0	-	-0.59	-0.72	1.51	-0.92	0.25	0.86	0.5	-0.29	0.97	-0.05	3.42	1.4	-0.33	-0.97	0.3	0.02
PF06777	HBB	Domain	IPR010643	1	2	0	0	0	0	0	0	0	0	0	0	0	0	0	1	0	0	-	-1.13	-0.57	0.97	-0.76	-0.29	0.33	-0.04	-0.14	1.12	0.11	3.57	1.55	-0.18	0.29	0.46	0.17
PF06784	UPF0240	Family	IPR009622	1	2	1	0	0	0	0	0	0	0	0	0	0	0	0	0	0	0	-	-0.03	-0.57	0.97	-0.76	-0.29	0.33	-0.04	-0.14	1.12	0.11	3.57	1.55	-0.18	-0.81	0.46	0.17
PF06803	DUF1232	Family	IPR010652	1	1	1	0	0	0	0	0	0	0	0	0	0	0	0	0	0	0	-	-0.37	-0.51	1.03	-0.71	-0.23	0.38	0.02	-0.08	1.18	0.16	3.63	1.61	-0.12	-0.76	0.52	0.23
PF06816	NOD	Family	IPR010660	1	2	0.5	0	0	0	0	0	0	0	0	0	0	0	0.5	0	0	0	-	-0.43	-0.57	0.97	-0.76	-0.29	0.33	-0.04	-0.14	1.12	0.11	3.57	1.55	0.52	-0.81	0.46	0.17
PF06839	zf-GRF	Domain	IPR010666	1	1	0	0	0	0	0	0	0	0	0	0	0	0	0	0	0	1	-	-1.07	-0.51	1.03	-0.71	-0.23	0.38	0.02	-0.08	1.18	0.16	3.63	1.61	-0.12	-0.76	0.52	0.92
PF06875	PRF	Domain	IPR010681	1	1	0	0	0	0	0	0	0	0	0	0	0	0	1	0	0	0	-	-1.07	-0.51	1.03	-0.71	-0.23	0.38	0.02	-0.08	1.18	0.16	3.63	1.61	0.57	-0.76	0.52	0.23
PF06920	DHR-2	Family	IPR010703	1	2	0	0	0	0	0	0	0	0	0	0	0	0.5	0	0	0	0.5	-	-1.13	-0.57	0.97	-0.76	-0.29	0.33	-0.04	-0.14	1.12	0.11	3.57	2.24	-0.18	-0.81	0.46	0.86
PF06963	FPN1	Family	IPR009716	1	19	0.158416	0.049505	0	0.207921	0	0.158416	0	0.108911	0	0.108911	0	0	0.158416	0.049505	0	0	-	-0.4	-0.54	0.31	0.18	-0.95	1.05	-0.7	0.29	0.45	0.54	2.9	0.89	0.54	-0.78	-0.21	-0.5
PF06979	TMEM70	Family	IPR009724	1	1	0	0	0	0	1	0	0	0	0	0	0	0	0	0	0	0	-	-1.07	-0.51	1.03	-0.71	0.46	0.38	0.02	-0.08	1.18	0.16	3.63	1.61	-0.12	-0.76	0.52	0.23
PF07047	OPA3	Family	IPR010754	1	5	0.2	0.4	0	0.2	0	0	0	0.2	0	0	0	0	0	0	0	0	-	-0.59	0.38	0.82	-0.22	-0.44	0.17	-0.19	0.4	0.97	-0.05	3.42	1.4	-0.33	-0.97	0.3	0.02
PF07086	Jagunal	Family	IPR009787	1	5	0	0.2	0	0	0	0	0.2	0.2	0	0	0	0	0	0.2	0	0.2	-	-1.28	-0.03	0.82	-0.92	-0.44	0.17	0.5	0.4	0.97	-0.05	3.42	1.4	-0.33	-0.27	0.3	0.71
PF07092	DUF1356	Family	IPR009790	1	1	0	0	0	0	0	0	0	0	0	0	0	0	0	1	0	0	-	-1.07	-0.51	1.03	-0.71	-0.23	0.38	0.02	-0.08	1.18	0.16	3.63	1.61	-0.12	-0.06	0.52	0.23
PF07114	TMEM126	Family	IPR009801	1	1	1	0	0	0	0	0	0	0	0	0	0	0	0	0	0	0	-	-0.37	-0.51	1.03	-0.71	-0.23	0.38	0.02	-0.08	1.18	0.16	3.63	1.61	-0.12	-0.76	0.52	0.23
PF07140	IFNGR1	Family	IPR021126	1	1	0	0	0	1	0	0	0	0	0	0	0	0	0	0	0	0	-	-1.07	-0.51	1.03	-0.01	-0.23	0.38	0.02	-0.08	1.18	0.16	3.63	1.61	-0.12	-0.76	0.52	0.23
PF07159	DUF1394	Family	IPR009828	1	3	0	0	0	0	0	0	0	0	0	0	0	0	0.67	0.33	0	0	-	-1.18	-0.62	0.92	-0.82	-0.34	0.27	-0.09	-0.19	1.07	0.05	3.52	1.5	0.87	-0.17	0.41	0.12
PF07162	B9-C2	Domain	IPR010796	3	10	0.1	0.3	0	0	0	0.1	0.1	0.1	0	0.1	0	0	0	0.1	0.1	0	-	-0.8	0.45	0.6	-1.13	-0.66	0.65	0.29	0.19	0.75	0.43	3.2	1.18	-0.55	-0.49	0.78	-0.2
PF07163	Pex26	Family	IPR010797	1	4	0.25	0.25	0	0.25	0	0	0	0	0	0	0	0	0	0	0.25	0	-	-0.54	0.02	0.87	-0.18	-0.39	0.22	-0.14	-0.25	1.01	0	3.46	1.45	-0.28	-0.92	1.05	0.06
PF07202	Tcp10_C	Repeat	IPR009852	1	2	0	0	0	0	0	0	0	0	0	0	0	0	0.5	0.5	0	0	-	-1.13	-0.57	0.97	-0.76	-0.29	0.33	-0.04	-0.14	1.12	0.11	3.57	1.55	0.52	-0.12	0.46	0.17
PF07260	ANKH	Family	IPR009887	1	8	0.121212	0.383838	0	0.121212	0	0	0	0.252525	0	0	0	0.121212	0	0	0	0	-	-0.72	0.53	0.68	-0.36	-0.58	0.04	-0.32	0.67	0.83	-0.18	3.28	1.96	-0.47	-1.1	0.17	-0.12
PF07263	DMP1	Family	IPR009889	1	1	1	0	0	0	0	0	0	0	0	0	0	0	0	0	0	0	-	-0.37	-0.51	1.03	-0.71	-0.23	0.38	0.02	-0.08	1.18	0.16	3.63	1.61	-0.12	-0.76	0.52	0.23
PF07264	EI24	Family	-	1	1	0	1	0	0	0	0	0	0	0	0	0	0	0	0	0	0	-	-1.07	0.18	1.03	-0.71	-0.23	0.38	0.02	-0.08	1.18	0.16	3.63	1.61	-0.12	-0.76	0.52	0.23
PF07289	BBL5	Family	IPR006606	1	6	0	0.168317	0	0.168317	0.168317	0	0	0	0	0	0	0	0.168317	0.326733	0	0	-	-1.33	-0.07	0.77	-0.27	0.2	0.13	-0.24	-0.34	0.92	-0.09	3.37	1.35	0.32	0.08	0.26	-0.03
PF07297	DPM2	Family	IPR009914	1	1	0	0	0	0	0	0	0	0	0	1	0	0	0	0	0	0	-	-1.07	-0.51	1.03	-0.71	-0.23	0.38	0.02	-0.08	1.18	0.86	3.63	1.61	-0.12	-0.76	0.52	0.23
PF07412	Geminin	Family	IPR022786	1	1	0	0	0	0	0	0	0	0	0	0	0	0	0	0	0	1	-	-1.07	-0.51	1.03	-0.71	-0.23	0.38	0.02	-0.08	1.18	0.16	3.63	1.61	-0.12	-0.76	0.52	0.92
PF07479	NAD_Gly3P_dh_C	Domain	IPR006109	1	1	0	0	0	0	0	0	0	0	0	0	0	0	1	0	0	0	-	-1.07	-0.51	1.03	-0.71	-0.23	0.38	0.02	-0.08	1.18	0.16	3.63	1.61	0.57	-0.76	0.52	0.23
PF07529	HSA	Domain	IPR014012	1	1	0	0	0	0	0	0	0	1	0	0	0	0	0	0	0	0	-	-1.07	-0.51	1.03	-0.71	-0.23	0.38	0.02	0.61	1.18	0.16	3.63	1.61	-0.12	-0.76	0.52	0.23
PF07534	TLD	Domain	IPR006571	1	5	0.8	0	0	0.2	0	0	0	0	0	0	0	0	0	0	0	0	-	0.33	-0.72	0.82	-0.22	-0.44	0.17	-0.19	-0.29	0.97	-0.05	3.42	1.4	-0.33	-0.97	0.3	0.02
PF07542	ATP12	Family	IPR011419	1	1	0	0	0	0	0	0	0	0	0	0	0	1	0	0	0	0	-	-1.07	-0.51	1.03	-0.71	-0.23	0.38	0.02	-0.08	1.18	0.16	3.63	2.3	-0.12	-0.76	0.52	0.23
PF07558	Shugoshin_N	Coiled-coil	IPR011516	1	1	0	0	0	0	0	0	0	0	0	0	0	0	0	0	0	1	-	-1.07	-0.51	1.03	-0.71	-0.23	0.38	0.02	-0.08	1.18	0.16	3.63	1.61	-0.12	-0.76	0.52	0.92
PF07562	NCD3G	Family	IPR011500	2	13	0.15	0.15	0.08	0	0.08	0	0.46	0	0	0	0	0	0	0	0	0.08	-	-0.5	0.06	1.19	-1.24	-0.07	-0.15	1.43	-0.62	0.64	-0.37	3.09	1.07	-0.65	-1.29	-0.02	0.39
PF07565	Band_3_cyto	Domain	IPR013769	2	5	0	0	0	0.6	0	0	0	0	0	0	0	0	0	0.4	0	0	-	-1.28	-0.72	0.82	0.47	-0.44	0.17	-0.19	-0.29	0.97	-0.05	3.42	1.4	-0.33	0.13	0.3	0.02
PF07575	Nucleopor_Nup85	Family	IPR011502	1	1	1	0	0	0	0	0	0	0	0	0	0	0	0	0	0	0	-	-0.37	-0.51	1.03	-0.71	-0.23	0.38	0.02	-0.08	1.18	0.16	3.63	1.61	-0.12	-0.76	0.52	0.23
PF07645	EGF_CA	Domain	IPR001881	17	396	0.0294118	0.0588235	0	0.0392157	0.0392157	0.0588235	0.156863	0.362745	0.00980392	0.0588235	0	0	0.0784314	0.0392157	0.0196078	0.0490196	9.09924e-152	-1.86	-0.52	-2.16	-1.12	-0.65	0.33	0.99	1.71	-0.91	0.19	0.44	-1.58	0.16	-1.05	-0.47	0.13
PF07646	Kelch_2	Repeat	IPR011498	1	3	0	0	0	0	0.333333	0	0	0.333333	0	0.333333	0	0	0	0	0	0	-	-1.18	-0.62	0.92	-0.82	0.35	0.27	-0.09	0.5	1.07	0.74	3.52	1.5	-0.23	-0.87	0.41	0.12
PF07647	SAM_2	Domain	IPR001660	1	6	0.17	0.33	0.17	0	0.33	0	0	0	0	0	0	0	0	0	0	0	-	-0.63	0.33	1.46	-0.96	0.61	0.13	-0.24	-0.34	0.92	-0.09	3.37	1.35	-0.38	-1.01	0.26	-0.03
PF07648	Kazal_2	Domain	IPR002350	1	5	0	0.2	0	0.2	0	0	0	0.4	0	0	0	0	0.2	0	0	0	-	-1.28	-0.03	0.82	-0.22	-0.44	0.17	-0.19	0.8	0.97	-0.05	3.42	1.4	0.36	-0.97	0.3	0.02
PF07654	C1-set	Domain	IPR003597	4	6	0.166667	0	0	0	0.166667	0	0.166667	0	0	0	0	0.166667	0.166667	0.166667	0	0	-	-0.63	-0.77	0.77	-0.96	0.2	0.13	0.46	-0.34	0.92	-0.09	3.37	2.04	0.32	-0.32	0.26	-0.03
PF07657	MNNL	Family	IPR011651	1	20	0.15	0.25	0	0	0	0.25	0	0.3	0	0.05	0	0	0	0	0	0	1.08439e-05	-0.43	0.53	0.28	-1.46	-0.98	1.42	-0.73	1.11	0.43	0.11	2.88	0.86	-0.87	-1.51	-0.23	-0.52
PF07662	Nucleos_tra2_C	Family	IPR011657	1	3	0	0	0	0	0.33	0	0	0	0	0	0	0	0	0.67	0	0	-	-1.18	-0.62	0.92	-0.82	0.35	0.27	-0.09	-0.19	1.07	0.05	3.52	1.5	-0.23	0.23	0.41	0.12
PF07677	A2M_recep	Domain	IPR009048	1	1	0	0	0	0	0	0	0	1	0	0	0	0	0	0	0	0	-	-1.07	-0.51	1.03	-0.71	-0.23	0.38	0.02	0.61	1.18	0.16	3.63	1.61	-0.12	-0.76	0.52	0.23
PF07678	TED_complement	Domain	IPR011626	2	5	0.2	0	0	0	0.2	0	0.2	0.2	0	0	0	0	0.2	0	0	0	-	-0.59	-0.72	0.82	-0.92	0.25	0.17	0.5	0.4	0.97	-0.05	3.42	1.4	0.36	-0.97	0.3	0.02
PF07679	I-set	Domain	IPR013098	18	157	0.137255	0.137255	0.0196078	0.127451	0.0784314	0.0588235	0.0686275	0.0392157	0.0294118	0.107843	0.00980392	0.0294118	0.0490196	0.0784314	0	0.0294118	0.00615761	-0.25	0.31	0.1	0.02	0.09	0.37	0.19	-0.46	0.47	0.79	2	0.9	-0.24	-0.51	-1.8	-0.48
PF07684	NODP	Family	IPR011656	1	1	0	0	0	0	0	1	0	0	0	0	0	0	0	0	0	0	-	-1.07	-0.51	1.03	-0.71	-0.23	1.08	0.02	-0.08	1.18	0.16	3.63	1.61	-0.12	-0.76	0.52	0.23
PF07686	V-set	Domain	IPR013106	13	117	0.0990099	0.118812	0.019802	0.0891089	0.0792079	0.0891089	0.0594059	0.029703	0	0.0792079	0	0.019802	0.0693069	0.148515	0.029703	0.0693069	0.197132	-0.56	0.14	0.07	-0.28	0.01	0.81	0.04	-0.75	-0.88	0.41	1.57	0.65	0.02	0.08	0.07	0.37
PF07687	M20_dimer	Domain	IPR011650	1	1	0	0	0	0	0	0	0	0	0	0	0	0	0	0	0	1	-	-1.07	-0.51	1.03	-0.71	-0.23	0.38	0.02	-0.08	1.18	0.16	3.63	1.61	-0.12	-0.76	0.52	0.92
PF07690	MFS_1	Family	IPR011701	13	108	0.217822	0.0990099	0.00990099	0.247525	0.039604	0.019802	0.019802	0.0990099	0	0.019802	0	0.019802	0.00990099	0.138614	0.029703	0.029703	0.00435788	0.16	-0.01	-0.26	0.64	-0.61	-0.51	-0.87	0.41	-0.81	-0.73	1.64	0.72	-1.41	0.03	-0.08	-0.37
PF07701	HNOBA	Domain	IPR011645	1	9	0	0.111111	0	0	0.111111	0	0	0	0	0	0	0	0.222222	0.222222	0	0.333333	-	-1.45	-0.2	0.64	-1.09	0.08	0	-0.36	-0.47	0.79	-0.22	3.24	1.22	0.59	-0.04	0.13	1.23
PF07703	A2M_BRD	Domain	IPR011625	1	5	0	0	0	0	0	0	0	0	0.2	0	0	0	0	0.8	0	0	-	-1.28	-0.72	0.82	-0.92	-0.44	0.17	-0.19	-0.29	1.66	-0.05	3.42	1.4	-0.33	0.64	0.3	0.02
PF07706	TAT_ubiq	Motif	IPR011715	1	1	1	0	0	0	0	0	0	0	0	0	0	0	0	0	0	0	-	-0.37	-0.51	1.03	-0.71	-0.23	0.38	0.02	-0.08	1.18	0.16	3.63	1.61	-0.12	-0.76	0.52	0.23
PF07707	BACK	Domain	IPR011705	4	9	0.111111	0.111111	0	0.111111	0	0.111111	0.111111	0	0.111111	0	0	0	0.111111	0.222222	0	0	-	-0.76	-0.2	0.64	-0.4	-0.62	0.69	0.33	-0.47	1.48	-0.22	3.24	1.22	0.19	-0.04	0.13	-0.16
PF07710	P53_tetramer	Motif	IPR010991	1	10	0	0	0.1	0.2	0	0	0	0	0	0	0	0	0	0.7	0	0	-	-1.49	-0.93	1.3	-0.03	-0.66	-0.04	-0.4	-0.51	0.75	-0.26	3.2	1.18	-0.55	0.9	0.09	-0.2
PF07714	PK_Tyr_Ser-Thr	Domain	IPR001245	53	677	0.158416	0.118812	0.019802	0.118812	0.039604	0.029703	0.0594059	0.0693069	0.029703	0.039604	0	0.019802	0.0792079	0.108911	0.039604	0.0693069	0.0058367	-0.07	0.19	0.15	-0.03	-0.68	-0.33	0	0.06	0.51	-0.11	1.02	0.39	0.2	-0.15	0.03	0.37
PF07724	AAA_2	Domain	IPR003959	2	5	0.2	0	0	0.2	0	0	0	0.2	0	0	0	0	0.2	0	0	0.2	-	-0.59	-0.72	0.82	-0.22	-0.44	0.17	-0.19	0.4	0.97	-0.05	3.42	1.4	0.36	-0.97	0.3	0.71
PF07731	Cu-oxidase_2	Domain	IPR011706	3	67	0.381443	0.0412371	0	0.134021	0.0618557	0.0309278	0.0412371	0.103093	0.0309278	0	0	0	0.103093	0.0721649	0	0	0.00925851	0.6	-0.71	-0.56	0.01	-0.21	-0.1	-0.18	0.41	0.69	-1.42	2.04	0.02	0.37	-0.55	-1.07	-1.36
PF07732	Cu-oxidase_3	Domain	IPR011707	3	106	0.148515	0.128713	0.0792079	0.178218	0.0693069	0.019802	0.039604	0.029703	0	0.029703	0	0.00990099	0.108911	0.0594059	0.049505	0.049505	0.00181833	-0.21	0.23	1.36	0.32	-0.12	-0.49	-0.34	-0.67	-0.79	-0.42	1.66	0.33	0.47	-0.78	0.34	0.05
PF07738	Sad1_UNC	Family	IPR012919	1	4	0.25	0	0	0	0.5	0	0	0	0	0	0	0	0	0.25	0	0	-	-0.54	-0.67	0.87	-0.87	0.7	0.22	-0.14	-0.25	1.01	0	3.46	1.45	-0.28	-0.23	0.35	0.06
PF07742	BTG	Family	IPR002087	1	2	0.5	0.5	0	0	0	0	0	0	0	0	0	0	0	0	0	0	-	-0.43	0.13	0.97	-0.76	-0.29	0.33	-0.04	-0.14	1.12	0.11	3.57	1.55	-0.18	-0.81	0.46	0.17
PF07748	Glyco_hydro_38C	Domain	IPR011682	1	6	0	0	0.168317	0.49505	0	0	0	0.168317	0	0	0	0.168317	0	0	0	0	-	-1.33	-0.77	1.46	0.42	-0.49	0.13	-0.24	0.35	0.92	-0.09	3.37	2.04	-0.38	-1.01	0.26	-0.03
PF07773	DUF1619	Family	IPR011677	2	2	0	0.5	0	0.5	0	0	0	0	0	0	0	0	0	0	0	0	-	-1.13	0.13	0.97	-0.07	-0.29	0.33	-0.04	-0.14	1.12	0.11	3.57	1.55	-0.18	-0.81	0.46	0.17
PF07774	EMC1_C	Domain	IPR011678	1	1	0	0	0	1	0	0	0	0	0	0	0	0	0	0	0	0	-	-1.07	-0.51	1.03	-0.01	-0.23	0.38	0.02	-0.08	1.18	0.16	3.63	1.61	-0.12	-0.76	0.52	0.23
PF07786	DUF1624	Family	IPR012429	1	7	0.287129	0	0	0.287129	0	0	0	0.138614	0	0	0	0	0	0.287129	0	0	-	-0.27	-0.81	0.73	0.09	-0.53	0.08	-0.28	0.31	0.87	-0.14	3.32	1.31	-0.42	0.04	0.21	-0.08
PF07787	TMEM43	Family	IPR012430	1	1	0	0	0	0	1	0	0	0	0	0	0	0	0	0	0	0	-	-1.07	-0.51	1.03	-0.71	0.46	0.38	0.02	-0.08	1.18	0.16	3.63	1.61	-0.12	-0.76	0.52	0.23
PF07810	TMC	Domain	IPR012496	1	4	0	0	0	0	0	0	0	0.5	0	0	0	0	0	0.5	0	0	-	-1.23	-0.67	0.87	-0.87	-0.39	0.22	-0.14	0.85	1.01	0	3.46	1.45	-0.28	0.18	0.35	0.06
PF07817	GLE1	Family	IPR012476	1	2	0.5	0	0	0	0	0	0	0	0	0	0	0	0	0.5	0	0	-	-0.43	-0.57	0.97	-0.76	-0.29	0.33	-0.04	-0.14	1.12	0.11	3.57	1.55	-0.18	-0.12	0.46	0.17
PF07831	PYNP_C	Domain	IPR013102	1	2	0.5	0	0	0	0	0	0	0	0	0	0	0	0	0	0	0.5	-	-0.43	-0.57	0.97	-0.76	-0.29	0.33	-0.04	-0.14	1.12	0.11	3.57	1.55	-0.18	-0.81	0.46	0.86
PF07837	FTCD_N	Domain	IPR012886	1	1	0	0	0	0	0	0	0	0	0	0	0	0	0	1	0	0	-	-1.07	-0.51	1.03	-0.71	-0.23	0.38	0.02	-0.08	1.18	0.16	3.63	1.61	-0.12	-0.06	0.52	0.23
PF07856	Orai-1	Family	IPR012446	1	9	0.333333	0.111111	0.111111	0.111111	0.111111	0.111111	0	0	0	0	0	0	0	0	0.111111	0	-	-0.07	-0.2	1.34	-0.4	0.08	0.69	-0.36	-0.47	0.79	-0.22	3.24	1.22	-0.51	-1.14	0.82	-0.16
PF07884	VKOR	Domain	IPR012932	1	19	0.257426	0.108911	0	0.049505	0	0.049505	0.158416	0	0.049505	0.108911	0	0	0.108911	0	0.108911	0	-	0	-0.13	0.31	-0.74	-0.95	0.35	0.69	-0.81	1.15	0.54	2.9	0.89	0.26	-1.48	0.89	-0.5
PF07885	Ion_trans_2	Family	IPR013099	6	15	0.264706	0.0686275	0	0.392157	0	0	0	0	0.0686275	0.0686275	0	0	0	0.0686275	0	0.0686275	-	-0.06	-0.42	0.43	0.64	-0.83	-0.22	-0.58	-0.68	1.27	0.26	3.03	1.01	-0.72	-0.66	-0.08	0.32
PF07910	Peptidase_C78	Family	IPR012462	1	3	0	0	0	0	0	0	0	0.333333	0	0.333333	0	0	0.333333	0	0	0	-	-1.18	-0.62	0.92	-0.82	-0.34	0.27	-0.09	0.5	1.07	0.74	3.52	1.5	0.46	-0.87	0.41	0.12
PF07915	PRKCSH	Family	IPR012913	1	3	0	0	0	0	0.333333	0.333333	0.333333	0	0	0	0	0	0	0	0	0	-	-1.18	-0.62	0.92	-0.82	0.35	0.97	0.6	-0.19	1.07	0.05	3.52	1.5	-0.23	-0.87	0.41	0.12
PF07965	Integrin_B_tail	Domain	IPR012896	2	2	0	0	0	0	0	0.5	0	0	0	0	0	0	0	0.5	0	0	-	-1.13	-0.57	0.97	-0.76	-0.29	1.02	-0.04	-0.14	1.12	0.11	3.57	1.55	-0.18	-0.12	0.46	0.17
PF07970	COPIIcoated_ERV	Family	IPR012936	1	2	0	0	0	1	0	0	0	0	0	0	0	0	0	0	0	0	-	-1.13	-0.57	0.97	0.34	-0.29	0.33	-0.04	-0.14	1.12	0.11	3.57	1.55	-0.18	-0.81	0.46	0.17
PF07973	tRNA_SAD	Domain	IPR012947	2	2	0	0	0	0	0	0	0	0	0	0	0	0	0.5	0	0	0.5	-	-1.13	-0.57	0.97	-0.76	-0.29	0.33	-0.04	-0.14	1.12	0.11	3.57	1.55	0.52	-0.81	0.46	0.86
PF07974	EGF_2	Domain	IPR013111	2	4	0	0.5	0	0	0	0	0	0.5	0	0	0	0	0	0	0	0	-	-1.23	0.43	0.87	-0.87	-0.39	0.22	-0.14	0.85	1.01	0	3.46	1.45	-0.28	-0.92	0.35	0.06
PF07984	NTP_transf_7	Domain	IPR012937	1	2	0	0	0	0	0	0	0	0.5	0	0	0	0	0.5	0	0	0	-	-1.13	-0.57	0.97	-0.76	-0.29	0.33	-0.04	0.55	1.12	0.11	3.57	1.55	0.52	-0.81	0.46	0.17
PF07986	TBCC	Domain	IPR012945	1	10	0	0	0	0.1	0.1	0	0.4	0	0	0	0	0	0.2	0.2	0	0	-	-1.49	-0.93	0.6	-0.44	0.04	-0.04	1.21	-0.51	0.75	-0.26	3.2	1.18	0.55	-0.08	0.09	-0.2
PF07989	Cnn_1N	Coiled-coil	IPR012943	1	1	0	0	1	0	0	0	0	0	0	0	0	0	0	0	0	0	-	-1.07	-0.51	1.72	-0.71	-0.23	0.38	0.02	-0.08	1.18	0.16	3.63	1.61	-0.12	-0.76	0.52	0.23
PF07992	Pyr_redox_2	Domain	IPR023753	4	10	0.3	0.1	0.1	0	0	0.2	0	0	0	0.1	0	0	0	0	0.1	0.1	-	-0.11	-0.24	1.3	-1.13	-0.66	1.06	-0.4	-0.51	0.75	0.43	3.2	1.18	-0.55	-1.18	0.78	0.5
PF07993	NAD_binding_4	Family	IPR013120	1	1	0	0	0	1	0	0	0	0	0	0	0	0	0	0	0	0	-	-1.07	-0.51	1.03	-0.01	-0.23	0.38	0.02	-0.08	1.18	0.16	3.63	1.61	-0.12	-0.76	0.52	0.23
PF08016	PKD_channel	Family	IPR013122	3	25	0.24	0.04	0	0.16	0	0.04	0.04	0.04	0.12	0	0	0	0.08	0.2	0.04	0	0.144595	0	-0.7	0.15	0.02	-1.11	0.2	-0.17	-0.27	1.68	-0.72	2.75	0.73	0.1	0.16	0.33	-0.65
PF08022	FAD_binding_8	Domain	IPR013112	2	17	0.0588235	0.176471	0.0588235	0.0588235	0.176471	0.117647	0	0.0588235	0	0	0	0	0.0588235	0.117647	0	0.117647	-	-1.04	0.21	1.06	-0.68	0.49	0.82	-0.64	-0.05	0.51	-0.5	2.96	0.94	-0.09	-0.32	-0.15	0.66
PF08030	NAD_binding_6	Domain	IPR013121	2	21	0.235294	0.0490196	0	0.421569	0	0	0	0	0	0.0980392	0	0.0980392	0.0490196	0	0	0.0490196	0.00184271	-0.05	-0.59	0.25	0.82	-1.01	-0.39	-0.76	-0.86	0.4	0.48	2.85	1.93	-0.2	-1.53	-0.26	0.14
PF08064	UME	Domain	IPR012993	1	1	1	0	0	0	0	0	0	0	0	0	0	0	0	0	0	0	-	-0.37	-0.51	1.03	-0.71	-0.23	0.38	0.02	-0.08	1.18	0.16	3.63	1.61	-0.12	-0.76	0.52	0.23
PF08068	DKCLD	Domain	IPR012960	1	13	0	0.0792079	0.227723	0	0.376238	0.0792079	0.0792079	0.0792079	0	0	0	0	0	0.0792079	0	0	-	-1.6	-0.35	1.88	-1.24	1.03	0.54	0.18	0.08	0.64	-0.37	3.09	1.07	-0.65	-0.6	-0.02	-0.31
PF08073	CHDNT	Domain	IPR012958	1	1	0	0	0	0	1	0	0	0	0	0	0	0	0	0	0	0	-	-1.07	-0.51	1.03	-0.71	0.46	0.38	0.02	-0.08	1.18	0.16	3.63	1.61	-0.12	-0.76	0.52	0.23
PF08084	PROCT	Domain	IPR012984	1	9	0	0.222222	0	0	0.111111	0	0	0.111111	0.222222	0	0	0	0.111111	0	0	0.222222	-	-1.45	0.2	0.64	-1.09	0.08	0	-0.36	0.22	1.89	-0.22	3.24	1.22	0.19	-1.14	0.13	0.94
PF08142	AARP2CN	Domain	IPR012948	1	1	0	0	0	0	0	0	0	0	0	0	0	0	0	1	0	0	-	-1.07	-0.51	1.03	-0.71	-0.23	0.38	0.02	-0.08	1.18	0.16	3.63	1.61	-0.12	-0.06	0.52	0.23
PF08150	FerB	Domain	IPR012561	1	1	1	0	0	0	0	0	0	0	0	0	0	0	0	0	0	0	-	-0.37	-0.51	1.03	-0.71	-0.23	0.38	0.02	-0.08	1.18	0.16	3.63	1.61	-0.12	-0.76	0.52	0.23
PF08151	FerI	Domain	IPR012968	1	1	0	0	0	1	0	0	0	0	0	0	0	0	0	0	0	0	-	-1.07	-0.51	1.03	-0.01	-0.23	0.38	0.02	-0.08	1.18	0.16	3.63	1.61	-0.12	-0.76	0.52	0.23
PF08165	FerA	Domain	IPR012560	1	2	0	0	0	1	0	0	0	0	0	0	0	0	0	0	0	0	-	-1.13	-0.57	0.97	0.34	-0.29	0.33	-0.04	-0.14	1.12	0.11	3.57	1.55	-0.18	-0.81	0.46	0.17
PF08205	C2-set_2	Domain	IPR013162	2	42	0.117647	0.235294	0	0.0980392	0.0980392	0.0686275	0.0980392	0.0686275	0	0	0	0	0.0196078	0.0980392	0.0980392	0	0.12527	-0.5	0.66	-0.2	-0.32	0.15	0.54	0.4	0.08	-0.05	-1.06	2.4	0.38	-0.65	-0.37	0.9	-1
PF08214	HAT_KAT11	Domain	IPR013178	2	18	0.0594059	0.108911	0	0	0.217822	0	0	0.0594059	0.0594059	0.108911	0	0	0.108911	0.168317	0.108911	0	-	-1.07	-0.1	0.34	-1.4	0.68	-0.31	-0.67	-0.08	1.18	0.57	2.93	0.91	0.29	-0.06	0.92	-0.47
PF08235	LNS2	Domain	IPR013209	1	1	0	0	0	0	1	0	0	0	0	0	0	0	0	0	0	0	-	-1.07	-0.51	1.03	-0.71	0.46	0.38	0.02	-0.08	1.18	0.16	3.63	1.61	-0.12	-0.76	0.52	0.23
PF08238	Sel1	Repeat	IPR006597	1	2	0	0	0	0	0.5	0	0	0	0	0.5	0	0	0	0	0	0	-	-1.13	-0.57	0.97	-0.76	0.4	0.33	-0.04	-0.14	1.12	0.8	3.57	1.55	-0.18	-0.81	0.46	0.17
PF08240	ADH_N	Domain	IPR013154	2	4	0	0.25	0	0	0	0	0	0.25	0	0	0	0	0.25	0.25	0	0	-	-1.23	0.02	0.87	-0.87	-0.39	0.22	-0.14	0.45	1.01	0	3.46	1.45	0.41	-0.23	0.35	0.06
PF08241	Methyltransf_11	Domain	IPR013216	1	1	0	0	0	1	0	0	0	0	0	0	0	0	0	0	0	0	-	-1.07	-0.51	1.03	-0.01	-0.23	0.38	0.02	-0.08	1.18	0.16	3.63	1.61	-0.12	-0.76	0.52	0.23
PF08246	Inhibitor_I29	Domain	IPR013201	2	3	0	0	0	0.333333	0	0	0	0	0	0.333333	0	0	0	0	0.333333	0	-	-1.18	-0.62	0.92	-0.12	-0.34	0.27	-0.09	-0.19	1.07	0.74	3.52	1.5	-0.23	-0.87	1.1	0.12
PF08264	Anticodon_1	Domain	IPR013155	3	7	0.29	0.14	0	0.14	0	0	0	0.29	0	0	0	0	0	0.14	0	0	-	-0.27	-0.12	0.73	-0.32	-0.53	0.08	-0.28	0.71	0.87	-0.14	3.32	1.31	-0.42	-0.37	0.21	-0.08
PF08266	Cadherin_2	Domain	IPR013164	1	2	1	0	0	0	0	0	0	0	0	0	0	0	0	0	0	0	-	-0.03	-0.57	0.97	-0.76	-0.29	0.33	-0.04	-0.14	1.12	0.11	3.57	1.55	-0.18	-0.81	0.46	0.17
PF08285	DPM3	Family	IPR013174	1	4	0.5	0.5	0	0	0	0	0	0	0	0	0	0	0	0	0	0	-	-0.13	0.43	0.87	-0.87	-0.39	0.22	-0.14	-0.25	1.01	0	3.46	1.45	-0.28	-0.92	0.35	0.06
PF08288	PIGA	Family	IPR013234	1	4	0.25	0	0	0	0	0	0	0.25	0	0	0	0	0.25	0	0.25	0	-	-0.54	-0.67	0.87	-0.87	-0.39	0.22	-0.14	0.45	1.01	0	3.46	1.45	0.41	-0.92	1.05	0.06
PF08314	Sec39	Family	IPR013244	1	6	0.168317	0.326733	0.168317	0.168317	0	0	0	0	0	0	0	0	0.168317	0	0	0	-	-0.63	0.33	1.46	-0.27	-0.49	0.13	-0.24	-0.34	0.92	-0.09	3.37	1.35	0.32	-1.01	0.26	-0.03
PF08324	PUL	Domain	IPR013535	1	1	0	0	1	0	0	0	0	0	0	0	0	0	0	0	0	0	-	-1.07	-0.51	1.72	-0.71	-0.23	0.38	0.02	-0.08	1.18	0.16	3.63	1.61	-0.12	-0.76	0.52	0.23
PF08332	CaMKII_AD	Domain	IPR013543	1	1	0	0	0	0	0	0	1	0	0	0	0	0	0	0	0	0	-	-1.07	-0.51	1.03	-0.71	-0.23	0.38	0.71	-0.08	1.18	0.16	3.63	1.61	-0.12	-0.76	0.52	0.23
PF08336	P4Ha_N	Family	IPR013547	1	1	0	0	0	0	0	0	0	1	0	0	0	0	0	0	0	0	-	-1.07	-0.51	1.03	-0.71	-0.23	0.38	0.02	0.61	1.18	0.16	3.63	1.61	-0.12	-0.76	0.52	0.23
PF08344	TRP_2	Family	IPR013555	1	1	0	0	0	0	0	1	0	0	0	0	0	0	0	0	0	0	-	-1.07	-0.51	1.03	-0.71	-0.23	1.08	0.02	-0.08	1.18	0.16	3.63	1.61	-0.12	-0.76	0.52	0.23
PF08357	SEFIR	Family	IPR013568	3	4	0	0	0	0	0.5	0	0	0	0	0.25	0	0	0	0.25	0	0	-	-1.23	-0.67	0.87	-0.87	0.7	0.22	-0.14	-0.25	1.01	0.69	3.46	1.45	-0.28	-0.23	0.35	0.06
PF08383	Maf_N	Family	IPR013592	1	3	0	1	0	0	0	0	0	0	0	0	0	0	0	0	0	0	-	-1.18	0.77	0.92	-0.82	-0.34	0.27	-0.09	-0.19	1.07	0.05	3.52	1.5	-0.23	-0.87	0.41	0.12
PF08385	DHC_N1	Family	IPR013594	2	30	0.10101	0.171717	0	0.030303	0.030303	0.030303	0	0.030303	0.030303	0	0	0	0.272727	0.232323	0	0.0707071	0.017643	-0.68	0.29	0.03	-1.01	-0.53	0.08	-0.97	-0.39	0.87	-0.83	2.63	0.61	1.08	0.33	-0.48	0.33
PF08393	DHC_N2	Family	IPR013602	4	22	0.176471	0	0	0.0490196	0.0490196	0	0.137255	0	0	0	0	0	0.0490196	0.313725	0	0.22549	0.0142444	-0.26	-1.31	0.22	-0.82	-0.34	-0.42	0.6	-0.89	0.37	-0.64	2.82	0.8	-0.23	0.52	-0.29	1.21
PF08403	AA_permease_N	Family	IPR013612	1	5	0	0	0	0	0.2	0.2	0.2	0	0	0	0	0	0	0.2	0	0.2	-	-1.28	-0.72	0.82	-0.92	0.25	0.86	0.5	-0.29	0.97	-0.05	3.42	1.4	-0.33	-0.27	0.3	0.71
PF08412	Ion_trans_N	Family	IPR013621	1	1	0	0	0	0	0	0	1	0	0	0	0	0	0	0	0	0	-	-1.07	-0.51	1.03	-0.71	-0.23	0.38	0.71	-0.08	1.18	0.16	3.63	1.61	-0.12	-0.76	0.52	0.23
PF08423	Rad51	Domain	IPR013632	4	16	0.122449	0.0612245	0.0612245	0.0612245	0.255102	0.0612245	0.122449	0	0	0	0	0	0	0.193878	0	0.0612245	-	-0.6	-0.45	1.09	-0.65	0.74	0.44	0.49	-0.72	0.54	-0.47	2.99	0.98	-0.75	0	-0.12	0.29
PF08429	PLU-1	Family	IPR013637	1	1	0	0	0	0	0	0	0	0	0	0	0	0	0	1	0	0	-	-1.07	-0.51	1.03	-0.71	-0.23	0.38	0.02	-0.08	1.18	0.16	3.63	1.61	-0.12	-0.06	0.52	0.23
PF08441	Integrin_alpha2	Family	IPR013649	2	15	0.326733	0	0	0.0693069	0.0693069	0.0693069	0	0.128713	0	0.0693069	0	0	0.19802	0	0.0693069	0	-	0.12	-1.11	0.43	-0.61	-0.14	0.48	-0.58	0.41	0.58	0.26	3.03	1.01	0.67	-1.36	0.61	-0.37
PF08442	ATP-grasp_2	Domain	IPR013650	1	2	0	0	0	0.5	0	0	0	0	0	0	0	0	0	0.5	0	0	-	-1.13	-0.57	0.97	-0.07	-0.29	0.33	-0.04	-0.14	1.12	0.11	3.57	1.55	-0.18	-0.12	0.46	0.17
PF08451	A_deaminase_N	Family	IPR013659	1	3	0.67	0	0	0.33	0	0	0	0	0	0	0	0	0	0	0	0	-	-0.08	-0.62	0.92	-0.12	-0.34	0.27	-0.09	-0.19	1.07	0.05	3.52	1.5	-0.23	-0.87	0.41	0.12
PF08454	RIH_assoc	Family	IPR013662	1	1	0	0	0	1	0	0	0	0	0	0	0	0	0	0	0	0	-	-1.07	-0.51	1.03	-0.01	-0.23	0.38	0.02	-0.08	1.18	0.16	3.63	1.61	-0.12	-0.76	0.52	0.23
PF08466	IRK_N	Family	IPR013673	1	1	0	0	0	0	0	0	0	0	0	0	0	0	0	1	0	0	-	-1.07	-0.51	1.03	-0.71	-0.23	0.38	0.02	-0.08	1.18	0.16	3.63	1.61	-0.12	-0.06	0.52	0.23
PF08473	VGCC_alpha2	Family	IPR013680	1	1	1	0	0	0	0	0	0	0	0	0	0	0	0	0	0	0	-	-0.37	-0.51	1.03	-0.71	-0.23	0.38	0.02	-0.08	1.18	0.16	3.63	1.61	-0.12	-0.76	0.52	0.23
PF08477	Roc	Domain	-	1	3	0	0	0	0	0	0.333333	0	0	0	0	0	0	0.333333	0.333333	0	0	-	-1.18	-0.62	0.92	-0.82	-0.34	0.97	-0.09	-0.19	1.07	0.05	3.52	1.5	0.46	-0.17	0.41	0.12
PF08513	LisH	Domain	IPR006594	1	2	0	0	0	0.5	0	0	0	0	0	0.5	0	0	0	0	0	0	-	-1.13	-0.57	0.97	-0.07	-0.29	0.33	-0.04	-0.14	1.12	0.8	3.57	1.55	-0.18	-0.81	0.46	0.17
PF08514	STAG	Family	IPR013721	2	4	0	0	0	0	0	0	0	0.5	0	0.25	0	0	0.25	0	0	0	-	-1.23	-0.67	0.87	-0.87	-0.39	0.22	-0.14	0.85	1.01	0.69	3.46	1.45	0.41	-0.92	0.35	0.06
PF08515	TGF_beta_GS	Family	IPR003605	4	8	0.122449	0	0	0.255102	0.255102	0	0	0	0	0	0	0	0.122449	0.122449	0.122449	0	-	-0.72	-0.85	0.68	0.05	0.52	0.04	-0.32	-0.43	0.83	-0.18	3.28	1.26	0.23	-0.41	0.86	-0.12
PF08526	PAD_N	Domain	IPR013732	1	1	0	1	0	0	0	0	0	0	0	0	0	0	0	0	0	0	-	-1.07	0.18	1.03	-0.71	-0.23	0.38	0.02	-0.08	1.18	0.16	3.63	1.61	-0.12	-0.76	0.52	0.23
PF08527	PAD_M	Domain	IPR013733	2	3	0	0	0	0	0	0.33	0	0	0	0	0	0	0	0	0.67	0	-	-1.18	-0.62	0.92	-0.82	-0.34	0.97	-0.09	-0.19	1.07	0.05	3.52	1.5	-0.23	-0.87	1.5	0.12
PF08540	HMG_CoA_synt_C	Domain	IPR013746	1	10	0.1	0.2	0	0.2	0.2	0	0	0	0.1	0.1	0	0	0	0.1	0	0	-	-0.8	0.17	0.6	-0.03	0.44	-0.04	-0.4	-0.51	1.45	0.43	3.2	1.18	-0.55	-0.49	0.09	-0.2
PF08543	Phos_pyr_kin	Family	IPR013749	1	3	0	0.333333	0	0	0	0	0	0.333333	0	0	0	0	0	0.333333	0	0	-	-1.18	0.07	0.92	-0.82	-0.34	0.27	-0.09	0.5	1.07	0.05	3.52	1.5	-0.23	-0.17	0.41	0.12
PF08544	GHMP_kinases_C	Family	IPR013750	3	18	0.0588235	0.382353	0	0.215686	0	0.0588235	0	0.107843	0	0.0588235	0	0.0588235	0	0.0588235	0	0	-	-1.07	0.88	0.34	0.21	-0.93	0.38	-0.67	0.32	0.48	0.16	2.93	1.61	-0.81	-0.76	-0.18	-0.47
PF08547	CIA30	Family	IPR013857	1	4	0	0	0	0.25	0.25	0	0	0	0	0	0	0	0	0.25	0	0.25	-	-1.23	-0.67	0.87	-0.18	0.3	0.22	-0.14	-0.25	1.01	0	3.46	1.45	-0.28	-0.23	0.35	0.76
PF08571	Yos1	Family	IPR013880	1	2	1	0	0	0	0	0	0	0	0	0	0	0	0	0	0	0	-	-0.03	-0.57	0.97	-0.76	-0.29	0.33	-0.04	-0.14	1.12	0.11	3.57	1.55	-0.18	-0.81	0.46	0.17
PF08572	PRP3	Domain	IPR013881	1	8	0.122449	0.122449	0	0.122449	0.387755	0	0	0	0	0	0	0	0.122449	0	0.122449	0	-	-0.72	-0.16	0.68	-0.36	0.81	0.04	-0.32	-0.43	0.83	-0.18	3.28	1.26	0.23	-1.1	0.86	-0.12
PF08610	Pex16	Family	IPR013919	1	1	0	1	0	0	0	0	0	0	0	0	0	0	0	0	0	0	-	-1.07	0.18	1.03	-0.71	-0.23	0.38	0.02	-0.08	1.18	0.16	3.63	1.61	-0.12	-0.76	0.52	0.23
PF08615	RNase_H2_suC	Family	IPR013924	1	6	0.33	0.17	0	0	0	0	0	0	0	0	0	0	0.17	0	0.33	0	-	-0.23	-0.07	0.77	-0.96	-0.49	0.13	-0.24	-0.34	0.92	-0.09	3.37	1.35	0.32	-1.01	1.36	-0.03
PF08617	CGI-121	Domain	IPR013926	1	2	0.5	0	0	0	0	0	0	0	0	0.5	0	0	0	0	0	0	-	-0.43	-0.57	0.97	-0.76	-0.29	0.33	-0.04	-0.14	1.12	0.8	3.57	1.55	-0.18	-0.81	0.46	0.17
PF08645	PNK3P	Family	IPR013954	1	2	0	0	0.5	0	0	0	0	0	0	0	0	0	0	0	0	0.5	-	-1.13	-0.57	1.67	-0.76	-0.29	0.33	-0.04	-0.14	1.12	0.11	3.57	1.55	-0.18	-0.81	0.46	0.86
PF08647	BRE1	Family	-	1	1	0	0	0	0	0	1	0	0	0	0	0	0	0	0	0	0	-	-1.07	-0.51	1.03	-0.71	-0.23	1.08	0.02	-0.08	1.18	0.16	3.63	1.61	-0.12	-0.76	0.52	0.23
PF08660	Alg14	Family	IPR013969	1	1	1	0	0	0	0	0	0	0	0	0	0	0	0	0	0	0	-	-0.37	-0.51	1.03	-0.71	-0.23	0.38	0.02	-0.08	1.18	0.16	3.63	1.61	-0.12	-0.76	0.52	0.23
PF08669	GCV_T_C	Domain	IPR013977	1	3	0	0	0	0	0	0	0	0	0	0	0	0	0	1	0	0	-	-1.18	-0.62	0.92	-0.82	-0.34	0.27	-0.09	-0.19	1.07	0.05	3.52	1.5	-0.23	0.52	0.41	0.12
PF08676	MutL_C	Domain	IPR014790	1	2	0	0	0	0	0.5	0	0	0	0	0	0	0	0	0	0	0.5	-	-1.13	-0.57	0.97	-0.76	0.4	0.33	-0.04	-0.14	1.12	0.11	3.57	1.55	-0.18	-0.81	0.46	0.86
PF08694	UFC1	Domain	IPR014806	1	2	0	0	0	0	0.5	0	0	0	0	0	0	0	0	0.5	0	0	-	-1.13	-0.57	0.97	-0.76	0.4	0.33	-0.04	-0.14	1.12	0.11	3.57	1.55	-0.18	-0.12	0.46	0.17
PF08696	Dna2	Family	IPR014808	1	2	0	0	0	0	0	0	0	0	0	0	0	0	0	0.5	0	0.5	-	-1.13	-0.57	0.97	-0.76	-0.29	0.33	-0.04	-0.14	1.12	0.11	3.57	1.55	-0.18	-0.12	0.46	0.86
PF08699	ArgoL1	Domain	IPR014811	1	1	1	0	0	0	0	0	0	0	0	0	0	0	0	0	0	0	-	-0.37	-0.51	1.03	-0.71	-0.23	0.38	0.02	-0.08	1.18	0.16	3.63	1.61	-0.12	-0.76	0.52	0.23
PF08702	Fib_alpha	Coiled-coil	IPR012290	2	7	0	0.29	0	0	0	0	0.14	0.43	0	0	0	0	0.14	0	0	0	-	-1.37	0.29	0.73	-1.01	-0.53	0.08	0.41	1	0.87	-0.14	3.32	1.31	0.27	-1.06	0.21	-0.08
PF08703	PLC-beta_C	Domain	IPR014815	1	1	0	0	0	0	0	0	1	0	0	0	0	0	0	0	0	0	-	-1.07	-0.51	1.03	-0.71	-0.23	0.38	0.71	-0.08	1.18	0.16	3.63	1.61	-0.12	-0.76	0.52	0.23
PF08709	Ins145_P3_rec	Domain	IPR014821	2	19	0	0.108911	0	0.524752	0	0	0	0.108911	0	0	0	0	0.257426	0	0	0	-	-1.79	-0.13	0.31	0.97	-0.95	-0.34	-0.7	0.29	0.45	-0.56	2.9	0.89	0.95	-1.48	-0.21	-0.5
PF08725	Integrin_b_cyt	Domain	IPR014836	1	2	0	0	0	0	0.5	0	0	0	0	0	0	0	0	0.5	0	0	-	-1.13	-0.57	0.97	-0.76	0.4	0.33	-0.04	-0.14	1.12	0.11	3.57	1.55	-0.18	-0.12	0.46	0.17
PF08736	FA	Family	IPR014847	1	2	0	0	0	0	0	0	0	0.5	0	0.5	0	0	0	0	0	0	-	-1.13	-0.57	0.97	-0.76	-0.29	0.33	-0.04	0.55	1.12	0.8	3.57	1.55	-0.18	-0.81	0.46	0.17
PF08740	BCS1_N	Domain	IPR014851	1	13	0.08	0	0	0.23	0.15	0	0	0	0	0	0	0	0.08	0.38	0.08	0	-	-0.91	-1.04	0.5	0.15	0.33	-0.15	-0.51	-0.62	0.64	-0.37	3.09	1.07	0.04	0.5	0.68	-0.31
PF08742	C8	Domain	IPR014853	2	9	0	0.111111	0	0	0.333333	0	0	0	0	0.111111	0	0	0	0	0.444444	0	-	-1.45	-0.2	0.64	-1.09	0.77	0	-0.36	-0.47	0.79	0.47	3.24	1.22	-0.51	-1.14	1.74	-0.16
PF08758	Cadherin_pro	Domain	IPR014868	1	1	0	0	0	0	0	0	0	0	0	0	0	0	0	1	0	0	-	-1.07	-0.51	1.03	-0.71	-0.23	0.38	0.02	-0.08	1.18	0.16	3.63	1.61	-0.12	-0.06	0.52	0.23
PF08773	CathepsinC_exc	Domain	IPR014882	1	5	0	0	0	0.6	0.2	0	0	0	0	0.2	0	0	0	0	0	0	-	-1.28	-0.72	0.82	0.47	0.25	0.17	-0.19	-0.29	0.97	0.64	3.42	1.4	-0.33	-0.97	0.3	0.02
PF08774	VRR_NUC	Domain	IPR014883	1	4	0	0	0	0.5	0.25	0	0	0	0	0	0	0	0	0.25	0	0	-	-1.23	-0.67	0.87	0.23	0.3	0.22	-0.14	-0.25	1.01	0	3.46	1.45	-0.28	-0.23	0.35	0.06
PF08801	Nucleoporin_N	Domain	IPR014908	1	1	0	0	0	0	0	0	0	0	0	0	0	0	0	1	0	0	-	-1.07	-0.51	1.03	-0.71	-0.23	0.38	0.02	-0.08	1.18	0.16	3.63	1.61	-0.12	-0.06	0.52	0.23
PF08840	BAAT_C	Domain	IPR014940	1	2	0.5	0	0	0.5	0	0	0	0	0	0	0	0	0	0	0	0	-	-0.43	-0.57	0.97	-0.07	-0.29	0.33	-0.04	-0.14	1.12	0.11	3.57	1.55	-0.18	-0.81	0.46	0.17
PF08934	Rb_C	Domain	IPR015030	1	1	0	0	0	0	0	0	0	1	0	0	0	0	0	0	0	0	-	-1.07	-0.51	1.03	-0.71	-0.23	0.38	0.02	0.61	1.18	0.16	3.63	1.61	-0.12	-0.76	0.52	0.23
PF08969	USP8_dimer	Domain	IPR015063	1	5	0	0	0	0	0	0	0	0	0	0.2	0.2	0	0.4	0.2	0	0	-	-1.28	-0.72	0.82	-0.92	-0.44	0.17	-0.19	-0.29	0.97	0.64	4.11	1.4	0.77	-0.27	0.3	0.02
PF08996	zf-DNA_Pol	Domain	IPR015088	2	2	1	0	0	0	0	0	0	0	0	0	0	0	0	0	0	0	-	-0.03	-0.57	0.97	-0.76	-0.29	0.33	-0.04	-0.14	1.12	0.11	3.57	1.55	-0.18	-0.81	0.46	0.17
PF08999	SP_C-Propep	Domain	IPR015091	1	2	0	0.5	0	0	0	0	0	0	0	0	0	0	0	0	0	0.5	-	-1.13	0.13	0.97	-0.76	-0.29	0.33	-0.04	-0.14	1.12	0.11	3.57	1.55	-0.18	-0.81	0.46	0.86
PF09011	HMG_box_2	Domain	IPR009071	1	1	1	0	0	0	0	0	0	0	0	0	0	0	0	0	0	0	-	-0.37	-0.51	1.03	-0.71	-0.23	0.38	0.02	-0.08	1.18	0.16	3.63	1.61	-0.12	-0.76	0.52	0.23
PF09030	Creb_binding	Domain	IPR014744	1	2	0	0.5	0	0	0	0.5	0	0	0	0	0	0	0	0	0	0	-	-1.13	0.13	0.97	-0.76	-0.29	1.02	-0.04	-0.14	1.12	0.11	3.57	1.55	-0.18	-0.81	0.46	0.17
PF09057	Smac_DIABLO	Domain	IPR015142	1	1	0	0	0	0	1	0	0	0	0	0	0	0	0	0	0	0	-	-1.07	-0.51	1.03	-0.71	0.46	0.38	0.02	-0.08	1.18	0.16	3.63	1.61	-0.12	-0.76	0.52	0.23
PF09067	EpoR_lig-bind	Domain	IPR015152	3	17	0.117647	0	0	0.0588235	0.117647	0.176471	0	0	0	0.117647	0	0.176471	0.0588235	0.117647	0	0.0588235	-	-0.63	-1.17	0.37	-0.68	0.2	1.11	-0.64	-0.75	0.51	0.6	2.96	2.33	-0.09	-0.32	-0.15	0.26
PF09068	EF-hand_2	Domain	IPR015153	1	1	1	0	0	0	0	0	0	0	0	0	0	0	0	0	0	0	-	-0.37	-0.51	1.03	-0.71	-0.23	0.38	0.02	-0.08	1.18	0.16	3.63	1.61	-0.12	-0.76	0.52	0.23
PF09069	EF-hand_3	Domain	IPR015154	1	1	0	0	0	0	0	0	0	0	1	0	0	0	0	0	0	0	-	-1.07	-0.51	1.03	-0.71	-0.23	0.38	0.02	-0.08	1.87	0.16	3.63	1.61	-0.12	-0.76	0.52	0.23
PF09070	PFU	Domain	IPR015155	1	1	0	0	0	0	0	0	0	0	0	0	0	0	1	0	0	0	-	-1.07	-0.51	1.03	-0.71	-0.23	0.38	0.02	-0.08	1.18	0.16	3.63	1.61	0.57	-0.76	0.52	0.23
PF09103	BRCA-2_OB1	Domain	IPR015187	1	3	0	0	0	0	0	0	0	0	0	0.33	0	0	0.67	0	0	0	-	-1.18	-0.62	0.92	-0.82	-0.34	0.27	-0.09	-0.19	1.07	0.74	3.52	1.5	0.87	-0.87	0.41	0.12
PF09104	BRCA-2_OB3	Domain	IPR015188	1	5	0	0.4	0	0.2	0.2	0	0	0	0	0	0	0	0	0	0.2	0	-	-1.28	0.38	0.82	-0.22	0.25	0.17	-0.19	-0.29	0.97	-0.05	3.42	1.4	-0.33	-0.97	1	0.02
PF09165	Ubiq-Cytc-red_N	Domain	IPR015248	1	1	0	0	0	1	0	0	0	0	0	0	0	0	0	0	0	0	-	-1.07	-0.51	1.03	-0.01	-0.23	0.38	0.02	-0.08	1.18	0.16	3.63	1.61	-0.12	-0.76	0.52	0.23
PF09169	BRCA-2_helical	Domain	IPR015252	1	8	0.505051	0	0	0.121212	0	0	0	0	0	0	0	0.121212	0	0.252525	0	0	-	0.2	-0.85	0.68	-0.36	-0.58	0.04	-0.32	-0.43	0.83	-0.18	3.28	1.96	-0.47	0	0.17	-0.12
PF09170	STN1_2	Domain	IPR015253	1	1	0	0	0	0	0	0	0	0	0	0	0	0	0	0	1	0	-	-1.07	-0.51	1.03	-0.71	-0.23	0.38	0.02	-0.08	1.18	0.16	3.63	1.61	-0.12	-0.76	1.21	0.23
PF09240	IL6Ra-bind	Domain	IPR015321	2	14	0	0	0	0.142857	0.214286	0	0.0714286	0.214286	0	0.214286	0	0	0.0714286	0	0	0.0714286	-	-1.64	-1.08	0.46	-0.18	0.59	-0.18	0.15	0.74	0.61	0.98	3.06	1.04	0	-1.32	-0.05	0.35
PF09258	Glyco_transf_64	Domain	IPR015338	2	3	0.67	0	0	0	0	0	0	0	0	0	0	0.33	0	0	0	0	-	-0.08	-0.62	0.92	-0.82	-0.34	0.27	-0.09	-0.19	1.07	0.05	3.52	2.19	-0.23	-0.87	0.41	0.12
PF09261	Alpha-mann_mid	Domain	IPR015341	1	7	0.14	0.29	0	0.14	0	0	0.43	0	0	0	0	0	0	0	0	0	-	-0.68	0.29	0.73	-0.32	-0.53	0.08	1.11	-0.39	0.87	-0.14	3.32	1.31	-0.42	-1.06	0.21	-0.08
PF09271	LAG1-DNAbind	Domain	IPR015351	1	5	0	0	0	0	0	0	0	0.2	0.2	0	0	0	0.4	0	0	0.2	-	-1.28	-0.72	0.82	-0.92	-0.44	0.17	-0.19	0.4	1.66	-0.05	3.42	1.4	0.77	-0.97	0.3	0.71
PF09279	EF-hand_like	Domain	IPR015359	1	1	0	0	0	0	0	0	0	1	0	0	0	0	0	0	0	0	-	-1.07	-0.51	1.03	-0.71	-0.23	0.38	0.02	0.61	1.18	0.16	3.63	1.61	-0.12	-0.76	0.52	0.23
PF09286	Pro-kuma_activ	Domain	IPR015366	1	9	0	0	0	0.444444	0.111111	0.111111	0	0	0	0	0	0	0	0.333333	0	0	-	-1.45	-0.89	0.64	0.52	0.08	0.69	-0.36	-0.47	0.79	-0.22	3.24	1.22	-0.51	0.24	0.13	-0.16
PF09294	Interfer-bind	Domain	IPR015373	1	3	0	0	0	0.67	0	0.33	0	0	0	0	0	0	0	0	0	0	-	-1.18	-0.62	0.92	0.28	-0.34	0.97	-0.09	-0.19	1.07	0.05	3.52	1.5	-0.23	-0.87	0.41	0.12
PF09298	FAA_hydrolase_N	Domain	IPR015377	1	4	0	0.25	0	0	0.25	0.25	0	0	0	0.25	0	0	0	0	0	0	-	-1.23	0.02	0.87	-0.87	0.3	0.91	-0.14	-0.25	1.01	0.69	3.46	1.45	-0.28	-0.92	0.35	0.06
PF09302	XLF	Family	IPR015381	1	2	0	0	0	0	0	0	0	0.5	0	0	0	0	0.5	0	0	0	-	-1.13	-0.57	0.97	-0.76	-0.29	0.33	-0.04	0.55	1.12	0.11	3.57	1.55	0.52	-0.81	0.46	0.17
PF09305	TACI-CRD2	Domain	IPR015384	1	2	0	0	0	0	0	0	0.5	0.5	0	0	0	0	0	0	0	0	-	-1.13	-0.57	0.97	-0.76	-0.29	0.33	0.66	0.55	1.12	0.11	3.57	1.55	-0.18	-0.81	0.46	0.17
PF09326	NADH_dhqG_C	Family	IPR015405	1	1	1	0	0	0	0	0	0	0	0	0	0	0	0	0	0	0	-	-0.37	-0.51	1.03	-0.71	-0.23	0.38	0.02	-0.08	1.18	0.16	3.63	1.61	-0.12	-0.76	0.52	0.23
PF09334	tRNA-synt_1g	Family	IPR015413	2	9	0	0.222222	0	0	0.111111	0	0	0	0.111111	0.222222	0	0	0.111111	0.111111	0.111111	0	-	-1.45	0.2	0.64	-1.09	0.08	0	-0.36	-0.47	1.48	0.88	3.24	1.22	0.19	-0.45	0.82	-0.16
PF09336	Vps4_C	Domain	IPR015415	1	4	0	0.25	0	0.25	0	0	0	0	0	0.25	0	0	0	0.25	0	0	-	-1.23	0.02	0.87	-0.18	-0.39	0.22	-0.14	-0.25	1.01	0.69	3.46	1.45	-0.28	-0.23	0.35	0.06
PF09341	Pcc1	Family	IPR015419	1	1	0	0	1	0	0	0	0	0	0	0	0	0	0	0	0	0	-	-1.07	-0.51	1.72	-0.71	-0.23	0.38	0.02	-0.08	1.18	0.16	3.63	1.61	-0.12	-0.76	0.52	0.23
PF09377	SBDS_C	Domain	IPR018978	1	2	0.5	0	0	0	0	0	0	0	0	0	0	0	0	0.5	0	0	-	-0.43	-0.57	0.97	-0.76	-0.29	0.33	-0.04	-0.14	1.12	0.11	3.57	1.55	-0.18	-0.12	0.46	0.17
PF09379	FERM_N	Domain	IPR018979	2	7	0.14	0	0.14	0.43	0	0	0	0	0	0.29	0	0	0	0	0	0	-	-0.68	-0.81	1.42	0.38	-0.53	0.08	-0.28	-0.39	0.87	0.96	3.32	1.31	-0.42	-1.06	0.21	-0.08
PF09380	FERM_C	Domain	IPR018980	2	17	0.176471	0.0588235	0	0.0588235	0.117647	0.0588235	0.117647	0.117647	0.0588235	0	0	0	0.117647	0.117647	0	0	-	-0.35	-0.48	0.37	-0.68	0.2	0.41	0.46	0.35	1.21	-0.5	2.96	0.94	0.32	-0.32	-0.15	-0.44
PF09402	MSC	Domain	IPR018996	1	1	0	0	0	0	0	0	1	0	0	0	0	0	0	0	0	0	-	-1.07	-0.51	1.03	-0.71	-0.23	0.38	0.71	-0.08	1.18	0.16	3.63	1.61	-0.12	-0.76	0.52	0.23
PF09468	RNase_H2-Ydr279	Domain	IPR019024	1	9	0.222222	0.111111	0.111111	0	0.333333	0	0	0	0	0.111111	0	0	0	0.111111	0	0	-	-0.36	-0.2	1.34	-1.09	0.77	0	-0.36	-0.47	0.79	0.47	3.24	1.22	-0.51	-0.45	0.13	-0.16
PF09470	Telethonin	Domain	IPR015667	1	3	0	0	0	0	0.333333	0	0	0	0	0	0	0	0	0.333333	0.333333	0	-	-1.18	-0.62	0.92	-0.82	0.35	0.27	-0.09	-0.19	1.07	0.05	3.52	1.5	-0.23	-0.17	1.1	0.12
PF09631	Sen15	Domain	IPR018593	1	3	0	0	0	0	0	0	0.333333	0	0.333333	0.333333	0	0	0	0	0	0	-	-1.18	-0.62	0.92	-0.82	-0.34	0.27	0.6	-0.19	1.76	0.74	3.52	1.5	-0.23	-0.87	0.41	0.12
PF09730	BicD	Coiled-coil	IPR018477	1	10	0	0	0.1	0	0.2	0.1	0.1	0.1	0	0	0	0	0.2	0.2	0	0	-	-1.49	-0.93	1.3	-1.13	0.44	0.65	0.29	0.19	0.75	-0.26	3.2	1.18	0.55	-0.08	0.09	-0.2
PF09733	VEFS-Box	Family	IPR019135	1	3	0	0	0	0	0	0.333333	0	0	0.333333	0	0	0	0.333333	0	0	0	-	-1.18	-0.62	0.92	-0.82	-0.34	0.97	-0.09	-0.19	1.76	0.05	3.52	1.5	0.46	-0.87	0.41	0.12
PF09735	Nckap1	Family	IPR019137	1	4	0.75	0	0	0	0	0	0	0	0	0	0	0	0.25	0	0	0	-	0.16	-0.67	0.87	-0.87	-0.39	0.22	-0.14	-0.25	1.01	0	3.46	1.45	0.41	-0.92	0.35	0.06
PF09742	Dymeclin	Family	-	1	3	0	0	0	0	0	0	0.333333	0.333333	0	0	0	0	0	0	0	0.333333	-	-1.18	-0.62	0.92	-0.82	-0.34	0.27	0.6	0.5	1.07	0.05	3.52	1.5	-0.23	-0.87	0.41	0.81
PF09749	HVSL	Family	IPR027521	1	3	0	0	0	0.333333	0	0	0	0.333333	0	0	0	0	0.333333	0	0	0	-	-1.18	-0.62	0.92	-0.12	-0.34	0.27	-0.09	0.5	1.07	0.05	3.52	1.5	0.46	-0.87	0.41	0.12
PF09754	PAC2	Family	IPR019151	1	1	0	0	0	0	0	0	0	1	0	0	0	0	0	0	0	0	-	-1.07	-0.51	1.03	-0.71	-0.23	0.38	0.02	0.61	1.18	0.16	3.63	1.61	-0.12	-0.76	0.52	0.23
PF09769	ApoO	Family	IPR019166	1	1	0	1	0	0	0	0	0	0	0	0	0	0	0	0	0	0	-	-1.07	0.18	1.03	-0.71	-0.23	0.38	0.02	-0.08	1.18	0.16	3.63	1.61	-0.12	-0.76	0.52	0.23
PF09773	Meckelin	Family	IPR019170	1	48	0.123711	0.0824742	0	0.103093	0.0824742	0.0618557	0.0412371	0.0824742	0.0412371	0.123711	0	0.0206186	0.0618557	0.175258	0	0	0.549044	-0.45	-0.22	-0.3	-0.24	0.05	0.44	-0.21	0.2	0.95	0.78	2.3	0.98	-0.06	0.12	-0.81	-1.1
PF09790	Hyccin	Family	IPR018619	1	2	0.5	0	0	0	0	0	0	0.5	0	0	0	0	0	0	0	0	-	-0.43	-0.57	0.97	-0.76	-0.29	0.33	-0.04	0.55	1.12	0.11	3.57	1.55	-0.18	-0.81	0.46	0.17
PF09799	Transmemb_17	Family	IPR019184	1	6	0.168317	0	0.168317	0.168317	0	0	0	0	0	0	0	0	0.168317	0.326733	0	0	-	-0.63	-0.77	1.46	-0.27	-0.49	0.13	-0.24	-0.34	0.92	-0.09	3.37	1.35	0.32	0.08	0.26	-0.03
PF09803	Pet100	Family	IPR018625	1	1	1	0	0	0	0	0	0	0	0	0	0	0	0	0	0	0	-	-0.37	-0.51	1.03	-0.71	-0.23	0.38	0.02	-0.08	1.18	0.16	3.63	1.61	-0.12	-0.76	0.52	0.23
PF09813	Coiled-coil_56	Coiled-coil	IPR018628	1	1	0	0	0	0	0	0	0	0	0	1	0	0	0	0	0	0	-	-1.07	-0.51	1.03	-0.71	-0.23	0.38	0.02	-0.08	1.18	0.86	3.63	1.61	-0.12	-0.76	0.52	0.23
PF09815	XK-related	Family	IPR018629	1	3	0	0	0	0	0	0	0	0.333333	0	0	0	0	0.333333	0	0	0.333333	-	-1.18	-0.62	0.92	-0.82	-0.34	0.27	-0.09	0.5	1.07	0.05	3.52	1.5	0.46	-0.87	0.41	0.81
PF09822	ABC_transp_aux	Family	IPR019196	1	1	0	0	0	0	0	1	0	0	0	0	0	0	0	0	0	0	-	-1.07	-0.51	1.03	-0.71	-0.23	1.08	0.02	-0.08	1.18	0.16	3.63	1.61	-0.12	-0.76	0.52	0.23
PF09825	BPL_N	Family	IPR019197	1	6	0	0.168317	0	0.326733	0.168317	0	0	0	0	0.168317	0	0	0	0.168317	0	0	-	-1.33	-0.07	0.77	0.13	0.2	0.13	-0.24	-0.34	0.92	0.6	3.37	1.35	-0.38	-0.32	0.26	-0.03
PF10034	Dpy19	Family	IPR018732	1	2	0	0	0	0	0	0	0	0	0	0	0	0	0	1	0	0	-	-1.13	-0.57	0.97	-0.76	-0.29	0.33	-0.04	-0.14	1.12	0.11	3.57	1.55	-0.18	0.29	0.46	0.17
PF10146	zf-C4H2	Family	IPR018482	1	14	0.141414	0.292929	0	0	0	0.141414	0.0707071	0	0	0	0	0	0	0.0707071	0.141414	0.141414	-	-0.54	0.53	0.46	-1.27	-0.8	0.91	0.15	-0.65	0.61	-0.41	3.06	1.04	-0.69	-0.63	1.05	0.76
PF10149	TM231	Family	IPR019306	1	5	0.4	0	0	0	0.2	0	0	0	0	0	0	0	0	0.2	0	0.2	-	-0.18	-0.72	0.82	-0.92	0.25	0.17	-0.19	-0.29	0.97	-0.05	3.42	1.4	-0.33	-0.27	0.3	0.71
PF10154	DUF2362	Family	IPR019311	1	1	1	0	0	0	0	0	0	0	0	0	0	0	0	0	0	0	-	-0.37	-0.51	1.03	-0.71	-0.23	0.38	0.02	-0.08	1.18	0.16	3.63	1.61	-0.12	-0.76	0.52	0.23
PF10156	Med17	Family	IPR019313	1	2	0.5	0	0	0	0	0	0	0	0	0	0	0	0	0	0.5	0	-	-0.43	-0.57	0.97	-0.76	-0.29	0.33	-0.04	-0.14	1.12	0.11	3.57	1.55	-0.18	-0.81	1.15	0.17
PF10162	G8	Domain	IPR019316	1	19	0.26	0.16	0	0.21	0	0.05	0	0	0	0.16	0	0	0.16	0	0	0	-	0	0.16	0.31	0.18	-0.95	0.35	-0.7	-0.81	0.45	0.83	2.9	0.89	0.54	-1.48	-0.21	-0.5
PF10168	Nup88	Family	IPR019321	1	1	0	0	0	0	0	0	0	0	0	0	0	0	0	0	1	0	-	-1.07	-0.51	1.03	-0.71	-0.23	0.38	0.02	-0.08	1.18	0.16	3.63	1.61	-0.12	-0.76	1.21	0.23
PF10181	PIG-H	Family	IPR019328	1	1	0	0	0	0	1	0	0	0	0	0	0	0	0	0	0	0	-	-1.07	-0.51	1.03	-0.71	0.46	0.38	0.02	-0.08	1.18	0.16	3.63	1.61	-0.12	-0.76	0.52	0.23
PF10183	ESSS	Family	IPR019329	1	1	0	0	0	0	0	0	0	0	0	0	0	0	0	0	0	1	-	-1.07	-0.51	1.03	-0.71	-0.23	0.38	0.02	-0.08	1.18	0.16	3.63	1.61	-0.12	-0.76	0.52	0.92
PF10193	Telomere_reg-2	Family	IPR019337	1	2	0.5	0	0	0	0	0	0	0	0	0	0	0	0	0.5	0	0	-	-0.43	-0.57	0.97	-0.76	-0.29	0.33	-0.04	-0.14	1.12	0.11	3.57	1.55	-0.18	-0.12	0.46	0.17
PF10203	Pet191_N	Family	IPR018793	1	1	1	0	0	0	0	0	0	0	0	0	0	0	0	0	0	0	-	-0.37	-0.51	1.03	-0.71	-0.23	0.38	0.02	-0.08	1.18	0.16	3.63	1.61	-0.12	-0.76	0.52	0.23
PF10204	DuoxA	Family	IPR018469	1	1	0	1	0	0	0	0	0	0	0	0	0	0	0	0	0	0	-	-1.07	0.18	1.03	-0.71	-0.23	0.38	0.02	-0.08	1.18	0.16	3.63	1.61	-0.12	-0.76	0.52	0.23
PF10229	MMADHC	Family	IPR019362	1	3	0.333333	0	0	0	0	0.333333	0	0	0	0.333333	0	0	0	0	0	0	-	-0.49	-0.62	0.92	-0.82	-0.34	0.97	-0.09	-0.19	1.07	0.74	3.52	1.5	-0.23	-0.87	0.41	0.12
PF10234	Cluap1	Family	IPR019366	1	2	0	0	0.5	0.5	0	0	0	0	0	0	0	0	0	0	0	0	-	-1.13	-0.57	1.67	-0.07	-0.29	0.33	-0.04	-0.14	1.12	0.11	3.57	1.55	-0.18	-0.81	0.46	0.17
PF10242	L_HMGIC_fpl	Family	IPR019372	1	6	0.326733	0	0	0	0.168317	0	0	0	0	0.168317	0	0	0.168317	0	0.168317	0	-	-0.23	-0.77	0.77	-0.96	0.2	0.13	-0.24	-0.34	0.92	0.6	3.37	1.35	0.32	-1.01	0.95	-0.03
PF10243	MIP-T3	Domain	IPR040468	1	3	0.333333	0.333333	0	0	0	0	0	0	0	0	0	0	0	0	0	0.333333	-	-0.49	0.07	0.92	-0.82	-0.34	0.27	-0.09	-0.19	1.07	0.05	3.52	1.5	-0.23	-0.87	0.41	0.81
PF10245	MRP-S22	Family	IPR019374	1	3	0.33	0	0	0	0	0	0	0	0	0	0	0	0	0.67	0	0	-	-0.49	-0.62	0.92	-0.82	-0.34	0.27	-0.09	-0.19	1.07	0.05	3.52	1.5	-0.23	0.23	0.41	0.12
PF10246	MRP-S35	Family	IPR019375	1	1	0	0	0	0	0	0	0	0	0	0	0	0	0	0	0	1	-	-1.07	-0.51	1.03	-0.71	-0.23	0.38	0.02	-0.08	1.18	0.16	3.63	1.61	-0.12	-0.76	0.52	0.92
PF10249	NDUFB10	Family	IPR019377	1	1	0	0	0	0	0	0	0	1	0	0	0	0	0	0	0	0	-	-1.07	-0.51	1.03	-0.71	-0.23	0.38	0.02	0.61	1.18	0.16	3.63	1.61	-0.12	-0.76	0.52	0.23
PF10251	PEN-2	Family	IPR019379	1	1	0	0	0	1	0	0	0	0	0	0	0	0	0	0	0	0	-	-1.07	-0.51	1.03	-0.01	-0.23	0.38	0.02	-0.08	1.18	0.16	3.63	1.61	-0.12	-0.76	0.52	0.23
PF10263	SprT-like	Domain	IPR006640	1	1	0	0	0	0	0	0	0	0	0	1	0	0	0	0	0	0	-	-1.07	-0.51	1.03	-0.71	-0.23	0.38	0.02	-0.08	1.18	0.86	3.63	1.61	-0.12	-0.76	0.52	0.23
PF10266	Strumpellin	Family	IPR019393	1	7	0.29	0.14	0.29	0	0.14	0	0	0.14	0	0	0	0	0	0	0	0	-	-0.27	-0.12	1.83	-1.01	0.16	0.08	-0.28	0.31	0.87	-0.14	3.32	1.31	-0.42	-1.06	0.21	-0.08
PF10273	WGG	Family	IPR019398	1	1	0	0	0	0	0	0	0	0	0	0	0	0	1	0	0	0	-	-1.07	-0.51	1.03	-0.71	-0.23	0.38	0.02	-0.08	1.18	0.16	3.63	1.61	0.57	-0.76	0.52	0.23
PF10276	zf-CHCC	Domain	IPR019401	1	2	0	0	0	0	0	0	1	0	0	0	0	0	0	0	0	0	-	-1.13	-0.57	0.97	-0.76	-0.29	0.33	1.06	-0.14	1.12	0.11	3.57	1.55	-0.18	-0.81	0.46	0.17
PF10277	Frag1	Family	IPR019402	2	7	0	0.14	0	0	0.29	0.14	0	0	0	0.29	0	0	0.14	0	0	0	-	-1.37	-0.12	0.73	-1.01	0.56	0.77	-0.28	-0.39	0.87	0.96	3.32	1.31	0.27	-1.06	0.21	-0.08
PF10291	muHD	Domain	IPR018808	1	1	0	0	0	0	0	0	0	0	0	0	0	0	1	0	0	0	-	-1.07	-0.51	1.03	-0.71	-0.23	0.38	0.02	-0.08	1.18	0.16	3.63	1.61	0.57	-0.76	0.52	0.23
PF10382	DUF2439	Family	IPR018838	1	1	1	0	0	0	0	0	0	0	0	0	0	0	0	0	0	0	-	-0.37	-0.51	1.03	-0.71	-0.23	0.38	0.02	-0.08	1.18	0.16	3.63	1.61	-0.12	-0.76	0.52	0.23
PF10396	TrmE_N	Family	IPR018948	1	1	1	0	0	0	0	0	0	0	0	0	0	0	0	0	0	0	-	-0.37	-0.51	1.03	-0.71	-0.23	0.38	0.02	-0.08	1.18	0.16	3.63	1.61	-0.12	-0.76	0.52	0.23
PF10397	ADSL_C	Domain	IPR019468	1	8	0	0	0	0	0.255102	0.122449	0	0.122449	0	0	0	0	0.122449	0.255102	0.122449	0	-	-1.41	-0.85	0.68	-1.05	0.52	0.73	-0.32	0.27	0.83	-0.18	3.28	1.26	0.23	0	0.86	-0.12
PF10401	IRF-3	Family	IPR019471	4	24	0.252525	0	0	0.0808081	0	0	0.171717	0.040404	0.040404	0.040404	0	0	0.0808081	0.040404	0.0808081	0.171717	0.133722	0.02	-1.36	0.17	-0.46	-1.09	-0.47	0.78	-0.25	1.01	0	2.77	0.75	0.12	-0.92	0.76	0.98
PF10404	BHD_2	Domain	IPR018327	1	1	0	0	0	0	0	0	0	0	0	1	0	0	0	0	0	0	-	-1.07	-0.51	1.03	-0.71	-0.23	0.38	0.02	-0.08	1.18	0.86	3.63	1.61	-0.12	-0.76	0.52	0.23
PF10409	PTEN_C2	Domain	IPR014020	1	30	0.17	0.03	0	0.1	0.1	0	0	0.03	0.13	0.07	0	0	0.17	0.1	0	0.1	0.00716499	-0.27	-0.81	0.03	-0.32	0.16	-0.61	-0.97	-0.39	1.79	0.27	2.63	0.61	0.68	-0.37	-0.48	0.62
PF10413	Rhodopsin_N	Domain	IPR019477	1	9	0	0.111111	0	0	0.222222	0.333333	0	0.333333	0	0	0	0	0	0	0	0	-	-1.45	-0.2	0.64	-1.09	0.48	1.38	-0.36	0.92	0.79	-0.22	3.24	1.22	-0.51	-1.14	0.13	-0.16
PF10415	FumaraseC_C	Domain	IPR018951	1	1	0	0	0	0	0	0	0	0	0	1	0	0	0	0	0	0	-	-1.07	-0.51	1.03	-0.71	-0.23	0.38	0.02	-0.08	1.18	0.86	3.63	1.61	-0.12	-0.76	0.52	0.23
PF10431	ClpB_D2-small	Domain	IPR019489	1	2	1	0	0	0	0	0	0	0	0	0	0	0	0	0	0	0	-	-0.03	-0.57	0.97	-0.76	-0.29	0.33	-0.04	-0.14	1.12	0.11	3.57	1.55	-0.18	-0.81	0.46	0.17
PF10436	BCDHK_Adom3	Family	IPR018955	2	2	0	0	0	0	0	0	0	0	0	0	0	0	0.5	0.5	0	0	-	-1.13	-0.57	0.97	-0.76	-0.29	0.33	-0.04	-0.14	1.12	0.11	3.57	1.55	0.52	-0.12	0.46	0.17
PF10479	FSA_C	Family	IPR018863	1	1	0	0	0	0	1	0	0	0	0	0	0	0	0	0	0	0	-	-1.07	-0.51	1.03	-0.71	0.46	0.38	0.02	-0.08	1.18	0.16	3.63	1.61	-0.12	-0.76	0.52	0.23
PF10482	CtIP_N	Coiled-coil	IPR019518	1	1	0	0	0	0	0	0	0	0	0	0	0	0	0	0	1	0	-	-1.07	-0.51	1.03	-0.71	-0.23	0.38	0.02	-0.08	1.18	0.16	3.63	1.61	-0.12	-0.76	1.21	0.23
PF10484	MRP-S23	Family	IPR023611	1	1	0	0	0	1	0	0	0	0	0	0	0	0	0	0	0	0	-	-1.07	-0.51	1.03	-0.01	-0.23	0.38	0.02	-0.08	1.18	0.16	3.63	1.61	-0.12	-0.76	0.52	0.23
PF10486	PI3K_1B_p101	Family	IPR019522	1	1	0	1	0	0	0	0	0	0	0	0	0	0	0	0	0	0	-	-1.07	0.18	1.03	-0.71	-0.23	0.38	0.02	-0.08	1.18	0.16	3.63	1.61	-0.12	-0.76	0.52	0.23
PF10488	PP1c_bdg	Domain	IPR019523	1	1	0	0	0	0	0	0	0	0	0	0	0	0	0	1	0	0	-	-1.07	-0.51	1.03	-0.71	-0.23	0.38	0.02	-0.08	1.18	0.16	3.63	1.61	-0.12	-0.06	0.52	0.23
PF10497	zf-4CXXC_R1	Domain	IPR018866	1	2	0	0	0	0	0	0	0	0	0	0	0	0	0	1	0	0	-	-1.13	-0.57	0.97	-0.76	-0.29	0.33	-0.04	-0.14	1.12	0.11	3.57	1.55	-0.18	0.29	0.46	0.17
PF10509	GalKase_gal_bdg	Domain	IPR019539	1	4	0.25	0.25	0	0.25	0	0	0.25	0	0	0	0	0	0	0	0	0	-	-0.54	0.02	0.87	-0.18	-0.39	0.22	0.55	-0.25	1.01	0	3.46	1.45	-0.28	-0.92	0.35	0.06
PF10510	PIG-S	Family	IPR019540	1	2	0.5	0	0	0	0	0	0	0	0	0	0	0	0.5	0	0	0	-	-0.43	-0.57	0.97	-0.76	-0.29	0.33	-0.04	-0.14	1.12	0.11	3.57	1.55	0.52	-0.81	0.46	0.17
PF10515	APP_amyloid	Family	IPR019543	1	6	0.83	0	0.17	0	0	0	0	0	0	0	0	0	0	0	0	0	-	0.47	-0.77	1.46	-0.96	-0.49	0.13	-0.24	-0.34	0.92	-0.09	3.37	1.35	-0.38	-1.01	0.26	-0.03
PF10521	Tti2	Family	IPR018870	1	2	0.5	0.5	0	0	0	0	0	0	0	0	0	0	0	0	0	0	-	-0.43	0.13	0.97	-0.76	-0.29	0.33	-0.04	-0.14	1.12	0.11	3.57	1.55	-0.18	-0.81	0.46	0.17
PF10524	NfI_DNAbd_pre-N	Family	IPR019548	1	1	0	0	0	0	0	0	0	0	0	0	0	0	0	1	0	0	-	-1.07	-0.51	1.03	-0.71	-0.23	0.38	0.02	-0.08	1.18	0.16	3.63	1.61	-0.12	-0.06	0.52	0.23
PF10540	Membr_traf_MHD	Domain	IPR019558	1	1	0	0	0	0	0	0	0	0	0	1	0	0	0	0	0	0	-	-1.07	-0.51	1.03	-0.71	-0.23	0.38	0.02	-0.08	1.18	0.86	3.63	1.61	-0.12	-0.76	0.52	0.23
PF10557	Cullin_Nedd8	Domain	IPR019559	1	1	0	0	0	0	0	0	0	0	0	0	0	0	0	1	0	0	-	-1.07	-0.51	1.03	-0.71	-0.23	0.38	0.02	-0.08	1.18	0.16	3.63	1.61	-0.12	-0.06	0.52	0.23
PF10559	Plug_translocon	Domain	IPR019561	1	1	1	0	0	0	0	0	0	0	0	0	0	0	0	0	0	0	-	-0.37	-0.51	1.03	-0.71	-0.23	0.38	0.02	-0.08	1.18	0.16	3.63	1.61	-0.12	-0.76	0.52	0.23
PF10562	CaM_bdg_C0	Domain	IPR018882	1	2	0	0.5	0	0	0	0	0	0	0	0	0	0	0	0.5	0	0	-	-1.13	0.13	0.97	-0.76	-0.29	0.33	-0.04	-0.14	1.12	0.11	3.57	1.55	-0.18	-0.12	0.46	0.17
PF10565	NMDAR2_C	Family	IPR018884	2	23	0.0909091	0.0909091	0.040404	0.040404	0.0909091	0.171717	0	0	0	0.040404	0	0	0.040404	0.262626	0.131313	0	0.0634088	-0.8	-0.24	0.89	-0.84	0.04	1.16	-0.81	-0.91	0.35	0.03	2.8	0.78	-0.26	0.36	1.07	-0.6
PF10570	Myelin-PO_C	Domain	IPR019566	1	4	0	0.25	0	0	0	0	0	0.25	0	0	0	0	0	0	0.5	0	-	-1.23	0.02	0.87	-0.87	-0.39	0.22	-0.14	0.45	1.01	0	3.46	1.45	-0.28	-0.92	1.45	0.06
PF10579	Rapsyn_N	Family	IPR019568	1	2	1	0	0	0	0	0	0	0	0	0	0	0	0	0	0	0	-	-0.03	-0.57	0.97	-0.76	-0.29	0.33	-0.04	-0.14	1.12	0.11	3.57	1.55	-0.18	-0.81	0.46	0.17
PF10589	NADH_4Fe-4S	Domain	IPR019575	1	4	0.25	0	0	0	0.25	0	0	0	0	0.25	0	0	0	0.25	0	0	-	-0.54	-0.67	0.87	-0.87	0.3	0.22	-0.14	-0.25	1.01	0.69	3.46	1.45	-0.28	-0.23	0.35	0.06
PF10590	PNP_phzG_C	Domain	IPR019576	1	5	0	0	0	0	0	0	0	0	0	0	0	0	0	0.8	0.2	0	-	-1.28	-0.72	0.82	-0.92	-0.44	0.17	-0.19	-0.29	0.97	-0.05	3.42	1.4	-0.33	0.64	1	0.02
PF10591	SPARC_Ca_bdg	Domain	IPR019577	1	2	0	0	0	0	0	0	0	0	0	0	0	0	0	0.5	0	0.5	-	-1.13	-0.57	0.97	-0.76	-0.29	0.33	-0.04	-0.14	1.12	0.11	3.57	1.55	-0.18	-0.12	0.46	0.86
PF10596	U6-snRNA_bdg	Domain	IPR019580	1	1	0	0	0	0	1	0	0	0	0	0	0	0	0	0	0	0	-	-1.07	-0.51	1.03	-0.71	0.46	0.38	0.02	-0.08	1.18	0.16	3.63	1.61	-0.12	-0.76	0.52	0.23
PF10601	zf-LITAF-like	Family	IPR006629	1	4	0.25	0.25	0	0	0	0.25	0	0	0.25	0	0	0	0	0	0	0	-	-0.54	0.02	0.87	-0.87	-0.39	0.91	-0.14	-0.25	1.71	0	3.46	1.45	-0.28	-0.92	0.35	0.06
PF10609	ParA	Family	IPR033756	1	5	0.4	0	0.2	0	0	0	0	0	0.2	0	0	0	0	0	0.2	0	-	-0.18	-0.72	1.51	-0.92	-0.44	0.17	-0.19	-0.29	1.66	-0.05	3.42	1.4	-0.33	-0.97	1	0.02
PF10613	Lig_chan-Glu_bd	Domain	IPR019594	3	22	0.0490196	0	0	0.0882353	0.0882353	0.0490196	0.137255	0.176471	0.0490196	0	0	0	0.137255	0.22549	0	0	0.272793	-1.18	-1.31	0.22	-0.41	0.06	0.27	0.6	0.72	1.07	-0.64	2.82	0.8	0.46	0.23	-0.29	-0.58
PF10644	Misat_Tub_SegII	Domain	IPR019605	1	1	1	0	0	0	0	0	0	0	0	0	0	0	0	0	0	0	-	-0.37	-0.51	1.03	-0.71	-0.23	0.38	0.02	-0.08	1.18	0.16	3.63	1.61	-0.12	-0.76	0.52	0.23
PF10660	MitoNEET_N	Domain	IPR019610	1	1	0	0	0	0	0	0	0	0	0	0	0	0	0	1	0	0	-	-1.07	-0.51	1.03	-0.71	-0.23	0.38	0.02	-0.08	1.18	0.16	3.63	1.61	-0.12	-0.06	0.52	0.23
PF11107	FANCF	Family	IPR035428	1	1	0	0	0	1	0	0	0	0	0	0	0	0	0	0	0	0	-	-1.07	-0.51	1.03	-0.01	-0.23	0.38	0.02	-0.08	1.18	0.16	3.63	1.61	-0.12	-0.76	0.52	0.23
PF11235	Med25_SD1	Domain	IPR021397	1	1	1	0	0	0	0	0	0	0	0	0	0	0	0	0	0	0	-	-0.37	-0.51	1.03	-0.71	-0.23	0.38	0.02	-0.08	1.18	0.16	3.63	1.61	-0.12	-0.76	0.52	0.23
PF11262	Tho2	Family	IPR021418	1	2	0	0	0	0	0.5	0	0	0	0	0.5	0	0	0	0	0	0	-	-1.13	-0.57	0.97	-0.76	0.4	0.33	-0.04	-0.14	1.12	0.8	3.57	1.55	-0.18	-0.81	0.46	0.17
PF11265	Med25_VWA	Family	IPR021419	1	1	0	0	0	0	0	0	0	0	0	1	0	0	0	0	0	0	-	-1.07	-0.51	1.03	-0.71	-0.23	0.38	0.02	-0.08	1.18	0.86	3.63	1.61	-0.12	-0.76	0.52	0.23
PF11380	Stealth_CR2	Family	IPR021520	1	8	0	0.122449	0	0	0.122449	0	0.255102	0	0.122449	0	0	0	0.255102	0.122449	0	0	-	-1.41	-0.16	0.68	-1.05	0.12	0.04	0.78	-0.43	1.53	-0.18	3.28	1.26	0.63	-0.41	0.17	-0.12
PF11411	DNA_ligase_IV	Family	IPR021536	1	1	1	0	0	0	0	0	0	0	0	0	0	0	0	0	0	0	-	-0.37	-0.51	1.03	-0.71	-0.23	0.38	0.02	-0.08	1.18	0.16	3.63	1.61	-0.12	-0.76	0.52	0.23
PF11413	HIF-1	Family	IPR021537	1	6	0.326733	0.168317	0.168317	0.168317	0	0	0	0	0.168317	0	0	0	0	0	0	0	-	-0.23	-0.07	1.46	-0.27	-0.49	0.13	-0.24	-0.34	1.61	-0.09	3.37	1.35	-0.38	-1.01	0.26	-0.03
PF11414	Suppressor_APC	Family	-	1	2	0	0	0	0	0.5	0	0	0	0	0	0	0	0	0.5	0	0	-	-1.13	-0.57	0.97	-0.76	0.4	0.33	-0.04	-0.14	1.12	0.11	3.57	1.55	-0.18	-0.12	0.46	0.17
PF11510	FA_FANCE	Family	IPR021025	1	1	0	0	0	0	0	0	0	0	0	0	0	0	0	0	1	0	-	-1.07	-0.51	1.03	-0.71	-0.23	0.38	0.02	-0.08	1.18	0.16	3.63	1.61	-0.12	-0.76	1.21	0.23
PF11527	ARL2_Bind_BART	Family	IPR023379	1	1	0	0	0	1	0	0	0	0	0	0	0	0	0	0	0	0	-	-1.07	-0.51	1.03	-0.01	-0.23	0.38	0.02	-0.08	1.18	0.16	3.63	1.61	-0.12	-0.76	0.52	0.23
PF11573	Med23	Family	IPR021629	1	4	0.25	0	0	0	0	0	0	0.25	0	0	0	0	0.25	0.25	0	0	-	-0.54	-0.67	0.87	-0.87	-0.39	0.22	-0.14	0.45	1.01	0	3.46	1.45	0.41	-0.23	0.35	0.06
PF11577	NEMO	Family	IPR021063	1	3	0	0	0	0	0	0	0	0	0	0	0	0	0	0.33	0	0.67	-	-1.18	-0.62	0.92	-0.82	-0.34	0.27	-0.09	-0.19	1.07	0.05	3.52	1.5	-0.23	-0.17	0.41	1.21
PF11587	Prion_bPrPp	Family	IPR025860	1	1	1	0	0	0	0	0	0	0	0	0	0	0	0	0	0	0	-	-0.37	-0.51	1.03	-0.71	-0.23	0.38	0.02	-0.08	1.18	0.16	3.63	1.61	-0.12	-0.76	0.52	0.23
PF11597	Med13_N	Domain	IPR021643	1	1	0	0	0	0	0	0	0	0	0	0	0	0	1	0	0	0	-	-1.07	-0.51	1.03	-0.71	-0.23	0.38	0.02	-0.08	1.18	0.16	3.63	1.61	0.57	-0.76	0.52	0.23
PF11598	COMP	Family	IPR024665	1	1	0	0	0	1	0	0	0	0	0	0	0	0	0	0	0	0	-	-1.07	-0.51	1.03	-0.01	-0.23	0.38	0.02	-0.08	1.18	0.16	3.63	1.61	-0.12	-0.76	0.52	0.23
PF11618	C2-C2_1	Domain	IPR021656	2	7	0.14	0	0	0	0.57	0	0	0.29	0	0	0	0	0	0	0	0	-	-0.68	-0.81	0.73	-1.01	1.08	0.08	-0.28	0.71	0.87	-0.14	3.32	1.31	-0.42	-1.06	0.21	-0.08
PF11627	HnRNPA1	Family	IPR021662	1	17	0.118812	0.118812	0	0	0	0.178218	0	0.118812	0.287129	0	0	0	0.0594059	0.118812	0	0	-	-0.63	-0.07	0.37	-1.37	-0.9	1.11	-0.64	0.35	2.31	-0.5	2.96	0.94	-0.09	-0.32	-0.15	-0.44
PF11636	Troponin-I_N	Family	IPR021666	1	3	1	0	0	0	0	0	0	0	0	0	0	0	0	0	0	0	-	0.21	-0.62	0.92	-0.82	-0.34	0.27	-0.09	-0.19	1.07	0.05	3.52	1.5	-0.23	-0.87	0.41	0.12
PF11640	TAN	Domain	IPR021668	1	2	0	0	0	0	0	0.5	0	0	0	0	0	0	0	0	0	0.5	-	-1.13	-0.57	0.97	-0.76	-0.29	1.02	-0.04	-0.14	1.12	0.11	3.57	1.55	-0.18	-0.81	0.46	0.86
PF11648	RIG-I_C-RD	Domain	IPR021673	1	3	0.67	0	0.33	0	0	0	0	0	0	0	0	0	0	0	0	0	-	-0.08	-0.62	1.61	-0.82	-0.34	0.27	-0.09	-0.19	1.07	0.05	3.52	1.5	-0.23	-0.87	0.41	0.12
PF11704	Folliculin	Family	IPR037520	1	4	0	0	0	0	0.5	0	0	0	0	0	0	0	0	0.25	0	0.25	-	-1.23	-0.67	0.87	-0.87	0.7	0.22	-0.14	-0.25	1.01	0	3.46	1.45	-0.28	-0.23	0.35	0.76
PF11717	Tudor-knot	Family	IPR025995	1	2	0	0	0	0	0	0	0	0	0	0.5	0	0	0	0.5	0	0	-	-1.13	-0.57	0.97	-0.76	-0.29	0.33	-0.04	-0.14	1.12	0.8	3.57	1.55	-0.18	-0.12	0.46	0.17
PF11719	Drc1-Sld2	Family	IPR021110	1	1	1	0	0	0	0	0	0	0	0	0	0	0	0	0	0	0	-	-0.37	-0.51	1.03	-0.71	-0.23	0.38	0.02	-0.08	1.18	0.16	3.63	1.61	-0.12	-0.76	0.52	0.23
PF11764	N-SET	Domain	IPR024657	1	1	0	0	0	0	0	0	0	0	0	0	0	1	0	0	0	0	-	-1.07	-0.51	1.03	-0.71	-0.23	0.38	0.02	-0.08	1.18	0.16	3.63	2.3	-0.12	-0.76	0.52	0.23
PF11799	IMS_C	Domain	IPR017961	1	1	0	0	0	0	0	0	0	0	0	0	0	0	0	1	0	0	-	-1.07	-0.51	1.03	-0.71	-0.23	0.38	0.02	-0.08	1.18	0.16	3.63	1.61	-0.12	-0.06	0.52	0.23
PF11851	DUF3371	Family	IPR021802	1	3	0	0	0	0	0.67	0	0	0	0	0	0	0	0	0	0	0.33	-	-1.18	-0.62	0.92	-0.82	0.76	0.27	-0.09	-0.19	1.07	0.05	3.52	1.5	-0.23	-0.87	0.41	0.81
PF11864	DUF3384	Family	IPR024584	1	13	0.54	0	0	0.15	0	0	0	0.08	0	0	0	0.15	0	0.08	0	0	-	0.48	-1.04	0.5	-0.14	-0.77	-0.15	-0.51	0.08	0.64	-0.37	3.09	2.17	-0.65	-0.6	-0.02	-0.31
PF11865	DUF3385	Family	IPR024585	1	1	0	0	0	0	0	0	0	0	0	0	0	0	0	1	0	0	-	-1.07	-0.51	1.03	-0.71	-0.23	0.38	0.02	-0.08	1.18	0.16	3.63	1.61	-0.12	-0.06	0.52	0.23
PF11894	Nup192	Family	IPR021827	1	1	1	0	0	0	0	0	0	0	0	0	0	0	0	0	0	0	-	-0.37	-0.51	1.03	-0.71	-0.23	0.38	0.02	-0.08	1.18	0.16	3.63	1.61	-0.12	-0.76	0.52	0.23
PF11916	Vac14_Fig4_bd	Domain	IPR021841	1	2	0	0.5	0	0	0.5	0	0	0	0	0	0	0	0	0	0	0	-	-1.13	0.13	0.97	-0.76	0.4	0.33	-0.04	-0.14	1.12	0.11	3.57	1.55	-0.18	-0.81	0.46	0.17
PF11918	Peptidase_S41_N	Domain	-	1	1	0	0	0	1	0	0	0	0	0	0	0	0	0	0	0	0	-	-1.07	-0.51	1.03	-0.01	-0.23	0.38	0.02	-0.08	1.18	0.16	3.63	1.61	-0.12	-0.76	0.52	0.23
PF11933	Na_trans_cytopl	Family	IPR024583	3	17	0.524752	0.0594059	0.0594059	0.237624	0	0	0.0594059	0	0	0	0	0	0	0	0	0.0594059	-	0.57	-0.48	1.06	0.24	-0.9	-0.28	0.05	-0.75	0.51	-0.5	2.96	0.94	-0.78	-1.42	-0.15	0.26
PF11934	DUF3452	Family	IPR024599	1	7	0	0.14	0	0	0	0.43	0	0	0	0	0	0	0	0	0	0.43	-	-1.37	-0.12	0.73	-1.01	-0.53	1.47	-0.28	-0.39	0.87	-0.14	3.32	1.31	-0.42	-1.06	0.21	1.31
PF11938	DUF3456	Family	IPR021852	1	1	0	0	0	1	0	0	0	0	0	0	0	0	0	0	0	0	-	-1.07	-0.51	1.03	-0.01	-0.23	0.38	0.02	-0.08	1.18	0.16	3.63	1.61	-0.12	-0.76	0.52	0.23
PF11969	DcpS_C	Family	-	1	8	0.505051	0	0	0	0	0	0	0.121212	0	0	0	0	0.121212	0.252525	0	0	-	0.2	-0.85	0.68	-1.05	-0.58	0.04	-0.32	0.27	0.83	-0.18	3.28	1.26	0.23	0	0.17	-0.12
PF12004	DUF3498	Family	IPR021887	1	6	0	0.33	0	0	0.17	0	0	0	0	0	0	0	0	0.5	0	0	-	-1.33	0.33	0.77	-0.96	0.2	0.13	-0.24	-0.34	0.92	-0.09	3.37	1.35	-0.38	0.37	0.26	-0.03
PF12012	DUF3504	Family	IPR021893	1	1	0	0	0	0	0	1	0	0	0	0	0	0	0	0	0	0	-	-1.07	-0.51	1.03	-0.71	-0.23	1.08	0.02	-0.08	1.18	0.16	3.63	1.61	-0.12	-0.76	0.52	0.23
PF12022	DUF3510	Family	IPR024603	1	1	0	0	0	0	0	0	0	0	1	0	0	0	0	0	0	0	-	-1.07	-0.51	1.03	-0.71	-0.23	0.38	0.02	-0.08	1.87	0.16	3.63	1.61	-0.12	-0.76	0.52	0.23
PF12031	BAF250_C	Family	IPR033388	1	4	0	0.25	0	0.25	0.25	0	0.25	0	0	0	0	0	0	0	0	0	-	-1.23	0.02	0.87	-0.18	0.3	0.22	0.55	-0.25	1.01	0	3.46	1.45	-0.28	-0.92	0.35	0.06
PF12036	DUF3522	Family	IPR021910	1	4	0.25	0.5	0	0	0	0	0	0.25	0	0	0	0	0	0	0	0	-	-0.54	0.43	0.87	-0.87	-0.39	0.22	-0.14	0.45	1.01	0	3.46	1.45	-0.28	-0.92	0.35	0.06
PF12037	DUF3523	Family	IPR021911	1	2	0	0	0	1	0	0	0	0	0	0	0	0	0	0	0	0	-	-1.13	-0.57	0.97	0.34	-0.29	0.33	-0.04	-0.14	1.12	0.11	3.57	1.55	-0.18	-0.81	0.46	0.17
PF12047	DNMT1-RFD	Domain	IPR022702	1	1	0	0	0	0	0	0	0	0	0	1	0	0	0	0	0	0	-	-1.07	-0.51	1.03	-0.71	-0.23	0.38	0.02	-0.08	1.18	0.86	3.63	1.61	-0.12	-0.76	0.52	0.23
PF12134	PRP8_domainIV	Domain	IPR021983	1	2	0	0	0	0	0.5	0	0	0	0	0	0	0	0	0.5	0	0	-	-1.13	-0.57	0.97	-0.76	0.4	0.33	-0.04	-0.14	1.12	0.11	3.57	1.55	-0.18	-0.12	0.46	0.17
PF12144	Med12-PQL	Domain	IPR021989	1	1	0	1	0	0	0	0	0	0	0	0	0	0	0	0	0	0	-	-1.07	0.18	1.03	-0.71	-0.23	0.38	0.02	-0.08	1.18	0.16	3.63	1.61	-0.12	-0.76	0.52	0.23
PF12145	Med12-LCEWAV	Domain	IPR021990	1	4	0	0	0	0	0	0	0	0	0	0	0	0	0	1	0	0	-	-1.23	-0.67	0.87	-0.87	-0.39	0.22	-0.14	-0.25	1.01	0	3.46	1.45	-0.28	0.69	0.35	0.06
PF12146	Hydrolase_4	Family	IPR022742	1	2	0.5	0	0	0	0	0	0	0.5	0	0	0	0	0	0	0	0	-	-0.43	-0.57	0.97	-0.76	-0.29	0.33	-0.04	0.55	1.12	0.11	3.57	1.55	-0.18	-0.81	0.46	0.17
PF12157	DUF3591	Family	IPR022591	1	3	0	0.333333	0	0	0	0	0	0.333333	0	0	0	0	0	0.333333	0	0	-	-1.18	0.07	0.92	-0.82	-0.34	0.27	-0.09	0.5	1.07	0.05	3.52	1.5	-0.23	-0.17	0.41	0.12
PF12166	Piezo_RRas_bdg	Family	IPR031334	2	12	0	0	0.0808081	0.0808081	0.252525	0	0	0	0	0	0	0	0.252525	0.333333	0	0	-	-1.57	-1.01	1.22	-0.51	0.66	-0.12	-0.48	-0.58	0.68	-0.34	3.13	1.11	0.77	0.35	0.02	-0.27
PF12234	Rav1p_C	Family	IPR022033	1	1	1	0	0	0	0	0	0	0	0	0	0	0	0	0	0	0	-	-0.37	-0.51	1.03	-0.71	-0.23	0.38	0.02	-0.08	1.18	0.16	3.63	1.61	-0.12	-0.76	0.52	0.23
PF12254	DNA_pol_alpha_N	Family	IPR024647	2	2	0	1	0	0	0	0	0	0	0	0	0	0	0	0	0	0	-	-1.13	0.53	0.97	-0.76	-0.29	0.33	-0.04	-0.14	1.12	0.11	3.57	1.55	-0.18	-0.81	0.46	0.17
PF12257	IML1	Family	IPR027244	1	1	1	0	0	0	0	0	0	0	0	0	0	0	0	0	0	0	-	-0.37	-0.51	1.03	-0.71	-0.23	0.38	0.02	-0.08	1.18	0.16	3.63	1.61	-0.12	-0.76	0.52	0.23
PF12284	HoxA13_N	Family	IPR022067	1	1	0	0	0	1	0	0	0	0	0	0	0	0	0	0	0	0	-	-1.07	-0.51	1.03	-0.01	-0.23	0.38	0.02	-0.08	1.18	0.16	3.63	1.61	-0.12	-0.76	0.52	0.23
PF12297	EVC2_like	Family	IPR022076	1	1	0	0	0	1	0	0	0	0	0	0	0	0	0	0	0	0	-	-1.07	-0.51	1.03	-0.01	-0.23	0.38	0.02	-0.08	1.18	0.16	3.63	1.61	-0.12	-0.76	0.52	0.23
PF12310	Elf-1_N	Family	IPR022084	1	1	0	1	0	0	0	0	0	0	0	0	0	0	0	0	0	0	-	-1.07	0.18	1.03	-0.71	-0.23	0.38	0.02	-0.08	1.18	0.16	3.63	1.61	-0.12	-0.76	0.52	0.23
PF12336	SOXp	Family	IPR022097	1	1	1	0	0	0	0	0	0	0	0	0	0	0	0	0	0	0	-	-0.37	-0.51	1.03	-0.71	-0.23	0.38	0.02	-0.08	1.18	0.16	3.63	1.61	-0.12	-0.76	0.52	0.23
PF12349	Sterol-sensing	Family	IPR000731	1	29	0.383838	0.141414	0.141414	0.0707071	0.0707071	0.030303	0.0707071	0	0	0.030303	0	0	0.030303	0.030303	0	0	0.00858496	0.44	0.13	1.67	-0.58	-0.11	0.1	0.15	-1.06	0.2	-0.12	2.65	0.63	-0.4	-1.04	-0.46	-0.75
PF12352	V-SNARE_C	Domain	-	1	1	0	0	1	0	0	0	0	0	0	0	0	0	0	0	0	0	-	-1.07	-0.51	1.72	-0.71	-0.23	0.38	0.02	-0.08	1.18	0.16	3.63	1.61	-0.12	-0.76	0.52	0.23
PF12360	Pax7	Family	IPR022106	1	1	0	0	0	0	0	1	0	0	0	0	0	0	0	0	0	0	-	-1.07	-0.51	1.03	-0.71	-0.23	1.08	0.02	-0.08	1.18	0.16	3.63	1.61	-0.12	-0.76	0.52	0.23
PF12369	GnHR_trans	Family	IPR024635	1	2	0	0.5	0	0.5	0	0	0	0	0	0	0	0	0	0	0	0	-	-1.13	0.13	0.97	-0.07	-0.29	0.33	-0.04	-0.14	1.12	0.11	3.57	1.55	-0.18	-0.81	0.46	0.17
PF12403	Pax2_C	Family	IPR022130	1	2	0	0	0	0	1	0	0	0	0	0	0	0	0	0	0	0	-	-1.13	-0.57	0.97	-0.76	0.81	0.33	-0.04	-0.14	1.12	0.11	3.57	1.55	-0.18	-0.81	0.46	0.17
PF12416	DUF3668	Family	IPR022136	1	2	1	0	0	0	0	0	0	0	0	0	0	0	0	0	0	0	-	-0.03	-0.57	0.97	-0.76	-0.29	0.33	-0.04	-0.14	1.12	0.11	3.57	1.55	-0.18	-0.81	0.46	0.17
PF12424	ATP_Ca_trans_C	Family	IPR022141	1	2	0	0	0	0.5	0.5	0	0	0	0	0	0	0	0	0	0	0	-	-1.13	-0.57	0.97	-0.07	0.4	0.33	-0.04	-0.14	1.12	0.11	3.57	1.55	-0.18	-0.81	0.46	0.17
PF12444	Sox_N	Family	IPR022151	1	2	0	0	0	1	0	0	0	0	0	0	0	0	0	0	0	0	-	-1.13	-0.57	0.97	0.34	-0.29	0.33	-0.04	-0.14	1.12	0.11	3.57	1.55	-0.18	-0.81	0.46	0.17
PF12455	Dynactin	Family	IPR022157	1	2	0	0.5	0	0	0	0	0	0	0	0	0	0	0	0	0.5	0	-	-1.13	0.13	0.97	-0.76	-0.29	0.33	-0.04	-0.14	1.12	0.11	3.57	1.55	-0.18	-0.81	1.15	0.17
PF12470	SUFU_C	Family	IPR024314	1	1	0	1	0	0	0	0	0	0	0	0	0	0	0	0	0	0	-	-1.07	0.18	1.03	-0.71	-0.23	0.38	0.02	-0.08	1.18	0.16	3.63	1.61	-0.12	-0.76	0.52	0.23
PF12485	SLY	Family	IPR021090	1	7	0.141414	0	0	0	0.141414	0.141414	0	0	0	0.141414	0	0.141414	0	0	0	0.292929	-	-0.68	-0.81	0.73	-1.01	0.16	0.77	-0.28	-0.39	0.87	0.55	3.32	2	-0.42	-1.06	0.21	1.02
PF12529	Xylo_C	Family	IPR024448	1	1	0	0	0	0	0	0	0	0	0	0	0	0	0	1	0	0	-	-1.07	-0.51	1.03	-0.71	-0.23	0.38	0.02	-0.08	1.18	0.16	3.63	1.61	-0.12	-0.06	0.52	0.23
PF12560	RAG1_imp_bd	Family	IPR035714	1	6	0.17	0	0	0	0	0	0	0	0	0	0	0	0	0.83	0	0	-	-0.63	-0.77	0.77	-0.96	-0.49	0.13	-0.24	-0.34	0.92	-0.09	3.37	1.35	-0.38	0.78	0.26	-0.03
PF12569	NARP1	Family	IPR021183	1	1	0	1	0	0	0	0	0	0	0	0	0	0	0	0	0	0	-	-1.07	0.18	1.03	-0.71	-0.23	0.38	0.02	-0.08	1.18	0.16	3.63	1.61	-0.12	-0.76	0.52	0.23
PF12595	Rhomboid_SP	Family	IPR022241	1	2	0.5	0.5	0	0	0	0	0	0	0	0	0	0	0	0	0	0	-	-0.43	0.13	0.97	-0.76	-0.29	0.33	-0.04	-0.14	1.12	0.11	3.57	1.55	-0.18	-0.81	0.46	0.17
PF12597	DUF3767	Family	IPR022533	1	1	0	0	0	0	1	0	0	0	0	0	0	0	0	0	0	0	-	-1.07	-0.51	1.03	-0.71	0.46	0.38	0.02	-0.08	1.18	0.16	3.63	1.61	-0.12	-0.76	0.52	0.23
PF12598	TBX	Family	IPR022582	1	1	0	0	0	0	0	0	0	0	0	0	0	0	0	1	0	0	-	-1.07	-0.51	1.03	-0.71	-0.23	0.38	0.02	-0.08	1.18	0.16	3.63	1.61	-0.12	-0.06	0.52	0.23
PF12612	TFCD_C	Family	IPR022577	1	1	0	0	0	1	0	0	0	0	0	0	0	0	0	0	0	0	-	-1.07	-0.51	1.03	-0.01	-0.23	0.38	0.02	-0.08	1.18	0.16	3.63	1.61	-0.12	-0.76	0.52	0.23
PF12624	Chorein_N	Family	IPR026854	1	1	0	0	0	1	0	0	0	0	0	0	0	0	0	0	0	0	-	-1.07	-0.51	1.03	-0.01	-0.23	0.38	0.02	-0.08	1.18	0.16	3.63	1.61	-0.12	-0.76	0.52	0.23
PF12631	MnmE_helical	Family	IPR025867	1	10	0.3	0.2	0	0	0	0	0	0	0	0	0	0	0.1	0.1	0.1	0.2	-	-0.11	0.17	0.6	-1.13	-0.66	-0.04	-0.4	-0.51	0.75	-0.26	3.2	1.18	0.15	-0.49	0.78	0.9
PF12661	hEGF	Domain	IPR013032	2	6	0	0	0	0	0	0	0.83	0.17	0	0	0	0	0	0	0	0	-	-1.33	-0.77	0.77	-0.96	-0.49	0.13	1.56	0.35	0.92	-0.09	3.37	1.35	-0.38	-1.01	0.26	-0.03
PF12662	cEGF	Domain	IPR026823	4	58	0	0.07	0	0	0.07	0	0.76	0	0	0	0	0	0.1	0	0	0	4.66026e-103	-2.54	-0.37	-0.44	-2.18	-0.09	-1.09	2.36	-1.55	-0.29	-1.31	2.16	0.14	0.35	-2.23	-0.95	-1.24
PF12698	ABC2_membrane_3	Family	-	4	113	0.0891089	0.138614	0.029703	0.346535	0.029703	0.039604	0.019802	0.0792079	0.00990099	0.049505	0	0.00990099	0.049505	0.029703	0	0.0792079	1.61667e-09	-0.7	0.3	0.39	0.96	-0.87	0.15	-0.91	0.19	-0.16	0.08	1.6	0.27	-0.2	-1.4	-1.51	0.5
PF12701	LSM14	Domain	IPR025609	1	1	0	0	0	0	0	0	0	0	0	1	0	0	0	0	0	0	-	-1.07	-0.51	1.03	-0.71	-0.23	0.38	0.02	-0.08	1.18	0.86	3.63	1.61	-0.12	-0.76	0.52	0.23
PF12705	PDDEXK_1	Domain	IPR038726	1	1	0	0	0	0	0	0	0	0	0	1	0	0	0	0	0	0	-	-1.07	-0.51	1.03	-0.71	-0.23	0.38	0.02	-0.08	1.18	0.86	3.63	1.61	-0.12	-0.76	0.52	0.23
PF12706	Lactamase_B_2	Domain	IPR001279	1	1	0	0	0	0	1	0	0	0	0	0	0	0	0	0	0	0	-	-1.07	-0.51	1.03	-0.71	0.46	0.38	0.02	-0.08	1.18	0.16	3.63	1.61	-0.12	-0.76	0.52	0.23
PF12738	PTCB-BRCT	Family	IPR001357	1	3	0	0	0	0	0.333333	0.333333	0	0.333333	0	0	0	0	0	0	0	0	-	-1.18	-0.62	0.92	-0.82	0.35	0.97	-0.09	0.5	1.07	0.05	3.52	1.5	-0.23	-0.87	0.41	0.12
PF12765	Cohesin_HEAT	Family	IPR026003	1	1	0	0	0	0	0	0	0	0	0	0	0	0	1	0	0	0	-	-1.07	-0.51	1.03	-0.71	-0.23	0.38	0.02	-0.08	1.18	0.16	3.63	1.61	0.57	-0.76	0.52	0.23
PF12769	PNTB_4TM	Family	IPR024605	1	1	1	0	0	0	0	0	0	0	0	0	0	0	0	0	0	0	-	-0.37	-0.51	1.03	-0.71	-0.23	0.38	0.02	-0.08	1.18	0.16	3.63	1.61	-0.12	-0.76	0.52	0.23
PF12772	GHBP	Family	IPR025871	1	1	0	0	0	0	0	0	0	0	0	0	0	0	0	0	0	1	-	-1.07	-0.51	1.03	-0.71	-0.23	0.38	0.02	-0.08	1.18	0.16	3.63	1.61	-0.12	-0.76	0.52	0.92
PF12774	AAA_6	Domain	IPR035699	6	7	0.142857	0.142857	0	0.142857	0	0.142857	0.142857	0	0	0	0	0	0	0.142857	0	0.142857	-	-0.68	-0.12	0.73	-0.32	-0.53	0.77	0.41	-0.39	0.87	-0.14	3.32	1.31	-0.42	-0.37	0.21	0.62
PF12775	AAA_7	Domain	-	1	11	0	0.181818	0	0	0.0909091	0.0909091	0.0909091	0.0909091	0	0.181818	0	0	0.272727	0	0	0	-	-1.53	0.13	0.57	-1.17	0	0.61	0.25	0.15	0.71	0.8	3.16	1.15	0.8	-1.22	0.05	-0.24
PF12777	MT	Domain	IPR024743	7	22	0.137255	0.0490196	0	0.22549	0.0490196	0	0	0	0	0.0490196	0	0	0.0882353	0.176471	0.22549	0	0.0149641	-0.49	-0.62	0.22	0.28	-0.34	-0.42	-0.78	-0.89	0.37	0.05	2.82	0.8	0.17	0.05	1.5	-0.58
PF12780	AAA_8	Domain	IPR024317	2	14	0.07	0.43	0	0	0	0	0	0	0	0	0	0	0	0.5	0	0	-	-0.94	0.87	0.46	-1.27	-0.8	-0.18	-0.55	-0.65	0.61	-0.41	3.06	1.04	-0.69	0.76	-0.05	-0.34
PF12781	AAA_9	Domain	IPR035706	4	7	0.43	0.14	0	0	0	0	0	0.14	0	0	0	0	0	0.29	0	0	-	0.02	-0.12	0.73	-1.01	-0.53	0.08	-0.28	0.31	0.87	-0.14	3.32	1.31	-0.42	0.04	0.21	-0.08
PF12796	Ank_2	Repeat	IPR020683	11	25	0.32	0.28	0	0.04	0	0.04	0.12	0	0	0.04	0	0	0.04	0.12	0	0	0.183106	0.25	0.69	0.15	-0.89	-1.11	0.2	0.53	-0.96	0.3	-0.02	2.75	0.73	-0.31	-0.25	-0.36	-0.65
PF12804	NTP_transf_3	Domain	IPR025877	1	7	0.43	0.14	0	0.14	0	0	0	0	0	0	0	0	0	0.29	0	0	-	0.02	-0.12	0.73	-0.32	-0.53	0.08	-0.28	-0.39	0.87	-0.14	3.32	1.31	-0.42	0.04	0.21	-0.08
PF12820	BRCT_assoc	Domain	IPR025994	1	1	0	0	0	0	0	0	0	0	0	0	0	1	0	0	0	0	-	-1.07	-0.51	1.03	-0.71	-0.23	0.38	0.02	-0.08	1.18	0.16	3.63	2.3	-0.12	-0.76	0.52	0.23
PF12830	Nipped-B_C	Domain	IPR024986	1	11	0.181818	0.181818	0	0	0	0	0.0909091	0	0	0.272727	0	0	0	0.272727	0	0	-	-0.43	0.13	0.57	-1.17	-0.69	-0.08	0.25	-0.55	0.71	1.09	3.16	1.15	-0.58	0.17	0.05	-0.24
PF12838	Fer4_7	Domain	IPR017896	1	3	0.333333	0	0	0.333333	0	0	0	0	0	0	0	0	0	0	0	0.333333	-	-0.49	-0.62	0.92	-0.12	-0.34	0.27	-0.09	-0.19	1.07	0.05	3.52	1.5	-0.23	-0.87	0.41	0.81
PF12842	DUF3819	Domain	IPR024557	1	3	0	0	0	0	0.333333	0.333333	0	0	0	0.333333	0	0	0	0	0	0	-	-1.18	-0.62	0.92	-0.82	0.35	0.97	-0.09	-0.19	1.07	0.74	3.52	1.5	-0.23	-0.87	0.41	0.12
PF12851	Tet_JBP	Domain	IPR024779	1	5	0.4	0.2	0	0	0.2	0	0	0	0	0.2	0	0	0	0	0	0	-	-0.18	-0.03	0.82	-0.92	0.25	0.17	-0.19	-0.29	0.97	0.64	3.42	1.4	-0.33	-0.97	0.3	0.02
PF12877	DUF3827	Family	IPR024606	1	1	0	0	0	0	0	1	0	0	0	0	0	0	0	0	0	0	-	-1.07	-0.51	1.03	-0.71	-0.23	1.08	0.02	-0.08	1.18	0.16	3.63	1.61	-0.12	-0.76	0.52	0.23
PF12894	ANAPC4_WD40	Repeat	IPR024977	1	5	0.2	0	0	0	0	0	0	0	0	0	0	0	0.2	0.4	0	0.2	-	-0.59	-0.72	0.82	-0.92	-0.44	0.17	-0.19	-0.29	0.97	-0.05	3.42	1.4	0.36	0.13	0.3	0.71
PF12895	ANAPC3	Domain	-	1	3	0	0.333333	0	0.333333	0	0.333333	0	0	0	0	0	0	0	0	0	0	-	-1.18	0.07	0.92	-0.12	-0.34	0.97	-0.09	-0.19	1.07	0.05	3.52	1.5	-0.23	-0.87	0.41	0.12
PF12925	APP_E2	Domain	IPR024329	1	1	0	0	0	0	0	0	0	0	0	0	0	0	0	0	0	1	-	-1.07	-0.51	1.03	-0.71	-0.23	0.38	0.02	-0.08	1.18	0.16	3.63	1.61	-0.12	-0.76	0.52	0.92
PF12928	tRNA_int_end_N2	Domain	IPR024336	1	2	0	0	0	0	0.5	0	0	0	0	0	0	0.5	0	0	0	0	-	-1.13	-0.57	0.97	-0.76	0.4	0.33	-0.04	-0.14	1.12	0.11	3.57	2.24	-0.18	-0.81	0.46	0.17
PF12933	FTO_NTD	Domain	IPR024367	1	3	0	0	0	0	0	0	0.33	0	0	0	0	0	0	0.67	0	0	-	-1.18	-0.62	0.92	-0.82	-0.34	0.27	0.6	-0.19	1.07	0.05	3.52	1.5	-0.23	0.23	0.41	0.12
PF12940	RAG1	Family	IPR024627	1	38	0.0792079	0.029703	0	0.029703	0.0792079	0	0	0.029703	0	0.049505	0	0	0.0792079	0.316832	0.257426	0.049505	7.72795e-10	-0.84	-0.97	-0.13	-1.17	0	-0.77	-1.13	-0.55	0.02	0.11	2.47	0.45	0.11	0.65	1.76	0.17
PF12947	EGF_3	Domain	IPR024731	1	1	0	0	0	0	0	0	0	0	0	0	0	0	1	0	0	0	-	-1.07	-0.51	1.03	-0.71	-0.23	0.38	0.02	-0.08	1.18	0.16	3.63	1.61	0.57	-0.76	0.52	0.23
PF12971	NAGLU_N	Domain	IPR024240	1	12	0.168317	0.326733	0.168317	0.168317	0	0	0	0	0	0.168317	0	0	0	0	0	0	-	-0.47	0.6	1.63	-0.11	-0.73	-0.12	-0.48	-0.58	0.68	0.76	3.13	1.11	-0.62	-1.26	0.02	-0.27
PF12972	NAGLU_C	Domain	IPR024732	1	34	0.346535	0	0	0.118812	0.029703	0	0.029703	0	0.0594059	0.0594059	0.029703	0	0.0594059	0.118812	0.148515	0	7.18356e-05	0.42	-1.59	-0.05	-0.18	-0.62	-0.7	-0.36	-1.16	1.2	0.18	3.24	0.53	-0.1	-0.23	1.23	-0.85
PF12998	ING	Coiled-coil	IPR024610	1	1	0	0	0	0	0	0	0	0	0	0	0	0	1	0	0	0	-	-1.07	-0.51	1.03	-0.71	-0.23	0.38	0.02	-0.08	1.18	0.16	3.63	1.61	0.57	-0.76	0.52	0.23
PF13000	Acatn	Family	IPR024371	1	2	0.5	0	0	0	0	0	0	0.5	0	0	0	0	0	0	0	0	-	-0.43	-0.57	0.97	-0.76	-0.29	0.33	-0.04	0.55	1.12	0.11	3.57	1.55	-0.18	-0.81	0.46	0.17
PF13015	PRKCSH_1	Family	IPR036607	1	3	0	0.67	0	0	0	0	0.33	0	0	0	0	0	0	0	0	0	-	-1.18	0.48	0.92	-0.82	-0.34	0.27	0.6	-0.19	1.07	0.05	3.52	1.5	-0.23	-0.87	0.41	0.12
PF13085	Fer2_3	Domain	IPR025192	1	23	0.131313	0.171717	0.040404	0.222222	0.0909091	0	0.131313	0	0	0	0	0	0.131313	0.040404	0.040404	0	0.587097	-0.51	0.27	0.89	0.26	0.04	-0.45	0.58	-0.91	0.35	-0.67	2.8	0.78	0.44	-0.89	0.38	-0.6
PF13086	AAA_11	Domain	IPR041677	3	23	0.171717	0.040404	0.0909091	0.0909091	0.040404	0	0.040404	0.222222	0.0909091	0	0	0.040404	0.0909091	0.040404	0	0.040404	0.0671967	-0.29	-0.65	1.3	-0.44	-0.37	-0.45	-0.12	0.88	1.45	-0.67	2.8	1.47	0.15	-0.89	-0.31	0.09
PF13087	AAA_12	Domain	IPR041679	3	20	0.45	0.15	0	0.05	0.2	0	0	0	0	0	0	0	0	0.15	0	0	0.141185	0.48	0.13	0.28	-0.76	0.63	-0.37	-0.73	-0.83	0.43	-0.59	2.88	0.86	-0.87	-0.12	-0.23	-0.52
PF13088	BNR_2	Domain	IPR011040	1	19	0.212121	0.212121	0.0505051	0.161616	0.0505051	0	0	0	0	0.0505051	0.0505051	0.0505051	0.111111	0.0505051	0	0	-	-0.18	0.38	1	-0.04	-0.26	-0.34	-0.7	-0.81	0.45	0.13	3.6	1.58	0.26	-0.78	-0.21	-0.5
PF13091	PLDc_2	Domain	IPR025202	1	1	0	0	0	0	0	0	0	1	0	0	0	0	0	0	0	0	-	-1.07	-0.51	1.03	-0.71	-0.23	0.38	0.02	0.61	1.18	0.16	3.63	1.61	-0.12	-0.76	0.52	0.23
PF13181	TPR_8	Repeat	IPR019734	7	19	0.316832	0.108911	0.049505	0.158416	0	0.049505	0	0	0	0	0	0	0.158416	0.049505	0.108911	0	-	0.16	-0.13	1	-0.04	-0.95	0.35	-0.7	-0.81	0.45	-0.56	2.9	0.89	0.54	-0.78	0.89	-0.5
PF13191	AAA_16	Domain	IPR041664	1	1	0	0	0	0	0	0	0	0	0	1	0	0	0	0	0	0	-	-1.07	-0.51	1.03	-0.71	-0.23	0.38	0.02	-0.08	1.18	0.86	3.63	1.61	-0.12	-0.76	0.52	0.23
PF13193	AMP-binding_C	Domain	IPR025110	2	4	0	0	0	0.25	0	0	0	0	0	0	0	0	0	0.25	0.5	0	-	-1.23	-0.67	0.87	-0.18	-0.39	0.22	-0.14	-0.25	1.01	0	3.46	1.45	-0.28	-0.23	1.45	0.06
PF13229	Beta_helix	Family	IPR039448	2	30	0.0714286	0.336735	0.0306122	0.132653	0	0.0306122	0.102041	0.132653	0	0	0	0	0	0.102041	0.0306122	0.0306122	0.0361394	-0.96	0.89	0.73	-0.09	-1.23	0.08	0.41	0.53	0.18	-0.83	2.63	0.61	-1.12	-0.37	0.21	-0.08
PF13246	Cation_ATPase	Family	-	3	7	0	0	0	0	0.14	0	0.14	0	0	0	0	0	0	0.43	0.29	0	-	-1.37	-0.81	0.73	-1.01	0.16	0.08	0.41	-0.39	0.87	-0.14	3.32	1.31	-0.42	0.33	1.31	-0.08
PF13306	LRR_5	Repeat	IPR026906	3	10	0.1	0.1	0.1	0	0	0	0.1	0.3	0.1	0	0	0	0.1	0.1	0	0	-	-0.8	-0.24	1.3	-1.13	-0.66	-0.04	0.29	0.88	1.45	-0.26	3.2	1.18	0.15	-0.49	0.09	-0.2
PF13307	Helicase_C_2	Domain	IPR006555	3	22	0.138614	0	0	0.0891089	0	0	0	0.0891089	0	0.049505	0	0	0.178218	0.138614	0.227723	0.0891089	0.00648892	-0.49	-1.31	0.22	-0.41	-1.04	-0.42	-0.78	0.21	0.37	0.05	2.82	0.8	0.68	-0.17	1.5	0.52
PF13341	RAG2_PHD	Domain	IPR025162	1	8	0.383838	0.252525	0	0	0	0	0.121212	0	0	0	0	0.121212	0	0.121212	0	0	-	-0.03	0.25	0.68	-1.05	-0.58	0.04	0.37	-0.43	0.83	-0.18	3.28	1.96	-0.47	-0.41	0.17	-0.12
PF13347	MFS_2	Family	-	2	20	0.3	0.1	0	0.25	0.15	0.05	0	0	0	0.05	0	0	0	0.1	0	0	0.663918	0.13	-0.16	0.28	0.34	0.4	0.33	-0.73	-0.83	0.43	0.11	2.88	0.86	-0.87	-0.41	-0.23	-0.52
PF13353	Fer4_12	Domain	-	1	4	0	0	0	0.5	0.25	0	0.25	0	0	0	0	0	0	0	0	0	-	-1.23	-0.67	0.87	0.23	0.3	0.22	0.55	-0.25	1.01	0	3.46	1.45	-0.28	-0.92	0.35	0.06
PF13360	PQQ_2	Domain	IPR002372	1	1	0	0	0	0	1	0	0	0	0	0	0	0	0	0	0	0	-	-1.07	-0.51	1.03	-0.71	0.46	0.38	0.02	-0.08	1.18	0.16	3.63	1.61	-0.12	-0.76	0.52	0.23
PF13364	BetaGal_dom4_5	Domain	IPR025300	1	14	0	0.29	0	0	0.14	0	0	0	0	0.5	0	0	0	0	0	0.07	-	-1.64	0.53	0.46	-1.27	0.3	-0.18	-0.55	-0.65	0.61	1.67	3.06	1.04	-0.69	-1.32	-0.05	0.35
PF13365	Trypsin_2	Domain	-	3	18	0.107843	0.215686	0	0.0588235	0.0588235	0.27451	0	0	0.0588235	0.0588235	0	0.0588235	0.107843	0	0	0	-	-0.66	0.41	0.34	-0.71	-0.23	1.48	-0.67	-0.78	1.18	0.16	2.93	1.61	0.29	-1.45	-0.18	-0.47
PF13385	Laminin_G_3	Domain	-	1	7	0.141414	0	0.141414	0.434343	0.141414	0	0	0	0	0	0	0	0	0	0	0.141414	-	-0.68	-0.81	1.42	0.38	0.16	0.08	-0.28	-0.39	0.87	-0.14	3.32	1.31	-0.42	-1.06	0.21	0.62
PF13393	tRNA-synt_His	Domain	IPR041715	3	17	0.237624	0.0594059	0.0594059	0	0.118812	0	0	0	0	0.0594059	0	0	0	0.346535	0.0594059	0.0594059	-	-0.12	-0.48	1.06	-1.37	0.2	-0.28	-0.64	-0.75	0.51	0.19	2.96	0.94	-0.78	0.53	0.55	0.26
PF13401	AAA_22	Domain	IPR003593	1	1	0	0	0	0	0	0	0	1	0	0	0	0	0	0	0	0	-	-1.07	-0.51	1.03	-0.71	-0.23	0.38	0.02	0.61	1.18	0.16	3.63	1.61	-0.12	-0.76	0.52	0.23
PF13405	EF-hand_6	Domain	IPR002048	1	1	1	0	0	0	0	0	0	0	0	0	0	0	0	0	0	0	-	-0.37	-0.51	1.03	-0.71	-0.23	0.38	0.02	-0.08	1.18	0.16	3.63	1.61	-0.12	-0.76	0.52	0.23
PF13410	GST_C_2	Domain	-	2	8	0	0	0.122449	0	0	0.122449	0.122449	0.122449	0	0	0	0	0	0.510204	0	0	-	-1.41	-0.85	1.38	-1.05	-0.58	0.73	0.37	0.27	0.83	-0.18	3.28	1.26	-0.47	0.51	0.17	-0.12
PF13414	TPR_11	Repeat	-	2	3	0	0	0	0.67	0	0	0	0	0	0	0	0	0.33	0	0	0	-	-1.18	-0.62	0.92	0.28	-0.34	0.27	-0.09	-0.19	1.07	0.05	3.52	1.5	0.46	-0.87	0.41	0.12
PF13418	Kelch_4	Repeat	-	2	3	0.333333	0.333333	0	0	0	0	0	0	0	0	0	0.333333	0	0	0	0	-	-0.49	0.07	0.92	-0.82	-0.34	0.27	-0.09	-0.19	1.07	0.05	3.52	2.19	-0.23	-0.87	0.41	0.12
PF13424	TPR_12	Repeat	-	2	5	0.4	0	0	0	0	0	0	0.2	0	0	0	0	0.2	0.2	0	0	-	-0.18	-0.72	0.82	-0.92	-0.44	0.17	-0.19	0.4	0.97	-0.05	3.42	1.4	0.36	-0.27	0.3	0.02
PF13426	PAS_9	Domain	IPR000014	2	23	0.217822	0.0891089	0	0.039604	0.128713	0.039604	0.0891089	0.0891089	0.217822	0	0	0	0.0891089	0	0	0	2.07481e-06	-0.11	-0.24	0.2	-0.84	0.32	0.25	0.29	0.19	2.14	-0.67	2.8	0.78	0.15	-1.59	-0.31	-0.6
PF13432	TPR_16	Family	-	1	1	0	0	0	0	0	0	0	0	0	0	0	0	1	0	0	0	-	-1.07	-0.51	1.03	-0.71	-0.23	0.38	0.02	-0.08	1.18	0.16	3.63	1.61	0.57	-0.76	0.52	0.23
PF13439	Glyco_transf_4	Domain	IPR028098	1	2	0.5	0	0	0	0	0	0	0	0	0	0	0	0	0.5	0	0	-	-0.43	-0.57	0.97	-0.76	-0.29	0.33	-0.04	-0.14	1.12	0.11	3.57	1.55	-0.18	-0.12	0.46	0.17
PF13481	AAA_25	Domain	-	1	22	0.313725	0	0	0.0490196	0.0490196	0.0882353	0	0	0.0882353	0.176471	0	0	0.0490196	0.137255	0	0.0490196	0.0775976	0.21	-1.31	0.22	-0.82	-0.34	0.68	-0.78	-0.89	1.47	0.97	2.82	0.8	-0.23	-0.17	-0.29	0.12
PF13489	Methyltransf_23	Domain	-	1	2	0.5	0	0	0.5	0	0	0	0	0	0	0	0	0	0	0	0	-	-0.43	-0.57	0.97	-0.07	-0.29	0.33	-0.04	-0.14	1.12	0.11	3.57	1.55	-0.18	-0.81	0.46	0.17
PF13499	EF-hand_7	Domain	IPR002048	7	63	0.030303	0.030303	0	0.111111	0.0505051	0.030303	0	0.0606061	0.0606061	0.0606061	0	0	0.30303	0.10101	0.020202	0.141414	1.98812e-11	-1.51	-0.95	-0.51	-0.16	-0.38	-0.05	-1.51	-0.01	1.25	0.24	2.09	0.07	1.34	-0.35	-0.33	0.99
PF13516	LRR_6	Repeat	IPR001611	1	1	0	0	0	1	0	0	0	0	0	0	0	0	0	0	0	0	-	-1.07	-0.51	1.03	-0.01	-0.23	0.38	0.02	-0.08	1.18	0.16	3.63	1.61	-0.12	-0.76	0.52	0.23
PF13520	AA_permease_2	Family	IPR002293	3	54	0.294118	0.107843	0.0392157	0.166667	0.0686275	0	0.0588235	0.0686275	0.0392157	0.0196078	0	0.0196078	0.0196078	0.0196078	0.0196078	0.0588235	0.312935	0.35	0.02	0.71	0.18	-0.04	-1.03	-0.01	0.11	0.86	-0.56	2.21	0.89	-0.84	-1.48	-0.21	0.2
PF13522	GATase_6	Domain	-	1	3	0	0.333333	0.333333	0	0	0	0	0	0	0	0	0	0	0.333333	0	0	-	-1.18	0.07	1.61	-0.82	-0.34	0.27	-0.09	-0.19	1.07	0.05	3.52	1.5	-0.23	-0.17	0.41	0.12
PF13534	Fer4_17	Domain	-	1	23	0	0	0.0909091	0	0	0.131313	0.30303	0.040404	0	0.040404	0	0.040404	0.0909091	0.262626	0	0	3.41552e-05	-1.9	-1.34	1.3	-1.54	-1.06	0.94	1.27	-0.22	0.35	0.03	2.8	1.47	0.15	0.36	-0.31	-0.6
PF13537	GATase_7	Domain	IPR017932	1	3	0	0.333333	0	0	0	0	0	0	0	0.333333	0	0	0.333333	0	0	0	-	-1.18	0.07	0.92	-0.82	-0.34	0.27	-0.09	-0.19	1.07	0.74	3.52	1.5	0.46	-0.87	0.41	0.12
PF13553	FIIND	Family	IPR025307	1	1	0	0	0	1	0	0	0	0	0	0	0	0	0	0	0	0	-	-1.07	-0.51	1.03	-0.01	-0.23	0.38	0.02	-0.08	1.18	0.16	3.63	1.61	-0.12	-0.76	0.52	0.23
PF13589	HATPase_c_3	Domain	-	4	71	0.0816327	0.0612245	0.0816327	0.183673	0.112245	0.102041	0.0408163	0.112245	0.0306122	0	0	0	0.0408163	0.0102041	0.0102041	0.132653	2.10006e-05	-0.75	-0.53	1.34	0.3	0.33	0.83	-0.22	0.48	0.64	-1.47	1.99	-0.02	-0.37	-1.7	-0.42	0.9
PF13593	SBF_like	Domain	IPR016833	1	4	0.5	0	0	0.5	0	0	0	0	0	0	0	0	0	0	0	0	-	-0.13	-0.67	0.87	0.23	-0.39	0.22	-0.14	-0.25	1.01	0	3.46	1.45	-0.28	-0.92	0.35	0.06
PF13602	ADH_zinc_N_2	Domain	-	1	1	0	0	1	0	0	0	0	0	0	0	0	0	0	0	0	0	-	-1.07	-0.51	1.72	-0.71	-0.23	0.38	0.02	-0.08	1.18	0.16	3.63	1.61	-0.12	-0.76	0.52	0.23
PF13625	Helicase_C_3	Domain	IPR032830	1	2	0	0	0	0	0.5	0	0	0	0	0.5	0	0	0	0	0	0	-	-1.13	-0.57	0.97	-0.76	0.4	0.33	-0.04	-0.14	1.12	0.8	3.57	1.55	-0.18	-0.81	0.46	0.17
PF13639	zf-RING_2	Domain	IPR001841	2	4	0	0	0	0.25	0	0	0	0	0	0.25	0	0	0	0.5	0	0	-	-1.23	-0.67	0.87	-0.18	-0.39	0.22	-0.14	-0.25	1.01	0.69	3.46	1.45	-0.28	0.18	0.35	0.06
PF13640	2OG-FeII_Oxy_3	Domain	IPR005123	2	5	0.2	0	0	0.2	0	0	0	0.2	0	0	0	0	0	0.4	0	0	-	-0.59	-0.72	0.82	-0.22	-0.44	0.17	-0.19	0.4	0.97	-0.05	3.42	1.4	-0.33	0.13	0.3	0.02
PF13649	Methyltransf_25	Domain	IPR041698	1	1	0	0	0	0	0	1	0	0	0	0	0	0	0	0	0	0	-	-1.07	-0.51	1.03	-0.71	-0.23	1.08	0.02	-0.08	1.18	0.16	3.63	1.61	-0.12	-0.76	0.52	0.23
PF13656	RNA_pol_L_2	Domain	IPR009025	1	8	0.122449	0.255102	0	0.255102	0.122449	0	0	0	0	0	0	0	0	0.122449	0	0.122449	-	-0.72	0.25	0.68	0.05	0.12	0.04	-0.32	-0.43	0.83	-0.18	3.28	1.26	-0.47	-0.41	0.17	0.58
PF13671	AAA_33	Domain	-	2	3	0	0	0.333333	0	0.333333	0	0	0	0	0	0	0	0.333333	0	0	0	-	-1.18	-0.62	1.61	-0.82	0.35	0.27	-0.09	-0.19	1.07	0.05	3.52	1.5	0.46	-0.87	0.41	0.12
PF13688	Reprolysin_5	Family	-	1	1	0	1	0	0	0	0	0	0	0	0	0	0	0	0	0	0	-	-1.07	0.18	1.03	-0.71	-0.23	0.38	0.02	-0.08	1.18	0.16	3.63	1.61	-0.12	-0.76	0.52	0.23
PF13704	Glyco_tranf_2_4	Family	-	1	2	0.5	0	0	0.5	0	0	0	0	0	0	0	0	0	0	0	0	-	-0.43	-0.57	0.97	-0.07	-0.29	0.33	-0.04	-0.14	1.12	0.11	3.57	1.55	-0.18	-0.81	0.46	0.17
PF13716	CRAL_TRIO_2	Domain	IPR001251	2	2	0.5	0	0	0	0	0	0	0.5	0	0	0	0	0	0	0	0	-	-0.43	-0.57	0.97	-0.76	-0.29	0.33	-0.04	0.55	1.12	0.11	3.57	1.55	-0.18	-0.81	0.46	0.17
PF13765	PRY	Family	IPR006574	1	5	0.6	0.2	0.2	0	0	0	0	0	0	0	0	0	0	0	0	0	-	0.11	-0.03	1.51	-0.92	-0.44	0.17	-0.19	-0.29	0.97	-0.05	3.42	1.4	-0.33	-0.97	0.3	0.02
PF13768	VWA_3	Domain	IPR002035	1	1	0	0	0	0	0	0	0	0	0	0	0	0	0	1	0	0	-	-1.07	-0.51	1.03	-0.71	-0.23	0.38	0.02	-0.08	1.18	0.16	3.63	1.61	-0.12	-0.06	0.52	0.23
PF13771	zf-HC5HC2H	Domain	-	3	8	0.122449	0	0	0	0	0	0.632653	0.122449	0	0	0	0	0.122449	0	0	0	-	-0.72	-0.85	0.68	-1.05	-0.58	0.04	1.47	0.27	0.83	-0.18	3.28	1.26	0.23	-1.1	0.17	-0.12
PF13793	Pribosyltran_N	Domain	IPR029099	1	8	0	0.252525	0	0	0	0.121212	0.121212	0	0	0	0	0	0	0.383838	0	0.121212	-	-1.41	0.25	0.68	-1.05	-0.58	0.73	0.37	-0.43	0.83	-0.18	3.28	1.26	-0.47	0.29	0.17	0.58
PF13802	Gal_mutarotas_2	Domain	IPR025887	2	27	0.326733	0.217822	0.039604	0.188119	0.188119	0	0	0	0	0	0	0	0	0.039604	0	0	0.0709689	0.31	0.51	0.79	0.16	0.63	-0.54	-0.91	-1.01	0.25	-0.77	2.7	0.68	-1.05	-0.99	-0.41	-0.7
PF13815	Dzip-like_N	Family	IPR032714	2	3	0.333333	0	0	0	0	0.333333	0	0	0	0	0	0	0	0.333333	0	0	-	-0.49	-0.62	0.92	-0.82	-0.34	0.97	-0.09	-0.19	1.07	0.05	3.52	1.5	-0.23	-0.17	0.41	0.12
PF13832	zf-HC5HC2H_2	Domain	-	3	4	0	0.25	0	0	0	0	0.25	0.25	0	0	0	0	0	0	0.25	0	-	-1.23	0.02	0.87	-0.87	-0.39	0.22	0.55	0.45	1.01	0	3.46	1.45	-0.28	-0.92	1.05	0.06
PF13833	EF-hand_8	Domain	IPR002048	2	4	0.25	0	0	0	0	0.25	0.25	0.25	0	0	0	0	0	0	0	0	-	-0.54	-0.67	0.87	-0.87	-0.39	0.91	0.55	0.45	1.01	0	3.46	1.45	-0.28	-0.92	0.35	0.06
PF13843	DDE_Tnp_1_7	Domain	IPR029526	1	1	0	0	0	1	0	0	0	0	0	0	0	0	0	0	0	0	-	-1.07	-0.51	1.03	-0.01	-0.23	0.38	0.02	-0.08	1.18	0.16	3.63	1.61	-0.12	-0.76	0.52	0.23
PF13844	Glyco_transf_41	Family	IPR029489	1	2	0	0	0	0	0.5	0	0.5	0	0	0	0	0	0	0	0	0	-	-1.13	-0.57	0.97	-0.76	0.4	0.33	0.66	-0.14	1.12	0.11	3.57	1.55	-0.18	-0.81	0.46	0.17
PF13850	ERGIC_N	Domain	IPR039542	1	1	0	0	0	1	0	0	0	0	0	0	0	0	0	0	0	0	-	-1.07	-0.51	1.03	-0.01	-0.23	0.38	0.02	-0.08	1.18	0.16	3.63	1.61	-0.12	-0.76	0.52	0.23
PF13851	GAS	Coiled-coil	IPR025593	1	1	1	0	0	0	0	0	0	0	0	0	0	0	0	0	0	0	-	-0.37	-0.51	1.03	-0.71	-0.23	0.38	0.02	-0.08	1.18	0.16	3.63	1.61	-0.12	-0.76	0.52	0.23
PF13855	LRR_8	Repeat	IPR001611	13	38	0.257426	0.049505	0.029703	0.108911	0	0.108911	0	0.128713	0	0.049505	0	0	0.029703	0.108911	0.0792079	0.049505	0.303801	0.17	-0.57	0.57	-0.25	-1.39	0.84	-1.13	0.55	0.02	0.11	2.47	0.45	-0.58	-0.3	0.75	0.17
PF13857	Ank_5	Repeat	-	2	2	0	0	0	0	0.5	0	0.5	0	0	0	0	0	0	0	0	0	-	-1.13	-0.57	0.97	-0.76	0.4	0.33	0.66	-0.14	1.12	0.11	3.57	1.55	-0.18	-0.81	0.46	0.17
PF13868	TPH	Coiled-coil	IPR043597	1	1	0	0	0	0	0	0	0	0	0	0	0	0	1	0	0	0	-	-1.07	-0.51	1.03	-0.71	-0.23	0.38	0.02	-0.08	1.18	0.16	3.63	1.61	0.57	-0.76	0.52	0.23
PF13880	Acetyltransf_13	Domain	IPR028009	1	1	0	0	0	0	0	0	0	0	1	0	0	0	0	0	0	0	-	-1.07	-0.51	1.03	-0.71	-0.23	0.38	0.02	-0.08	1.87	0.16	3.63	1.61	-0.12	-0.76	0.52	0.23
PF13882	Bravo_FIGEY	Domain	IPR026966	1	2	0	0	0	0	1	0	0	0	0	0	0	0	0	0	0	0	-	-1.13	-0.57	0.97	-0.76	0.81	0.33	-0.04	-0.14	1.12	0.11	3.57	1.55	-0.18	-0.81	0.46	0.17
PF13887	MRF_C1	Domain	IPR026932	1	2	0.5	0	0	0.5	0	0	0	0	0	0	0	0	0	0	0	0	-	-0.43	-0.57	0.97	-0.07	-0.29	0.33	-0.04	-0.14	1.12	0.11	3.57	1.55	-0.18	-0.81	0.46	0.17
PF13888	MRF_C2	Domain	IPR025719	1	1	0	0	0	0	0	0	0	0	0	0	0	0	1	0	0	0	-	-1.07	-0.51	1.03	-0.71	-0.23	0.38	0.02	-0.08	1.18	0.16	3.63	1.61	0.57	-0.76	0.52	0.23
PF13894	zf-C2H2_4	Domain	-	1	2	0.5	0	0	0	0	0	0	0	0	0.5	0	0	0	0	0	0	-	-0.43	-0.57	0.97	-0.76	-0.29	0.33	-0.04	-0.14	1.12	0.8	3.57	1.55	-0.18	-0.81	0.46	0.17
PF13895	Ig_2	Domain	IPR007110	5	9	0	0.111111	0	0.222222	0.111111	0.222222	0.111111	0.111111	0	0	0	0	0	0.111111	0	0	-	-1.45	-0.2	0.64	0.01	0.08	1.1	0.33	0.22	0.79	-0.22	3.24	1.22	-0.51	-0.45	0.13	-0.16
PF13896	Glyco_transf_49	Domain	-	2	5	0.4	0	0	0	0	0	0	0.2	0	0	0	0.2	0	0	0	0.2	-	-0.18	-0.72	0.82	-0.92	-0.44	0.17	-0.19	0.4	0.97	-0.05	3.42	2.09	-0.33	-0.97	0.3	0.71
PF13905	Thioredoxin_8	Domain	IPR012336	1	1	0	0	0	0	0	0	0	0	0	0	0	0	0	0	1	0	-	-1.07	-0.51	1.03	-0.71	-0.23	0.38	0.02	-0.08	1.18	0.16	3.63	1.61	-0.12	-0.76	1.21	0.23
PF13907	DUF4208	Domain	IPR025260	1	2	0	0	0	0	0	0	0.5	0	0	0.5	0	0	0	0	0	0	-	-1.13	-0.57	0.97	-0.76	-0.29	0.33	0.66	-0.14	1.12	0.8	3.57	1.55	-0.18	-0.81	0.46	0.17
PF13909	zf-H2C2_5	Domain	-	1	1	0	0	0	0	0	0	0	1	0	0	0	0	0	0	0	0	-	-1.07	-0.51	1.03	-0.71	-0.23	0.38	0.02	0.61	1.18	0.16	3.63	1.61	-0.12	-0.76	0.52	0.23
PF13920	zf-C3HC4_3	Domain	-	3	5	0	0	0	0	0.2	0.2	0.2	0.4	0	0	0	0	0	0	0	0	-	-1.28	-0.72	0.82	-0.92	0.25	0.86	0.5	0.8	0.97	-0.05	3.42	1.4	-0.33	-0.97	0.3	0.02
PF13923	zf-C3HC4_2	Domain	-	2	2	0	0	0	0	0.5	0	0.5	0	0	0	0	0	0	0	0	0	-	-1.13	-0.57	0.97	-0.76	0.4	0.33	0.66	-0.14	1.12	0.11	3.57	1.55	-0.18	-0.81	0.46	0.17
PF13925	Katanin_con80	Domain	IPR028021	1	2	0	0	0	0.5	0.5	0	0	0	0	0	0	0	0	0	0	0	-	-1.13	-0.57	0.97	-0.07	0.4	0.33	-0.04	-0.14	1.12	0.11	3.57	1.55	-0.18	-0.81	0.46	0.17
PF13927	Ig_3	Domain	-	12	31	0.161616	0.232323	0	0.10101	0.0606061	0.030303	0.131313	0	0	0.0606061	0	0	0.0606061	0.131313	0	0.030303	0.649126	-0.29	0.55	0.01	-0.34	-0.15	0.06	0.61	-1.1	0.16	0.24	2.61	0.59	-0.04	-0.16	-0.5	-0.1
PF13949	ALIX_LYPXL_bnd	Domain	IPR025304	1	2	0.5	0	0	0	0	0	0	0.5	0	0	0	0	0	0	0	0	-	-0.43	-0.57	0.97	-0.76	-0.29	0.33	-0.04	0.55	1.12	0.11	3.57	1.55	-0.18	-0.81	0.46	0.17
PF13967	RSN1_TM	Family	IPR032880	1	1	0	0	0	1	0	0	0	0	0	0	0	0	0	0	0	0	-	-1.07	-0.51	1.03	-0.01	-0.23	0.38	0.02	-0.08	1.18	0.16	3.63	1.61	-0.12	-0.76	0.52	0.23
PF13975	gag-asp_proteas	Domain	-	1	1	0	0	0	0	0	0	0	0	0	0	0	0	0	0	0	1	-	-1.07	-0.51	1.03	-0.71	-0.23	0.38	0.02	-0.08	1.18	0.16	3.63	1.61	-0.12	-0.76	0.52	0.92
PF14047	DCR	Family	IPR025891	1	1	0	1	0	0	0	0	0	0	0	0	0	0	0	0	0	0	-	-1.07	0.18	1.03	-0.71	-0.23	0.38	0.02	-0.08	1.18	0.16	3.63	1.61	-0.12	-0.76	0.52	0.23
PF14306	PUA_2	Domain	IPR025980	1	1	0	0	0	1	0	0	0	0	0	0	0	0	0	0	0	0	-	-1.07	-0.51	1.03	-0.01	-0.23	0.38	0.02	-0.08	1.18	0.16	3.63	1.61	-0.12	-0.76	0.52	0.23
PF14377	UBM	Repeat	IPR025527	1	6	0	0	0	0	0	0	0	0	0	0	0	0	0	1	0	0	-	-1.33	-0.77	0.77	-0.96	-0.49	0.13	-0.24	-0.34	0.92	-0.09	3.37	1.35	-0.38	0.93	0.26	-0.03
PF14382	ECR1_N	Domain	IPR025721	1	1	1	0	0	0	0	0	0	0	0	0	0	0	0	0	0	0	-	-0.37	-0.51	1.03	-0.71	-0.23	0.38	0.02	-0.08	1.18	0.16	3.63	1.61	-0.12	-0.76	0.52	0.23
PF14396	CFTR_R	Domain	IPR025837	1	5	0.2	0	0	0	0	0	0	0	0	0	0	0	0.8	0	0	0	-	-0.59	-0.72	0.82	-0.92	-0.44	0.17	-0.19	-0.29	0.97	-0.05	3.42	1.4	1.28	-0.97	0.3	0.02
PF14447	Prok-RING_4	Family	-	1	6	0	0	0	0	0	0.168317	0	0	0	0	0	0	0.168317	0.326733	0.168317	0.168317	-	-1.33	-0.77	0.77	-0.96	-0.49	0.82	-0.24	-0.34	0.92	-0.09	3.37	1.35	0.32	0.08	0.95	0.66
PF14484	FISNA	Family	IPR029495	1	2	0.5	0.5	0	0	0	0	0	0	0	0	0	0	0	0	0	0	-	-0.43	0.13	0.97	-0.76	-0.29	0.33	-0.04	-0.14	1.12	0.11	3.57	1.55	-0.18	-0.81	0.46	0.17
PF14492	EFG_III	Domain	IPR041095	2	2	0	0	0	1	0	0	0	0	0	0	0	0	0	0	0	0	-	-1.13	-0.57	0.97	0.34	-0.29	0.33	-0.04	-0.14	1.12	0.11	3.57	1.55	-0.18	-0.81	0.46	0.17
PF14493	HTH_40	Domain	IPR029491	1	1	0	0	0	0	0	0	0	0	0	0	0	0	0	0	0	1	-	-1.07	-0.51	1.03	-0.71	-0.23	0.38	0.02	-0.08	1.18	0.16	3.63	1.61	-0.12	-0.76	0.52	0.92
PF14497	GST_C_3	Domain	IPR004046	1	1	1	0	0	0	0	0	0	0	0	0	0	0	0	0	0	0	-	-0.37	-0.51	1.03	-0.71	-0.23	0.38	0.02	-0.08	1.18	0.16	3.63	1.61	-0.12	-0.76	0.52	0.23
PF14572	Pribosyl_synth	Domain	IPR005946	1	6	0	0.168317	0.168317	0.168317	0	0	0	0	0	0	0	0	0.168317	0	0.326733	0	-	-1.33	-0.07	1.46	-0.27	-0.49	0.13	-0.24	-0.34	0.92	-0.09	3.37	1.35	0.32	-1.01	1.36	-0.03
PF14575	EphA2_TM	Domain	IPR027936	1	1	0	0	0	1	0	0	0	0	0	0	0	0	0	0	0	0	-	-1.07	-0.51	1.03	-0.01	-0.23	0.38	0.02	-0.08	1.18	0.16	3.63	1.61	-0.12	-0.76	0.52	0.23
PF14580	LRR_9	Repeat	-	2	2	0	0	0	0.5	0	0	0	0.5	0	0	0	0	0	0	0	0	-	-1.13	-0.57	0.97	-0.07	-0.29	0.33	-0.04	0.55	1.12	0.11	3.57	1.55	-0.18	-0.81	0.46	0.17
PF14604	SH3_9	Domain	IPR001452	1	2	0	0.5	0	0	0	0	0	0	0.5	0	0	0	0	0	0	0	-	-1.13	0.13	0.97	-0.76	-0.29	0.33	-0.04	-0.14	1.81	0.11	3.57	1.55	-0.18	-0.81	0.46	0.17
PF14608	zf-CCCH_2	Domain	-	1	2	0	0	0	0	0	0.5	0	0	0.5	0	0	0	0	0	0	0	-	-1.13	-0.57	0.97	-0.76	-0.29	1.02	-0.04	-0.14	1.81	0.11	3.57	1.55	-0.18	-0.81	0.46	0.17
PF14631	FancD2	Family	IPR029448	1	8	0.123711	0.123711	0	0.123711	0.123711	0	0	0	0	0	0	0	0.123711	0.257732	0.123711	0	-	-0.72	-0.16	0.68	-0.36	0.12	0.04	-0.32	-0.43	0.83	-0.18	3.28	1.26	0.23	0	0.86	-0.12
PF14634	zf-RING_5	Domain	IPR001841	1	6	0.168317	0	0	0	0	0.168317	0.326733	0	0	0.168317	0	0	0	0.168317	0	0	-	-0.63	-0.77	0.77	-0.96	-0.49	0.82	0.86	-0.34	0.92	0.6	3.37	1.35	-0.38	-0.32	0.26	-0.03
PF14649	Spatacsin_C	Family	IPR028107	1	1	1	0	0	0	0	0	0	0	0	0	0	0	0	0	0	0	-	-0.37	-0.51	1.03	-0.71	-0.23	0.38	0.02	-0.08	1.18	0.16	3.63	1.61	-0.12	-0.76	0.52	0.23
PF14655	RAB3GAP2_N	Family	IPR032839	1	3	0	0	0	0.33	0	0	0	0	0	0	0	0	0	0.67	0	0	-	-1.18	-0.62	0.92	-0.12	-0.34	0.27	-0.09	-0.19	1.07	0.05	3.52	1.5	-0.23	0.23	0.41	0.12
PF14656	RAB3GAP2_C	Family	IPR029257	1	2	0	0.5	0	0	0	0	0	0	0	0	0	0	0	0.5	0	0	-	-1.13	0.13	0.97	-0.76	-0.29	0.33	-0.04	-0.14	1.12	0.11	3.57	1.55	-0.18	-0.12	0.46	0.17
PF14670	FXa_inhibition	Domain	-	9	84	0.108911	0.0990099	0.049505	0.049505	0	0.049505	0.138614	0.445545	0	0.00990099	0	0	0	0.00990099	0	0.039604	3.56699e-42	-0.54	-0.08	0.87	-0.87	-2	0.22	0.81	1.81	-0.6	-0.92	1.85	-0.16	-1.89	-1.83	-1.26	-0.16
PF14677	FANCI_S3	Family	IPR029313	1	2	0	0	0	0	0	0	1	0	0	0	0	0	0	0	0	0	-	-1.13	-0.57	0.97	-0.76	-0.29	0.33	1.06	-0.14	1.12	0.11	3.57	1.55	-0.18	-0.81	0.46	0.17
PF14678	FANCI_S4	Family	IPR029314	1	1	0	0	0	0	0	0	0	0	0	0	0	0	0	1	0	0	-	-1.07	-0.51	1.03	-0.71	-0.23	0.38	0.02	-0.08	1.18	0.16	3.63	1.61	-0.12	-0.06	0.52	0.23
PF14691	Fer4_20	Domain	IPR028261	1	1	1	0	0	0	0	0	0	0	0	0	0	0	0	0	0	0	-	-0.37	-0.51	1.03	-0.71	-0.23	0.38	0.02	-0.08	1.18	0.16	3.63	1.61	-0.12	-0.76	0.52	0.23
PF14694	LINES_N	Family	IPR032794	1	1	0	0	0	0	0	0	0	0	0	0	0	0	0	0	0	1	-	-1.07	-0.51	1.03	-0.71	-0.23	0.38	0.02	-0.08	1.18	0.16	3.63	1.61	-0.12	-0.76	0.52	0.92
PF14698	ASL_C2	Domain	IPR029419	1	5	0.2	0	0	0.2	0	0.2	0	0	0	0	0	0	0.2	0	0	0.2	-	-0.59	-0.72	0.82	-0.22	-0.44	0.86	-0.19	-0.29	0.97	-0.05	3.42	1.4	0.36	-0.97	0.3	0.71
PF14701	hDGE_amylase	Domain	IPR032792	1	2	0	0	0	0	0	0	0	0	0	0	0	0	0	0	0.5	0.5	-	-1.13	-0.57	0.97	-0.76	-0.29	0.33	-0.04	-0.14	1.12	0.11	3.57	1.55	-0.18	-0.81	1.15	0.86
PF14707	Sulfatase_C	Domain	-	4	44	0.2	0.05	0	0.05	0.11	0.07	0.18	0.05	0.02	0.07	0	0	0.02	0.16	0	0.02	0.14371	-0.03	-0.67	-0.23	-0.87	0.3	0.51	0.96	-0.25	0.61	0.29	2.37	0.35	-0.69	0.06	-0.74	-0.34
PF14719	PID_2	Domain	IPR006020	1	1	0	0	0	0	0	1	0	0	0	0	0	0	0	0	0	0	-	-1.07	-0.51	1.03	-0.71	-0.23	1.08	0.02	-0.08	1.18	0.16	3.63	1.61	-0.12	-0.76	0.52	0.23
PF14721	AIF_C	Domain	IPR029324	1	6	0.49505	0	0	0	0	0	0	0.168317	0	0.168317	0	0	0.168317	0	0	0	-	0.06	-0.77	0.77	-0.96	-0.49	0.13	-0.24	0.35	0.92	0.6	3.37	1.35	0.32	-1.01	0.26	-0.03
PF14724	mit_SMPDase	Family	IPR024129	1	1	1	0	0	0	0	0	0	0	0	0	0	0	0	0	0	0	-	-0.37	-0.51	1.03	-0.71	-0.23	0.38	0.02	-0.08	1.18	0.16	3.63	1.61	-0.12	-0.76	0.52	0.23
PF14726	RTTN_N	Family	IPR029249	1	1	0	0	0	0	0	0	1	0	0	0	0	0	0	0	0	0	-	-1.07	-0.51	1.03	-0.71	-0.23	0.38	0.71	-0.08	1.18	0.16	3.63	1.61	-0.12	-0.76	0.52	0.23
PF14727	PHTB1_N	Family	IPR028073	1	4	0.25	0	0	0.25	0	0	0	0	0	0	0	0	0	0	0	0.5	-	-0.54	-0.67	0.87	-0.18	-0.39	0.22	-0.14	-0.25	1.01	0	3.46	1.45	-0.28	-0.92	0.35	1.16
PF14728	PHTB1_C	Family	IPR028074	1	1	0	0	0	0	0	0	1	0	0	0	0	0	0	0	0	0	-	-1.07	-0.51	1.03	-0.71	-0.23	0.38	0.71	-0.08	1.18	0.16	3.63	1.61	-0.12	-0.76	0.52	0.23
PF14737	DUF4470	Family	IPR027974	1	1	1	0	0	0	0	0	0	0	0	0	0	0	0	0	0	0	-	-0.37	-0.51	1.03	-0.71	-0.23	0.38	0.02	-0.08	1.18	0.16	3.63	1.61	-0.12	-0.76	0.52	0.23
PF14740	DUF4471	Domain	IPR028235	1	1	0	0	0	0	0	1	0	0	0	0	0	0	0	0	0	0	-	-1.07	-0.51	1.03	-0.71	-0.23	1.08	0.02	-0.08	1.18	0.16	3.63	1.61	-0.12	-0.76	0.52	0.23
PF14745	WASH-7_N	Family	IPR028191	1	1	0	0	0	0	0	0	0	1	0	0	0	0	0	0	0	0	-	-1.07	-0.51	1.03	-0.71	-0.23	0.38	0.02	0.61	1.18	0.16	3.63	1.61	-0.12	-0.76	0.52	0.23
PF14746	WASH-7_C	Family	IPR028283	1	2	0	0	0	0.5	0	0	0	0	0	0	0	0	0	0	0	0.5	-	-1.13	-0.57	0.97	-0.07	-0.29	0.33	-0.04	-0.14	1.12	0.11	3.57	1.55	-0.18	-0.81	0.46	0.86
PF14748	P5CR_dimer	Domain	IPR029036	2	19	0.11	0.11	0.05	0.11	0.05	0	0.05	0.05	0	0	0	0	0.05	0.37	0.05	0	-	-0.69	-0.13	1	-0.33	-0.26	-0.34	-0.01	-0.11	0.45	-0.56	2.9	0.89	-0.15	0.6	0.49	-0.5
PF14752	RBP_receptor	Family	-	1	9	0.333333	0	0	0.111111	0.222222	0	0	0	0	0	0	0	0	0.333333	0	0	-	-0.07	-0.89	0.64	-0.4	0.48	0	-0.36	-0.47	0.79	-0.22	3.24	1.22	-0.51	0.24	0.13	-0.16
PF14762	HPS3_Mid	Domain	IPR028167	1	2	0.5	0	0	0	0	0	0	0	0	0	0	0	0	0	0.5	0	-	-0.43	-0.57	0.97	-0.76	-0.29	0.33	-0.04	-0.14	1.12	0.11	3.57	1.55	-0.18	-0.81	1.15	0.17
PF14779	BBS1	Family	IPR032728	1	4	0	0	0	0	0	0	0	0.25	0	0	0	0	0	0.5	0	0.25	-	-1.23	-0.67	0.87	-0.87	-0.39	0.22	-0.14	0.45	1.01	0	3.46	1.45	-0.28	0.18	0.35	0.76
PF14780	DUF4477	Family	IPR027951	1	2	0	0	0.5	0	0	0	0	0	0	0	0	0	0	0.5	0	0	-	-1.13	-0.57	1.67	-0.76	-0.29	0.33	-0.04	-0.14	1.12	0.11	3.57	1.55	-0.18	-0.12	0.46	0.17
PF14781	BBS2_N	Family	IPR029430	1	6	0.33	0.17	0	0.33	0	0	0	0	0	0	0	0	0.17	0	0	0	-	-0.23	-0.07	0.77	0.13	-0.49	0.13	-0.24	-0.34	0.92	-0.09	3.37	1.35	0.32	-1.01	0.26	-0.03
PF14782	BBS2_C	Family	IPR029333	1	10	0	0	0.1	0	0.1	0	0.1	0.1	0	0.1	0	0	0.2	0.2	0.1	0	-	-1.49	-0.93	1.3	-1.13	0.04	-0.04	0.29	0.19	0.75	0.43	3.2	1.18	0.55	-0.08	0.78	-0.2
PF14783	BBS2_Mid	Family	IPR029429	1	1	0	0	0	0	0	0	0	0	0	0	0	0	0	0	0	1	-	-1.07	-0.51	1.03	-0.71	-0.23	0.38	0.02	-0.08	1.18	0.16	3.63	1.61	-0.12	-0.76	0.52	0.92
PF14796	AP3B1_C	Family	IPR029390	1	1	0	0	0	0	0	1	0	0	0	0	0	0	0	0	0	0	-	-1.07	-0.51	1.03	-0.71	-0.23	1.08	0.02	-0.08	1.18	0.16	3.63	1.61	-0.12	-0.76	0.52	0.23
PF14811	TPD	Family	IPR029404	1	2	0	0.5	0	0	0.5	0	0	0	0	0	0	0	0	0	0	0	-	-1.13	0.13	0.97	-0.76	0.4	0.33	-0.04	-0.14	1.12	0.11	3.57	1.55	-0.18	-0.81	0.46	0.17
PF14815	NUDIX_4	Domain	IPR029119	1	5	0.2	0.6	0	0.2	0	0	0	0	0	0	0	0	0	0	0	0	-	-0.59	0.67	0.82	-0.22	-0.44	0.17	-0.19	-0.29	0.97	-0.05	3.42	1.4	-0.33	-0.97	0.3	0.02
PF14828	Amnionless	Family	IPR026112	1	4	0	0	0	0.5	0.25	0	0.25	0	0	0	0	0	0	0	0	0	-	-1.23	-0.67	0.87	0.23	0.3	0.22	0.55	-0.25	1.01	0	3.46	1.45	-0.28	-0.92	0.35	0.06
PF14835	zf-RING_6	Domain	IPR039503	1	1	0	0	0	0	0	0	1	0	0	0	0	0	0	0	0	0	-	-1.07	-0.51	1.03	-0.71	-0.23	0.38	0.71	-0.08	1.18	0.16	3.63	1.61	-0.12	-0.76	0.52	0.23
PF14843	GF_recep_IV	Domain	IPR032778	1	3	0.67	0	0	0	0	0	0	0	0	0	0	0	0	0	0	0.33	-	-0.08	-0.62	0.92	-0.82	-0.34	0.27	-0.09	-0.19	1.07	0.05	3.52	1.5	-0.23	-0.87	0.41	0.81
PF14844	PH_BEACH	Domain	IPR023362	2	2	0	0	0	0	0	0	0.5	0	0	0	0	0	0	0	0.5	0	-	-1.13	-0.57	0.97	-0.76	-0.29	0.33	0.66	-0.14	1.12	0.11	3.57	1.55	-0.18	-0.81	1.15	0.17
PF14845	Glycohydro_20b2	Domain	IPR029019	2	7	0	0.141414	0.141414	0.292929	0.141414	0	0	0	0	0.141414	0	0	0.141414	0	0	0	-	-1.37	-0.12	1.42	0.09	0.16	0.08	-0.28	-0.39	0.87	0.55	3.32	1.31	0.27	-1.06	0.21	-0.08
PF14854	LURAP	Family	IPR039499	1	1	0	0	0	0	0	0	0	0	0	0	0	0	0	1	0	0	-	-1.07	-0.51	1.03	-0.71	-0.23	0.38	0.02	-0.08	1.18	0.16	3.63	1.61	-0.12	-0.06	0.52	0.23
PF14880	COX14	Family	IPR029208	1	1	1	0	0	0	0	0	0	0	0	0	0	0	0	0	0	0	-	-0.37	-0.51	1.03	-0.71	-0.23	0.38	0.02	-0.08	1.18	0.16	3.63	1.61	-0.12	-0.76	0.52	0.23
PF14881	Tubulin_3	Domain	IPR029209	1	1	0	0	0	0	0	0	0	0	0	0	0	0	0	1	0	0	-	-1.07	-0.51	1.03	-0.71	-0.23	0.38	0.02	-0.08	1.18	0.16	3.63	1.61	-0.12	-0.06	0.52	0.23
PF14926	DUF4498	Family	IPR029416	1	1	0	0	0	0	0	0	0	1	0	0	0	0	0	0	0	0	-	-1.07	-0.51	1.03	-0.71	-0.23	0.38	0.02	0.61	1.18	0.16	3.63	1.61	-0.12	-0.76	0.52	0.23
PF14935	TMEM138	Family	IPR024133	1	5	0.2	0.2	0	0	0	0	0	0.4	0	0.2	0	0	0	0	0	0	-	-0.59	-0.03	0.82	-0.92	-0.44	0.17	-0.19	0.8	0.97	0.64	3.42	1.4	-0.33	-0.97	0.3	0.02
PF14949	ARF7EP_C	Family	IPR029264	1	1	0	0	0	1	0	0	0	0	0	0	0	0	0	0	0	0	-	-1.07	-0.51	1.03	-0.01	-0.23	0.38	0.02	-0.08	1.18	0.16	3.63	1.61	-0.12	-0.76	0.52	0.23
PF14974	P_C10	Family	IPR026317	1	1	0	1	0	0	0	0	0	0	0	0	0	0	0	0	0	0	-	-1.07	0.18	1.03	-0.71	-0.23	0.38	0.02	-0.08	1.18	0.16	3.63	1.61	-0.12	-0.76	0.52	0.23
PF14995	TMEM107	Family	IPR029248	1	1	0	0	0	0	0	0	0	0	0	0	0	0	1	0	0	0	-	-1.07	-0.51	1.03	-0.71	-0.23	0.38	0.02	-0.08	1.18	0.16	3.63	1.61	0.57	-0.76	0.52	0.23
PF14996	RMP	Family	IPR029239	1	2	0	0	0	0	0	0	0	0.5	0	0	0	0	0	0	0.5	0	-	-1.13	-0.57	0.97	-0.76	-0.29	0.33	-0.04	0.55	1.12	0.11	3.57	1.55	-0.18	-0.81	1.15	0.17
PF15009	TMEM173	Family	IPR029158	1	4	0.5	0	0	0	0	0.25	0	0	0	0	0	0	0	0.25	0	0	-	-0.13	-0.67	0.87	-0.87	-0.39	0.91	-0.14	-0.25	1.01	0	3.46	1.45	-0.28	-0.23	0.35	0.06
PF15014	CLN5	Family	IPR026138	1	13	0.08	0.08	0	0	0	0.15	0.15	0	0	0.23	0	0.08	0.08	0.15	0	0	-	-0.91	-0.35	0.5	-1.24	-0.77	0.95	0.59	-0.62	0.64	1.02	3.09	1.77	0.04	-0.19	-0.02	-0.31
PF15015	NYD-SP12_N	Family	IPR029161	1	1	0	0	0	0	0	0	0	0	0	0	0	0	0	1	0	0	-	-1.07	-0.51	1.03	-0.71	-0.23	0.38	0.02	-0.08	1.18	0.16	3.63	1.61	-0.12	-0.06	0.52	0.23
PF15141	UQCC3	Family	IPR027896	1	1	0	0	0	1	0	0	0	0	0	0	0	0	0	0	0	0	-	-1.07	-0.51	1.03	-0.01	-0.23	0.38	0.02	-0.08	1.18	0.16	3.63	1.61	-0.12	-0.76	0.52	0.23
PF15152	Kisspeptin	Family	IPR020207	1	2	0	0	0	0	0	0	0	1	0	0	0	0	0	0	0	0	-	-1.13	-0.57	0.97	-0.76	-0.29	0.33	-0.04	0.96	1.12	0.11	3.57	1.55	-0.18	-0.81	0.46	0.17
PF15156	CLN6	Family	IPR029255	1	24	0.171717	0.121212	0.040404	0.040404	0	0	0.040404	0.0808081	0.040404	0.212121	0	0.040404	0	0.212121	0	0	0.110448	-0.31	0.02	0.87	-0.87	-1.09	-0.47	-0.14	0.16	1.01	1.1	2.77	1.45	-0.98	0.18	-0.34	-0.63
PF15159	PIG-Y	Family	IPR029164	1	1	1	0	0	0	0	0	0	0	0	0	0	0	0	0	0	0	-	-0.37	-0.51	1.03	-0.71	-0.23	0.38	0.02	-0.08	1.18	0.16	3.63	1.61	-0.12	-0.76	0.52	0.23
PF15165	REC114-like	Family	IPR029168	1	1	0	0	0	0	1	0	0	0	0	0	0	0	0	0	0	0	-	-1.07	-0.51	1.03	-0.71	0.46	0.38	0.02	-0.08	1.18	0.16	3.63	1.61	-0.12	-0.76	0.52	0.23
PF15169	Cybc1_Eros	Family	IPR027846	1	1	0	0	0	0	0	0	0	0	0	0	0	0	0	1	0	0	-	-1.07	-0.51	1.03	-0.71	-0.23	0.38	0.02	-0.08	1.18	0.16	3.63	1.61	-0.12	-0.06	0.52	0.23
PF15183	MRAP	Family	IPR028111	1	1	1	0	0	0	0	0	0	0	0	0	0	0	0	0	0	0	-	-0.37	-0.51	1.03	-0.71	-0.23	0.38	0.02	-0.08	1.18	0.16	3.63	1.61	-0.12	-0.76	0.52	0.23
PF15201	Rod_cone_degen	Family	IPR027937	1	3	0	0.67	0	0	0	0	0.33	0	0	0	0	0	0	0	0	0	-	-1.18	0.48	0.92	-0.82	-0.34	0.27	0.6	-0.19	1.07	0.05	3.52	1.5	-0.23	-0.87	0.41	0.12
PF15207	TMEM240	Family	IPR027947	1	5	0.2	0	0	0	0.2	0	0	0	0	0	0	0	0	0.2	0.2	0.2	-	-0.59	-0.72	0.82	-0.92	0.25	0.17	-0.19	-0.29	0.97	-0.05	3.42	1.4	-0.33	-0.27	1	0.71
PF15244	HSD3	Family	IPR029357	1	1	0	0	0	0	0	0	0	0	0	0	0	0	0	0	0	1	-	-1.07	-0.51	1.03	-0.71	-0.23	0.38	0.02	-0.08	1.18	0.16	3.63	1.61	-0.12	-0.76	0.52	0.92
PF15268	Dapper	Family	IPR024843	1	1	0	0	0	0	0	0	0	1	0	0	0	0	0	0	0	0	-	-1.07	-0.51	1.03	-0.71	-0.23	0.38	0.02	0.61	1.18	0.16	3.63	1.61	-0.12	-0.76	0.52	0.23
PF15294	Leu_zip	Family	IPR026157	1	1	1	0	0	0	0	0	0	0	0	0	0	0	0	0	0	0	-	-0.37	-0.51	1.03	-0.71	-0.23	0.38	0.02	-0.08	1.18	0.16	3.63	1.61	-0.12	-0.76	0.52	0.23
PF15296	Codanin-1_C	Family	IPR028171	1	2	0.5	0	0	0	0	0	0	0	0.5	0	0	0	0	0	0	0	-	-0.43	-0.57	0.97	-0.76	-0.29	0.33	-0.04	-0.14	1.81	0.11	3.57	1.55	-0.18	-0.81	0.46	0.17
PF15305	IFT43	Family	IPR029302	1	1	0	0	0	0	0	0	0	0	0	0	0	1	0	0	0	0	-	-1.07	-0.51	1.03	-0.71	-0.23	0.38	0.02	-0.08	1.18	0.16	3.63	2.3	-0.12	-0.76	0.52	0.23
PF15311	HYLS1_C	Family	IPR027918	1	1	0	0	0	0	0	0	0	0	0	0	0	0	1	0	0	0	-	-1.07	-0.51	1.03	-0.71	-0.23	0.38	0.02	-0.08	1.18	0.16	3.63	1.61	0.57	-0.76	0.52	0.23
PF15324	TALPID3	Family	IPR029246	2	3	0	0	0	0	0.33	0	0	0	0	0	0	0	0.67	0	0	0	-	-1.18	-0.62	0.92	-0.82	0.35	0.27	-0.09	-0.19	1.07	0.05	3.52	1.5	0.87	-0.87	0.41	0.12
PF15362	Enamelin	Family	IPR015673	1	1	0	0	0	0	1	0	0	0	0	0	0	0	0	0	0	0	-	-1.07	-0.51	1.03	-0.71	0.46	0.38	0.02	-0.08	1.18	0.16	3.63	1.61	-0.12	-0.76	0.52	0.23
PF15410	PH_9	Domain	IPR041681	1	1	0	0	0	0	0	0	0	0	0	0	0	0	0	1	0	0	-	-1.07	-0.51	1.03	-0.71	-0.23	0.38	0.02	-0.08	1.18	0.16	3.63	1.61	-0.12	-0.06	0.52	0.23
PF15449	Retinal	Family	IPR029352	1	2	0	0	0.5	0	0	0	0	0	0	0	0	0	0	0.5	0	0	-	-1.13	-0.57	1.67	-0.76	-0.29	0.33	-0.04	-0.14	1.12	0.11	3.57	1.55	-0.18	-0.12	0.46	0.17
PF15462	Barttin	Family	IPR029181	1	1	0	0	0	1	0	0	0	0	0	0	0	0	0	0	0	0	-	-1.07	-0.51	1.03	-0.01	-0.23	0.38	0.02	-0.08	1.18	0.16	3.63	1.61	-0.12	-0.76	0.52	0.23
PF15489	CTC1	Family	IPR029156	1	9	0.444444	0.111111	0	0.111111	0	0	0	0	0	0	0	0	0.111111	0	0.222222	0	-	0.16	-0.2	0.64	-0.4	-0.62	0	-0.36	-0.47	0.79	-0.22	3.24	1.22	0.19	-1.14	1.23	-0.16
PF15492	Nbas_N	Family	IPR029145	1	3	0	0.333333	0	0	0.333333	0	0	0	0	0	0	0	0	0	0.333333	0	-	-1.18	0.07	0.92	-0.82	0.35	0.27	-0.09	-0.19	1.07	0.05	3.52	1.5	-0.23	-0.87	1.1	0.12
PF15494	SRCR_2	Domain	IPR017448	1	2	0.5	0	0	0	0	0	0.5	0	0	0	0	0	0	0	0	0	-	-0.43	-0.57	0.97	-0.76	-0.29	0.33	0.66	-0.14	1.12	0.11	3.57	1.55	-0.18	-0.81	0.46	0.17
PF15502	MPLKIP	Family	IPR028265	1	1	1	0	0	0	0	0	0	0	0	0	0	0	0	0	0	0	-	-0.37	-0.51	1.03	-0.71	-0.23	0.38	0.02	-0.08	1.18	0.16	3.63	1.61	-0.12	-0.76	0.52	0.23
PF15508	NAAA-beta	Family	IPR029130	1	5	0.8	0	0	0.2	0	0	0	0	0	0	0	0	0	0	0	0	-	0.33	-0.72	0.82	-0.22	-0.44	0.17	-0.19	-0.29	0.97	-0.05	3.42	1.4	-0.33	-0.97	0.3	0.02
PF15551	DUF4656	Family	IPR028003	1	1	0	0	0	0	0	0	0	0	1	0	0	0	0	0	0	0	-	-1.07	-0.51	1.03	-0.71	-0.23	0.38	0.02	-0.08	1.87	0.16	3.63	1.61	-0.12	-0.76	0.52	0.23
PF15619	Lebercilin	Coiled-coil	IPR028933	1	2	0.5	0	0	0	0	0	0	0	0	0	0	0	0.5	0	0	0	-	-0.43	-0.57	0.97	-0.76	-0.29	0.33	-0.04	-0.14	1.12	0.11	3.57	1.55	0.52	-0.81	0.46	0.17
PF15702	HPS6	Family	IPR017218	1	3	0	0	0	0.333333	0.333333	0	0	0	0.333333	0	0	0	0	0	0	0	-	-1.18	-0.62	0.92	-0.12	0.35	0.27	-0.09	-0.19	1.76	0.05	3.52	1.5	-0.23	-0.87	0.41	0.12
PF15705	TMEM132D_N	Family	IPR031435	1	1	0	1	0	0	0	0	0	0	0	0	0	0	0	0	0	0	-	-1.07	0.18	1.03	-0.71	-0.23	0.38	0.02	-0.08	1.18	0.16	3.63	1.61	-0.12	-0.76	0.52	0.23
PF15711	ILEI	Domain	IPR039477	1	4	0	0	0	0	0.25	0	0	0.25	0	0	0	0	0	0	0	0.5	-	-1.23	-0.67	0.87	-0.87	0.3	0.22	-0.14	0.45	1.01	0	3.46	1.45	-0.28	-0.92	0.35	1.16
PF15778	UNC80	Family	IPR031542	1	1	1	0	0	0	0	0	0	0	0	0	0	0	0	0	0	0	-	-0.37	-0.51	1.03	-0.71	-0.23	0.38	0.02	-0.08	1.18	0.16	3.63	1.61	-0.12	-0.76	0.52	0.23
PF15782	GREB1	Family	IPR028422	1	27	0.257426	0.0693069	0.039604	0.039604	0.039604	0	0	0.0693069	0	0.039604	0	0	0.108911	0.29703	0.039604	0	0.487035	0.08	-0.34	0.79	-0.94	-0.47	-0.54	-0.91	0.09	0.25	-0.07	2.7	0.68	0.34	0.51	0.28	-0.7
PF15865	Fanconi_A_N	Family	IPR031729	1	15	0.19802	0	0.128713	0.19802	0.0693069	0.0693069	0.0693069	0.0693069	0	0.0693069	0	0	0	0.128713	0	0	-	-0.28	-1.11	1.53	0.08	-0.14	0.48	0.11	0.01	0.58	0.26	3.03	1.01	-0.72	-0.26	-0.08	-0.37
PF15879	MWFE	Family	IPR017384	1	3	0	0	0	0.333333	0	0	0	0	0	0.333333	0	0	0	0.333333	0	0	-	-1.18	-0.62	0.92	-0.12	-0.34	0.27	-0.09	-0.19	1.07	0.74	3.52	1.5	-0.23	-0.17	0.41	0.12
PF15911	WD40_3	Repeat	IPR039468	1	1	0	1	0	0	0	0	0	0	0	0	0	0	0	0	0	0	-	-1.07	0.18	1.03	-0.71	-0.23	0.38	0.02	-0.08	1.18	0.16	3.63	1.61	-0.12	-0.76	0.52	0.23
PF15913	Furin-like_2	Domain	IPR043601	2	8	0	0	0	0.12	0	0	0.38	0.25	0	0	0	0	0	0.25	0	0	-	-1.41	-0.85	0.68	-0.36	-0.58	0.04	1.06	0.67	0.83	-0.18	3.28	1.26	-0.47	0	0.17	-0.12
PF15917	PIEZO	Family	IPR031805	1	2	0.5	0	0	0	0	0	0	0	0	0	0	0	0.5	0	0	0	-	-0.43	-0.57	0.97	-0.76	-0.29	0.33	-0.04	-0.14	1.12	0.11	3.57	1.55	0.52	-0.81	0.46	0.17
PF15936	DUF4749	Family	IPR031847	1	1	0	0	0	0	1	0	0	0	0	0	0	0	0	0	0	0	-	-1.07	-0.51	1.03	-0.71	0.46	0.38	0.02	-0.08	1.18	0.16	3.63	1.61	-0.12	-0.76	0.52	0.23
PF15951	MITF_TFEB_C_3_N	Family	IPR031867	1	2	0	0	0	0	0.5	0	0	0	0	0.5	0	0	0	0	0	0	-	-1.13	-0.57	0.97	-0.76	0.4	0.33	-0.04	-0.14	1.12	0.8	3.57	1.55	-0.18	-0.81	0.46	0.17
PF15985	KH_6	Domain	IPR004088	2	2	0	0	0	0.5	0	0	0	0	0	0	0	0.5	0	0	0	0	-	-1.13	-0.57	0.97	-0.07	-0.29	0.33	-0.04	-0.14	1.12	0.11	3.57	2.24	-0.18	-0.81	0.46	0.17
PF16018	Anillin_N	Family	IPR031970	1	1	0	0	0	0	0	0	0	0	0	0	0	0	0	1	0	0	-	-1.07	-0.51	1.03	-0.71	-0.23	0.38	0.02	-0.08	1.18	0.16	3.63	1.61	-0.12	-0.06	0.52	0.23
PF16038	TMIE	Family	IPR032006	1	3	0	0	0	0	0	0	0	0	0	0	0	0	0	0.33	0.67	0	-	-1.18	-0.62	0.92	-0.82	-0.34	0.27	-0.09	-0.19	1.07	0.05	3.52	1.5	-0.23	-0.17	1.5	0.12
PF16045	LisH_2	Domain	IPR006594	1	9	0	0.111111	0.111111	0	0.111111	0.222222	0.111111	0.111111	0	0.111111	0	0	0.111111	0	0	0	-	-1.45	-0.2	1.34	-1.09	0.08	1.1	0.33	0.22	0.79	0.47	3.24	1.22	0.19	-1.14	0.13	-0.16
PF16050	CDC73_N	Family	IPR032041	1	4	0.75	0.25	0	0	0	0	0	0	0	0	0	0	0	0	0	0	-	0.16	0.02	0.87	-0.87	-0.39	0.22	-0.14	-0.25	1.01	0	3.46	1.45	-0.28	-0.92	0.35	0.06
PF16057	DUF4800	Family	-	1	2	0	0	0	0	0	0	0	0	0	0	0	0	0	0.5	0	0.5	-	-1.13	-0.57	0.97	-0.76	-0.29	0.33	-0.04	-0.14	1.12	0.11	3.57	1.55	-0.18	-0.12	0.46	0.86
PF16070	TMEM132	Family	IPR031437	1	1	0	0	0	0	0	0	0	0	0	0	0	0	0	1	0	0	-	-1.07	-0.51	1.03	-0.71	-0.23	0.38	0.02	-0.08	1.18	0.16	3.63	1.61	-0.12	-0.06	0.52	0.23
PF16095	COR	Family	IPR032171	1	3	0	0	0	0	0	0	0	0	0	0.67	0	0	0.33	0	0	0	-	-1.18	-0.62	0.92	-0.82	-0.34	0.27	-0.09	-0.19	1.07	1.15	3.52	1.5	0.46	-0.87	0.41	0.12
PF16097	FXR_C3	Family	IPR032177	1	1	0	1	0	0	0	0	0	0	0	0	0	0	0	0	0	0	-	-1.07	0.18	1.03	-0.71	-0.23	0.38	0.02	-0.08	1.18	0.16	3.63	1.61	-0.12	-0.76	0.52	0.23
PF16113	ECH_2	Domain	IPR032259	1	7	0.141414	0.141414	0	0.292929	0.141414	0	0.141414	0	0	0.141414	0	0	0	0	0	0	-	-0.68	-0.12	0.73	0.09	0.16	0.08	0.41	-0.39	0.87	0.55	3.32	1.31	-0.42	-1.06	0.21	-0.08
PF16124	RecQ_Zn_bind	Domain	IPR032284	1	2	0	0	0	0	0	0.5	0.5	0	0	0	0	0	0	0	0	0	-	-1.13	-0.57	0.97	-0.76	-0.29	1.02	0.66	-0.14	1.12	0.11	3.57	1.55	-0.18	-0.81	0.46	0.17
PF16134	THOC2_N	Family	IPR032302	1	3	0.333333	0	0.333333	0	0	0	0	0	0	0.333333	0	0	0	0	0	0	-	-0.49	-0.62	1.61	-0.82	-0.34	0.27	-0.09	-0.19	1.07	0.74	3.52	1.5	-0.23	-0.87	0.41	0.12
PF16159	FOXP-CC	Domain	IPR032354	2	3	0.333333	0	0	0	0.333333	0	0	0	0	0	0	0	0	0.333333	0	0	-	-0.49	-0.62	0.92	-0.82	0.35	0.27	-0.09	-0.19	1.07	0.05	3.52	1.5	-0.23	-0.17	0.41	0.12
PF16164	VWA_N2	Family	IPR032361	1	8	0.121212	0.121212	0	0	0	0	0	0.757576	0	0	0	0	0	0	0	0	-	-0.72	-0.16	0.68	-1.05	-0.58	0.04	-0.32	1.52	0.83	-0.18	3.28	1.26	-0.47	-1.1	0.17	-0.12
PF16165	Ferlin_C	Family	IPR032362	2	3	0.67	0	0	0.33	0	0	0	0	0	0	0	0	0	0	0	0	-	-0.08	-0.62	0.92	-0.12	-0.34	0.27	-0.09	-0.19	1.07	0.05	3.52	1.5	-0.23	-0.87	0.41	0.12
PF16178	Anoct_dimer	Family	IPR032394	2	3	0.67	0	0	0	0.33	0	0	0	0	0	0	0	0	0	0	0	-	-0.08	-0.62	0.92	-0.82	0.35	0.27	-0.09	-0.19	1.07	0.05	3.52	1.5	-0.23	-0.87	0.41	0.12
PF16183	Kinesin_assoc	Family	IPR032405	1	1	1	0	0	0	0	0	0	0	0	0	0	0	0	0	0	0	-	-0.37	-0.51	1.03	-0.71	-0.23	0.38	0.02	-0.08	1.18	0.16	3.63	1.61	-0.12	-0.76	0.52	0.23
PF16184	Cadherin_3	Domain	-	2	6	0	0.168317	0	0.168317	0	0	0	0	0	0	0	0	0.326733	0.168317	0.168317	0	-	-1.33	-0.07	0.77	-0.27	-0.49	0.13	-0.24	-0.34	0.92	-0.09	3.37	1.35	0.72	-0.32	0.95	-0.03
PF16185	MTABC_N	Family	IPR032410	1	2	0	0.5	0	0	0.5	0	0	0	0	0	0	0	0	0	0	0	-	-1.13	0.13	0.97	-0.76	0.4	0.33	-0.04	-0.14	1.12	0.11	3.57	1.55	-0.18	-0.81	0.46	0.17
PF16192	PMT_4TMC	Family	IPR032421	2	9	0	0.11	0	0.11	0	0.11	0	0	0	0.56	0	0.11	0	0	0	0	-	-1.45	-0.2	0.64	-0.4	-0.62	0.69	-0.36	-0.47	0.79	1.57	3.24	1.92	-0.51	-1.14	0.13	-0.16
PF16202	BLM_N	Family	IPR032437	1	2	0.5	0.5	0	0	0	0	0	0	0	0	0	0	0	0	0	0	-	-0.43	0.13	0.97	-0.76	-0.29	0.33	-0.04	-0.14	1.12	0.11	3.57	1.55	-0.18	-0.81	0.46	0.17
PF16208	Keratin_2_head	Family	IPR032444	3	9	0.444444	0.222222	0	0.111111	0	0	0	0	0	0.111111	0	0	0.111111	0	0	0	-	0.16	0.2	0.64	-0.4	-0.62	0	-0.36	-0.47	0.79	0.47	3.24	1.22	0.19	-1.14	0.13	-0.16
PF16209	PhoLip_ATPase_N	Family	IPR032631	1	1	1	0	0	0	0	0	0	0	0	0	0	0	0	0	0	0	-	-0.37	-0.51	1.03	-0.71	-0.23	0.38	0.02	-0.08	1.18	0.16	3.63	1.61	-0.12	-0.76	0.52	0.23
PF16212	PhoLip_ATPase_C	Family	IPR032630	2	4	0	0	0	0	0.25	0	0	0.25	0.25	0	0	0	0	0.25	0	0	-	-1.23	-0.67	0.87	-0.87	0.3	0.22	-0.14	0.45	1.71	0	3.46	1.45	-0.28	-0.23	0.35	0.06
PF16214	AC_N	Family	IPR032628	1	3	0.333333	0	0	0	0	0	0	0	0	0	0	0	0	0.333333	0.333333	0	-	-0.49	-0.62	0.92	-0.82	-0.34	0.27	-0.09	-0.19	1.07	0.05	3.52	1.5	-0.23	-0.17	1.1	0.12
PF16218	Peptidase_C101	Family	IPR023235	1	2	0.5	0	0	0	0	0	0	0	0	0.5	0	0	0	0	0	0	-	-0.43	-0.57	0.97	-0.76	-0.29	0.33	-0.04	-0.14	1.12	0.8	3.57	1.55	-0.18	-0.81	0.46	0.17
PF16332	DUF4962	Family	IPR032518	1	1	0	0	0	0	1	0	0	0	0	0	0	0	0	0	0	0	-	-1.07	-0.51	1.03	-0.71	0.46	0.38	0.02	-0.08	1.18	0.16	3.63	1.61	-0.12	-0.76	0.52	0.23
PF16347	DUF4976	Family	IPR032506	1	2	0	0	0	0	0	0	0	0	0	0	0	0	0	1	0	0	-	-1.13	-0.57	0.97	-0.76	-0.29	0.33	-0.04	-0.14	1.12	0.11	3.57	1.55	-0.18	0.29	0.46	0.17
PF16363	GDP_Man_Dehyd	Domain	IPR016040	2	22	0.174757	0.0485437	0	0.174757	0	0.0485437	0	0.0485437	0.0485437	0.0485437	0	0	0.0873786	0.0485437	0.135922	0.135922	0.369372	-0.26	-0.62	0.22	0.1	-1.04	0.27	-0.78	-0.19	1.07	0.05	2.82	0.8	0.17	-0.87	1.1	0.81
PF16413	Mlh1_C	Domain	IPR032189	1	38	0.42	0.08	0.03	0.05	0.13	0.08	0	0	0	0.08	0	0	0.13	0	0	0	0.00796601	0.61	-0.28	0.57	-0.76	0.4	0.61	-1.13	-1.24	0.02	0.39	2.47	0.45	0.52	-1.91	-0.64	-0.93
PF16414	NPC1_N	Domain	IPR032190	1	11	0.363636	0	0	0	0.181818	0	0	0.272727	0	0	0	0	0	0.181818	0	0	-	0.08	-0.97	0.57	-1.17	0.4	-0.08	-0.44	0.84	0.71	-0.3	3.16	1.15	-0.58	-0.12	0.05	-0.24
PF16415	CNOT1_CAF1_bind	Domain	IPR032191	1	3	0.333333	0	0	0	0	0	0	0	0	0	0	0	0.333333	0	0	0.333333	-	-0.49	-0.62	0.92	-0.82	-0.34	0.27	-0.09	-0.19	1.07	0.05	3.52	1.5	0.46	-0.87	0.41	0.81
PF16417	CNOT1_TTP_bind	Domain	IPR032193	1	1	0	0	0	0	0	0	0	0	0	0	0	0	0	0	0	1	-	-1.07	-0.51	1.03	-0.71	-0.23	0.38	0.02	-0.08	1.18	0.16	3.63	1.61	-0.12	-0.76	0.52	0.92
PF16418	CNOT1_HEAT	Domain	IPR032194	1	3	0	0	0	0	0	0	0	0	0	0	0	0	0	1	0	0	-	-1.18	-0.62	0.92	-0.82	-0.34	0.27	-0.09	-0.19	1.07	0.05	3.52	1.5	-0.23	0.52	0.41	0.12
PF16422	COE1_DBD	Domain	IPR032200	1	9	0.111111	0	0	0.111111	0	0	0	0.111111	0	0.111111	0	0	0.222222	0.222222	0.111111	0	-	-0.76	-0.89	0.64	-0.4	-0.62	0	-0.36	0.22	0.79	0.47	3.24	1.22	0.59	-0.04	0.82	-0.16
PF16453	IQ_SEC7_PH	Domain	IPR033742	1	1	0	0	0	0	0	0	1	0	0	0	0	0	0	0	0	0	-	-1.07	-0.51	1.03	-0.71	-0.23	0.38	0.71	-0.08	1.18	0.16	3.63	1.61	-0.12	-0.76	0.52	0.23
PF16454	PI3K_P85_iSH2	Domain	IPR032498	2	6	0	0	0	0	0	0	0	0.326733	0	0.168317	0	0	0	0.168317	0.168317	0.168317	-	-1.33	-0.77	0.77	-0.96	-0.49	0.13	-0.24	0.76	0.92	0.6	3.37	1.35	-0.38	-0.32	0.95	0.66
PF16471	JIP_LZII	Coiled-coil	IPR032486	1	1	1	0	0	0	0	0	0	0	0	0	0	0	0	0	0	0	-	-0.37	-0.51	1.03	-0.71	-0.23	0.38	0.02	-0.08	1.18	0.16	3.63	1.61	-0.12	-0.76	0.52	0.23
PF16482	Staufen_C	Domain	IPR032478	1	1	1	0	0	0	0	0	0	0	0	0	0	0	0	0	0	0	-	-0.37	-0.51	1.03	-0.71	-0.23	0.38	0.02	-0.08	1.18	0.16	3.63	1.61	-0.12	-0.76	0.52	0.23
PF16484	CPT_N	Domain	IPR032476	1	2	0	0	0	0.5	0	0	0	0	0	0	0	0	0	0.5	0	0	-	-1.13	-0.57	0.97	-0.07	-0.29	0.33	-0.04	-0.14	1.12	0.11	3.57	1.55	-0.18	-0.12	0.46	0.17
PF16496	SWIRM-assoc_2	Family	IPR032450	1	1	0	0	0	0	0	0	0	1	0	0	0	0	0	0	0	0	-	-1.07	-0.51	1.03	-0.71	-0.23	0.38	0.02	0.61	1.18	0.16	3.63	1.61	-0.12	-0.76	0.52	0.23
PF16499	Melibiase_2	Family	IPR002241	2	188	0.214286	0.102041	0.0204082	0.0714286	0.0612245	0.0510204	0.0714286	0.0714286	0.0204082	0.0816327	0	0.0510204	0.0408163	0.102041	0.0204082	0.0204082	0.000360722	0.16	0	0.15	-0.48	-0.23	0.3	0.24	0.07	0.3	0.45	1.14	1.52	-0.53	-0.25	-0.36	-0.65
PF16516	CC2-LZ	Coiled-coil	IPR032419	2	10	0.3	0	0	0.1	0	0	0	0.1	0	0	0	0	0.2	0.3	0	0	-	-0.11	-0.93	0.6	-0.44	-0.66	-0.04	-0.4	0.19	0.75	-0.26	3.2	1.18	0.55	0.21	0.09	-0.2
PF16531	SAS-6_N	Domain	IPR032396	1	1	0	1	0	0	0	0	0	0	0	0	0	0	0	0	0	0	-	-1.07	0.18	1.03	-0.71	-0.23	0.38	0.02	-0.08	1.18	0.16	3.63	1.61	-0.12	-0.76	0.52	0.23
PF16533	SOAR	Domain	IPR032393	1	2	0	0	0	0	0	0	0	0	0	0	0	0	0	1	0	0	-	-1.13	-0.57	0.97	-0.76	-0.29	0.33	-0.04	-0.14	1.12	0.11	3.57	1.55	-0.18	0.29	0.46	0.17
PF16563	P66_CC	Coiled-coil	IPR032346	1	1	1	0	0	0	0	0	0	0	0	0	0	0	0	0	0	0	-	-0.37	-0.51	1.03	-0.71	-0.23	0.38	0.02	-0.08	1.18	0.16	3.63	1.61	-0.12	-0.76	0.52	0.23
PF16575	CLP1_P	Domain	IPR032319	1	1	0	0	0	0	0	0	0	0	0	0	0	0	0	1	0	0	-	-1.07	-0.51	1.03	-0.71	-0.23	0.38	0.02	-0.08	1.18	0.16	3.63	1.61	-0.12	-0.06	0.52	0.23
PF16577	UBA_5	Domain	IPR033741	1	9	0.56	0.22	0	0.11	0.11	0	0	0	0	0	0	0	0	0	0	0	-	0.34	0.2	0.64	-0.4	0.08	0	-0.36	-0.47	0.79	-0.22	3.24	1.22	-0.51	-1.14	0.13	-0.16
PF16589	BRCT_2	Family	IPR001357	1	1	0	0	0	1	0	0	0	0	0	0	0	0	0	0	0	0	-	-1.07	-0.51	1.03	-0.01	-0.23	0.38	0.02	-0.08	1.18	0.16	3.63	1.61	-0.12	-0.76	0.52	0.23
PF16620	23ISL	Disordered	-	1	1	1	0	0	0	0	0	0	0	0	0	0	0	0	0	0	0	-	-0.37	-0.51	1.03	-0.71	-0.23	0.38	0.02	-0.08	1.18	0.16	3.63	1.61	-0.12	-0.76	0.52	0.23
PF16629	Arm_APC_u3	Disordered	-	1	3	0	0.333333	0	0	0	0.333333	0	0	0	0	0	0	0.333333	0	0	0	-	-1.18	0.07	0.92	-0.82	-0.34	0.97	-0.09	-0.19	1.07	0.05	3.52	1.5	0.46	-0.87	0.41	0.12
PF16630	APC_u5	Disordered	-	1	3	0	0	0	0.67	0	0	0	0.33	0	0	0	0	0	0	0	0	-	-1.18	-0.62	0.92	0.28	-0.34	0.27	-0.09	0.5	1.07	0.05	3.52	1.5	-0.23	-0.87	0.41	0.12
PF16633	APC_u9	Disordered	-	1	4	0.5	0	0	0	0.25	0	0	0	0	0	0	0	0	0	0.25	0	-	-0.13	-0.67	0.87	-0.87	0.3	0.22	-0.14	-0.25	1.01	0	3.46	1.45	-0.28	-0.92	1.05	0.06
PF16648	Calpain_u2	Disordered	-	1	3	0.33	0	0	0	0.67	0	0	0	0	0	0	0	0	0	0	0	-	-0.49	-0.62	0.92	-0.82	0.76	0.27	-0.09	-0.19	1.07	0.05	3.52	1.5	-0.23	-0.87	0.41	0.12
PF16652	PH_13	Domain	IPR001849	1	1	0	0	0	0	0	0	0	0	0	0	0	0	0	1	0	0	-	-1.07	-0.51	1.03	-0.71	-0.23	0.38	0.02	-0.08	1.18	0.16	3.63	1.61	-0.12	-0.06	0.52	0.23
PF16679	CDT1_C	Domain	IPR032054	1	3	0	0	0	0	0	0	0	0	0	0	0	0	0	0.333333	0.333333	0.333333	-	-1.18	-0.62	0.92	-0.82	-0.34	0.27	-0.09	-0.19	1.07	0.05	3.52	1.5	-0.23	-0.17	1.1	0.81
PF16686	POT1PC	Domain	IPR032042	1	3	0	0	0	0	0	0.333333	0	0	0	0	0	0	0.333333	0.333333	0	0	-	-1.18	-0.62	0.92	-0.82	-0.34	0.97	-0.09	-0.19	1.07	0.05	3.52	1.5	0.46	-0.17	0.41	0.12
PF16690	MMACHC	Domain	IPR032037	1	18	0.166667	0	0	0.166667	0	0	0	0.107843	0	0.107843	0	0	0.166667	0.166667	0.0588235	0.0588235	-	-0.37	-1.2	0.34	-0.01	-0.93	-0.31	-0.67	0.32	0.48	0.57	2.93	0.91	0.57	-0.06	0.52	0.23
PF16692	Folliculin_C	Domain	IPR032035	1	3	0	0	0	0	0	0	0.333333	0	0	0	0	0.333333	0	0	0	0.333333	-	-1.18	-0.62	0.92	-0.82	-0.34	0.27	0.6	-0.19	1.07	0.05	3.52	2.19	-0.23	-0.87	0.41	0.81
PF16705	NUDIX_5	Domain	IPR032022	1	2	0	0	0	0	0	0	0	0	0	0.5	0	0	0.5	0	0	0	-	-1.13	-0.57	0.97	-0.76	-0.29	0.33	-0.04	-0.14	1.12	0.8	3.57	1.55	0.52	-0.81	0.46	0.17
PF16742	IL17R_D_N	Family	IPR031951	1	2	0	0	0	0	0	0	0	0	0	0	0	0	0	0.5	0	0.5	-	-1.13	-0.57	0.97	-0.76	-0.29	0.33	-0.04	-0.14	1.12	0.11	3.57	1.55	-0.18	-0.12	0.46	0.86
PF16746	BAR_3	Domain	-	2	2	0.5	0	0	0	0	0	0	0	0	0	0	0	0	0.5	0	0	-	-0.43	-0.57	0.97	-0.76	-0.29	0.33	-0.04	-0.14	1.12	0.11	3.57	1.55	-0.18	-0.12	0.46	0.17
PF16756	PALB2_WD40	Domain	IPR031920	1	1	1	0	0	0	0	0	0	0	0	0	0	0	0	0	0	0	-	-0.37	-0.51	1.03	-0.71	-0.23	0.38	0.02	-0.08	1.18	0.16	3.63	1.61	-0.12	-0.76	0.52	0.23
PF16757	Fucosidase_C	Domain	IPR031919	1	1	0	0	0	1	0	0	0	0	0	0	0	0	0	0	0	0	-	-1.07	-0.51	1.03	-0.01	-0.23	0.38	0.02	-0.08	1.18	0.16	3.63	1.61	-0.12	-0.76	0.52	0.23
PF16863	NtCtMGAM_N	Domain	IPR031727	2	15	0.128713	0	0	0.0693069	0.0693069	0	0	0.0693069	0	0	0	0	0.267327	0.128713	0.267327	0	-	-0.57	-1.11	0.43	-0.61	-0.14	-0.22	-0.58	0.01	0.58	-0.44	3.03	1.01	0.89	-0.26	1.52	-0.37
PF16878	SIX1_SD	Domain	IPR031701	3	18	0.27451	0.0588235	0	0.166667	0.166667	0	0	0	0.0588235	0.107843	0	0	0	0.107843	0.0588235	0	-	0.03	-0.51	0.34	-0.01	0.46	-0.31	-0.67	-0.78	1.18	0.57	2.93	0.91	-0.81	-0.35	0.52	-0.47
PF16886	ATP-synt_ab_Xtn	Family	IPR031686	1	1	0	0	0	0	0	0	0	0	0	0	0	0	0	0	1	0	-	-1.07	-0.51	1.03	-0.71	-0.23	0.38	0.02	-0.08	1.18	0.16	3.63	1.61	-0.12	-0.76	1.21	0.23
PF16891	STPPase_N	Family	IPR031675	1	1	0	0	0	1	0	0	0	0	0	0	0	0	0	0	0	0	-	-1.07	-0.51	1.03	-0.01	-0.23	0.38	0.02	-0.08	1.18	0.16	3.63	1.61	-0.12	-0.76	0.52	0.23
PF16905	GPHH	Family	IPR031649	3	6	0	0	0	0.168317	0	0	0	0.663366	0	0	0	0	0	0	0	0.168317	-	-1.33	-0.77	0.77	-0.27	-0.49	0.13	-0.24	1.27	0.92	-0.09	3.37	1.35	-0.38	-1.01	0.26	0.66
PF16910	VPS13_mid_rpt	Repeat	IPR031642	1	1	0	0	0	0	1	0	0	0	0	0	0	0	0	0	0	0	-	-1.07	-0.51	1.03	-0.71	0.46	0.38	0.02	-0.08	1.18	0.16	3.63	1.61	-0.12	-0.76	0.52	0.23
PF16923	Glyco_hydro_63N	Domain	IPR031631	1	1	0	0	0	0	0	0	0	0	0	0	0	0	0	1	0	0	-	-1.07	-0.51	1.03	-0.71	-0.23	0.38	0.02	-0.08	1.18	0.16	3.63	1.61	-0.12	-0.06	0.52	0.23
PF16953	PRORP	Domain	IPR031595	1	1	1	0	0	0	0	0	0	0	0	0	0	0	0	0	0	0	-	-0.37	-0.51	1.03	-0.71	-0.23	0.38	0.02	-0.08	1.18	0.16	3.63	1.61	-0.12	-0.76	0.52	0.23
PF17101	Stealth_CR1	Family	IPR031358	1	3	0	0	0	0	0	0	0	0	0.33	0	0	0	0.67	0	0	0	-	-1.18	-0.62	0.92	-0.82	-0.34	0.27	-0.09	-0.19	1.76	0.05	3.52	1.5	0.87	-0.87	0.41	0.12
PF17102	Stealth_CR3	Family	IPR031357	1	5	0.2	0	0	0	0	0	0.2	0.2	0	0	0	0	0	0.4	0	0	-	-0.59	-0.72	0.82	-0.92	-0.44	0.17	0.5	0.4	0.97	-0.05	3.42	1.4	-0.33	0.13	0.3	0.02
PF17103	Stealth_CR4	Family	IPR031356	1	3	0	0	0	0	0	0.333333	0	0	0	0.333333	0	0	0	0	0	0.333333	-	-1.18	-0.62	0.92	-0.82	-0.34	0.97	-0.09	-0.19	1.07	0.74	3.52	1.5	-0.23	-0.87	0.41	0.81
PF17105	BRD4_CDT	Family	IPR031354	1	1	0	0	0	1	0	0	0	0	0	0	0	0	0	0	0	0	-	-1.07	-0.51	1.03	-0.01	-0.23	0.38	0.02	-0.08	1.18	0.16	3.63	1.61	-0.12	-0.76	0.52	0.23
PF17135	Ribosomal_L18	Family	IPR021131	1	1	0	1	0	0	0	0	0	0	0	0	0	0	0	0	0	0	-	-1.07	0.18	1.03	-0.71	-0.23	0.38	0.02	-0.08	1.18	0.16	3.63	1.61	-0.12	-0.76	0.52	0.23
PF17144	Ribosomal_L5e	Family	IPR005485	1	2	0.5	0.5	0	0	0	0	0	0	0	0	0	0	0	0	0	0	-	-0.43	0.13	0.97	-0.76	-0.29	0.33	-0.04	-0.14	1.12	0.11	3.57	1.55	-0.18	-0.81	0.46	0.17
PF17189	Glyco_hydro_30C	Domain	IPR033452	1	13	0.383838	0	0	0.313131	0	0	0	0.151515	0	0	0	0	0	0	0.151515	0	-	0.19	-1.04	0.5	0.37	-0.77	-0.15	-0.51	0.48	0.64	-0.37	3.09	1.07	-0.65	-1.29	1.08	-0.31
PF17205	PSI_integrin	Domain	IPR033760	1	2	0	0	0	0	0	0	1	0	0	0	0	0	0	0	0	0	-	-1.13	-0.57	0.97	-0.76	-0.29	0.33	1.06	-0.14	1.12	0.11	3.57	1.55	-0.18	-0.81	0.46	0.17
PF17211	VHL_C	Domain	IPR024048	1	58	0.340206	0.103093	0.0309278	0.0309278	0.0309278	0.0309278	0.0515464	0.0515464	0	0.0515464	0	0.0309278	0.0927835	0.0309278	0.0515464	0.0721649	0.152456	0.46	-0.03	0.66	-1.08	-0.6	0.01	-0.06	-0.17	-0.29	0.08	2.16	1.24	0.2	-1.13	0.43	0.37
PF17284	Spermine_synt_N	Domain	IPR035246	1	5	0.4	0	0	0	0	0	0	0.2	0	0	0	0	0.2	0.2	0	0	-	-0.18	-0.72	0.82	-0.92	-0.44	0.17	-0.19	0.4	0.97	-0.05	3.42	1.4	0.36	-0.27	0.3	0.02
PF17297	PEPCK_N	Domain	IPR035078	1	2	0	0.5	0	0.5	0	0	0	0	0	0	0	0	0	0	0	0	-	-1.13	0.13	0.97	-0.07	-0.29	0.33	-0.04	-0.14	1.12	0.11	3.57	1.55	-0.18	-0.81	0.46	0.17
PF17387	Glyco_hydro_59M	Domain	IPR035394	1	4	0.25	0	0	0	0	0	0	0	0.25	0	0	0	0.25	0	0.25	0	-	-0.54	-0.67	0.87	-0.87	-0.39	0.22	-0.14	-0.25	1.71	0	3.46	1.45	0.41	-0.92	1.05	0.06
PF17450	Melibiase_2_C	Domain	IPR035373	2	36	0.029703	0.188119	0	0.217822	0.0594059	0	0	0.138614	0	0	0	0	0.138614	0.029703	0.0594059	0.138614	0.0110369	-1.49	0.45	-0.09	0.37	-0.25	-0.73	-1.1	0.59	0.06	-0.96	2.51	0.49	0.55	-1.18	0.5	0.9
PF17655	IRK_C	Domain	IPR041647	8	47	0.262626	0.040404	0	0.040404	0.0909091	0.020202	0	0.040404	0.020202	0.040404	0	0	0.0606061	0.262626	0.0606061	0.0606061	0.314151	0.19	-0.72	-0.28	-0.92	0.07	-0.23	-1.29	-0.29	0.56	-0.05	2.32	0.3	-0.04	0.5	0.59	0.3
PF17661	DUF5523	Family	IPR041510	1	1	0	0	0	0	0	0	0	0	0	0	0	0	1	0	0	0	-	-1.07	-0.51	1.03	-0.71	-0.23	0.38	0.02	-0.08	1.18	0.16	3.63	1.61	0.57	-0.76	0.52	0.23
PF17677	Glyco_hydro38C2	Domain	IPR041147	1	4	0	0	0	0.25	0	0	0	0	0	0.25	0	0	0	0.5	0	0	-	-1.23	-0.67	0.87	-0.18	-0.39	0.22	-0.14	-0.25	1.01	0.69	3.46	1.45	-0.28	0.18	0.35	0.06
PF17681	GCP_N_terminal	Domain	IPR041470	1	1	1	0	0	0	0	0	0	0	0	0	0	0	0	0	0	0	-	-0.37	-0.51	1.03	-0.71	-0.23	0.38	0.02	-0.08	1.18	0.16	3.63	1.61	-0.12	-0.76	0.52	0.23
PF17725	YBD	Domain	IPR041086	1	1	0	0	0	0	0	0	0	0	0	1	0	0	0	0	0	0	-	-1.07	-0.51	1.03	-0.71	-0.23	0.38	0.02	-0.08	1.18	0.86	3.63	1.61	-0.12	-0.76	0.52	0.23
PF17745	Ydr279_N	Domain	IPR041195	1	5	0	0.4	0	0.2	0	0	0	0.2	0.2	0	0	0	0	0	0	0	-	-1.28	0.38	0.82	-0.22	-0.44	0.17	-0.19	0.4	1.66	-0.05	3.42	1.4	-0.33	-0.97	0.3	0.02
PF17751	SKICH	Domain	IPR041611	1	2	0	1	0	0	0	0	0	0	0	0	0	0	0	0	0	0	-	-1.13	0.53	0.97	-0.76	-0.29	0.33	-0.04	-0.14	1.12	0.11	3.57	1.55	-0.18	-0.81	0.46	0.17
PF17756	RET_CLD1	Domain	IPR041163	1	9	0.22	0	0	0	0.22	0	0	0	0	0	0	0	0	0.56	0	0	-	-0.36	-0.89	0.64	-1.09	0.48	0	-0.36	-0.47	0.79	-0.22	3.24	1.22	-0.51	0.65	0.13	-0.16
PF17759	tRNA_synthFbeta	Domain	IPR041616	1	3	0	0	0	0	0.33	0	0	0	0	0	0	0	0	0.67	0	0	-	-1.18	-0.62	0.92	-0.82	0.35	0.27	-0.09	-0.19	1.07	0.05	3.52	1.5	-0.23	0.23	0.41	0.12
PF17771	ADAM_CR_2	Domain	IPR041645	2	2	0	0	0	0.5	0	0	0.5	0	0	0	0	0	0	0	0	0	-	-1.13	-0.57	0.97	-0.07	-0.29	0.33	0.66	-0.14	1.12	0.11	3.57	1.55	-0.18	-0.81	0.46	0.17
PF17772	zf-MYST	Domain	IPR040706	1	1	0	0	0	0	0	0	0	0	0	0	0	0	0	1	0	0	-	-1.07	-0.51	1.03	-0.71	-0.23	0.38	0.02	-0.08	1.18	0.16	3.63	1.61	-0.12	-0.06	0.52	0.23
PF17776	NLRC4_HD2	Domain	IPR041267	2	16	0.0612245	0	0.0612245	0.0612245	0.0612245	0.0612245	0	0.0612245	0.0612245	0.316327	0	0	0.0612245	0	0	0.193878	-	-1.01	-1.14	1.09	-0.65	-0.17	0.44	-0.61	-0.02	1.24	1.32	2.99	0.98	-0.06	-1.39	-0.12	0.98
PF17779	NOD2_WH	Domain	IPR041075	1	1	0	0	0	0	0	0	0	0	0	0	0	0	0	0	0	1	-	-1.07	-0.51	1.03	-0.71	-0.23	0.38	0.02	-0.08	1.18	0.16	3.63	1.61	-0.12	-0.76	0.52	0.92
PF17789	MG4	Domain	IPR040839	1	1	0	0	0	0	0	0	0	0	0	0	0	0	0	0	0	1	-	-1.07	-0.51	1.03	-0.71	-0.23	0.38	0.02	-0.08	1.18	0.16	3.63	1.61	-0.12	-0.76	0.52	0.92
PF17812	RET_CLD3	Domain	IPR040667	1	16	0	0	0	0	0.19	0	0	0	0	0	0	0	0	0.56	0.25	0	-	-1.7	-1.14	0.4	-1.34	0.52	-0.25	-0.61	-0.72	0.54	-0.47	2.99	0.98	-0.75	0.91	1.49	-0.41
PF17813	RET_CLD4	Domain	IPR041317	1	10	0.3	0	0	0.3	0	0	0	0	0	0	0	0	0	0.1	0	0.3	-	-0.11	-0.93	0.6	0.26	-0.66	-0.04	-0.4	-0.51	0.75	-0.26	3.2	1.18	-0.55	-0.49	0.09	1.19
PF17820	PDZ_6	Domain	IPR041489	2	3	0	0	0	0	0	0	0	0	0	0	0	0	0.333333	0.333333	0.333333	0	-	-1.18	-0.62	0.92	-0.82	-0.34	0.27	-0.09	-0.19	1.07	0.05	3.52	1.5	0.46	-0.17	1.1	0.12
PF17852	Dynein_AAA_lid	Domain	IPR041466	3	6	0.33	0	0	0	0	0	0	0.17	0	0	0	0	0.17	0.33	0	0	-	-0.23	-0.77	0.77	-0.96	-0.49	0.13	-0.24	0.35	0.92	-0.09	3.37	1.35	0.32	0.08	0.26	-0.03
PF17857	AAA_lid_1	Domain	IPR041589	1	5	0	0	0	0	0	0	0	0	0	0.2	0	0	0	0.6	0.2	0	-	-1.28	-0.72	0.82	-0.92	-0.44	0.17	-0.19	-0.29	0.97	0.64	3.42	1.4	-0.33	0.42	1	0.02
PF17862	AAA_lid_3	Domain	IPR041569	3	19	0.53	0.05	0.05	0.16	0	0	0	0	0	0	0	0	0	0.21	0	0	-	0.61	-0.54	1	-0.04	-0.95	-0.34	-0.7	-0.81	0.45	-0.56	2.9	0.89	-0.84	0.13	-0.21	-0.5
PF17872	AAA_lid_10	Domain	IPR041083	1	2	0	0	0	0	0	0	0	0	0	0	0	0	0	1	0	0	-	-1.13	-0.57	0.97	-0.76	-0.29	0.33	-0.04	-0.14	1.12	0.11	3.57	1.55	-0.18	0.29	0.46	0.17
PF17874	TPR_MalT	Domain	IPR041617	1	7	0.575758	0	0	0	0	0	0	0	0	0.141414	0	0	0	0.141414	0	0.141414	-	0.24	-0.81	0.73	-1.01	-0.53	0.08	-0.28	-0.39	0.87	0.55	3.32	1.31	-0.42	-0.37	0.21	0.62
PF17888	Carm_PH	Domain	IPR041245	1	1	0	0	0	0	0	0	0	0	0	0	0	0	0	1	0	0	-	-1.07	-0.51	1.03	-0.71	-0.23	0.38	0.02	-0.08	1.18	0.16	3.63	1.61	-0.12	-0.06	0.52	0.23
PF17902	SH3_10	Domain	IPR041615	1	2	0	0	0	0	0	0	0.5	0	0	0	0	0	0.5	0	0	0	-	-1.13	-0.57	0.97	-0.76	-0.29	0.33	0.66	-0.14	1.12	0.11	3.57	1.55	0.52	-0.81	0.46	0.17
PF17904	KH_9	Domain	IPR040472	1	1	0	0	0	0	0	0	0	0	0	0	0	0	0	1	0	0	-	-1.07	-0.51	1.03	-0.71	-0.23	0.38	0.02	-0.08	1.18	0.16	3.63	1.61	-0.12	-0.06	0.52	0.23
PF17907	AWS	Domain	IPR006560	1	6	0.17	0	0	0	0	0.33	0	0.33	0	0	0	0	0.17	0	0	0	-	-0.63	-0.77	0.77	-0.96	-0.49	1.22	-0.24	0.76	0.92	-0.09	3.37	1.35	0.32	-1.01	0.26	-0.03
PF17913	FHA_2	Domain	IPR041388	1	3	0.333333	0	0	0	0	0	0	0.333333	0	0	0	0	0.333333	0	0	0	-	-0.49	-0.62	0.92	-0.82	-0.34	0.27	-0.09	0.5	1.07	0.05	3.52	1.5	0.46	-0.87	0.41	0.12
PF17942	Morc6_S5	Family	IPR041006	1	3	0.67	0	0	0	0	0	0.33	0	0	0	0	0	0	0	0	0	-	-0.08	-0.62	0.92	-0.82	-0.34	0.27	0.6	-0.19	1.07	0.05	3.52	1.5	-0.23	-0.87	0.41	0.12
PF17950	SpmSyn_N	Domain	IPR040900	1	4	0	0.25	0	0.25	0	0	0	0	0.25	0	0	0	0.25	0	0	0	-	-1.23	0.02	0.87	-0.18	-0.39	0.22	-0.14	-0.25	1.71	0	3.46	1.45	0.41	-0.92	0.35	0.06
PF17958	EF-hand_13	Domain	IPR041534	1	1	0	1	0	0	0	0	0	0	0	0	0	0	0	0	0	0	-	-1.07	0.18	1.03	-0.71	-0.23	0.38	0.02	-0.08	1.18	0.16	3.63	1.61	-0.12	-0.76	0.52	0.23
PF17976	zf-RING_12	Domain	IPR041565	1	2	0	0	0	0	0	0	0	0	0	0	0	0	0	1	0	0	-	-1.13	-0.57	0.97	-0.76	-0.29	0.33	-0.04	-0.14	1.12	0.11	3.57	1.55	-0.18	0.29	0.46	0.17
PF17978	zf-RING_14	Domain	IPR041170	1	6	0	0	0	0.17	0.33	0	0.33	0.17	0	0	0	0	0	0	0	0	-	-1.33	-0.77	0.77	-0.27	0.61	0.13	0.86	0.35	0.92	-0.09	3.37	1.35	-0.38	-1.01	0.26	-0.03
PF17981	ADD_ATRX	Domain	IPR041430	1	9	0.333333	0	0.111111	0.222222	0	0.333333	0	0	0	0	0	0	0	0	0	0	-	-0.07	-0.89	1.34	0.01	-0.62	1.38	-0.36	-0.47	0.79	-0.22	3.24	1.22	-0.51	-1.14	0.13	-0.16
PF17982	C5HCH	Domain	IPR041306	1	6	0	0	0	0	0.168317	0.663366	0	0.168317	0	0	0	0	0	0	0	0	-	-1.33	-0.77	0.77	-0.96	0.2	1.73	-0.24	0.35	0.92	-0.09	3.37	1.35	-0.38	-1.01	0.26	-0.03
PF18012	PH_17	Domain	IPR041428	1	1	1	0	0	0	0	0	0	0	0	0	0	0	0	0	0	0	-	-0.37	-0.51	1.03	-0.71	-0.23	0.38	0.02	-0.08	1.18	0.16	3.63	1.61	-0.12	-0.76	0.52	0.23
PF18028	Zmiz1_N	Domain	IPR040797	1	1	0	0	0	0	0	0	0	0	0	0	0	0	0	0	0	1	-	-1.07	-0.51	1.03	-0.71	-0.23	0.38	0.02	-0.08	1.18	0.16	3.63	1.61	-0.12	-0.76	0.52	0.92
PF18044	zf-CCCH_4	Domain	IPR041367	1	1	0	0	0	0	0	0	1	0	0	0	0	0	0	0	0	0	-	-1.07	-0.51	1.03	-0.71	-0.23	0.38	0.71	-0.08	1.18	0.16	3.63	1.61	-0.12	-0.76	0.52	0.23
PF18100	PDE4_UCR	Domain	IPR040844	1	8	0.252525	0.252525	0	0	0	0.121212	0	0.121212	0	0.252525	0	0	0	0	0	0	-	-0.31	0.25	0.68	-1.05	-0.58	0.73	-0.32	0.27	0.83	0.92	3.28	1.26	-0.47	-1.1	0.17	-0.12
PF18111	RPGR1_C	Domain	IPR041091	2	3	0	0	0	0.67	0	0	0	0	0	0	0	0	0	0.33	0	0	-	-1.18	-0.62	0.92	0.28	-0.34	0.27	-0.09	-0.19	1.07	0.05	3.52	1.5	-0.23	-0.17	0.41	0.12
PF18119	RIG-I_C	Domain	IPR041204	1	1	0	0	0	0	0	0	0	0	0	0	0	0	1	0	0	0	-	-1.07	-0.51	1.03	-0.71	-0.23	0.38	0.02	-0.08	1.18	0.16	3.63	1.61	0.57	-0.76	0.52	0.23
PF18121	TFA2_Winged_2	Domain	IPR040501	1	2	0.5	0	0	0	0	0	0	0	0	0	0	0	0	0	0.5	0	-	-0.43	-0.57	0.97	-0.76	-0.29	0.33	-0.04	-0.14	1.12	0.11	3.57	1.55	-0.18	-0.81	1.15	0.17
PF18123	FGFR3_TM	Domain	IPR041159	3	10	0	0.3	0	0.3	0	0	0	0.1	0	0.2	0	0.1	0	0	0	0	-	-1.49	0.45	0.6	0.26	-0.66	-0.04	-0.4	0.19	0.75	0.84	3.2	1.88	-0.55	-1.18	0.09	-0.2
PF18136	DNApol_Exo	Domain	IPR041336	1	20	0.4	0	0	0.15	0.05	0.15	0	0	0	0	0	0.05	0.15	0	0	0.05	0.0713019	0.38	-1.26	0.28	-0.07	-0.29	1.02	-0.73	-0.83	0.43	-0.59	2.88	1.55	0.52	-1.51	-0.23	0.17
PF18139	LSDAT_euk	Family	IPR041491	3	7	0.141414	0	0	0	0.141414	0.141414	0	0	0	0.292929	0	0	0	0.141414	0.141414	0	-	-0.68	-0.81	0.73	-1.01	0.16	0.77	-0.28	-0.39	0.87	0.96	3.32	1.31	-0.42	-0.37	0.91	-0.08
PF18140	PCC_BT	Domain	IPR041265	1	3	0	0	0	0.67	0	0	0	0	0.33	0	0	0	0	0	0	0	-	-1.18	-0.62	0.92	0.28	-0.34	0.27	-0.09	-0.19	1.76	0.05	3.52	1.5	-0.23	-0.87	0.41	0.12
PF18198	AAA_lid_11	Domain	IPR041658	6	6	0.333333	0	0	0	0	0	0	0	0.333333	0	0	0	0	0.333333	0	0	-	-0.23	-0.77	0.77	-0.96	-0.49	0.13	-0.24	-0.34	2.02	-0.09	3.37	1.35	-0.38	0.08	0.26	-0.03
PF18199	Dynein_C	Domain	IPR041228	4	8	0.121212	0.383838	0	0.252525	0	0	0	0	0	0	0	0.121212	0	0.121212	0	0	-	-0.72	0.53	0.68	0.05	-0.58	0.04	-0.32	-0.43	0.83	-0.18	3.28	1.96	-0.47	-0.41	0.17	-0.12
PF18201	PIH1_CS	Domain	IPR041442	1	1	0	0	0	0	0	0	0	0	0	0	0	0	0	0	1	0	-	-1.07	-0.51	1.03	-0.71	-0.23	0.38	0.02	-0.08	1.18	0.16	3.63	1.61	-0.12	-0.76	1.21	0.23
PF18262	PhetRS_B1	Domain	IPR040659	1	1	0	0	0	0	0	0	0	1	0	0	0	0	0	0	0	0	-	-1.07	-0.51	1.03	-0.71	-0.23	0.38	0.02	0.61	1.18	0.16	3.63	1.61	-0.12	-0.76	0.52	0.23
PF18266	Ncstrn_small	Domain	IPR041084	1	1	0	0	0	1	0	0	0	0	0	0	0	0	0	0	0	0	-	-1.07	-0.51	1.03	-0.01	-0.23	0.38	0.02	-0.08	1.18	0.16	3.63	1.61	-0.12	-0.76	0.52	0.23
PF18278	RANK_CRD_2	Domain	IPR041648	1	1	0	0	0	0	0	0	0	0	0	0	0	0	0	1	0	0	-	-1.07	-0.51	1.03	-0.71	-0.23	0.38	0.02	-0.08	1.18	0.16	3.63	1.61	-0.12	-0.06	0.52	0.23
PF18292	ZIP4_domain	Domain	IPR041137	1	2	0	0	0	0	0	0	0	0.5	0	0	0	0	0	0.5	0	0	-	-1.13	-0.57	0.97	-0.76	-0.29	0.33	-0.04	0.55	1.12	0.11	3.57	1.55	-0.18	-0.12	0.46	0.17
PF18296	MID_MedPIWI	Domain	IPR041285	1	3	0.333333	0.333333	0	0.333333	0	0	0	0	0	0	0	0	0	0	0	0	-	-0.49	0.07	0.92	-0.12	-0.34	0.27	-0.09	-0.19	1.07	0.05	3.52	1.5	-0.23	-0.87	0.41	0.12
PF18362	THB	Domain	IPR040849	2	10	0.4	0	0	0.3	0	0	0	0	0	0	0	0.1	0	0	0	0.2	-	0.12	-0.93	0.6	0.26	-0.66	-0.04	-0.4	-0.51	0.75	-0.26	3.2	1.88	-0.55	-1.18	0.09	0.9
PF18366	zf_ZIC	Domain	IPR041643	2	8	0	0	0	0	0.122449	0.510204	0	0.122449	0.122449	0.122449	0	0	0	0	0	0	-	-1.41	-0.85	0.68	-1.05	0.12	1.65	-0.32	0.27	1.53	0.51	3.28	1.26	-0.47	-1.1	0.17	-0.12
PF18373	Spectrin_like	Domain	IPR041573	1	5	0.2	0	0	0	0.8	0	0	0	0	0	0	0	0	0	0	0	-	-0.59	-0.72	0.82	-0.92	1.17	0.17	-0.19	-0.29	0.97	-0.05	3.42	1.4	-0.33	-0.97	0.3	0.02
PF18375	CDH1_2_SANT_HL1	Domain	IPR040793	1	2	0	0	0	0	0	0	0	0	0	0	0	0	1	0	0	0	-	-1.13	-0.57	0.97	-0.76	-0.29	0.33	-0.04	-0.14	1.12	0.11	3.57	1.55	0.92	-0.81	0.46	0.17
PF18376	MDD_C	Domain	IPR041431	1	2	0	0	0	0	0	0.5	0	0	0	0.5	0	0	0	0	0	0	-	-1.13	-0.57	0.97	-0.76	-0.29	1.02	-0.04	-0.14	1.12	0.8	3.57	1.55	-0.18	-0.81	0.46	0.17
PF18377	FERM_F2	Domain	IPR041046	1	1	0	0	0	0	0	0	0	0	0	0	0	0	0	0	0	1	-	-1.07	-0.51	1.03	-0.71	-0.23	0.38	0.02	-0.08	1.18	0.16	3.63	1.61	-0.12	-0.76	0.52	0.92
PF18379	FERM_F1	Domain	IPR041155	1	4	0	0	0	0	0	0	0	0	0	0.25	0	0	0	0.75	0	0	-	-1.23	-0.67	0.87	-0.87	-0.39	0.22	-0.14	-0.25	1.01	0.69	3.46	1.45	-0.28	0.47	0.35	0.06
PF18383	IFT81_CH	Domain	IPR041146	1	1	0	0	1	0	0	0	0	0	0	0	0	0	0	0	0	0	-	-1.07	-0.51	1.72	-0.71	-0.23	0.38	0.02	-0.08	1.18	0.16	3.63	1.61	-0.12	-0.76	0.52	0.23
PF18391	CHIP_TPR_N	Domain	IPR041312	1	3	0	0	0.333333	0	0	0	0	0	0	0.333333	0	0	0	0.333333	0	0	-	-1.18	-0.62	1.61	-0.82	-0.34	0.27	-0.09	-0.19	1.07	0.74	3.52	1.5	-0.23	-0.17	0.41	0.12
PF18394	TBK1_CCD1	Coiled-coil	IPR041309	1	4	0.5	0	0	0.25	0	0	0	0	0	0	0	0	0	0	0	0.25	-	-0.13	-0.67	0.87	-0.18	-0.39	0.22	-0.14	-0.25	1.01	0	3.46	1.45	-0.28	-0.92	0.35	0.76
PF18414	zf_C2H2_10	Domain	-	1	6	0.168317	0	0	0	0	0	0.49505	0.168317	0	0	0	0	0.168317	0	0	0	-	-0.63	-0.77	0.77	-0.96	-0.49	0.13	1.15	0.35	0.92	-0.09	3.37	1.35	0.32	-1.01	0.26	-0.03
PF18424	a_DG1_N2	Domain	IPR041631	1	1	0	0	0	0	1	0	0	0	0	0	0	0	0	0	0	0	-	-1.07	-0.51	1.03	-0.71	0.46	0.38	0.02	-0.08	1.18	0.16	3.63	1.61	-0.12	-0.76	0.52	0.23
PF18432	ECD	Domain	IPR041149	1	2	0	0	0	0	0	0	0	0	0	0	0	0	0.5	0.5	0	0	-	-1.13	-0.57	0.97	-0.76	-0.29	0.33	-0.04	-0.14	1.12	0.11	3.57	1.55	0.52	-0.12	0.46	0.17
PF18447	FN3_7	Domain	IPR040997	1	2	0.5	0	0	0	0	0	0.5	0	0	0	0	0	0	0	0	0	-	-0.43	-0.57	0.97	-0.76	-0.29	0.33	0.66	-0.14	1.12	0.11	3.57	1.55	-0.18	-0.81	0.46	0.17
PF18459	PCSK9_C1	Domain	IPR041254	1	3	0	0.333333	0	0	0.333333	0	0	0	0.333333	0	0	0	0	0	0	0	-	-1.18	0.07	0.92	-0.82	0.35	0.27	-0.09	-0.19	1.76	0.05	3.52	1.5	-0.23	-0.87	0.41	0.12
PF18463	PCSK9_C3	Domain	IPR041051	1	1	0	0	0	0	0	0	0	0	0	0	0	0	0	1	0	0	-	-1.07	-0.51	1.03	-0.71	-0.23	0.38	0.02	-0.08	1.18	0.16	3.63	1.61	-0.12	-0.06	0.52	0.23
PF18487	TSR	Repeat	-	1	1	0	0	0	0	0	0	1	0	0	0	0	0	0	0	0	0	-	-1.07	-0.51	1.03	-0.71	-0.23	0.38	0.71	-0.08	1.18	0.16	3.63	1.61	-0.12	-0.76	0.52	0.23
PF18521	TAD2	Domain	IPR040926	1	1	0	1	0	0	0	0	0	0	0	0	0	0	0	0	0	0	-	-1.07	0.18	1.03	-0.71	-0.23	0.38	0.02	-0.08	1.18	0.16	3.63	1.61	-0.12	-0.76	0.52	0.23
PF18568	COS	Domain	IPR040859	1	1	0	0	0	0	0	0	0	0	0	0	0	0	0	1	0	0	-	-1.07	-0.51	1.03	-0.71	-0.23	0.38	0.02	-0.08	1.18	0.16	3.63	1.61	-0.12	-0.06	0.52	0.23
PF18574	zf_C2HC_14	Domain	IPR034734	1	1	1	0	0	0	0	0	0	0	0	0	0	0	0	0	0	0	-	-0.37	-0.51	1.03	-0.71	-0.23	0.38	0.02	-0.08	1.18	0.16	3.63	1.61	-0.12	-0.76	0.52	0.23
PF18587	PLL	Domain	IPR040679	1	4	0	0	0	0	0	0	0	0	0	0.25	0	0	0	0.25	0.5	0	-	-1.23	-0.67	0.87	-0.87	-0.39	0.22	-0.14	-0.25	1.01	0.69	3.46	1.45	-0.28	-0.23	1.45	0.06
PF18707	IL2RB_N1	Domain	IPR040951	1	2	0.5	0	0	0	0.5	0	0	0	0	0	0	0	0	0	0	0	-	-0.43	-0.57	0.97	-0.76	0.4	0.33	-0.04	-0.14	1.12	0.11	3.57	1.55	-0.18	-0.81	0.46	0.17
PF18772	APOBEC2	Family	-	1	13	0.22549	0	0	0.0784314	0.0784314	0.0784314	0	0.0784314	0.0784314	0.147059	0	0.0784314	0	0.0784314	0.0784314	0	-	-0.22	-1.04	0.5	-0.55	-0.07	0.54	-0.51	0.08	1.34	0.73	3.09	1.77	-0.65	-0.6	0.68	-0.31
PF18797	APC_rep	Repeat	IPR041257	1	1	0	0	0	0	0	0	0	0	0	0	0	0	0	1	0	0	-	-1.07	-0.51	1.03	-0.71	-0.23	0.38	0.02	-0.08	1.18	0.16	3.63	1.61	-0.12	-0.06	0.52	0.23
PF18876	AF-4_C	Family	IPR043640	1	2	0	0	0	0	0	0	0.5	0	0	0	0	0	0	0	0.5	0	-	-1.13	-0.57	0.97	-0.76	-0.29	0.33	0.66	-0.14	1.12	0.11	3.57	1.55	-0.18	-0.81	1.15	0.17
PF18913	FBPase_C	Domain	IPR044015	1	3	0	0	0	0.67	0	0	0	0	0	0	0	0	0	0	0	0.33	-	-1.18	-0.62	0.92	0.28	-0.34	0.27	-0.09	-0.19	1.07	0.05	3.52	1.5	-0.23	-0.87	0.41	0.81
PF18995	PRT6_C	Domain	IPR044046	1	3	0.333333	0	0	0.333333	0	0	0.333333	0	0	0	0	0	0	0	0	0	-	-0.49	-0.62	0.92	-0.12	-0.34	0.27	0.6	-0.19	1.07	0.05	3.52	1.5	-0.23	-0.87	0.41	0.12
PF19018	Vanin_C	Domain	IPR043957	1	5	0	0	0	0.2	0.2	0.2	0	0	0	0	0	0	0	0.4	0	0	-	-1.28	-0.72	0.82	-0.22	0.25	0.86	-0.19	-0.29	0.97	-0.05	3.42	1.4	-0.33	0.13	0.3	0.02
PF19030	TSP1_ADAMTS	Domain	-	3	13	0.15	0	0	0.08	0.23	0	0	0.15	0	0	0	0	0	0.08	0.31	0	-	-0.5	-1.04	0.5	-0.55	0.62	-0.15	-0.51	0.48	0.64	-0.37	3.09	1.07	-0.65	-0.6	1.59	-0.31
PF19035	TSP1_CCN	Domain	IPR043973	1	2	0.5	0	0	0	0.5	0	0	0	0	0	0	0	0	0	0	0	-	-0.43	-0.57	0.97	-0.76	0.4	0.33	-0.04	-0.14	1.12	0.11	3.57	1.55	-0.18	-0.81	0.46	0.17
PF19037	Fuz_longin_2	Domain	IPR043971	1	3	0.67	0.33	0	0	0	0	0	0	0	0	0	0	0	0	0	0	-	-0.08	0.07	0.92	-0.82	-0.34	0.27	-0.09	-0.19	1.07	0.05	3.52	1.5	-0.23	-0.87	0.41	0.12
PF19038	Fuz_longin_3	Domain	IPR043970	1	1	0	0	0	0	0	0	0	0	1	0	0	0	0	0	0	0	-	-1.07	-0.51	1.03	-0.71	-0.23	0.38	0.02	-0.08	1.87	0.16	3.63	1.61	-0.12	-0.76	0.52	0.23

## Sheet: InterPro
						Frequencies																Corrected P-value (chi-square test)	LogOdds (computed with respect to background LP/P)
EntryID	EntryName	EntryType	Pfam/InterPro mapping	# genes	# LP/P	a->a	a->p	a->r	a->c	p->a	p->p	p->r	p->c	r->a	r->p	r->r	r->c	c->a	c->p	c->r	c->c		a->a	a->p	a->r	a->c	p->a	p->p	p->r	p->c	r->a	r->p	r->r	r->c	c->a	c->p	c->r	c->c
Background LP/P				3605	43917	0.179	0.101	0.02	0.118	0.073	0.042	0.053	0.061	0.018	0.048	0.001	0.011	0.066	0.126	0.036	0.046	-	-	-	-	-	-	-	-	-	-	-	-	-	-	-	-	-
IPR000001	Kringle	Domain	PF00051	2	6	0.17	0	0	0	0.17	0	0	0	0	0	0	0	0	0.33	0.33	0	-	-0.65	-0.77	0.81	-0.93	0.22	0.07	-0.18	-0.33	0.91	-0.08	3.46	1.36	-0.4	0.07	1.32	-0.04
IPR000003	Retinoid-X_rcpt/HNF4	Family	-	1	5	0.4	0	0	0	0	0.2	0	0	0	0	0	0	0.4	0	0	0	-	-0.2	-0.73	0.85	-0.88	-0.43	0.81	-0.13	-0.28	0.95	-0.04	3.5	1.41	0.75	-0.98	0.26	0.01
IPR000007	Tubby_C	Domain	PF01167	1	23	0.0408163	0	0.0408163	0.0408163	0.0408163	0	0	0.0408163	0.0408163	0.0918367	0	0	0.0408163	0.306122	0.0918367	0.22449	0.0201839	-1.23	-1.34	0.93	-0.81	-0.36	-0.5	-0.75	-0.21	1.03	0.44	2.88	0.79	-0.27	0.48	0.74	1.18
IPR000008	C2_dom	Domain	PF00168	17	85	0.212121	0.0909091	0.020202	0.161616	0.0909091	0.040404	0.010101	0.0707071	0	0.0505051	0	0.0808081	0.0505051	0.0606061	0	0.0606061	6.07086e-05	0.07	-0.1	0.38	0.26	0.2	-0.07	-1.01	0.1	-0.62	0	1.93	1.92	-0.31	-0.76	-1.31	0.23
IPR000010	Cystatin_dom	Domain	PF00031,PF16845	3	8	0	0.252525	0.121212	0.383838	0.121212	0	0	0.121212	0	0	0	0	0	0	0	0	-	-1.43	0.24	1.41	0.37	0.13	-0.02	-0.27	0.28	0.82	-0.17	3.37	1.27	-0.48	-1.11	0.13	-0.13
IPR000011	UBQ/SUMO-activ_enz_E1-like	Family	-	1	2	0	0	0	0	0.5	0	0	0	0	0	0	0	0.5	0	0	0	-	-1.14	-0.57	1.01	-0.73	0.42	0.27	0.02	-0.13	1.11	0.12	3.66	1.56	0.5	-0.83	0.42	0.16
IPR000014	PAS	Domain	PF13188,PF13426	2	16	0.316327	0.0612245	0	0.0612245	0.193878	0	0.122449	0.122449	0	0	0	0	0.122449	0	0	0	-	0.07	-0.45	0.43	-0.61	0.54	-0.31	0.54	0.4	0.53	-0.46	3.08	0.99	0.33	-1.4	-0.16	-0.41
IPR000020	Anaphylatoxin/fibulin	Domain	PF01821	1	2	0	0	0	0	0	0	0	0	0	0	0	0	0	0	1	0	-	-1.14	-0.57	1.01	-0.73	-0.28	0.27	0.02	-0.13	1.11	0.12	3.66	1.56	-0.19	-0.83	1.52	0.16
IPR000023	Phosphofructokinase_dom	Domain	PF00365	1	9	0.11	0	0	0.11	0	0.11	0	0	0	0.11	0	0	0.56	0	0	0	-	-0.78	-0.9	0.68	-0.36	-0.6	0.63	-0.31	-0.45	0.78	0.48	3.33	1.23	1.27	-1.15	0.09	-0.17
IPR000033	LDLR_classB_rpt	Repeat	PF00058	5	199	0.137255	0.107843	0.0294118	0.117647	0.0588235	0.0588235	0.0196078	0.0294118	0.0392157	0.0686275	0	0.0490196	0.0784314	0.107843	0.0490196	0.0490196	0.000474742	-0.29	0.08	0.47	-0.03	-0.19	0.35	-0.85	-0.66	0.71	0.34	1.18	1.48	0.1	-0.21	0.34	0.08
IPR000039	Ribosomal_L18e	Family	-	1	1	0	1	0	0	0	0	0	0	0	0	0	0	0	0	0	0	-	-1.09	0.18	1.07	-0.67	-0.22	0.33	0.08	-0.07	1.16	0.17	3.71	1.62	-0.14	-0.77	0.48	0.22
IPR000040	AML1_Runt	Family	-	2	52	0.116505	0	0.0194175	0.116505	0.0970874	0.0776699	0	0.0776699	0	0.0582524	0	0	0.0970874	0.242718	0.0582524	0.038835	0.261688	-0.53	-1.9	0.37	-0.11	0.19	0.55	-1.31	0.15	-0.22	0.17	2.33	0.23	0.27	0.48	0.48	-0.07
IPR000043	Adenosylhomocysteinase-like	Family	PF05221	1	5	0.2	0	0	0	0.2	0	0	0	0	0.2	0	0	0.2	0.2	0	0	-	-0.61	-0.73	0.85	-0.88	0.26	0.12	-0.13	-0.28	0.95	0.65	3.5	1.41	0.34	-0.29	0.26	0.01
IPR000047	HTH_motif	Conserved_site	-	6	14	0.0707071	0	0	0.0707071	0.0707071	0.0707071	0	0	0.0707071	0	0	0	0.141414	0.434343	0.0707071	0	-	-0.96	-1.08	0.5	-0.54	-0.09	0.45	-0.49	-0.64	1.29	-0.4	3.15	1.05	0.39	0.61	0.6	-0.35
IPR000048	IQ_motif_EF-hand-BS	Binding_site	PF00612	5	9	0	0.222222	0.222222	0	0	0.111111	0	0	0	0	0	0	0	0.444444	0	0	-	-1.47	0.2	1.78	-1.05	-0.6	0.63	-0.31	-0.45	0.78	-0.21	3.33	1.23	-0.52	0.46	0.09	-0.17
IPR000049	ET-Flavoprotein_bsu_CS	Conserved_site	-	1	1	0	0	0	0	0	0	0	0	0	0	0	0	0	1	0	0	-	-1.09	-0.51	1.07	-0.67	-0.22	0.33	0.08	-0.07	1.16	0.17	3.71	1.62	-0.14	-0.08	0.48	0.22
IPR000053	Thymidine/pyrmidine_PPase	Family	-	1	43	0.257426	0.158416	0	0.188119	0.049505	0.019802	0	0.049505	0	0.019802	0	0	0.049505	0.0891089	0	0.118812	0.371168	0.15	0.32	-0.18	0.28	-0.36	-0.22	-1.17	-0.21	-0.08	-0.38	2.47	0.37	-0.28	-0.4	-0.77	0.77
IPR000058	Znf_AN1	Domain	PF01428	1	3	0	0	0	0	0	0	0	0	0	0	0	0	0	0	0	1	-	-1.2	-0.63	0.95	-0.78	-0.33	0.22	-0.03	-0.18	1.05	0.06	3.6	1.51	-0.25	-0.88	0.36	1.49
IPR000065	Leptin	Family	PF02024	1	3	0.33	0	0	0	0	0	0	0	0	0	0	0	0	0	0.67	0	-	-0.51	-0.63	0.95	-0.78	-0.33	0.22	-0.03	-0.18	1.05	0.06	3.6	1.51	-0.25	-0.88	1.46	0.11
IPR000068	GPCR_3_Ca_sens_rcpt-rel	Family	-	1	127	0.131313	0.0909091	0.020202	0.161616	0.0808081	0.0606061	0.0707071	0.040404	0.030303	0.0606061	0	0.010101	0.0707071	0.0909091	0.020202	0.0606061	0.890684	-0.33	-0.08	0.32	0.25	0.05	0.28	0.25	-0.41	0.64	0.12	1.58	0.18	0.04	-0.33	-0.27	0.29
IPR000072	PDGF/VEGF_dom	Domain	PF00341	1	1	1	0	0	0	0	0	0	0	0	0	0	0	0	0	0	0	-	-0.39	-0.51	1.07	-0.67	-0.22	0.33	0.08	-0.07	1.16	0.17	3.71	1.62	-0.14	-0.77	0.48	0.22
IPR000073	AB_hydrolase_1	Domain	PF00561,PF12697	3	34	0.205882	0.117647	0.0294118	0.0294118	0.117647	0.0882353	0.0882353	0.147059	0.0882353	0	0	0	0.0294118	0.0294118	0	0.0294118	0.096604	-0.09	0.02	0.68	-1.05	0.31	0.63	0.39	0.64	1.47	-0.91	2.63	0.54	-0.52	-1.15	-0.6	-0.17
IPR000074	ApoA_E	Family	PF01442	2	13	0.0784314	0.0784314	0	0.0784314	0	0	0	0.0784314	0	0	0	0	0.0784314	0.529412	0	0.0784314	-	-0.93	-0.35	0.53	-0.51	-0.75	-0.21	-0.46	0.09	0.63	-0.36	3.18	1.08	0.02	0.78	-0.06	0.38
IPR000076	KCL_cotranspt	Family	-	1	2	0	0.5	0	0.5	0	0	0	0	0	0	0	0	0	0	0	0	-	-1.14	0.12	1.01	-0.03	-0.28	0.27	0.02	-0.13	1.11	0.12	3.66	1.56	-0.19	-0.83	0.42	0.16
IPR000082	SEA_dom	Domain	PF01390	3	9	0.222222	0.111111	0	0.222222	0	0	0	0	0	0.222222	0	0	0	0	0	0.222222	-	-0.37	-0.21	0.68	0.04	-0.6	-0.06	-0.31	-0.45	0.78	0.89	3.33	1.23	-0.52	-1.15	0.09	0.93
IPR000083	Fibronectin_type1	Domain	PF00039	1	9	0	0	0	0	0.11	0	0.67	0.11	0	0	0	0.11	0	0	0	0	-	-1.47	-0.9	0.68	-1.05	0.09	-0.06	1.64	0.24	0.78	-0.21	3.33	1.93	-0.52	-1.15	0.09	-0.17
IPR000086	NUDIX_hydrolase_dom	Domain	PF00293	1	5	0.2	0.6	0	0.2	0	0	0	0	0	0	0	0	0	0	0	0	-	-0.61	0.66	0.85	-0.19	-0.43	0.12	-0.13	-0.28	0.95	-0.04	3.5	1.41	-0.35	-0.98	0.26	0.01
IPR000089	Biotin_lipoyl	Domain	PF00364	3	5	0.6	0	0	0	0	0	0	0	0	0.2	0	0	0.2	0	0	0	-	0.09	-0.73	0.85	-0.88	-0.43	0.12	-0.13	-0.28	0.95	0.65	3.5	1.41	0.34	-0.98	0.26	0.01
IPR000092	Polyprenyl_synt	Family	PF00348	2	3	0	0	0	0	0	0	0	0.333333	0	0	0	0	0	0.333333	0	0.333333	-	-1.2	-0.63	0.95	-0.78	-0.33	0.22	-0.03	0.51	1.05	0.06	3.6	1.51	-0.25	-0.19	0.36	0.8
IPR000095	CRIB_dom	Domain	PF00786	1	2	0.5	0.5	0	0	0	0	0	0	0	0	0	0	0	0	0	0	-	-0.45	0.12	1.01	-0.73	-0.28	0.27	0.02	-0.13	1.11	0.12	3.66	1.56	-0.19	-0.83	0.42	0.16
IPR000111	Glyco_hydro_27/36_CS	Conserved_site	-	1	9	0	0	0	0.111111	0	0	0	0	0	0.444444	0	0	0.222222	0.111111	0	0.111111	-	-1.47	-0.9	0.68	-0.36	-0.6	-0.06	-0.31	-0.45	0.78	1.4	3.33	1.23	0.58	-0.46	0.09	0.53
IPR000120	Amidase	Family	-	1	2	0.5	0	0	0.5	0	0	0	0	0	0	0	0	0	0	0	0	-	-0.45	-0.57	1.01	-0.03	-0.28	0.27	0.02	-0.13	1.11	0.12	3.66	1.56	-0.19	-0.83	0.42	0.16
IPR000133	ER_ret_rcpt	Family	PF00810	1	2	0.5	0	0	0	0	0	0	0.5	0	0	0	0	0	0	0	0	-	-0.45	-0.57	1.01	-0.73	-0.28	0.27	0.02	0.57	1.11	0.12	3.66	1.56	-0.19	-0.83	0.42	0.16
IPR000138	HMG_CoA_lyase_AS	Active_site	-	1	1	1	0	0	0	0	0	0	0	0	0	0	0	0	0	0	0	-	-0.39	-0.51	1.07	-0.67	-0.22	0.33	0.08	-0.07	1.16	0.17	3.71	1.62	-0.14	-0.77	0.48	0.22
IPR000146	FBPase_class-1	Family	-	1	9	0	0.111111	0	0.333333	0	0	0	0.111111	0	0.111111	0	0	0	0.111111	0.111111	0.111111	-	-1.47	-0.21	0.68	0.33	-0.6	-0.06	-0.31	0.24	0.78	0.48	3.33	1.23	-0.52	-0.46	0.78	0.53
IPR000152	EGF-type_Asp/Asn_hydroxyl_site	PTM	-	19	263	0.03	0.07	0	0.05	0.05	0.14	0.41	0.08	0.01	0.11	0	0	0.02	0.03	0	0	3.86596e-161	-1.69	-0.32	-1.73	-0.9	-0.31	1.19	1.97	0.22	-0.54	0.81	0.92	-1.18	-1.33	-1.49	-2.32	-2.58
IPR000155	Mcort_rcpt_4	Family	-	1	7	0.141414	0	0.141414	0	0.141414	0	0.434343	0	0	0	0	0	0.141414	0	0	0	-	-0.7	-0.82	1.46	-0.97	0.17	0.03	1.16	-0.37	0.86	-0.13	3.41	1.32	0.25	-1.07	0.17	-0.08
IPR000157	TIR_dom	Domain	PF01582,PF13676	1	1	0	0	0	0	0	0	0	0	0	0	0	0	0	1	0	0	-	-1.09	-0.51	1.07	-0.67	-0.22	0.33	0.08	-0.07	1.16	0.17	3.71	1.62	-0.14	-0.08	0.48	0.22
IPR000161	Vprsn_rcpt_V2	Family	-	1	1	0	0	0	1	0	0	0	0	0	0	0	0	0	0	0	0	-	-1.09	-0.51	1.07	0.02	-0.22	0.33	0.08	-0.07	1.16	0.17	3.71	1.62	-0.14	-0.77	0.48	0.22
IPR000162	GPCR_3_mtglu_rcpt	Family	-	1	1	0	1	0	0	0	0	0	0	0	0	0	0	0	0	0	0	-	-1.09	0.18	1.07	-0.67	-0.22	0.33	0.08	-0.07	1.16	0.17	3.71	1.62	-0.14	-0.77	0.48	0.22
IPR000164	Histone_H3/CENP-A	Family	-	2	7	0	0	0	0.29	0.14	0	0	0.14	0	0	0	0	0.14	0.29	0	0	-	-1.39	-0.82	0.76	0.13	0.17	0.03	-0.22	0.32	0.86	-0.13	3.41	1.32	0.25	0.03	0.17	-0.08
IPR000169	Pept_cys_AS	Active_site	-	1	1	0	0	0	0	1	0	0	0	0	0	0	0	0	0	0	0	-	-1.09	-0.51	1.07	-0.67	0.47	0.33	0.08	-0.07	1.16	0.17	3.71	1.62	-0.14	-0.77	0.48	0.22
IPR000175	Na/ntran_symport	Family	PF00209	9	73	0.292929	0.0808081	0	0.191919	0.040404	0.030303	0.0505051	0.0505051	0	0.0707071	0	0.010101	0.030303	0.0808081	0.040404	0.030303	0.384215	0.35	-0.22	-0.59	0.38	-0.49	-0.23	0.03	-0.11	-0.49	0.31	2.06	0.66	-0.69	-0.48	0.21	-0.34
IPR000177	Apple	Domain	-	2	43	0.05	0.12	0	0.14	0.12	0.09	0.09	0.05	0.05	0.07	0	0	0.02	0.16	0.02	0.02	0.515313	-1.23	0.03	-0.18	0.03	0.33	0.69	0.44	-0.21	1.02	0.31	2.47	0.37	-0.69	0.07	-0.08	-0.33
IPR000178	TF_IF2_bacterial-like	Family	-	1	1	0	0	0	0	0	1	0	0	0	0	0	0	0	0	0	0	-	-1.09	-0.51	1.07	-0.67	-0.22	1.02	0.08	-0.07	1.16	0.17	3.71	1.62	-0.14	-0.77	0.48	0.22
IPR000182	GNAT_dom	Domain	PF00583,PF13302,PF13508,PF13673,PF13718	1	18	0.166667	0.166667	0.0588235	0.166667	0.107843	0	0	0	0.107843	0.0588235	0	0	0	0.107843	0.0588235	0	-	-0.39	0.18	1.07	0.02	0.19	-0.37	-0.61	-0.76	1.57	0.17	3.02	0.93	-0.83	-0.36	0.48	-0.47
IPR000190	ATII_AT1_rcpt	Family	-	1	1	0	0	0	0	1	0	0	0	0	0	0	0	0	0	0	0	-	-1.09	-0.51	1.07	-0.67	0.47	0.33	0.08	-0.07	1.16	0.17	3.71	1.62	-0.14	-0.77	0.48	0.22
IPR000192	Aminotrans_V_dom	Domain	PF00266	4	87	0.214286	0.102041	0	0.234694	0.112245	0.0306122	0.0510204	0.0306122	0.0102041	0.0102041	0	0.0102041	0.0306122	0.132653	0	0.0306122	0.149799	0.06	-0.01	-0.74	0.57	0.38	-0.09	-0.11	-0.48	0.06	-0.94	1.91	0.51	-0.55	-0.09	-1.33	-0.2
IPR000194	ATPase_F1/V1/A1_a/bsu_nucl-bd	Domain	PF00006	4	13	0	0.15	0	0.23	0.08	0	0	0	0	0.08	0	0	0.15	0.31	0	0	-	-1.62	0.05	0.53	0.18	-0.06	-0.21	-0.46	-0.6	0.63	0.33	3.18	1.08	0.43	0.31	-0.06	-0.31
IPR000195	Rab-GTPase-TBC_dom	Domain	PF00566	2	18	0.107843	0	0	0.0588235	0.0588235	0	0.0588235	0.107843	0	0.166667	0	0	0.166667	0.215686	0.0588235	0	-	-0.68	-1.21	0.37	-0.67	-0.22	-0.37	0.08	0.34	0.47	0.87	3.02	0.93	0.56	0.15	0.48	-0.47
IPR000197	Znf_TAZ	Domain	PF02135	1	4	0.25	0	0	0	0	0	0.75	0	0	0	0	0	0	0	0	0	-	-0.56	-0.68	0.9	-0.83	-0.38	0.16	1.3	-0.23	1	0.01	3.55	1.46	-0.3	-0.93	0.31	0.06
IPR000198	RhoGAP_dom	Domain	PF00620	5	12	0.585859	0.0808081	0	0.0808081	0	0	0	0	0	0	0	0	0	0.0808081	0	0.171717	-	0.49	-0.32	0.57	-0.47	-0.72	-0.17	-0.42	-0.57	0.66	-0.33	3.21	1.12	-0.64	-0.57	-0.02	0.82
IPR000203	GPS	Domain	PF01825	4	8	0	0	0	0	0	0.252525	0.121212	0.383838	0	0.121212	0	0	0	0.121212	0	0	-	-1.43	-0.86	0.72	-1.01	-0.56	1.08	0.43	0.97	0.82	0.52	3.37	1.27	-0.48	-0.42	0.13	-0.13
IPR000206	Ribosomal_L7/12	Family	-	1	1	1	0	0	0	0	0	0	0	0	0	0	0	0	0	0	0	-	-0.39	-0.51	1.07	-0.67	-0.22	0.33	0.08	-0.07	1.16	0.17	3.71	1.62	-0.14	-0.77	0.48	0.22
IPR000209	Peptidase_S8/S53_dom	Domain	PF00082	4	31	0.10101	0	0.030303	0.131313	0.131313	0.030303	0.030303	0.0606061	0	0.0606061	0	0	0.10101	0.161616	0.10101	0.0606061	0.802658	-0.72	-1.53	0.74	-0.08	0.37	0	-0.25	0.01	0.15	0.25	2.7	0.6	0.23	0.01	0.84	0.3
IPR000210	BTB/POZ_dom	Domain	PF00651	10	34	0.257426	0.0891089	0.118812	0.118812	0.148515	0.029703	0	0.029703	0	0.029703	0	0	0.0594059	0.0594059	0.0594059	0	0.0654688	0.14	-0.21	1.6	-0.14	0.49	-0.06	-1	-0.45	0.09	-0.21	2.63	0.54	-0.12	-0.75	0.5	-0.86
IPR000215	Serpin_fam	Family	-	11	146	0.173469	0.163265	0.0102041	0.132653	0.0918367	0.0102041	0.0510204	0.0612245	0.0306122	0.0612245	0	0.0204082	0.0510204	0.112245	0	0.0306122	0.204597	-0.08	0.45	-0.09	0.07	0.17	-0.83	0.02	-0.02	0.7	0.22	1.46	0.75	-0.31	-0.19	-1.78	-0.43
IPR000217	Tubulin	Family	-	13	192	0.212121	0.10101	0.020202	0.0505051	0.10101	0.030303	0.0505051	0.0606061	0.020202	0.030303	0.010101	0.010101	0.0505051	0.181818	0.020202	0.0505051	0.161718	0.15	0.03	0.17	-0.77	0.32	-0.23	-0.03	-0.09	0.27	-0.54	1.9	-0.19	-0.24	0.31	-0.42	0.11
IPR000219	DH-domain	Domain	PF00621	7	31	0.102041	0.132653	0.0612245	0.132653	0.0612245	0.0612245	0	0.163265	0	0.0306122	0	0	0.0612245	0.102041	0.0612245	0.0306122	0.656604	-0.72	0.08	1.15	-0.08	-0.14	0.41	-0.94	0.71	0.15	-0.15	2.7	0.6	-0.06	-0.4	0.56	-0.1
IPR000225	Armadillo	Repeat	PF00514	9	27	0.186275	0.0392157	0.0686275	0.0392157	0	0.0392157	0	0.0392157	0	0.0392157	0	0	0.147059	0.147059	0.215686	0.0392157	0.00301298	-0.22	-0.75	1.24	-0.9	-1.15	0.09	-0.85	-0.3	0.24	-0.06	2.79	0.69	0.54	-0.09	1.49	-0.02
IPR000227	Angiotensinogen	Family	-	1	1	0	0	0	0	0	0	0	0	0	0	0	0	0	1	0	0	-	-1.09	-0.51	1.07	-0.67	-0.22	0.33	0.08	-0.07	1.16	0.17	3.71	1.62	-0.14	-0.08	0.48	0.22
IPR000232	HSF_DNA-bd	Domain	PF00447	1	6	0.33	0	0	0.17	0	0	0	0	0	0	0	0	0	0.33	0.17	0	-	-0.25	-0.77	0.81	-0.23	-0.48	0.07	-0.18	-0.33	0.91	-0.08	3.46	1.36	-0.4	0.07	0.91	-0.04
IPR000233	Cadherin_cytoplasmic-dom	Domain	PF01049	1	1	0	0	0	0	0	1	0	0	0	0	0	0	0	0	0	0	-	-1.09	-0.51	1.07	-0.67	-0.22	1.02	0.08	-0.07	1.16	0.17	3.71	1.62	-0.14	-0.77	0.48	0.22
IPR000235	Ribosomal_S5/S7	Family	-	1	1	1	0	0	0	0	0	0	0	0	0	0	0	0	0	0	0	-	-0.39	-0.51	1.07	-0.67	-0.22	0.33	0.08	-0.07	1.16	0.17	3.71	1.62	-0.14	-0.77	0.48	0.22
IPR000237	GRIP_dom	Domain	PF01465	1	1	1	0	0	0	0	0	0	0	0	0	0	0	0	0	0	0	-	-0.39	-0.51	1.07	-0.67	-0.22	0.33	0.08	-0.07	1.16	0.17	3.71	1.62	-0.14	-0.77	0.48	0.22
IPR000242	PTPase_domain	Domain	PF00102	3	55	0.217822	0.128713	0.039604	0.0693069	0.158416	0.0693069	0.019802	0.0693069	0.019802	0.0891089	0.019802	0	0.039604	0.019802	0.019802	0.019802	0.0196507	0.05	0.14	0.73	-0.49	0.65	0.51	-0.66	0.11	0.43	0.54	2.98	0.19	-0.47	-1.5	-0.26	-0.52
IPR000243	Pept_T1A_subB	Family	-	2	2	0.5	0	0	0.5	0	0	0	0	0	0	0	0	0	0	0	0	-	-0.45	-0.57	1.01	-0.03	-0.28	0.27	0.02	-0.13	1.11	0.12	3.66	1.56	-0.19	-0.83	0.42	0.16
IPR000246	Peptidase_T2	Family	PF01112	2	15	0.0686275	0	0	0.392157	0.264706	0.0686275	0	0.0686275	0	0.0686275	0	0	0	0	0.0686275	0	-	-1	-1.11	0.46	0.68	0.79	0.42	-0.52	0.02	0.56	0.27	3.11	1.02	-0.74	-1.37	0.57	-0.38
IPR000248	ATII_rcpt	Family	-	1	1	0	0	0	0	1	0	0	0	0	0	0	0	0	0	0	0	-	-1.09	-0.51	1.07	-0.67	0.47	0.33	0.08	-0.07	1.16	0.17	3.71	1.62	-0.14	-0.77	0.48	0.22
IPR000253	FHA_dom	Domain	PF00498	2	4	0.25	0	0	0	0	0	0	0.25	0	0	0	0	0.25	0	0.25	0	-	-0.56	-0.68	0.9	-0.83	-0.38	0.16	-0.08	0.46	1	0.01	3.55	1.46	0.39	-0.93	1.01	0.06
IPR000257	Uroporphyrinogen_deCOase	Domain	PF01208	1	35	0.0873786	0.281553	0.0291262	0.194175	0.0291262	0	0.0291262	0.0291262	0.0873786	0.0291262	0	0	0.0873786	0.0582524	0	0.0582524	0.0199165	-0.8	0.79	0.66	0.31	-0.62	-0.77	-0.33	-0.47	1.45	-0.23	2.61	0.52	0.15	-0.77	-0.62	0.22
IPR000260	NADH4_N	Domain	PF01059	1	1	0	0	0	0	1	0	0	0	0	0	0	0	0	0	0	0	-	-1.09	-0.51	1.07	-0.67	0.47	0.33	0.08	-0.07	1.16	0.17	3.71	1.62	-0.14	-0.77	0.48	0.22
IPR000261	EH_dom	Domain	PF12763	1	2	0.5	0	0	0.5	0	0	0	0	0	0	0	0	0	0	0	0	-	-0.45	-0.57	1.01	-0.03	-0.28	0.27	0.02	-0.13	1.11	0.12	3.66	1.56	-0.19	-0.83	0.42	0.16
IPR000264	ALB/AFP/VDB	Family	-	2	4	0.25	0	0	0.25	0	0	0	0	0	0	0	0	0.25	0.25	0	0	-	-0.56	-0.68	0.9	-0.14	-0.38	0.16	-0.08	-0.23	1	0.01	3.55	1.46	0.39	-0.24	0.31	0.06
IPR000270	PB1_dom	Domain	PF00564	1	2	0.5	0	0	0	0	0	0	0	0	0	0	0	0	0	0	0.5	-	-0.45	-0.57	1.01	-0.73	-0.28	0.27	0.02	-0.13	1.11	0.12	3.66	1.56	-0.19	-0.83	0.42	0.86
IPR000272	Ion-transport_regulator_FXYD	Family	PF02038	1	1	0	0	0	1	0	0	0	0	0	0	0	0	0	0	0	0	-	-1.09	-0.51	1.07	0.02	-0.22	0.33	0.08	-0.07	1.16	0.17	3.71	1.62	-0.14	-0.77	0.48	0.22
IPR000276	GPCR_Rhodpsn	Family	PF00001	29	361	0.2	0.14	0.02	0.15	0.07	0.03	0.05	0.1	0.02	0.04	0	0.01	0.03	0.08	0.03	0.03	0.00314884	0.13	0.3	0.16	0.24	-0.06	-0.37	-0.13	0.44	0.26	-0.09	1.31	-0.09	-0.67	-0.5	-0.23	-0.48
IPR000277	Cys/Met-Metab_PyrdxlP-dep_enz	Family	PF01053	1	2	0	0	0	0	0.5	0	0	0.5	0	0	0	0	0	0	0	0	-	-1.14	-0.57	1.01	-0.73	0.42	0.27	0.02	0.57	1.11	0.12	3.66	1.56	-0.19	-0.83	0.42	0.16
IPR000286	His_deacetylse	Family	-	2	11	0.0909091	0.181818	0	0	0	0.0909091	0	0.272727	0	0	0	0	0.181818	0.0909091	0	0.0909091	-	-0.86	0.12	0.6	-1.13	-0.68	0.56	-0.38	0.86	0.7	-0.29	3.25	1.16	0.5	-0.54	0.01	0.45
IPR000289	Ribosomal_S28e	Family	PF01200	1	1	1	0	0	0	0	0	0	0	0	0	0	0	0	0	0	0	-	-0.39	-0.51	1.07	-0.67	-0.22	0.33	0.08	-0.07	1.16	0.17	3.71	1.62	-0.14	-0.77	0.48	0.22
IPR000294	GLA_domain	Domain	PF00594	6	63	0.138614	0.029703	0	0.019802	0.049505	0	0.049505	0.019802	0.019802	0.049505	0	0	0.237624	0.168317	0.049505	0.168317	2.82453e-07	-0.32	-0.95	-0.47	-1.51	-0.37	-1.21	-0.07	-0.91	0.32	0.02	2.18	0.08	1.1	0.18	0.33	1.17
IPR000298	Cyt_c_oxidase-like_su3	Domain	PF00510	1	2	0	1	0	0	0	0	0	0	0	0	0	0	0	0	0	0	-	-1.14	0.53	1.01	-0.73	-0.28	0.27	0.02	-0.13	1.11	0.12	3.66	1.56	-0.19	-0.83	0.42	0.16
IPR000299	FERM_domain	Domain	-	6	47	0.153061	0.0408163	0.0204082	0.132653	0.0612245	0.0204082	0.0612245	0.0918367	0.0204082	0.0612245	0	0	0.0612245	0.193878	0.0408163	0.0408163	0.992338	-0.32	-0.73	0.45	-0.03	-0.14	-0.29	0.16	0.23	0.55	0.25	2.4	0.31	-0.06	0.22	0.26	0.01
IPR000300	IPPc	Domain	-	5	67	0.125	0.0729167	0	0.03125	0.0416667	0.0416667	0.0729167	0.0729167	0.0104167	0.104167	0	0.03125	0.09375	0.197917	0.0729167	0.03125	0.248364	-0.48	-0.31	-0.52	-1.16	-0.42	0.13	0.28	0.14	0.27	0.67	2.13	1.13	0.22	0.29	0.68	-0.27
IPR000301	Tetraspanin	Family	-	2	10	0.3	0.2	0	0.2	0.1	0	0.1	0	0	0.1	0	0	0	0	0	0	-	-0.13	0.16	0.64	0.01	0.05	-0.1	0.35	-0.49	0.74	0.44	3.29	1.19	-0.56	-1.19	0.05	-0.21
IPR000304	Pyrroline-COOH_reductase	Family	-	2	22	0.137255	0.0882353	0.0490196	0.0882353	0.0490196	0	0.0490196	0.0490196	0	0	0	0	0.0882353	0.352941	0.0490196	0	0.544638	-0.51	-0.22	0.95	-0.37	-0.33	-0.48	-0.03	-0.18	0.36	-0.63	2.91	0.81	0.16	0.62	0.36	-0.59
IPR000306	Znf_FYVE	Domain	PF01363	1	1	1	0	0	0	0	0	0	0	0	0	0	0	0	0	0	0	-	-0.39	-0.51	1.07	-0.67	-0.22	0.33	0.08	-0.07	1.16	0.17	3.71	1.62	-0.14	-0.77	0.48	0.22
IPR000308	14-3-3	Family	-	1	4	0	0	0	0	0	0	0	0	0	0	0	0	0.25	0.5	0	0.25	-	-1.25	-0.68	0.9	-0.83	-0.38	0.16	-0.08	-0.23	1	0.01	3.55	1.46	0.39	0.17	0.31	0.75
IPR000312	Glycosyl_Trfase_fam3	Domain	PF00591	1	30	0.0990099	0.19802	0	0.267327	0.0693069	0	0	0.0693069	0	0.029703	0	0	0.0693069	0.0693069	0	0.128713	0.220152	-0.7	0.44	0.07	0.53	-0.12	-0.67	-0.92	0.03	0.17	-0.13	2.72	0.62	-0.03	-0.67	-0.52	0.83
IPR000313	PWWP_dom	Domain	PF00855	3	13	0.15	0.08	0.08	0.08	0.15	0	0	0	0	0.08	0	0.08	0.15	0.15	0	0	-	-0.52	-0.35	1.22	-0.51	0.35	-0.21	-0.46	-0.6	0.63	0.33	3.18	1.78	0.43	-0.2	-0.06	-0.31
IPR000315	Znf_B-box	Domain	PF00643	4	4	0	0.5	0	0	0	0.25	0	0.25	0	0	0	0	0	0	0	0	-	-1.25	0.42	0.9	-0.83	-0.38	0.86	-0.08	0.46	1	0.01	3.55	1.46	-0.3	-0.93	0.31	0.06
IPR000320	Hedgehog_signalling_dom	Domain	PF01085	3	55	0.0891089	0.049505	0.0693069	0.039604	0.039604	0.049505	0.108911	0.148515	0.019802	0.039604	0	0.019802	0.0891089	0.128713	0	0.108911	0.0252003	-0.73	-0.56	1.25	-1	-0.55	0.28	0.6	0.7	0.43	-0.16	2.28	0.88	0.22	-0.12	-0.95	0.74
IPR000322	Glyco_hydro_31	Family	PF01055	4	112	0.168317	0.019802	0.019802	0.168317	0.0990099	0.049505	0.049505	0.0792079	0.019802	0.0792079	0.019802	0.019802	0.0990099	0.0594059	0.00990099	0.039604	0.000683088	-0.11	-1.43	0.15	0.31	0.25	0.25	0.01	0.22	0.24	0.46	2.79	0.7	0.33	-0.71	-0.85	-0.19
IPR000323	Cu2_ascorb_mOase_N	Domain	PF01082	1	1	0	0	0	0	0	0	1	0	0	0	0	0	0	0	0	0	-	-1.09	-0.51	1.07	-0.67	-0.22	0.33	0.77	-0.07	1.16	0.17	3.71	1.62	-0.14	-0.77	0.48	0.22
IPR000326	P_Acid_Pase_2/haloperoxidase	Domain	PF01569	2	41	0.204082	0.122449	0	0.22449	0.0714286	0	0.0204082	0.0510204	0.0204082	0.0204082	0	0.102041	0.0204082	0.122449	0	0.0204082	0.00512415	-0.1	0.07	-0.14	0.42	-0.04	-0.88	-0.44	-0.18	0.65	-0.34	2.5	2.02	-0.65	-0.19	-0.73	-0.3
IPR000327	POU_dom	Domain	PF00157	2	13	0.22549	0	0	0	0.0784314	0	0.0784314	0.0784314	0	0.0784314	0.0784314	0.0784314	0.0784314	0.147059	0	0.0784314	-	-0.24	-1.05	0.53	-1.2	-0.06	-0.21	0.24	0.09	0.63	0.33	3.87	1.78	0.02	-0.2	-0.06	0.38
IPR000330	SNF2_dom	Domain	PF00176	12	96	0.0729167	0.104167	0.0416667	0.104167	0.125	0.0625	0.0416667	0.0833333	0.03125	0.0520833	0	0.0520833	0.0104167	0.125	0.0416667	0.0520833	0.0183399	-0.89	0	0.79	-0.16	0.46	0.39	-0.2	0.24	0.66	0.08	1.83	1.53	-1.33	-0.09	0.2	0.13
IPR000331	Rap_GAP_dom	Domain	PF02145	2	36	0.333333	0.030303	0	0.030303	0.0808081	0.111111	0.0808081	0.111111	0	0.0808081	0	0	0.111111	0	0.030303	0	0.101176	0.36	-0.94	-0.05	-1.09	0.05	0.82	0.35	0.42	0.05	0.44	2.6	0.5	0.35	-1.89	0.05	-0.9
IPR000333	TGFB_receptor	Family	-	9	338	0.131313	0.0707071	0.010101	0.121212	0.0606061	0.0505051	0.121212	0.10101	0.010101	0.030303	0	0.020202	0.0909091	0.121212	0.030303	0.030303	0.000159096	-0.3	-0.37	-0.36	0.06	-0.16	0.12	0.73	0.42	-0.08	-0.47	0.68	0.66	0.26	-0.04	-0.16	-0.33
IPR000337	GPCR_3	Family	-	5	57	0.203883	0.135922	0.038835	0.174757	0.135922	0.0194175	0.0485437	0.038835	0	0.0873786	0	0.0194175	0.0194175	0.038835	0	0.038835	0.267649	0.02	0.23	0.71	0.27	0.52	-0.44	0.01	-0.43	-0.29	0.51	2.26	0.85	-0.9	-1.13	-0.98	-0.14
IPR000357	HEAT	Repeat	PF02985	1	7	0.14	0	0	0.14	0	0	0	0	0	0	0	0	0.29	0.14	0.29	0	-	-0.7	-0.82	0.76	-0.28	-0.52	0.03	-0.22	-0.37	0.86	-0.13	3.41	1.32	0.66	-0.38	1.27	-0.08
IPR000358	RNR_small_fam	Family	PF00268	1	10	0.3	0.1	0	0	0	0	0.1	0	0	0	0	0.1	0.1	0.2	0	0.1	-	-0.13	-0.25	0.64	-1.09	-0.64	-0.1	0.35	-0.49	0.74	-0.25	3.29	1.89	0.13	-0.09	0.05	0.49
IPR000361	FeS_biogenesis	Domain	PF01521	2	3	0	0.333333	0	0	0.333333	0	0	0	0	0	0	0	0	0	0	0.333333	-	-1.2	0.07	0.95	-0.78	0.36	0.22	-0.03	-0.18	1.05	0.06	3.6	1.51	-0.25	-0.88	0.36	0.8
IPR000362	Fumarate_lyase_fam	Family	-	3	33	0.0606061	0.151515	0	0.0909091	0.0909091	0.151515	0	0.151515	0	0	0	0	0.030303	0.181818	0	0.0909091	0.0847375	-1.05	0.22	0.01	-0.34	0.11	1.06	-0.98	0.66	0.11	-0.89	2.65	0.56	-0.5	0.12	-0.58	0.55
IPR000367	Gprotein_alpha_S	Family	-	1	5	0.4	0	0	0	0	0	0	0	0	0	0	0.2	0	0.2	0	0.2	-	-0.2	-0.73	0.85	-0.88	-0.43	0.12	-0.13	-0.28	0.95	-0.04	3.5	2.1	-0.35	-0.29	0.26	0.7
IPR000369	K_chnl_KCNE	Family	PF02060	2	14	0.0707071	0.292929	0.0707071	0	0.141414	0	0	0	0.0707071	0	0	0.0707071	0	0.141414	0.141414	0	-	-0.96	0.53	1.19	-1.24	0.31	-0.24	-0.49	-0.64	1.29	-0.4	3.15	1.74	-0.71	-0.24	1.01	-0.35
IPR000372	LRRNT	Domain	PF01462	4	5	0	0.2	0	0	0	0.4	0	0.2	0	0	0	0	0.2	0	0	0	-	-1.3	-0.03	0.85	-0.88	-0.43	1.21	-0.13	0.41	0.95	-0.04	3.5	1.41	0.34	-0.98	0.26	0.01
IPR000375	Dynamin_stalk	Domain	PF01031	3	25	0.08	0.12	0.04	0.2	0.04	0	0.04	0.04	0.08	0	0	0	0.04	0.12	0.12	0.08	0.396811	-0.87	-0.01	0.88	0.24	-0.41	-0.55	-0.11	-0.26	1.38	-0.71	2.83	0.74	-0.32	-0.26	0.98	0.44
IPR000378	Opsin_red/grn	Family	-	1	1	0	0	0	1	0	0	0	0	0	0	0	0	0	0	0	0	-	-1.09	-0.51	1.07	0.02	-0.22	0.33	0.08	-0.07	1.16	0.17	3.71	1.62	-0.14	-0.77	0.48	0.22
IPR000380	Topo_IA	Family	-	1	2	1	0	0	0	0	0	0	0	0	0	0	0	0	0	0	0	-	-0.05	-0.57	1.01	-0.73	-0.28	0.27	0.02	-0.13	1.11	0.12	3.66	1.56	-0.19	-0.83	0.42	0.16
IPR000385	MoaA_NifB_PqqE_Fe-S-bd_CS	Conserved_site	-	1	2	0	0	0	0	0.5	0	0.5	0	0	0	0	0	0	0	0	0	-	-1.14	-0.57	1.01	-0.73	0.42	0.27	0.71	-0.13	1.11	0.12	3.66	1.56	-0.19	-0.83	0.42	0.16
IPR000387	TYR_PHOSPHATASE_dom	Domain	-	6	64	0.217822	0.118812	0.019802	0.118812	0.168317	0.049505	0.029703	0.049505	0	0.108911	0	0	0.049505	0.029703	0.019802	0.019802	0.121661	0.07	0.13	0.21	-0.02	0.72	0.16	-0.37	-0.23	-0.38	0.7	2.16	0.07	-0.3	-1.22	-0.38	-0.64
IPR000388	Sulphorea_rcpt	Family	-	2	19	0.16	0.05	0	0.26	0	0.16	0	0.05	0.05	0.11	0	0	0	0	0	0.16	-	-0.42	-0.54	0.34	0.4	-0.94	0.99	-0.64	-0.1	1.13	0.55	2.99	0.9	-0.86	-1.49	-0.25	0.88
IPR000403	PI3/4_kinase_cat_dom	Domain	PF00454	6	42	0.237624	0.049505	0.0693069	0.049505	0.0693069	0.019802	0.0990099	0.049505	0	0.049505	0	0	0.0990099	0.118812	0.019802	0.0693069	0.655796	0.08	-0.64	1.22	-0.8	-0.06	-0.21	0.46	-0.2	-0.06	0.04	2.49	0.39	0.24	-0.2	-0.06	0.38
IPR000406	Rho_GDI	Family	PF02115	1	1	1	0	0	0	0	0	0	0	0	0	0	0	0	0	0	0	-	-0.39	-0.51	1.07	-0.67	-0.22	0.33	0.08	-0.07	1.16	0.17	3.71	1.62	-0.14	-0.77	0.48	0.22
IPR000407	GDA1_CD39_NTPase	Family	PF01150	1	1	0	0	0	1	0	0	0	0	0	0	0	0	0	0	0	0	-	-1.09	-0.51	1.07	0.02	-0.22	0.33	0.08	-0.07	1.16	0.17	3.71	1.62	-0.14	-0.77	0.48	0.22
IPR000408	Reg_chr_condens	Repeat	PF00415	5	33	0.151515	0.0909091	0.030303	0.242424	0.0606061	0.0606061	0.121212	0.0606061	0	0.030303	0	0	0.0606061	0.0606061	0.030303	0	0.74765	-0.35	-0.19	0.7	0.47	-0.18	0.37	0.63	-0.03	0.11	-0.19	2.65	0.56	-0.1	-0.73	0.11	-0.84
IPR000409	BEACH_dom	Domain	PF02138	2	6	0.326733	0	0	0	0.168317	0	0.168317	0	0.168317	0	0	0	0	0.168317	0	0	-	-0.25	-0.77	0.81	-0.93	0.22	0.07	0.51	-0.33	1.6	-0.08	3.46	1.36	-0.4	-0.33	0.22	-0.04
IPR000413	Integrin_alpha	Family	-	3	23	0.0408163	0.132653	0.132653	0.306122	0	0	0	0	0	0.0408163	0	0	0.0408163	0.173469	0.132653	0	0.00593189	-1.23	0.04	1.62	0.58	-1.05	-0.5	-0.75	-0.9	0.33	0.04	2.88	0.79	-0.27	0.01	1.03	-0.61
IPR000415	Nitroreductase-like	Homologous_superfamily	-	1	2	0	0.5	0	0	0	0	0	0	0	0	0	0	0	0	0.5	0	-	-1.14	0.12	1.01	-0.73	-0.28	0.27	0.02	-0.13	1.11	0.12	3.66	1.56	-0.19	-0.83	1.11	0.16
IPR000418	Ets_dom	Domain	PF00178	3	15	0.0693069	0	0	0	0	0	0	0	0	0.267327	0	0	0.0693069	0.326733	0.19802	0.0693069	-	-1	-1.11	0.46	-1.27	-0.82	-0.27	-0.52	-0.67	0.56	1.18	3.11	1.02	-0.05	0.42	1.26	0.31
IPR000421	FA58C	Domain	PF00754	5	192	0.188119	0.0891089	0.019802	0.108911	0.0594059	0.0792079	0.039604	0.019802	0	0.0693069	0	0.019802	0.0693069	0.188119	0.019802	0.029703	0.0434396	0.02	-0.13	-0.05	-0.08	-0.16	0.6	-0.23	-0.96	-1.34	0.31	1.21	0.72	0	0.36	-0.64	-0.34
IPR000424	Primosome_PriB/ssb	Family	PF00436	1	4	0.25	0	0	0	0	0.25	0	0	0	0	0	0	0	0.5	0	0	-	-0.56	-0.68	0.9	-0.83	-0.38	0.86	-0.08	-0.23	1	0.01	3.55	1.46	-0.3	0.17	0.31	0.06
IPR000425	MIP	Family	PF00230	4	39	0.18	0.1	0.03	0.15	0.15	0.05	0.05	0.05	0	0.03	0	0	0.03	0.15	0	0.03	0.912162	-0.18	-0.08	0.58	0.1	0.55	0.25	0	-0.14	-0.01	-0.31	2.54	0.44	-0.62	0	-0.7	-0.26
IPR000432	DNA_mismatch_repair_MutS_C	Domain	PF00488	2	27	0.333333	0.0707071	0	0.0707071	0	0.040404	0.0707071	0.111111	0	0.040404	0	0	0	0	0.111111	0.151515	0.128407	0.29	-0.34	0.14	-0.5	-1.15	0.09	0.25	0.39	0.24	-0.06	2.79	0.69	-1.07	-1.7	0.93	0.9
IPR000433	Znf_ZZ	Domain	PF00569	3	10	0.1	0	0	0	0	0	0.2	0.3	0	0	0	0	0	0.4	0	0	-	-0.82	-0.94	0.64	-1.09	-0.64	-0.1	0.75	0.89	0.74	-0.25	3.29	1.19	-0.56	0.42	0.05	-0.21
IPR000434	PC1	Family	-	1	4	0	0	0	1	0	0	0	0	0	0	0	0	0	0	0	0	-	-1.25	-0.68	0.9	0.78	-0.38	0.16	-0.08	-0.23	1	0.01	3.55	1.46	-0.3	-0.93	0.31	0.06
IPR000436	Sushi_SCR_CCP_dom	Domain	PF00084	12	73	0.0714286	0.0714286	0	0.0714286	0.0408163	0.0714286	0.163265	0.153061	0.0102041	0.122449	0.0102041	0.0510204	0.0714286	0.0714286	0.0102041	0.0102041	1.60049e-07	-0.95	-0.38	-0.59	-0.53	-0.49	0.46	0.99	0.76	0.2	0.82	2.75	1.57	0	-0.63	-0.49	-0.74
IPR000439	Ribosomal_L15e	Family	PF00827	1	1	0	0	0	0	0	0	0	0	0	0	0	0	1	0	0	0	-	-1.09	-0.51	1.07	-0.67	-0.22	0.33	0.08	-0.07	1.16	0.17	3.71	1.62	0.56	-0.77	0.48	0.22
IPR000440	NADH_UbQ/plastoQ_OxRdtase_su3	Family	PF00507	1	3	0	0.33	0	0	0.67	0	0	0	0	0	0	0	0	0	0	0	-	-1.2	0.07	0.95	-0.78	0.77	0.22	-0.03	-0.18	1.05	0.06	3.6	1.51	-0.25	-0.88	0.36	0.11
IPR000447	G3P_DH_FAD-dep	Family	-	1	1	0	0	0	0	0	0	0	0	0	1	0	0	0	0	0	0	-	-1.09	-0.51	1.07	-0.67	-0.22	0.33	0.08	-0.07	1.16	0.87	3.71	1.62	-0.14	-0.77	0.48	0.22
IPR000451	NFkB/Dor	Family	-	1	1	0	0	0	0	0	0	0	0	0	0	0	0	1	0	0	0	-	-1.09	-0.51	1.07	-0.67	-0.22	0.33	0.08	-0.07	1.16	0.17	3.71	1.62	0.56	-0.77	0.48	0.22
IPR000460	Nlgn	Family	-	2	2	0	0	0	0	0	0	0	0	0	0	0	0	0	0	1	0	-	-1.14	-0.57	1.01	-0.73	-0.28	0.27	0.02	-0.13	1.11	0.12	3.66	1.56	-0.19	-0.83	1.52	0.16
IPR000462	CDP-OH_P_trans	Family	PF01066	1	1	0	0	0	0	0	0	0	0	0	0	0	0	1	0	0	0	-	-1.09	-0.51	1.07	-0.67	-0.22	0.33	0.08	-0.07	1.16	0.17	3.71	1.62	0.56	-0.77	0.48	0.22
IPR000465	XPA	Family	-	1	5	0.2	0	0	0	0	0.2	0.2	0.2	0	0	0	0	0	0	0	0.2	-	-0.61	-0.73	0.85	-0.88	-0.43	0.81	0.56	0.41	0.95	-0.04	3.5	1.41	-0.35	-0.98	0.26	0.7
IPR000467	G_patch_dom	Domain	PF01585	1	1	0	0	0	1	0	0	0	0	0	0	0	0	0	0	0	0	-	-1.09	-0.51	1.07	0.02	-0.22	0.33	0.08	-0.07	1.16	0.17	3.71	1.62	-0.14	-0.77	0.48	0.22
IPR000472	Activin_recp	Domain	PF01064	4	54	0.02	0	0	0.06	0.15	0.07	0.31	0.31	0	0.04	0	0.02	0	0.02	0	0	5.38277e-24	-1.81	-1.93	-0.35	-0.7	0.56	0.52	1.55	1.41	-0.25	-0.14	2.3	0.9	-1.55	-1.49	-0.94	-1.2
IPR000477	RT_dom	Domain	PF00078	1	23	0.22	0.13	0.04	0.09	0	0.04	0	0	0	0.09	0	0	0	0.3	0	0.09	0.498072	-0.13	0.04	0.93	-0.4	-1.05	0.19	-0.75	-0.9	0.33	0.44	2.88	0.79	-0.97	0.48	-0.35	0.49
IPR000483	Cys-rich_flank_reg_C	Domain	PF01463	10	25	0.44	0.08	0.04	0	0.04	0.04	0.04	0.04	0	0.2	0	0	0	0.04	0	0.04	0.0304175	0.52	-0.3	0.88	-1.55	-0.41	0.14	-0.11	-0.26	0.28	1.08	2.83	0.74	-1.02	-0.96	-0.4	0.03
IPR000488	Death_domain	Domain	PF00531	5	26	0.0776699	0.116505	0	0.145631	0.0776699	0	0.038835	0.0776699	0	0.0776699	0	0	0.116505	0.116505	0.038835	0.116505	0.929838	-0.89	-0.03	0.16	0.04	-0.02	-0.58	-0.13	0.13	0.26	0.37	2.81	0.71	0.34	-0.29	0.26	0.7
IPR000489	Pterin-binding_dom	Domain	PF00809	1	1	1	0	0	0	0	0	0	0	0	0	0	0	0	0	0	0	-	-0.39	-0.51	1.07	-0.67	-0.22	0.33	0.08	-0.07	1.16	0.17	3.71	1.62	-0.14	-0.77	0.48	0.22
IPR000493	InsP3_rcpt	Family	-	1	1	0	0	0	0	0	0	0	1	0	0	0	0	0	0	0	0	-	-1.09	-0.51	1.07	-0.67	-0.22	0.33	0.08	0.62	1.16	0.17	3.71	1.62	-0.14	-0.77	0.48	0.22
IPR000494	Rcpt_L-dom	Domain	PF01030	3	23	0.306122	0.265306	0	0.173469	0	0	0.0408163	0.0408163	0.0408163	0	0	0	0.0918367	0.0408163	0	0	0.376992	0.16	0.6	0.24	0.11	-1.05	-0.5	-0.06	-0.21	1.03	-0.66	2.88	0.79	0.13	-0.91	-0.35	-0.61
IPR000499	Endthln_rcpt	Family	-	2	4	0	0	0	0	0	0	0	0	0.25	0.25	0	0	0	0	0.25	0.25	-	-1.25	-0.68	0.9	-0.83	-0.38	0.16	-0.08	-0.23	1.69	0.7	3.55	1.46	-0.3	-0.93	1.01	0.75
IPR000500	Connexin	Family	-	10	426	0.234694	0.0918367	0.0204082	0.0918367	0.0612245	0.0510204	0.0612245	0.0408163	0.0306122	0.0714286	0	0.0102041	0.0408163	0.112245	0.0306122	0.0510204	0.0563516	0.27	-0.11	0.11	-0.24	-0.14	0.11	0.15	-0.33	0.61	0.28	1.15	0.15	-0.51	-0.13	-0.07	0.01
IPR000504	RRM_dom	Domain	PF00076,PF16367	8	13	0.38	0.08	0	0.08	0	0	0.08	0	0	0.08	0	0	0.15	0.15	0	0	-	0.17	-0.35	0.53	-0.51	-0.75	-0.21	0.24	-0.6	0.63	0.33	3.18	1.08	0.43	-0.2	-0.06	-0.31
IPR000511	Holocyt_c/c1_synthase	Family	PF01265	1	2	0	0	0	0	0	0	0	0	0	0	0	0	0	0.5	0	0.5	-	-1.14	-0.57	1.01	-0.73	-0.28	0.27	0.02	-0.13	1.11	0.12	3.66	1.56	-0.19	-0.13	0.42	0.86
IPR000514	Glyco_hydro_39	Family	PF01229	1	50	0.12	0.08	0.02	0.2	0.1	0	0.02	0.12	0.04	0.04	0	0	0.06	0.08	0.06	0.06	0.598484	-0.5	-0.26	0.4	0.37	0.22	-1.03	-0.58	0.52	0.91	-0.08	2.36	0.26	-0.11	-0.52	0.51	0.25
IPR000519	P_trefoil_dom	Domain	PF00088	1	9	0	0	0	0	0.222222	0	0.111111	0.222222	0	0	0	0	0	0.444444	0	0	-	-1.47	-0.9	0.68	-1.05	0.49	-0.06	0.39	0.64	0.78	-0.21	3.33	1.23	-0.52	0.46	0.09	-0.17
IPR000533	Tropomyosin	Family	PF00261,PF12718	3	56	0.16	0.05	0	0	0.05	0	0.04	0.04	0	0.04	0	0	0.23	0.18	0.05	0.16	2.63965e-05	-0.23	-0.57	-0.38	-2.11	-0.28	-1.12	-0.27	-0.41	-0.28	-0.17	2.27	0.18	1.06	0.19	0.42	1.08
IPR000535	MSP_dom	Domain	PF00635	1	2	0	0.5	0	0	0.5	0	0	0	0	0	0	0	0	0	0	0	-	-1.14	0.12	1.01	-0.73	0.42	0.27	0.02	-0.13	1.11	0.12	3.66	1.56	-0.19	-0.83	0.42	0.16
IPR000536	Nucl_hrmn_rcpt_lig-bd	Domain	PF00104	22	285	0.23	0.12	0.01	0.09	0.06	0.05	0.05	0.04	0.01	0.04	0	0.02	0.07	0.16	0.02	0.03	0.115028	0.23	0.17	-0.2	-0.28	-0.26	0.16	-0.02	-0.54	-0.1	-0.3	0.84	0.69	0.08	0.23	-0.45	-0.46
IPR000537	UbiA_prenyltransferase	Family	PF01040	3	36	0.0588235	0.137255	0.0294118	0.166667	0.107843	0.137255	0.0294118	0.0588235	0	0.0294118	0	0	0.137255	0.0784314	0	0.0294118	0.275345	-1.11	0.16	0.64	0.16	0.27	1	-0.35	-0.09	0.05	-0.25	2.6	0.5	0.54	-0.5	-0.64	-0.21
IPR000539	Frizzled/Smoothened_TM	Domain	PF01534	4	16	0.122449	0.0612245	0.193878	0.0612245	0.0612245	0	0.0612245	0	0.0612245	0.0612245	0	0	0	0.255102	0	0.0612245	-	-0.62	-0.45	1.82	-0.61	-0.16	-0.31	0.14	-0.7	1.22	0.23	3.08	0.99	-0.77	0.21	-0.16	0.28
IPR000542	Carn_acyl_trans	Family	-	3	60	0.12	0.1	0.02	0.12	0.05	0.02	0.03	0.03	0.03	0.05	0.03	0.02	0.15	0.15	0.03	0.05	2.20622e-05	-0.51	-0.07	0.26	-0.09	-0.33	-0.48	-0.32	-0.47	0.77	0.06	3.31	0.81	0.67	0.04	0.08	0.11
IPR000544	Octanoyltransferase	Family	-	1	3	0.33	0	0	0.67	0	0	0	0	0	0	0	0	0	0	0	0	-	-0.51	-0.63	0.95	0.32	-0.33	0.22	-0.03	-0.18	1.05	0.06	3.6	1.51	-0.25	-0.88	0.36	0.11
IPR000547	Clathrin_H-chain/VPS_repeat	Repeat	PF00637	1	3	1	0	0	0	0	0	0	0	0	0	0	0	0	0	0	0	-	0.19	-0.63	0.95	-0.78	-0.33	0.22	-0.03	-0.18	1.05	0.06	3.6	1.51	-0.25	-0.88	0.36	0.11
IPR000555	JAMM/MPN+_dom	Domain	PF01398	3	3	0	0	0	0	0.33	0	0	0.67	0	0	0	0	0	0	0	0	-	-1.2	-0.63	0.95	-0.78	0.36	0.22	-0.03	0.92	1.05	0.06	3.6	1.51	-0.25	-0.88	0.36	0.11
IPR000560	His_Pase_clade-2	Family	PF00328	3	9	0.222222	0	0	0	0.222222	0	0	0.111111	0	0	0	0	0	0.333333	0	0.111111	-	-0.37	-0.9	0.68	-1.05	0.49	-0.06	-0.31	0.24	0.78	-0.21	3.33	1.23	-0.52	0.23	0.09	0.53
IPR000562	FN_type2_dom	Domain	PF00040	1	1	0	0	0	0	0	0	0	0	0	1	0	0	0	0	0	0	-	-1.09	-0.51	1.07	-0.67	-0.22	0.33	0.08	-0.07	1.16	0.87	3.71	1.62	-0.14	-0.77	0.48	0.22
IPR000566	Lipocln_cytosolic_FA-bd_dom	Domain	PF00061,PF08212	2	8	0	0.632653	0	0.122449	0.122449	0	0	0	0	0.122449	0	0	0	0	0	0	-	-1.43	0.93	0.72	-0.32	0.13	-0.02	-0.27	-0.41	0.82	0.52	3.37	1.27	-0.48	-1.11	0.13	-0.13
IPR000568	ATP_synth_F0_asu	Family	PF00119	1	6	0.49505	0.168317	0	0.168317	0	0.168317	0	0	0	0	0	0	0	0	0	0	-	0.04	-0.08	0.81	-0.23	-0.48	0.76	-0.18	-0.33	0.91	-0.08	3.46	1.36	-0.4	-1.03	0.22	-0.04
IPR000569	HECT_dom	Domain	PF00632	7	26	0.116505	0.038835	0.038835	0.116505	0.0776699	0.038835	0	0.038835	0	0.0776699	0	0	0.116505	0.223301	0.038835	0.0776699	0.930334	-0.61	-0.73	0.85	-0.19	-0.02	0.12	-0.83	-0.28	0.26	0.37	2.81	0.71	0.34	0.27	0.26	0.41
IPR000571	Znf_CCCH	Domain	PF00642	2	6	0.17	0	0	0	0	0.33	0.33	0	0.17	0	0	0	0	0	0	0	-	-0.65	-0.77	0.81	-0.93	-0.48	1.17	0.92	-0.33	1.6	-0.08	3.46	1.36	-0.4	-1.03	0.22	-0.04
IPR000572	OxRdtase_Mopterin-bd_dom	Domain	PF00174	1	6	0.168317	0.168317	0	0.168317	0	0	0	0	0	0	0	0	0	0.326733	0	0.168317	-	-0.65	-0.08	0.81	-0.23	-0.48	0.07	-0.18	-0.33	0.91	-0.08	3.46	1.36	-0.4	0.07	0.22	0.65
IPR000573	AconitaseA/IPMdHydase_ssu_swvl	Domain	PF00694	1	3	0	0	0	0.333333	0	0	0	0.333333	0	0	0	0	0	0.333333	0	0	-	-1.2	-0.63	0.95	-0.09	-0.33	0.22	-0.03	0.51	1.05	0.06	3.6	1.51	-0.25	-0.19	0.36	0.11
IPR000577	Carb_kinase_FGGY	Family	-	1	3	0	0	0	0	0	0	0	0.333333	0	0	0	0.333333	0.333333	0	0	0	-	-1.2	-0.63	0.95	-0.78	-0.33	0.22	-0.03	0.51	1.05	0.06	3.6	2.2	0.44	-0.88	0.36	0.11
IPR000585	Hemopexin-like_dom	Domain	-	2	3	0	0	0	0	0	0.33	0	0	0	0	0	0	0	0.67	0	0	-	-1.2	-0.63	0.95	-0.78	-0.33	0.91	-0.03	-0.18	1.05	0.06	3.6	1.51	-0.25	0.22	0.36	0.11
IPR000590	HMG_CoA_synt_AS	Active_site	-	1	4	0	0.25	0	0.25	0	0	0	0	0	0.5	0	0	0	0	0	0	-	-1.25	0.02	0.9	-0.14	-0.38	0.16	-0.08	-0.23	1	1.11	3.55	1.46	-0.3	-0.93	0.31	0.06
IPR000594	ThiF_NAD_FAD-bd	Domain	PF00899	2	8	0.383838	0	0	0.121212	0.121212	0	0	0	0	0	0	0	0.121212	0.252525	0	0	-	-0.05	-0.86	0.72	-0.32	0.13	-0.02	-0.27	-0.41	0.82	-0.17	3.37	1.27	0.21	-0.01	0.13	-0.13
IPR000595	cNMP-bd_dom	Domain	PF00027	9	61	0.13	0.08	0.05	0.21	0.03	0.02	0	0.05	0.02	0.11	0	0	0.1	0.05	0.08	0.07	0.0557969	-0.4	-0.23	0.94	0.46	-0.63	-0.49	-1.43	-0.19	0.35	0.74	2.2	0.11	0.3	-0.89	0.76	0.32
IPR000597	Ribosomal_L3	Family	PF00297	1	1	0	0	0	1	0	0	0	0	0	0	0	0	0	0	0	0	-	-1.09	-0.51	1.07	0.02	-0.22	0.33	0.08	-0.07	1.16	0.17	3.71	1.62	-0.14	-0.77	0.48	0.22
IPR000600	ROK	Family	PF00480	1	30	0.204082	0.306122	0	0.0306122	0.0306122	0.0306122	0.0306122	0	0	0.0714286	0	0	0.0306122	0.132653	0.132653	0	0.0497623	-0.14	0.79	0.07	-0.97	-0.52	0.03	-0.22	-1.06	0.17	0.28	2.72	0.62	-0.44	-0.15	1.09	-0.78
IPR000601	PKD_dom	Domain	PF00801	1	24	0.0816327	0.122449	0	0.214286	0.122449	0.0408163	0	0.0408163	0	0.214286	0	0.122449	0.0408163	0	0	0	7.89551e-05	-0.84	0.02	0.21	0.27	0.31	0.16	-0.78	-0.23	0.31	1.11	2.86	2.15	-0.3	-1.62	-0.38	-0.64
IPR000602	Glyco_hydro_38_N	Domain	PF01074	1	18	0.168317	0	0	0.108911	0.217822	0.0594059	0	0	0	0.0594059	0	0	0.108911	0.0594059	0.108911	0.108911	-	-0.39	-1.21	0.37	-0.26	0.7	0.33	-0.61	-0.76	0.47	0.17	3.02	0.93	0.27	-0.77	0.88	0.62
IPR000607	dsRNA_A_deaminase_rpt	Repeat	-	1	2	0.5	0	0	0	0	0.5	0	0	0	0	0	0	0	0	0	0	-	-0.45	-0.57	1.01	-0.73	-0.28	0.96	0.02	-0.13	1.11	0.12	3.66	1.56	-0.19	-0.83	0.42	0.16
IPR000608	UBQ-conjugat_E2	Domain	PF00179	1	2	0	0	0	0.5	0	0	0	0	0	0	0	0	0	0.5	0	0	-	-1.14	-0.57	1.01	-0.03	-0.28	0.27	0.02	-0.13	1.11	0.12	3.66	1.56	-0.19	-0.13	0.42	0.16
IPR000611	NPY_rcpt	Family	-	1	3	0.33	0	0	0	0	0	0	0	0	0	0	0	0	0.67	0	0	-	-0.51	-0.63	0.95	-0.78	-0.33	0.22	-0.03	-0.18	1.05	0.06	3.6	1.51	-0.25	0.22	0.36	0.11
IPR000615	Bestrophin	Family	-	1	133	0.205882	0.0980392	0	0.0490196	0.0490196	0.0588235	0.0196078	0.0784314	0.0294118	0.0784314	0.00980392	0.00980392	0.0490196	0.156863	0.0294118	0.0784314	0.0583588	0.11	-0.05	-1.11	-0.89	-0.31	0.35	-0.99	0.25	0.6	0.4	2.24	0.14	-0.36	0.15	-0.09	0.53
IPR000626	Ubiquitin-like_dom	Domain	PF00240,PF14560	1	7	0.575758	0	0	0.141414	0	0	0	0	0	0	0	0	0.141414	0.141414	0	0	-	0.22	-0.82	0.76	-0.28	-0.52	0.03	-0.22	-0.37	0.86	-0.13	3.41	1.32	0.25	-0.38	0.17	-0.08
IPR000629	RNA-helicase_DEAD-box_CS	Conserved_site	-	1	1	0	0	0	0	0	0	0	0	0	0	0	0	0	1	0	0	-	-1.09	-0.51	1.07	-0.67	-0.22	0.33	0.08	-0.07	1.16	0.17	3.71	1.62	-0.14	-0.08	0.48	0.22
IPR000631	CARKD	Family	PF01256	1	2	0	0.5	0	0	0	0	0	0	0	0	0	0	0	0.5	0	0	-	-1.14	0.12	1.01	-0.73	-0.28	0.27	0.02	-0.13	1.11	0.12	3.66	1.56	-0.19	-0.13	0.42	0.16
IPR000633	Vinculin_CS	Conserved_site	-	1	1	1	0	0	0	0	0	0	0	0	0	0	0	0	0	0	0	-	-0.39	-0.51	1.07	-0.67	-0.22	0.33	0.08	-0.07	1.16	0.17	3.71	1.62	-0.14	-0.77	0.48	0.22
IPR000640	EFG_V-like	Domain	PF00679	1	1	0	0	0	0	0	0	0	0	0	0	0	0	0	1	0	0	-	-1.09	-0.51	1.07	-0.67	-0.22	0.33	0.08	-0.07	1.16	0.17	3.71	1.62	-0.14	-0.08	0.48	0.22
IPR000642	Peptidase_M41	Domain	PF01434	2	22	0.178218	0.0891089	0	0.267327	0.049505	0.049505	0	0	0	0.178218	0	0	0.049505	0.049505	0	0.0891089	0.294482	-0.28	-0.22	0.26	0.47	-0.33	0.22	-0.73	-0.87	0.36	0.98	2.91	0.81	-0.25	-0.88	-0.33	0.51
IPR000644	CBS_dom	Domain	PF00571	8	39	0.205882	0.0980392	0	0.0294118	0.0784314	0.0784314	0.0294118	0.0980392	0.0490196	0	0	0	0.147059	0.127451	0.0294118	0.0294118	0.496591	-0.06	-0.08	-0.11	-1.15	-0.01	0.54	-0.4	0.37	1.09	-1	2.54	0.44	0.63	-0.15	-0.01	-0.26
[truncated: 5,171 more rows]
