# Supplementary material for: Pathogenic variation types in human genes relate to diseases through Pfam and InterPro mapping
Source: Front Mol Biosci. 2022 Sep 16;9:966927. doi: 10.3389/fmolb.2022.966927 (PMC9523224; doi:10.3389/fmolb.2022.966927)
Supplement: Supplementary file 5 [file Table4.XLSX]

## Sheet: Pfam
									Frequencies														LogOdds (computed with respect to background LP/P)
EntryID	EntryName	EntryType	Pfam/InterPro mapping	# genes	# LP/P	Median number of LP/P per gene covered by the domain	# Diseases	# Disease categories	Respiratory system disease	Auditory system disease	Immune system disease	Digestive system disease	Disease of genitourinary system	Hematologic disease	Endocrine system disease	Urinary system disease	Integumentary system disease	Cardiovascular disease	Musculoskeletal disease	Disease of the visual system	Nervous system disease	Corrected P-value (chi-square test)	Respiratory system disease	Auditory system disease	Immune system disease	Digestive system disease	Disease of genitourinary system	Hematologic disease	Endocrine system disease	Urinary system disease	Integumentary system disease	Cardiovascular disease	Musculoskeletal disease	Disease of the visual system	Nervous system disease
Background									0.015	0.025	0.0369	0.035	0.04	0.044	0.064	0.068	0.0737	0.081	0.119	0.13	0.26	-	-	-	-	-	-	-	-	-	-	-	-	-	-
PF00001	7tm_1	Family	IPR000276	29	338	4	53	12	0	0.02	0	0.02	0.13	0.01	0.26	0.19	0.02	0.03	0.01	0.15	0.16	0	-2.1	-0.34	-2.32	-0.69	1.2	-1.28	1.36	1.02	-1.09	-1	-2.43	0.13	-0.49
PF00002	7tm_2	Family	IPR000832	5	16	2	8	7	0	0.03	0	0.03	0.21	0	0.21	0	0	0	0.15	0.03	0.33	0	0.4	0.55	-0.5	0.2	1.52	-0.72	0.97	-1.13	-1.22	-1.33	0.08	-1.12	-0.01
PF00003	7tm_3	Family	IPR017978	6	52	2.5	17	7	0.21	0	0	0	0	0	0.38	0.02	0	0.01	0.24	0.05	0.1	2.17987e-263	2.59	-1.05	-1.41	-1.4	-1.47	-1.63	1.65	-0.94	-2.13	-1.54	0.6	-0.93	-1.01
PF00004	AAA	Domain	IPR003959	11	93	3	20	8	0	0.07	0	0	0.02	0	0.03	0.1	0.05	0	0.01	0.18	0.54	1.07149e-203	-0.87	1.07	-1.77	-1.76	-0.44	-1.99	-0.77	0.37	-0.3	-2.6	-1.89	0.25	0.64
PF00005	ABC_tran	Domain	IPR003439	14	309	9	40	12	0.12	0	0.01	0.09	0.03	0	0.15	0.06	0.06	0.06	0.06	0.15	0.22	8.72874e-182	2.07	-2.84	-1.6	0.91	-0.09	-2.33	0.8	-0.14	-0.17	-0.34	-0.73	0.12	-0.2
PF00006	ATP-synt_ab	Domain	IPR000194	4	13	3.5	6	6	0	0.22	0	0	0	0	0	0.22	0.04	0	0.04	0.04	0.43	8.44259e-144	0.65	1.9	-0.26	-0.25	-0.31	-0.48	-0.86	0.91	-0.28	-1.08	-0.78	-0.87	0.15
PF00007	Cys_knot	Domain	IPR006208	5	61	2	8	7	0	0.24	0	0	0.02	0	0.03	0	0	0.09	0.01	0.31	0.31	3.29115e-139	-1.03	2.22	-1.93	-1.92	-0.38	-2.15	-0.74	-2.56	-2.65	0.08	-2.45	0.79	0.1
PF00008	EGF	Domain	IPR000742	14	165	5	29	10	0	0	0	0.02	0.01	0.12	0.01	0.03	0.05	0.21	0.05	0.25	0.24	7.41854e-117	-1.78	-2.32	-2.69	-0.73	-0.95	0.98	-1.5	-0.83	-0.32	0.94	-0.9	0.61	-0.1
PF00009	GTP_EFTU	Domain	IPR000795	8	19	1.5	10	3	0	0	0	0	0	0	0.17	0	0	0	0.11	0	0.72	1.91745e-91	0.8	0.26	-0.11	-0.1	-0.16	-0.33	0.67	-0.73	-0.83	-0.93	-0.22	-1.42	0.54
PF00010	HLH	Domain	IPR011598	16	65	2.5	27	7	0	0.01	0	0.11	0	0	0.08	0	0.04	0	0.3	0.21	0.25	1.409e-86	-0.42	-0.27	-1.33	1.08	-1.38	-1.55	0.15	-1.95	-0.44	-2.15	0.83	0.36	-0.14
PF00011	HSP20	Family	IPR002068	5	31	4	13	4	0	0	0	0	0	0	0	0	0	0.07	0.38	0.05	0.49	2.49905e-70	0.01	-0.53	-0.89	-0.88	-0.95	-1.11	-1.5	-1.52	-1.61	-0.11	0.98	-0.82	0.45
PF00012	HSP70	Family	IPR013126	2	4	2	2	1	0	0	0	0	0	0	0	0	0	0	1	0	0	4.45935e-64	1.52	0.98	0.62	0.63	0.56	0.4	0.01	-0.01	-0.1	-0.2	0.5	-0.69	-1.38
PF00013	KH_1	Domain	IPR004088	1	2	2	2	4	0	0	0	0	0.14	0	0.29	0	0	0	0	0.29	0.29	6.16584e-52	1.24	0.69	0.33	0.34	0.97	0.11	0.82	-0.29	-0.39	-0.49	-0.88	0.12	-0.56
PF00014	Kunitz_BPTI	Domain	IPR002223	1	1	1	1	1	0	0	0	1	0	0	0	0	0	0	0	0	0	2.86828e-48	1.59	1.05	0.69	1.39	0.63	0.47	0.08	0.06	-0.03	-0.14	-0.53	-0.62	-1.31
PF00017	SH2	Domain	IPR000980	12	115	3	32	12	0	0.03	0.22	0.01	0.09	0.11	0.02	0.09	0.03	0.09	0.12	0.09	0.11	7.13157e-43	-1.94	0.35	1.77	-1.45	0.86	0.89	-1.25	0.27	-0.79	0.09	-0.05	-0.41	-0.87
PF00018	SH3_1	Domain	IPR001452	4	4	1	4	7	0.12	0	0.12	0.12	0	0.12	0	0	0.12	0	0.12	0	0.25	3.77797e-42	1.88	0.64	0.97	0.98	0.23	0.75	-0.32	-0.34	0.26	-0.54	-0.24	-1.03	-0.61
PF00019	TGF_beta	Domain	IPR001839	13	44	3	27	10	0	0.1	0.01	0.03	0.09	0	0.09	0	0.01	0.2	0.3	0.04	0.12	1.4764e-39	-0.17	1.36	-0.39	0.03	0.81	-1.3	0.26	-1.71	-1.11	0.8	0.8	-1	-0.88
PF00020	TNFR_c6	Domain	IPR001368	5	26	2	6	8	0	0	0.65	0	0	0.03	0	0.03	0.03	0.03	0.15	0.06	0.03	1.60571e-28	0.38	-0.16	2.61	-0.51	-0.58	-0.05	-1.13	-0.46	-0.55	-0.65	0.05	-0.73	-1.82
PF00021	UPAR_LY6	Domain	IPR016054	3	19	7	3	4	0	0	0.1	0	0	0.1	0	0	0.7	0	0	0	0.1	3.85936e-25	1.1	0.55	0.88	0.2	0.13	0.66	-0.41	-0.43	1.55	-0.63	-1.02	-1.12	-1.11
PF00022	Actin	Family	IPR004000	8	242	21	29	8	0	0.03	0	0.05	0.04	0	0	0.04	0	0.08	0.26	0.11	0.39	1.04446e-23	-1.95	0.34	-2.85	0.38	0.18	-3.07	-3.46	-0.53	-3.57	-0.01	0.74	-0.23	0.36
PF00023	Ank	Repeat	IPR002110	6	13	1	9	8	0	0	0.08	0	0.08	0.08	0.08	0.08	0.08	0	0.08	0	0.46	3.13436e-20	0.97	0.43	0.76	0.08	0.71	0.54	0.16	0.14	0.04	-0.76	-0.45	-1.24	0.02
PF00024	PAN_1	Domain	IPR003609	3	45	2	4	3	0	0	0	0	0	0.96	0	0	0.02	0.02	0	0	0	8.24645e-19	0.15	-0.39	-0.75	-0.74	-0.81	2.83	-1.36	-1.38	-0.78	-0.88	-1.96	-2.06	-2.75
PF00025	Arf	Domain	IPR006689	6	27	4	9	6	0	0	0	0.18	0.11	0	0.11	0.11	0	0	0	0.22	0.27	2.64547e-17	-0.29	-0.83	-1.2	1.52	1.05	-1.42	0.5	0.48	-1.91	-2.02	-2.41	0.39	-0.1
PF00026	Asp	Family	IPR033121	2	7	3.5	3	3	0	0	0	0	0	0	0	0.27	0	0	0	0.36	0.36	3.7538e-14	1.05	0.51	0.15	0.16	0.09	-0.07	-0.46	0.91	-0.57	-0.67	-1.06	0.45	-0.24
PF00027	cNMP_binding	Domain	IPR000595	8	46	5	16	7	0	0	0	0	0.03	0	0.12	0	0.01	0.14	0.1	0.29	0.31	2.54834e-13	-0.27	-0.81	-1.17	-1.16	-0.13	-1.39	0.52	-1.8	-1.2	0.49	-0.19	0.65	0.05
PF00028	Cadherin	Domain	IPR002126	16	121	2.5	33	11	0	0.18	0.01	0.04	0	0	0.02	0.02	0.02	0.06	0.07	0.12	0.44	2.91944e-13	-1.21	1.94	-0.73	0.1	-2.17	-1.64	-1.11	-0.95	-1.04	-0.3	-0.49	-0.09	0.47
PF00029	Connexin	Family	IPR013092	10	406	15	40	9	0	0.32	0	0	0	0	0	0	0.11	0.01	0.06	0.11	0.39	-	-2.53	2.52	-2.05	-3.42	-2.8	-3.65	-4.04	-3.37	0.36	-1.86	-0.66	-0.23	0.39
PF00030	Crystall	Domain	IPR001064	8	27	3	10	1	0	0	0	0	0	0	0	0	0	0	0	1	0	1.23623e-10	0.57	0.03	-0.34	-0.33	-0.39	-0.56	-0.94	-0.96	-1.06	-1.16	-1.55	1.65	-2.33
PF00031	Cystatin	Domain	IPR000010	3	6	1	3	4	0	0	0	0	0	0.11	0	0	0	0.22	0.11	0	0.56	5.20808e-10	1.14	0.6	0.23	0.25	0.18	0.71	-0.37	-0.39	-0.48	0.51	-0.28	-1.07	0.03
PF00032	Cytochrom_B_C	Domain	IPR005798	1	2	2	2	4	0	0	0	0	0	0	0	0	0	0.33	0.33	0.17	0.17	3.04678e-09	1.29	0.74	0.38	0.39	0.33	0.16	-0.22	-0.24	-0.34	0.66	0.27	-0.23	-0.92
PF00033	Cytochrome_B	Domain	IPR005797	1	1	1	1	4	0	0	0	0	0	0	0	0	0	0.25	0.25	0.25	0.25	2.42284e-08	1.4	0.86	0.49	0.5	0.44	0.27	-0.11	-0.13	-0.23	0.36	-0.03	-0.12	-0.81
PF00034	Cytochrom_C	Domain	IPR009056	1	2	2	1	1	0	0	0	0	0	1	0	0	0	0	0	0	0	-	1.52	0.98	0.62	0.63	0.56	1.5	0.01	-0.01	-0.1	-0.2	-0.59	-0.69	-1.38
PF00036	EF-hand_1	Domain	IPR002048	2	5	2.5	3	3	0	0	0	0	0	0	0	0	0	0.42	0.42	0	0.17	-	1.01	0.47	0.11	0.12	0.05	-0.11	-0.5	-0.52	-0.61	1.08	0.69	-1.2	-0.79
PF00038	Filament	Coiled-coil	IPR039008	31	490	5	67	7	0	0	0	0.01	0	0	0.01	0	0.4	0.12	0.14	0.04	0.29	1.0005e-06	-2.31	-2.86	-3.22	-1.6	-3.28	-3.44	-2.21	-3.84	1.69	0.36	0.11	-1.13	0.07
PF00039	fn1	Domain	IPR000083	1	9	9	2	1	0	0	0	0	0	0	0	0	0	0	1	0	0	-	1.14	0.6	0.23	0.25	0.18	0.01	-0.37	-0.39	-0.48	-0.59	1.32	-1.07	-1.76
PF00040	fn2	Domain	IPR000562	1	1	1	1	2	0	0	0	0	0	0.5	0	0	0	0.5	0	0	0	3.35798e-06	1.52	0.98	0.62	0.63	0.56	1.09	0.01	-0.01	-0.1	0.49	-0.59	-0.69	-1.38
PF00041	fn3	Domain	IPR003961	23	121	3	43	12	0	0.08	0.02	0	0.03	0.01	0.08	0.04	0.02	0.1	0.12	0.16	0.33	1.28158e-05	-1.2	1.15	-0.31	-1.4	-0.21	-0.94	0.18	-0.43	-1.21	0.16	-0.02	0.14	0.19
PF00042	Globin	Domain	IPR000971	3	24	5	14	6	0	0	0.04	0	0.04	0.46	0.17	0.21	0	0	0.08	0	0	-	0.12	-0.42	0.31	-0.77	0.26	2.13	0.81	0.99	-1.5	-1.61	-0.39	-2.09	-2.78
PF00043	GST_C	Domain	IPR004046	1	1	1	1	0	-	-	-	-	-	-	-	-	-	-	-	-	-	-	-	-	-	-	-	-	-	-	-	-	-	-	-
PF00045	Hemopexin	Repeat	IPR018487	2	3	1.5	2	3	0	0	0	0.25	0	0	0	0	0	0.5	0.25	0	0	-	1.4	0.86	0.49	1.2	0.44	0.27	-0.11	-0.13	-0.23	0.77	-0.03	-0.82	-1.5
PF00046	Homeodomain	Domain	IPR001356	49	209	3	87	11	0	0.06	0	0.02	0.1	0	0.13	0.04	0.07	0.03	0.16	0.15	0.24	0.000426729	-0.74	0.88	-2.74	-0.65	0.92	-2.96	0.64	-0.59	0.01	-0.86	0.25	0.11	-0.1
PF00047	ig	Domain	IPR013151	4	9	1	6	5	0	0	0	0	0.38	0	0.38	0	0	0	0.06	0.06	0.12	-	0.86	0.32	-0.04	-0.03	1.85	-0.26	1.3	-0.67	-0.76	-0.86	-0.56	-0.66	-0.94
PF00049	Insulin	Domain	IPR016179	4	30	2.5	9	5	0	0	0.02	0.43	0.06	0	0.45	0	0	0	0	0	0.04	-	0.14	-0.41	-0.08	2.29	0.56	-0.99	1.72	-1.39	-1.49	-1.59	-1.98	-2.08	-1.66
PF00050	Kazal_1	Domain	IPR002350	2	4	2	3	6	0	0	0.1	0.3	0	0.1	0.3	0	0.1	0	0	0.1	0	-	1.1	0.55	0.88	1.59	0.13	0.66	0.97	-0.43	0.16	-0.63	-1.02	-0.42	-1.8
PF00051	Kringle	Domain	IPR000001	2	6	3	2	3	0	0	0	0	0	0.33	0	0	0	0	0.33	0	0.33	-	1.14	0.6	0.23	0.25	0.18	1.4	-0.37	-0.39	-0.48	-0.59	0.41	-1.07	-0.37
PF00053	Laminin_EGF	Domain	IPR002049	8	27	2	11	5	0	0.18	0	0	0	0	0	0.04	0	0	0.09	0.31	0.38	-	0.01	1.87	-0.89	-0.88	-0.95	-1.11	-1.5	-0.42	-1.61	-1.72	-0.31	0.69	0.2
PF00054	Laminin_G_1	Domain	IPR001791	4	19	2.5	5	5	0	0	0	0	0	0.27	0	0	0	0.27	0.35	0.02	0.1	0.452186	0.1	-0.44	-0.8	-0.79	-0.86	1.62	-1.41	-1.43	-1.52	1.01	0.88	-1.42	-1
PF00055	Laminin_N	Family	IPR008211	5	36	5	15	6	0	0.23	0	0	0	0	0	0.07	0.04	0	0.06	0.27	0.33	-	-0.19	2.1	-1.09	-1.08	-1.15	-1.31	-1.7	0.07	-0.43	-1.92	-0.7	0.59	0.09
PF00056	Ldh_1_N	Family	IPR001236	3	6	1	3	1	0	0	0	0	0	0	0	0	0	0	0	0	1	-	1.52	0.98	0.62	0.63	0.56	0.4	0.01	-0.01	-0.1	-0.2	-0.59	-0.69	-0.28
PF00057	Ldl_recept_a	Repeat	IPR002172	9	330	1	15	8	0	0.1	0.1	0	0	0.19	0	0.05	0	0.14	0.1	0.1	0.24	-	0.71	1.26	0.9	-0.19	-0.26	1.19	-0.8	-0.13	-0.92	0.36	-0.31	-0.41	-0.4
PF00058	Ldl_recept_b	Repeat	IPR000033	5	164	3	20	6	0	0	0	0.01	0	0	0.01	0	0	0.16	0.21	0.3	0.31	-	-0.7	-1.25	-1.61	-0.91	-1.66	-1.83	-1.52	-2.23	-2.33	0.61	0.51	0.75	0.09
PF00059	Lectin_C	Domain	IPR001304	8	18	2	9	6	0.08	0	0	0	0.23	0.12	0	0.35	0	0	0.08	0	0.15	-	1.67	0.03	-0.34	-0.33	1.55	0.83	-0.94	1.34	-1.06	-1.16	-0.45	-1.65	-0.72
PF00060	Lig_chan	Family	IPR001320	9	99	5	17	2	0	0	0	0	0	0	0	0	0	0	0	0.04	0.96	-	-0.46	-1	-1.37	-1.36	-1.42	-1.59	-1.97	-1.99	-2.08	-2.19	-2.58	-1.06	1.17
PF00061	Lipocalin	Domain	IPR000566	2	8	4	5	2	0	0	0	0	0	0	0	0	0	0	0	0.5	0.5	-	1.1	0.55	0.19	0.2	0.13	-0.03	-0.41	-0.43	-0.53	-0.63	-1.02	0.67	-0.01
PF00062	Lys	Domain	IPR001916	1	4	4	1	1	0	0	0	0	0	0	0	1	0	0	0	0	0	-	1.4	0.86	0.49	0.5	0.44	0.27	-0.11	1.48	-0.23	-0.33	-0.72	-0.82	-1.5
PF00063	Myosin_head	Domain	IPR001609	15	295	4	48	9	0	0.1	0	0.03	0	0.01	0	0.01	0	0.31	0.33	0.06	0.15	-	-2.22	1.35	-3.12	-0.28	-2.49	-1.4	-3.73	-1.45	-3.84	1.32	1	-0.82	-0.58
PF00066	Notch	Domain	IPR000800	2	9	4.5	6	2	0	0	0	0	0	0	0	0	0.27	0	0.73	0	0	-	1.05	0.51	0.15	0.16	0.09	-0.07	-0.46	-0.48	0.82	-0.67	1.13	-1.16	-1.85
PF00067	p450	Domain	IPR001128	19	311	7	31	9	0	0	0	0.03	0.24	0	0.33	0.01	0.07	0	0.05	0.17	0.1	-	-2.22	-2.76	-3.12	-0.02	1.84	-3.34	1.6	-1.55	-0.08	-2.85	-0.97	0.2	-0.99
PF00068	Phospholip_A2_1	Domain	IPR016090	1	2	2	1	2	0	0	0	0	0	0	0	0	0	0	0	0.5	0.5	-	1.4	0.86	0.49	0.5	0.44	0.27	-0.11	-0.13	-0.23	-0.33	-0.72	0.28	-0.4
PF00069	Pkinase	Domain	IPR000719	62	364	3	92	12	0.03	0	0.03	0.05	0.03	0.01	0.07	0.1	0.05	0.16	0.1	0.06	0.32	-	0.72	-2.66	-0.25	0.28	-0.13	-1.16	0.11	0.36	-0.44	0.68	-0.23	-0.8	0.17
PF00070	Pyr_redox	Domain	IPR039648	1	5	5	4	2	0	0.38	0	0	0	0	0	0	0	0	0	0	0.62	0	1.19	2.03	0.28	0.29	0.23	0.06	-0.32	-0.34	-0.44	-0.54	-0.93	-1.03	0.08
PF00071	Ras	Domain	IPR001806	22	140	4	59	13	0.01	0	0.12	0.03	0.08	0.04	0.02	0.09	0.07	0.13	0.13	0.1	0.18	0	-0.29	-1.93	1.19	-0.08	0.79	-0.11	-0.95	0.28	-0.12	0.47	0.07	-0.32	-0.41
PF00074	RnaseA	Domain	IPR023412	1	12	12	1	1	0	0	0	0	0	0	0	0	0	0	0	0	1	1.74294e-228	1.01	0.47	0.11	0.12	0.05	-0.11	-0.5	-0.52	-0.61	-0.72	-1.11	-1.2	0.68
PF00075	RNase_H	Domain	IPR002156	1	2	2	1	3	0	0.33	0	0	0	0	0	0	0	0	0.33	0	0.33	2.57229e-148	1.29	1.84	0.38	0.39	0.33	0.16	-0.22	-0.24	-0.34	-0.44	0.27	-0.93	-0.51
PF00076	RRM_1	Domain	IPR000504	6	7	1	6	6	0	0	0	0	0.14	0	0.14	0.14	0.07	0.14	0	0	0.36	1.50371e-145	0.94	0.39	0.03	0.04	1.07	-0.19	0.52	0.5	0	0.31	-1.18	-1.28	-0.17
PF00078	RVT_1	Family	IPR000477	1	8	8	5	5	0.24	0	0.18	0	0	0.29	0	0	0.12	0	0.18	0	0	1.33192e-99	2.44	0.29	1.31	-0.06	-0.13	1.5	-0.68	-0.7	0.3	-0.9	0.1	-1.38	-2.07
PF00079	Serpin	Domain	IPR023796	10	135	2	13	8	0.03	0	0	0	0	0.22	0.01	0.03	0.13	0.34	0.22	0	0.02	1.93511e-67	0.71	-2.13	-2.5	-2.49	-2.55	1.57	-2	-0.72	0.57	1.41	0.58	-3.81	-2.7
PF00080	Sod_Cu	Domain	IPR001424	1	71	71	2	1	0	0	0	0	0	0	0	0	0	0	0	0	1	6.40324e-62	-0.2	-0.74	-1.11	-1.09	-1.16	-1.33	-1.71	-1.73	-1.82	-1.93	-2.32	-2.41	1.18
PF00082	Peptidase_S8	Domain	IPR000209	4	41	5.5	8	5	0	0	0	0	0.02	0	0.02	0	0	0	0.03	0.47	0.47	4.44421e-56	-0.09	-0.63	-0.99	-0.98	-0.35	-1.21	-0.9	-1.62	-1.71	-1.81	-1.11	1.1	0.42
PF00083	Sugar_tr	Family	IPR005828	7	156	8	16	9	0	0	0	0	0	0.02	0	0.08	0.03	0.31	0.28	0.03	0.23	4.92442e-56	-1.33	-1.88	-2.24	-1.54	-2.29	-0.67	-2.15	0.18	-0.76	1.31	0.81	-1.35	-0.17
PF00084	Sushi	Domain	IPR000436	12	68	1.5	17	8	0	0	0.27	0.01	0	0.31	0.04	0.24	0.1	0	0	0.01	0.02	2.28066e-55	-0.34	-0.89	1.93	-0.55	-1.3	1.83	-0.47	1.17	0.23	-2.07	-2.46	-1.86	-2.14
PF00085	Thioredoxin	Domain	IPR013766	3	5	1	3	2	0	0	0	0	0	0	0	0	0	0	0.5	0	0.5	1.35508e-50	1.52	0.98	0.62	0.63	0.56	0.4	0.01	-0.01	-0.1	-0.2	0.1	-0.69	-0.68
PF00086	Thyroglobulin_1	Domain	IPR000716	4	8	2	4	5	0	0	0	0.08	0	0	0.25	0	0.08	0	0	0.33	0.25	3.30065e-49	1.01	0.47	0.11	0.81	0.05	-0.11	0.89	-0.52	0.08	-0.72	-1.11	0.41	-0.5
PF00088	Trefoil	Domain	IPR000519	1	9	9	1	2	0	0	0	0	0	0	0	0	0	0.5	0.5	0	0	7.50368e-47	0.8	0.26	-0.11	-0.1	-0.16	-0.33	-0.71	-0.73	-0.83	1.37	0.98	-1.42	-2.1
PF00089	Trypsin	Domain	IPR001254	21	390	8	34	11	0	0.01	0.16	0.04	0	0.62	0.04	0.01	0.01	0.06	0.04	0.01	0.01	7.34349e-37	-2.13	-1.06	1.5	0.02	-3.09	2.61	-0.59	-1.71	-2.36	-0.27	-1.03	-2.39	-3.42
PF00090	TSP_1	Domain	IPR000884	4	8	1	4	5	0	0	0.64	0	0	0.09	0	0.09	0	0.09	0.09	0	0	-	1.05	0.51	2.23	0.16	0.09	0.62	-0.46	0.22	-0.57	0.02	-0.37	-1.16	-1.85
PF00091	Tubulin	Domain	IPR003008	10	48	2.5	18	6	0	0	0	0	0.04	0	0.02	0	0.02	0	0.06	0.06	0.79	9.28784e-36	0.12	-0.42	-0.79	-0.77	0.26	-1.01	-0.7	-1.41	-0.81	-1.61	-0.61	-0.71	0.89
PF00092	VWA	Domain	IPR002035	10	89	4	19	8	0	0.04	0.02	0	0.01	0.34	0	0.03	0.03	0	0.3	0	0.23	1.66865e-35	-0.72	0.53	-0.24	-1.61	-0.99	1.94	-2.23	-0.64	-0.73	-2.45	0.83	-2.93	-0.18
PF00093	VWC	Family	IPR001007	4	4	1	5	8	0	0.1	0	0	0.1	0	0.1	0	0.2	0.1	0.1	0.2	0.1	7.36725e-35	1.1	1.25	0.19	0.2	0.83	-0.03	0.28	-0.43	0.57	0.06	-0.33	-0.02	-1.11
PF00094	VWD	Family	IPR001846	4	11	2	5	4	0	0.39	0	0	0	0.17	0	0	0	0	0.06	0	0.39	5.77527e-34	0.8	2.33	-0.11	-0.1	-0.16	1.06	-0.71	-0.73	-0.83	-0.93	-0.63	-1.42	-0.02
PF00095	WAP	Domain	IPR008197	1	6	6	1	2	0	0	0	0	0.5	0	0.5	0	0	0	0	0	0	1.45621e-32	1.01	0.47	0.11	0.12	2	-0.11	1.45	-0.52	-0.61	-0.72	-1.11	-1.2	-1.89
PF00096	zf-C2H2	Domain	IPR013087	29	116	2	43	10	0	0	0.06	0.02	0.14	0.06	0.18	0.17	0	0.03	0.05	0.02	0.28	1.39872e-30	-1.08	-1.62	0.5	-0.59	1.26	0.36	0.97	0.89	-2.7	-1.01	-0.89	-1.68	0.01
PF00097	zf-C3HC4	Domain	IPR018957	3	27	4	6	9	0	0	0	0.02	0.37	0.03	0.37	0.03	0.03	0.06	0.03	0	0.05	5.02547e-21	-0.09	-0.63	-0.99	-0.29	2.13	-0.11	1.58	-0.52	-0.61	-0.2	-1.11	-2.3	-1.6
PF00100	Zona_pellucida	Family	IPR001507	5	31	2	6	6	0	0.17	0	0	0.04	0	0	0.03	0.2	0.2	0	0	0.37	2.41204e-19	-0.2	1.82	-1.11	-1.09	0.23	-1.33	-1.71	-0.63	0.88	0.78	-2.32	-2.41	0.2
PF00102	Y_phosphatase	Domain	IPR000242	3	49	1	16	10	0	0.06	0.13	0	0.12	0.04	0	0.12	0	0.13	0.13	0.12	0.13	5.87558e-19	-1.6	0.9	1.25	-1.81	1.17	-0.16	-3.11	0.6	-3.23	0.45	0.09	-0.08	-0.7
PF00103	Hormone_1	Domain	IPR001400	1	16	16	4	3	0	0	0	0	0.33	0	0.33	0	0	0	0	0	0.33	-	0.12	-0.42	-0.79	-0.77	1.99	-1.01	1.44	-1.41	-1.5	-1.61	-2	-2.09	0.05
PF00104	Hormone_recep	Domain	IPR000536	21	251	4	37	11	0	0.01	0	0.01	0.31	0	0.42	0.03	0.01	0.02	0.05	0.03	0.12	-	-1.99	-1.15	-2.2	-1.09	2.07	-3.12	1.83	-0.88	-2.01	-1.42	-0.81	-1.31	-0.83
PF00105	zf-C4	Domain	IPR001628	12	71	3	18	9	0	0.01	0	0	0.19	0	0.26	0.02	0.02	0.05	0.11	0.16	0.18	-	-0.81	-0.65	-1.71	-1.7	1.57	-1.93	1.3	-0.95	-1.04	-0.45	-0.09	0.16	-0.45
PF00106	adh_short	Domain	IPR002347	13	111	5	21	9	0	0	0	0	0.08	0	0.11	0.03	0.18	0.03	0.02	0.22	0.32	-	-1.13	-0.98	-2.04	-2.03	0.79	-2.26	0.53	-0.72	0.85	-0.92	-1.64	0.46	0.14
PF00107	ADH_zinc_N	Family	IPR013149	2	4	2	3	5	0	0	0.11	0	0	0.11	0	0	0	0	0.11	0.33	0.33	-	1.14	0.6	0.93	0.25	0.18	0.71	-0.37	-0.39	-0.48	-0.59	-0.28	0.31	-0.37
PF00108	Thiolase_N	Domain	IPR020616	2	38	19	2	1	0	0	0	0	0	0	0	0	0	0	1	0	0	2.95766e-16	0.86	0.32	-0.04	-0.03	-0.1	-0.26	-0.65	-0.67	-0.76	-0.86	1.58	-1.35	-2.03
PF00110	wnt	Family	IPR005817	8	44	5.5	15	8	0	0	0	0.13	0.06	0	0.06	0.01	0.15	0	0.49	0.01	0.09	-	-0.16	-0.71	-1.07	1.24	0.49	-1.29	-0.06	-1	0.61	-1.89	1.25	-1.68	-1.12
PF00111	Fer2	Domain	IPR001041	1	1	1	1	1	0	0	0	0	0	0	0	0	0	0	1	0	0	2.53956e-15	1.59	1.05	0.69	0.7	0.63	0.47	0.08	0.06	-0.03	-0.14	0.17	-0.62	-1.31
PF00112	Peptidase_C1	Domain	IPR000668	3	36	9	5	6	0	0	0.21	0.21	0	0	0	0	0.21	0	0.3	0.04	0.04	1.18918e-13	-0.56	-1.1	1.67	1.73	-1.52	-1.68	-2.07	-2.09	0.95	-2.28	0.82	-1.16	-1.85
PF00113	Enolase_C	Domain	IPR020810	1	2	2	1	1	0	0	0	0	0	0	0	0	0	0	1	0	0	1.714e-13	1.52	0.98	0.62	0.63	0.56	0.4	0.01	-0.01	-0.1	-0.2	0.5	-0.69	-1.38
PF00115	COX1	Family	IPR000883	1	4	4	2	1	0	0	0	1	0	0	0	0	0	0	0	0	0	-	1.52	0.98	0.62	1.73	0.56	0.4	0.01	-0.01	-0.1	-0.2	-0.59	-0.69	-1.38
PF00117	GATase	Domain	IPR017926	1	9	9	1	0	-	-	-	-	-	-	-	-	-	-	-	-	-	-	-	-	-	-	-	-	-	-	-	-	-	-	-
PF00118	Cpn60_TCP1	Family	IPR002423	5	58	8	10	6	0	0	0	0.16	0.16	0	0.16	0.16	0	0	0	0.17	0.18	-	-1.57	-2.11	-2.48	1.5	1.44	-2.7	0.89	0.87	-3.2	-3.3	-3.69	0.2	-0.41
PF00119	ATP-synt_A	Domain	IPR000568	1	6	6	7	5	0	0	0	0	0	0.07	0	0	0	0.07	0.14	0.36	0.36	1.11624e-09	0.94	0.39	0.03	0.04	-0.03	0.5	-0.57	-0.59	-0.69	-0.1	-0.08	0.51	-0.17
PF00120	Gln-synt_C	Domain	IPR008146	1	4	4	1	1	0	0	0	0	0	0	0	0	0	0	0	0	1	1.25973e-07	1.4	0.86	0.49	0.5	0.44	0.27	-0.11	-0.13	-0.23	-0.33	-0.72	-0.82	0.11
PF00121	TIM	Domain	IPR000652	1	8	8	1	2	0	0	0	0	0	0.5	0	0	0	0	0	0	0.5	-	0.86	0.32	-0.04	-0.03	-0.1	1.94	-0.65	-0.67	-0.76	-0.86	-1.25	-1.35	0.16
PF00122	E1-E2_ATPase	Family	-	9	118	7	19	9	0	0	0.03	0.02	0	0	0.03	0.18	0.17	0.01	0	0.2	0.36	4.46575e-06	-1.38	-1.23	-0.21	-0.33	-2.34	-2.5	-0.81	0.98	0.8	-1.72	-3.5	0.36	0.27
PF00125	Histone	Domain	IPR007125	2	7	3.5	7	7	0	0	0.09	0	0	0.09	0.09	0.18	0	0.18	0.09	0	0.27	-	1.05	0.51	0.84	0.16	0.09	0.62	0.24	0.62	-0.57	0.42	-0.37	-1.16	-0.46
PF00128	Alpha-amylase	Domain	IPR006047	2	35	17.5	4	4	0	0	0	0	0	0	0	0.69	0	0.14	0.14	0	0.02	0.0174796	0.22	-0.32	-0.68	-0.67	-0.74	-0.9	-1.29	2.1	-1.4	0.44	0.05	-1.99	-1.98
PF00129	MHC_I	Domain	IPR011161	1	6	6	1	0	-	-	-	-	-	-	-	-	-	-	-	-	-	-	-	-	-	-	-	-	-	-	-	-	-	-	-
PF00130	C1_1	Domain	IPR002219	5	38	5	12	11	0.02	0.03	0.07	0	0.04	0.02	0	0.07	0.07	0.07	0.07	0.24	0.28	-	0.72	0.4	0.62	-1.56	0.16	-0.41	-2.18	0	0.01	-0.09	-0.48	0.52	-0.01
PF00132	Hexapep	Repeat	IPR001451	2	5	2.5	5	3	0	0	0	0	0	0	0	0	0	0	0.33	0.11	0.56	-	1.14	0.6	0.23	0.25	0.18	0.01	-0.37	-0.39	-0.48	-0.59	0.41	-0.38	0.03
PF00133	tRNA-synt_1	Family	IPR002300	6	30	3	9	7	0	0.2	0	0.07	0.17	0	0.26	0	0	0	0.04	0.03	0.24	-	-0.26	1.97	-1.16	0.64	1.42	-1.38	1.28	-1.79	-1.88	-1.99	-0.99	-1.37	-0.21
PF00134	Cyclin_N	Domain	IPR006671	4	5	1	5	2	0.67	0	0	0	0	0	0	0	0	0	0	0	0.33	-	2.56	0.92	0.55	0.56	0.5	0.33	-0.05	-0.07	-0.17	-0.27	-0.66	-0.76	-0.75
PF00135	COesterase	Domain	IPR002018	5	48	3	7	2	0	0	0	0	0	0	0.07	0	0	0	0	0	0.93	-	0.21	-0.34	-0.7	-0.69	-0.76	-0.92	0.08	-1.32	-1.42	-1.52	-1.91	-2.01	1.02
PF00145	DNA_methylase	Domain	IPR001525	2	10	5	4	3	0	0	0.64	0	0	0	0	0	0	0	0.09	0	0.27	-	1.05	0.51	2.23	0.16	0.09	-0.07	-0.46	-0.48	-0.57	-0.67	-0.37	-1.16	-0.46
PF00146	NADHdh	Family	IPR001694	1	3	3	3	5	0	0.1	0	0	0	0	0	0	0	0.2	0.2	0.2	0.3	-	1.1	1.25	0.19	0.2	0.13	-0.03	-0.41	-0.43	-0.53	0.47	0.08	-0.02	-0.42
PF00147	Fibrinogen_C	Domain	IPR002181	4	15	2.5	5	4	0	0	0	0.07	0	0.8	0	0	0.07	0	0.07	0	0	-	0.9	0.36	-0.01	0.7	-0.06	2.34	-0.61	-0.63	-0.03	-0.83	-0.53	-1.31	-2
PF00149	Metallophos	Domain	IPR004843	6	98	6	10	9	0.18	0	0.27	0	0.01	0	0	0.01	0.02	0.02	0.04	0.19	0.27	-	2.48	-2.05	1.97	-2.4	-1.37	-2.63	-3.01	-1.94	-1.18	-1.15	-1.06	0.31	0
PF00151	Lipase	Domain	IPR013818	5	69	2	6	3	0	0	0	0.25	0	0	0.25	0	0.5	0	0	0	0	-	1.4	0.86	0.49	1.2	0.44	0.27	0.58	-0.13	0.87	-0.33	-0.72	-0.82	-1.5
PF00152	tRNA-synt_2	Domain	IPR004364	5	31	7	9	2	0	0.12	0	0	0	0	0	0	0	0	0	0	0.88	-	0.62	1.46	-0.29	-0.27	-0.34	-0.51	-0.89	-0.91	-1	-1.11	-1.5	-1.59	0.81
PF00153	Mito_carr	Family	IPR018108	18	91	3	27	7	0	0	0	0	0	0.06	0.06	0	0.03	0.07	0.14	0.04	0.6	-	-0.19	-0.73	-1.09	-1.08	-1.15	0.3	-0.09	-1.72	-0.71	-0.12	0.09	-1.02	0.67
PF00155	Aminotran_1_2	Domain	IPR004839	6	51	5.5	8	4	0	0	0	0	0	0.47	0	0	0.07	0	0	0.07	0.38	-	0.01	-0.53	-0.89	-0.88	-0.95	2.18	-1.5	-1.52	0	-1.72	-2.11	-0.59	0.2
PF00156	Pribosyltran	Domain	IPR000836	3	80	26	4	3	0	0	0	0	0	0.29	0	0.42	0	0	0	0	0.28	-	-1.06	-1.6	-1.97	-1.96	-2.02	1.82	-2.57	1.79	-2.69	-2.79	-3.18	-3.28	0.03
PF00157	Pou	Domain	IPR000327	2	13	6.5	2	4	0	0.18	0	0	0.21	0	0.21	0	0	0	0	0	0.39	-	0.4	1.81	-0.5	-0.49	1.52	-0.72	0.97	-1.13	-1.22	-1.33	-1.72	-1.81	0.14
PF00160	Pro_isomerase	Domain	IPR002130	1	1	1	1	1	0	0	0	0	0	0	0	0	0	0	1	0	0	-	1.59	1.05	0.69	0.7	0.63	0.47	0.08	0.06	-0.03	-0.14	0.17	-0.62	-1.31
PF00162	PGK	Domain	IPR001576	1	14	14	2	4	0	0	0	0	0.03	0.33	0	0	0	0	0.33	0	0.33	-	0.26	-0.28	-0.65	-0.63	-0.01	1.77	-1.25	-1.27	-1.36	-1.47	0.78	-1.95	0
PF00164	Ribosom_S12_S23	Family	IPR006032	1	2	2	1	0	-	-	-	-	-	-	-	-	-	-	-	-	-	-	-	-	-	-	-	-	-	-	-	-	-	-	-
PF00167	FGF	Domain	IPR002209	10	28	1.5	15	7	0	0.12	0	0	0.05	0	0.18	0	0.19	0	0.16	0.12	0.18	1.99131e-293	-0.02	1.52	-0.92	-0.91	0.41	-1.14	0.87	-1.55	0.84	-1.75	0.17	-0.15	-0.52
PF00168	C2	Domain	IPR000008	15	82	2	27	12	0	0.06	0.02	0.01	0.05	0.01	0.01	0.04	0.01	0.01	0.17	0.18	0.45	1.04493e-162	-1	0.94	-0.52	-0.8	0.24	-1.43	-1.82	-0.45	-1.93	-2.03	0.32	0.25	0.47
PF00169	PH	Domain	IPR001849	14	63	1	25	11	0	0.01	0.24	0	0.08	0.16	0.01	0.06	0.01	0.1	0.14	0.06	0.13	5.63595e-115	-0.82	-0.67	1.86	-1.71	0.79	1.23	-1.23	-0.15	-1.75	0.16	0.11	-0.84	-0.72
PF00170	bZIP_1	Coiled-coil	IPR004827	2	3	1.5	2	3	0	0	0	0	0	0	0	0	0	0	0.2	0.4	0.4	1.37026e-112	1.34	0.8	0.43	0.45	0.38	0.22	-0.17	-0.19	-0.28	-0.39	-0.08	0.23	-0.46
PF00171	Aldedh	Family	IPR015590	7	80	11	10	3	0	0	0	0	0	0	0	0	0.22	0	0	0.33	0.45	5.91965e-82	-0.74	-1.29	-1.65	-1.64	-1.71	-1.87	-2.26	-2.28	1.03	-2.47	-2.86	0.82	0.47
PF00173	Cyt-b5	Domain	IPR001199	3	5	1	3	3	0	0	0	0	0	0.17	0	0	0	0	0	0.17	0.67	6.29434e-65	1.29	0.74	0.38	0.39	0.33	0.85	-0.22	-0.24	-0.34	-0.44	-0.83	-0.23	0
PF00174	Oxidored_molyb	Domain	IPR000572	1	6	6	1	2	0	0	0	0	0	0	0	0	0	0	0	0.5	0.5	3.06773e-54	1.01	0.47	0.11	0.12	0.05	-0.11	-0.5	-0.52	-0.61	-0.72	-1.11	0.74	0.06
PF00175	NAD_binding_1	Domain	IPR001433	2	7	3.5	3	5	0	0	0	0	0.2	0.4	0.2	0	0	0	0.1	0	0.1	3.43592e-53	1.1	0.55	0.19	0.2	1.23	1.58	0.68	-0.43	-0.53	-0.63	-0.33	-1.12	-1.11
PF00176	SNF2_N	Family	IPR000330	13	100	5	16	12	0	0.06	0.08	0.03	0.11	0.05	0.11	0.08	0.01	0.05	0.11	0.06	0.26	7.639e-49	-1.46	0.89	0.81	-0.05	1.01	0.05	0.46	0.19	-1.48	-0.48	-0.15	-0.79	-0.04
PF00177	Ribosomal_S7	Domain	IPR023798	1	1	1	1	0	-	-	-	-	-	-	-	-	-	-	-	-	-	6.9098e-47	-	-	-	-	-	-	-	-	-	-	-	-	-
PF00178	Ets	Domain	IPR000418	3	15	5	9	7	0	0	0.05	0	0	0.57	0	0.05	0	0.05	0.14	0.1	0.05	2.94856e-41	0.71	0.16	0.49	-0.19	-0.26	2.14	-0.8	-0.13	-0.92	-0.33	-0.03	-0.41	-1.5
PF00179	UQ_con	Domain	IPR000608	1	2	2	1	1	0	0	0	0	0	0	0	0	0	0	0	0	1	6.98319e-34	1.52	0.98	0.62	0.63	0.56	0.4	0.01	-0.01	-0.1	-0.2	-0.59	-0.69	-0.28
PF00180	Iso_dh	Domain	IPR024084	4	12	2	4	3	0	0	0	0	0	0	0	0	0	0	0.05	0.43	0.52	8.10601e-29	0.71	0.16	-0.2	-0.19	-0.26	-0.42	-0.8	-0.83	-0.92	-1.02	-0.72	0.79	0.29
PF00184	Hormone_5	Family	IPR000981	1	35	35	1	3	0	0	0	0	0	0	0.33	0.33	0	0	0	0	0.33	7.35895e-28	-0.54	-1.08	-1.45	-1.43	-1.5	-1.66	1.53	1.51	-2.16	-2.27	-2.66	-2.75	0.15
PF00185	OTCace	Domain	IPR006131	1	69	69	1	1	0	0	0	0	0	0	0	0	0	0	0	0	1	-	-0.17	-0.72	-1.08	-1.07	-1.14	-1.3	-1.69	-1.71	-1.8	-1.9	-2.29	-2.39	1.17
PF00186	DHFR_1	Domain	IPR001796	1	2	2	1	2	0	0	0	0	0	0.5	0	0	0	0	0	0	0.5	1.60982e-23	1.4	0.86	0.49	0.5	0.44	1.37	-0.11	-0.13	-0.23	-0.33	-0.72	-0.82	-0.4
PF00194	Carb_anhydrase	Domain	IPR001148	5	12	2	5	5	0	0	0	0	0	0	0	0.18	0.09	0	0.18	0.36	0.18	3.59841e-23	0.68	0.13	-0.23	-0.22	-0.29	-0.45	-0.83	0.76	0.15	-1.05	0.17	0.66	-0.61
PF00198	2-oxoacid_dh	Domain	IPR001078	4	8	1	5	2	0	0	0	0	0	0	0.25	0	0	0	0	0	0.75	3.00229e-20	1.4	0.86	0.49	0.5	0.44	0.27	0.58	-0.13	-0.23	-0.33	-0.72	-0.82	-0.11
PF00200	Disintegrin	Domain	IPR001762	1	2	2	1	1	0	0	0	0	0	0	0	0	1	0	0	0	0	-	1.52	0.98	0.62	0.63	0.56	0.4	0.01	-0.01	1	-0.2	-0.59	-0.69	-1.38
PF00201	UDPGT	Family	IPR002213	2	45	22.5	5	2	0	0	0	0.5	0	0	0.5	0	0	0	0	0	0	2.22935e-16	1.4	0.86	0.49	1.6	0.44	0.27	0.99	-0.13	-0.23	-0.33	-0.72	-0.82	-1.5
PF00202	Aminotran_3	Domain	IPR005814	3	45	8	4	3	0	0	0	0	0	0	0	0	0	0.31	0	0.31	0.38	2.76481e-16	-0.63	-1.17	-1.53	-1.52	-1.59	-1.75	-2.14	-2.16	-2.25	1.25	-2.75	0.77	0.28
PF00206	Lyase_1	Domain	IPR022761	3	107	38	5	4	0	0	0	0	0	0	0	0.17	0.17	0	0.17	0	0.5	9.8482e-13	-0.4	-0.95	-1.31	-1.3	-1.36	-1.53	-1.91	0.84	0.74	-2.13	0.25	-2.62	0.53
PF00208	ELFV_dehydrog	Domain	IPR006096	1	8	8	1	2	0	0	0	0.5	0	0	0.5	0	0	0	0	0	0	1.01677e-12	0.86	0.32	-0.04	2.17	-0.1	-0.26	1.55	-0.67	-0.76	-0.86	-1.25	-1.35	-2.03
PF00209	SNF	Family	IPR000175	9	73	5	13	5	0	0	0	0	0	0	0	0.14	0.14	0.01	0	0.02	0.68	7.45257e-11	-0.53	-1.07	-1.44	-1.43	-1.49	-1.66	-2.04	0.71	0.62	-1.57	-2.65	-1.65	0.85
PF00210	Ferritin	Domain	IPR008331	1	2	2	2	2	0	0	0	0	0	0	0	0	0	0	0	0.5	0.5	5.35959e-08	1.52	0.98	0.62	0.63	0.56	0.4	0.01	-0.01	-0.1	-0.2	-0.59	0	-0.68
PF00211	Guanylate_cyc	Domain	IPR001054	6	33	3	13	6	0	0	0	0.05	0	0	0	0	0.22	0.02	0.08	0.29	0.34	6.31558e-06	-0.04	-0.59	-0.95	0.45	-1.01	-1.17	-1.55	-1.58	0.97	-1.08	-0.37	0.63	0.1
PF00215	OMPdecase	Domain	IPR001754	1	1	1	1	1	0	0	0	0	0	1	0	0	0	0	0	0	0	-	1.59	1.05	0.69	0.7	0.63	1.16	0.08	0.06	-0.03	-0.14	-0.53	-0.62	-1.31
PF00219	IGFBP	Domain	IPR000867	1	2	2	1	1	0	0	0	0	0	0	0	0	0	0	1	0	0	-	1.52	0.98	0.62	0.63	0.56	0.4	0.01	-0.01	-0.1	-0.2	0.5	-0.69	-1.38
PF00220	Hormone_4	Family	IPR022423	1	3	3	1	3	0	0	0	0	0	0	0.33	0.33	0	0	0	0	0.33	-	1.14	0.6	0.23	0.25	0.18	0.01	1.02	1	-0.48	-0.59	-0.98	-1.07	-0.37
PF00221	Lyase_aromatic	Family	IPR001106	1	4	4	1	0	-	-	-	-	-	-	-	-	-	-	-	-	-	-	-	-	-	-	-	-	-	-	-	-	-	-	-
PF00224	PK	Family	IPR015793	1	66	66	1	1	0	0	0	0	0	1	0	0	0	0	0	0	0	0.0133379	-0.14	-0.68	-1.04	-1.03	-1.1	2.94	-1.65	-1.67	-1.76	-1.87	-2.26	-2.35	-3.04
PF00225	Kinesin	Domain	IPR001752	14	94	2	27	7	0	0	0.06	0	0.01	0	0	0.02	0	0.06	0.08	0.12	0.66	0.0460126	-0.73	-1.27	0.56	-1.63	-1	-1.86	-2.24	-1.16	-2.36	-0.26	-0.45	-0.17	0.84
PF00226	DnaJ	Domain	IPR001623	5	7	1	6	6	0	0	0.14	0	0.14	0.14	0	0.14	0	0	0.21	0	0.21	0.0517953	0.94	0.39	1.13	0.04	1.07	0.91	-0.57	0.5	-0.69	-0.79	0.2	-1.28	-0.58
PF00227	Proteasome	Domain	IPR001353	2	4	2	2	1	0	0	1	0	0	0	0	0	0	0	0	0	0	-	1.4	0.86	2.1	0.5	0.44	0.27	-0.11	-0.13	-0.23	-0.33	-0.72	-0.82	-1.5
PF00229	TNF	Domain	IPR006052	4	70	14	6	6	0	0	0.19	0.04	0	0.19	0	0	0.26	0	0.05	0.27	0	-	-0.83	-1.37	1.63	0.22	-1.79	1.38	-2.34	-2.36	1.21	-2.56	-0.87	0.64	-3.73
PF00230	MIP	Family	IPR000425	4	39	5.5	5	4	0	0	0	0	0	0	0	0.69	0.13	0	0	0.15	0.03	-	0.28	-0.26	-0.63	-0.61	-0.68	-0.85	-1.23	2.08	0.45	-1.45	-1.84	0.01	-1.93
PF00232	Glyco_hydro_1	Domain	IPR001360	2	2	1	3	3	0	0	0	0.33	0	0	0.33	0	0.33	0	0	0	0	-	1.46	0.92	0.55	1.26	0.5	0.33	0.64	-0.07	0.53	-0.27	-0.66	-0.76	-1.44
PF00233	PDEase_I	Domain	IPR002073	5	16	2	5	5	0	0.03	0	0	0	0	0.19	0	0	0	0.19	0.28	0.31	0.190991	0.43	0.58	-0.48	-0.47	-0.54	-0.7	0.86	-1.11	-1.2	-1.3	0.25	0.51	-0.08
PF00235	Profilin	Domain	IPR005455	1	4	4	1	1	0	0	0	0	0	0	0	0	0	0	0	0	1	-	1.4	0.86	0.49	0.5	0.44	0.27	-0.11	-0.13	-0.23	-0.33	-0.72	-0.82	0.11
PF00240	ubiquitin	Domain	IPR000626	1	7	7	2	1	0	0	0	0	0	0	0	0	0	0	0	0	1	-	1.24	0.69	0.33	0.34	0.27	0.11	-0.27	-0.29	-0.39	-0.49	-0.88	-0.98	0.42
PF00241	Cofilin_ADF	Domain	IPR002108	1	1	1	1	2	0	0	0	0	0	0	0	0	0	0	0.5	0	0.5	-	1.52	0.98	0.62	0.63	0.56	0.4	0.01	-0.01	-0.1	-0.2	0.1	-0.69	-0.68
PF00243	NGF	Domain	IPR002072	3	3	1	3	2	0	0	0	0	0	0	0.5	0	0	0	0	0	0.5	-	1.52	0.98	0.62	0.63	0.56	0.4	0.71	-0.01	-0.1	-0.2	-0.59	-0.69	-0.68
PF00244	14-3-3	Domain	IPR023410	1	4	4	1	1	0	0	0	0	0	0	0	0	0	0	0	0	1	0.495746	1.4	0.86	0.49	0.5	0.44	0.27	-0.11	-0.13	-0.23	-0.33	-0.72	-0.82	0.11
PF00245	Alk_phosphatase	Domain	IPR001952	1	110	110	6	1	0	0	0	0	0	0	0	0	0	0	1	0	0	-	-0.58	-1.12	-1.49	-1.48	-1.54	-1.71	-2.09	-2.11	-2.21	-2.31	2.01	-2.79	-3.48
PF00246	Peptidase_M14	Domain	IPR000834	4	8	2	5	5	0	0	0	0.1	0	0	0	0	0.1	0	0.1	0.2	0.5	-	1.1	0.55	0.19	0.89	0.13	-0.03	-0.41	-0.43	0.16	-0.63	-0.33	-0.02	-0.01
PF00248	Aldo_ket_red	Domain	IPR023210	2	9	4.5	2	5	0	0	0	0.19	0.15	0	0.35	0	0	0.15	0.15	0	0	-	0.57	0.03	-0.34	1.46	1.22	-0.56	1.36	-0.96	-1.06	0.45	0.06	-1.65	-2.33
PF00249	Myb_DNA-binding	Domain	IPR001005	1	3	3	1	2	0	0	0	0	0	0	0	0	0	0	0.5	0	0.5	-	1.29	0.74	0.38	0.39	0.33	0.16	-0.22	-0.24	-0.34	-0.44	0.56	-0.93	-0.23
PF00250	Forkhead	Domain	IPR001766	10	142	9	22	11	0.09	0	0.04	0.03	0.12	0	0.24	0	0	0.1	0.01	0.25	0.11	-	1.77	-1.99	0.13	-0.14	1.12	-1.88	1.28	-2.28	-3.07	0.23	-2.18	0.62	-0.91
PF00252	Ribosomal_L16	Family	IPR016180	1	2	2	1	1	0	0	0	0	0	0	0	0	0	0	0	0	1	-	1.52	0.98	0.62	0.63	0.56	0.4	0.01	-0.01	-0.1	-0.2	-0.59	-0.69	-0.28
PF00253	Ribosomal_S14	Family	IPR001209	2	3	1.5	2	1	0	0	0	0	0	1	0	0	0	0	0	0	0	-	1.52	0.98	0.62	0.63	0.56	1.5	0.01	-0.01	-0.1	-0.2	-0.59	-0.69	-1.38
PF00254	FKBP_C	Domain	IPR001179	4	8	2	7	7	0	0	0	0.15	0.1	0	0.1	0	0.1	0	0.25	0.1	0.2	-	0.74	0.19	-0.17	1.23	0.87	-0.39	0.32	-0.8	0.21	-0.99	0.41	-0.38	-0.55
PF00258	Flavodoxin_1	Domain	IPR008254	2	3	1.5	2	4	0	0	0	0	0.17	0.33	0.17	0	0	0	0	0	0.33	-	1.29	0.74	0.38	0.39	1.02	1.26	0.47	-0.24	-0.34	-0.44	-0.83	-0.93	-0.51
PF00261	Tropomyosin	Coiled-coil	IPR000533	3	56	16	14	3	0	0	0	0	0	0	0	0	0	0.27	0.48	0	0.25	-	-0.6	-1.14	-1.5	-1.49	-1.56	-1.72	-2.11	-2.13	-2.22	1.11	1.29	-2.81	-0.13
PF00264	Tyrosinase	Domain	IPR002227	2	74	37	7	4	0	0.03	0	0	0	0	0	0	0.47	0	0	0.48	0.03	-	-0.87	0.19	-1.78	-1.77	-1.84	-2	-2.38	-2.4	1.78	-2.6	-2.99	1.22	-2.16
PF00266	Aminotran_5	Domain	IPR000192	4	88	3	9	4	0	0	0	0	0	0	0	0.48	0.01	0	0.01	0	0.49	-	-0.98	-1.52	-1.88	-1.87	-1.94	-2.1	-2.49	1.91	-1.5	-2.71	-2	-3.19	0.57
PF00268	Ribonuc_red_sm	Domain	IPR000358	1	8	8	1	1	0	0	0	0	0	0	0	0	0	0	0	0	1	-	1.19	0.64	0.28	0.29	0.23	0.06	-0.32	-0.34	-0.44	-0.54	-0.93	-1.03	0.49
PF00270	DEAD	Domain	IPR011545	12	36	2	19	10	0	0	0.12	0.04	0.02	0.04	0.06	0.02	0.06	0	0.06	0.12	0.45	-	0.1	-0.44	1.14	0.31	-0.16	0.08	-0.02	-0.73	-0.13	-1.62	-0.63	-0.16	0.34
PF00271	Helicase_C	Family	IPR001650	23	109	3	43	12	0	0.03	0.13	0.01	0.08	0.05	0.08	0.03	0.03	0.02	0.06	0.04	0.44	-	-0.91	0.16	1.27	-1.11	0.77	0.16	0.22	-0.65	-0.93	-1.25	-0.73	-1.04	0.45
PF00273	Serum_albumin	Domain	IPR014760	2	3	1.5	2	2	0	0	0	0	0.25	0	0.75	0	0	0	0	0	0	-	1.4	0.86	0.49	0.5	1.13	0.27	1.27	-0.13	-0.23	-0.33	-0.72	-0.82	-1.5
PF00274	Glycolytic	Domain	IPR000741	2	19	9.5	2	3	0	0	0	0.46	0	0.09	0	0.46	0	0	0	0	0	-	0.36	-0.18	-0.55	2.3	-0.6	0.62	-1.15	1.66	-1.26	-1.37	-1.76	-1.85	-2.54
PF00281	Ribosomal_L5	Domain	IPR031310	1	1	1	1	1	0	0	0	0	0	1	0	0	0	0	0	0	0	0	1.59	1.05	0.69	0.7	0.63	1.16	0.08	0.06	-0.03	-0.14	-0.53	-0.62	-1.31
PF00282	Pyridoxal_deC	Domain	IPR002129	3	19	2	4	2	0	0	0	0	0	0	0	0.11	0	0	0	0	0.89	9.21371e-286	0.77	0.22	-0.14	-0.13	-0.2	-0.36	-0.74	0.33	-0.86	-0.96	-1.35	-1.45	0.76
PF00288	GHMP_kinases_N	Family	IPR006204	2	8	4	4	4	0	0	0.4	0	0	0	0	0	0.2	0	0	0.2	0.2	1.67861e-187	0.9	0.36	1.94	0	-0.06	-0.23	-0.61	-0.63	0.66	-0.83	-1.22	0.07	-0.61
PF00289	Biotin_carb_N	Domain	IPR005481	3	18	6	3	0	-	-	-	-	-	-	-	-	-	-	-	-	-	6.50512e-162	-	-	-	-	-	-	-	-	-	-	-	-	-
PF00291	PALP	Family	IPR001926	1	86	86	1	2	0	0	0	0	0	0	0	0	0	0	0	0.5	0.5	1.33153e-152	-0.99	-1.53	-1.9	-1.88	-1.95	-2.11	-2.5	-2.52	-2.61	-2.72	-3.11	1.26	0.58
PF00292	PAX	Domain	IPR001523	8	94	8.5	19	9	0	0.1	0	0.06	0.07	0	0.08	0.08	0.11	0	0.04	0.36	0.1	1.20229e-87	-1.04	1.37	-1.94	0.55	0.57	-2.16	0.16	0.21	0.38	-2.76	-1.08	0.95	-0.99
PF00294	PfkB	Family	IPR011611	2	5	2.5	2	1	0	0	0	0	0	0	0	0	0	0	0	0	1	2.18819e-59	1.46	0.92	0.55	0.56	0.5	0.33	-0.05	-0.07	-0.17	-0.27	-0.66	-0.76	-0.05
PF00297	Ribosomal_L3	Family	IPR000597	1	1	1	1	0	-	-	-	-	-	-	-	-	-	-	-	-	-	5.13711e-54	-	-	-	-	-	-	-	-	-	-	-	-	-
PF00300	His_Phos_1	Domain	IPR013078	2	7	3.5	3	2	0	0	0	0	0	0.43	0	0	0	0	0.57	0	0	8.04153e-38	1.24	0.69	0.33	0.34	0.27	1.5	-0.27	-0.29	-0.39	-0.49	0.73	-0.98	-1.66
PF00305	Lipoxygenase	Domain	IPR013819	2	73	36.5	2	2	0	0	0	0	0	0	0	0	0.83	0	0	0.17	0	2.28232e-35	-0.38	-0.93	-1.29	-1.28	-1.35	-1.51	-1.89	-1.91	2.3	-2.11	-2.5	0.17	-3.28
PF00307	CH	Domain	IPR001715	13	70	3	30	9	0	0.12	0	0	0.01	0.04	0	0.07	0.04	0.07	0.29	0.05	0.3	1.52636e-32	-0.66	1.57	-1.57	-1.55	-0.93	0.01	-2.17	0.11	-0.49	-0.19	0.81	-0.93	0.05
PF00316	FBPase	Domain	IPR033391	1	6	6	1	0	-	-	-	-	-	-	-	-	-	-	-	-	-	1.47305e-20	-	-	-	-	-	-	-	-	-	-	-	-	-
PF00318	Ribosomal_S2	Family	IPR001865	2	7	3.5	2	1	0	0	1	0	0	0	0	0	0	0	0	0	0	1.75292e-19	1.4	0.86	2.1	0.5	0.44	0.27	-0.11	-0.13	-0.23	-0.33	-0.72	-0.82	-1.5
PF00319	SRF-TF	Domain	IPR002100	1	7	7	3	1	0	0	0	0	0	0	0	0	0	0	0	0	1	-	1.34	0.8	0.43	0.45	0.38	0.22	-0.17	-0.19	-0.28	-0.39	-0.78	-0.87	0.23
PF00320	GATA	Domain	IPR000679	8	39	5.5	17	12	0.01	0.1	0.09	0.07	0.02	0.15	0.09	0.01	0.05	0.24	0.06	0	0.11	1.16239e-17	0.31	1.38	0.91	0.67	-0.25	1.13	0.3	-1.22	-0.4	0.98	-0.71	-2.6	-0.88
PF00322	Endothelin	Repeat	IPR001928	2	5	2.5	3	6	0	0.18	0	0.18	0	0	0	0	0.18	0	0.12	0.18	0.18	-	0.83	1.67	-0.08	1.32	-0.13	-0.3	-0.68	-0.7	0.59	-0.9	-0.19	0	-0.68
PF00324	AA_permease	Family	IPR004841	4	107	5	7	2	0	0	0	0	0	0	0	0.97	0	0	0	0	0.03	9.9001e-17	-0.54	-1.08	-1.45	-1.43	-1.5	-1.66	-2.05	2.57	-2.16	-2.27	-2.66	-2.75	-2.05
PF00328	His_Phos_2	Family	IPR000560	3	9	1	3	5	0	0.06	0	0.41	0	0	0.06	0	0	0	0.41	0	0.06	1.00067e-16	0.83	0.98	-0.08	2.01	-0.13	-0.3	0.01	-0.7	-0.79	-0.9	0.79	-1.38	-1.38
PF00329	Complex1_30kDa	Family	IPR001268	1	3	3	2	0	-	-	-	-	-	-	-	-	-	-	-	-	-	-	-	-	-	-	-	-	-	-	-	-	-	-	-
PF00330	Aconitase	Family	IPR001030	1	6	6	3	2	0	0	0	0	0	0	0	0	0	0	0	0.5	0.5	6.94892e-14	1.19	0.64	0.28	0.29	0.23	0.06	-0.32	-0.34	-0.44	-0.54	-0.93	0.58	-0.1
PF00335	Tetraspanin	Family	IPR018499	3	65	9	18	4	0	0.01	0	0	0	0	0	0	0	0.09	0	0.46	0.44	-	-0.8	-0.65	-1.71	-1.69	-1.76	-1.92	-2.31	-2.33	-2.42	0.11	-2.92	1.16	0.45
PF00339	Arrestin_N	Domain	IPR011021	2	2	1	2	2	0	0	0	0	0	0	0	0	0	0	0	0.67	0.33	5.53254e-13	1.46	0.92	0.55	0.56	0.5	0.33	-0.05	-0.07	-0.17	-0.27	-0.66	0.34	-0.75
PF00340	IL1	Domain	IPR000975	1	3	3	2	2	0	0	0.5	0	0	0	0	0	0.5	0	0	0	0	-	1.29	0.74	1.77	0.39	0.33	0.16	-0.22	-0.24	1.05	-0.44	-0.83	-0.93	-1.61
PF00341	PDGF	Domain	IPR000072	1	1	1	1	1	0	0	0	0	0	0	0	0	0	0	0	0	1	-	1.59	1.05	0.69	0.7	0.63	0.47	0.08	0.06	-0.03	-0.14	-0.53	-0.62	-0.61
PF00342	PGI	Domain	IPR001672	1	21	21	1	1	0	0	0	0	0	1	0	0	0	0	0	0	0	1.41467e-09	0.71	0.16	-0.2	-0.19	-0.26	2.67	-0.8	-0.83	-0.92	-1.02	-1.41	-1.51	-2.19
PF00343	Phosphorylase	Family	IPR000811	2	37	18.5	2	1	0	0	0	0	0	0	0	0	0	0	1	0	0	3.97529e-09	0.49	-0.05	-0.41	-0.4	-0.47	-0.63	-1.02	-1.04	-1.13	-1.23	1.78	-1.72	-2.41
PF00344	SecY	Family	IPR002208	1	1	1	1	1	0	0	0	0	0	0	0	1	0	0	0	0	0	-	1.59	1.05	0.69	0.7	0.63	0.47	0.08	0.76	-0.03	-0.14	-0.53	-0.62	-1.31
PF00346	Complex1_49kDa	Family	IPR001135	1	4	4	1	0	-	-	-	-	-	-	-	-	-	-	-	-	-	1.9038e-08	-	-	-	-	-	-	-	-	-	-	-	-	-
PF00348	polyprenyl_synt	Domain	IPR000092	2	2	1	2	2	0	0	0	0	0	0	0	0	0.5	0	0	0	0.5	-	1.52	0.98	0.62	0.63	0.56	0.4	0.01	-0.01	0.59	-0.2	-0.59	-0.69	-0.68
PF00349	Hexokinase_1	Domain	IPR022672	2	113	56.5	9	3	0	0	0	0.5	0	0	0.5	0	0	0	0	0	0	-	-1.24	-1.78	-2.15	2.59	-2.2	-1.67	1.98	-2.77	-2.87	-2.97	-3.36	-3.45	-4.14
PF00350	Dynamin_N	Domain	IPR022812	4	64	16	16	2	0	0	0	0	0	0	0	0	0	0	0	0.26	0.74	-	-0.3	-0.84	-1.21	-1.2	-1.26	-1.43	-1.81	-1.83	-1.93	-2.03	-2.42	0.58	0.89
PF00351	Biopterin_H	Domain	IPR019774	3	329	38	4	1	0	0	0	0	0	0	0	0	0	0	0	0	1	-	-1.6	-2.14	-2.51	-2.5	-2.56	-2.73	-3.11	-3.13	-3.22	-3.33	-3.72	-3.81	1.3
PF00357	Integrin_alpha	Family	IPR018184	1	4	4	2	1	0	0	0	0	0	1	0	0	0	0	0	0	0	-	1.4	0.86	0.49	0.5	0.44	1.88	-0.11	-0.13	-0.23	-0.33	-0.72	-0.82	-1.5
PF00361	Proton_antipo_M	Family	IPR001750	3	9	2	4	5	0	0.08	0	0	0	0	0	0	0	0.22	0.22	0.24	0.24	-	0.32	1.16	-0.59	-0.58	-0.64	-0.81	-1.19	-1.21	-1.31	0.79	0.4	0.41	-0.28
PF00362	Integrin_beta	Domain	IPR002369	4	47	11	6	5	0	0	0.26	0.06	0	0.44	0	0	0.18	0	0.06	0	0	0.00106152	0.09	-0.45	1.82	0.58	-0.87	2.1	-1.42	-1.44	0.77	-1.64	-0.64	-2.13	-2.81
PF00364	Biotin_lipoyl	Domain	IPR000089	3	5	1	3	1	0	0	0	0	0	0	0	0	0	0	0	0	1	-	1.59	1.05	0.69	0.7	0.63	0.47	0.08	0.06	-0.03	-0.14	-0.53	-0.62	-0.61
PF00365	PFK	Domain	IPR000023	1	9	9	1	2	0	0	0	0	0	0.5	0	0	0	0	0.5	0	0	-	0.8	0.26	-0.11	-0.1	-0.16	1.97	-0.71	-0.73	-0.83	-0.93	0.98	-1.42	-2.1
PF00373	FERM_M	Domain	IPR019748	6	13	2	6	6	0	0.25	0.05	0	0	0	0	0	0.15	0.05	0	0.05	0.45	-	0.74	1.98	0.52	-0.16	-0.23	-0.39	-0.77	-0.8	0.5	-0.3	-1.38	-0.79	0.14
PF00375	SDF	Family	IPR001991	4	10	2.5	4	1	0	0	0	0	0	0	0	0	0	0	0	0	1	1.15234e-06	1.14	0.6	0.23	0.25	0.18	0.01	-0.37	-0.39	-0.48	-0.59	-0.98	-1.07	0.54
PF00377	Prion	Domain	IPR022416	1	16	16	7	1	0	0	0	0	0	0	0	0	0	0	0	0	1	0.00391812	0.86	0.32	-0.04	-0.03	-0.1	-0.26	-0.65	-0.67	-0.76	-0.86	-1.25	-1.35	0.8
PF00378	ECH_1	Domain	IPR001753	3	26	4	4	5	0	0	0	0	0	0	0.02	0	0	0.02	0.04	0.46	0.46	-	0.15	-0.39	-0.75	-0.74	-0.81	-0.97	-0.66	-1.38	-1.47	-0.88	-0.87	1.03	0.35
PF00382	TFIIB	Domain	IPR013150	1	4	4	2	4	0	0	0	0.3	0	0	0	0	0	0.1	0.3	0	0.3	-	1.1	0.55	0.19	1.59	0.13	-0.03	-0.41	-0.43	-0.53	0.06	0.36	-1.12	-0.42
PF00384	Molybdopterin	Family	IPR006656	1	4	4	1	0	-	-	-	-	-	-	-	-	-	-	-	-	-	0.0578809	-	-	-	-	-	-	-	-	-	-	-	-	-
PF00385	Chromo	Domain	IPR023780	1	3	3	2	9	0	0.11	0.11	0	0.11	0	0.11	0.11	0	0.11	0.11	0.11	0.11	-	0.54	1.39	1.02	-0.35	0.97	-0.58	0.42	0.4	-1.08	0.2	-0.19	-0.29	-0.97
PF00386	C1q	Domain	IPR001073	5	23	1	4	4	0	0	0.11	0	0	0	0	0	0	0	0.59	0.15	0.15	-	0.54	0	1.02	-0.35	-0.42	-0.58	-0.97	-0.99	-1.08	-1.19	1.26	-0.06	-0.75
PF00387	PI-PLC-Y	Family	IPR001711	3	7	2	4	3	0	0	0	0	0.14	0	0	0	0.29	0	0.57	0	0	-	1.24	0.69	0.33	0.34	0.97	0.11	-0.27	-0.29	0.71	-0.49	0.73	-0.98	-1.66
PF00388	PI-PLC-X	Family	IPR000909	3	3	1	4	3	0	0	0	0	0.33	0	0	0.33	0	0	0.33	0	0	-	1.46	0.92	0.55	0.56	1.19	0.33	-0.05	0.62	-0.17	-0.27	0.03	-0.76	-1.44
PF00389	2-Hacid_dh	Domain	IPR006139	3	20	7	4	3	0	0	0	0	0	0	0	0.52	0.17	0	0	0	0.3	-	0.65	0.11	-0.26	-0.25	-0.31	-0.48	-0.86	1.68	0.63	-1.08	-1.47	-1.57	-0.17
PF00394	Cu-oxidase	Domain	IPR001117	2	43	21.5	3	3	0	0	0	0	0	0.88	0	0	0	0	0	0.06	0.06	-	0.1	-0.44	-0.8	-0.79	-0.86	2.76	-1.41	-1.43	-1.52	-1.62	-2.01	-0.72	-1.41
PF00397	WW	Domain	IPR001202	1	3	3	3	2	0	0	0	0	0	0	0	0	0	0	0	0.25	0.75	-	1.4	0.86	0.49	0.5	0.44	0.27	-0.11	-0.13	-0.23	-0.33	-0.72	-0.12	-0.11
PF00400	WD40	Repeat	IPR001680	29	114	1	38	12	0.03	0.03	0.01	0.01	0.01	0	0.01	0.03	0.1	0.01	0.05	0.13	0.59	-	0.92	0.38	-1.08	-1.07	-1.14	-1.99	-1.69	-0.79	0.28	-1.9	-0.79	-0.04	0.73
PF00403	HMA	Domain	IPR006121	2	14	7	2	4	0	0	0	0	0	0	0	0.32	0.02	0	0	0.32	0.34	-	0.24	-0.3	-0.66	-0.65	-0.72	-0.88	-1.27	1.35	-0.69	-1.49	-1.88	0.67	0.05
PF00405	Transferrin	Domain	IPR001156	1	4	4	1	1	0	0	0	0	0	1	0	0	0	0	0	0	0	-	1.4	0.86	0.49	0.5	0.44	1.88	-0.11	-0.13	-0.23	-0.33	-0.72	-0.82	-1.5
PF00406	ADK	Domain	-	3	11	4	3	3	0	0	0.45	0	0.18	0.36	0	0	0	0	0	0	0	-	1.05	0.51	1.94	0.16	1.19	1.54	-0.46	-0.48	-0.57	-0.67	-1.06	-1.16	-1.85
PF00408	PGM_PMM_IV	Family	IPR005843	2	4	2	3	5	0	0	0.14	0	0	0.14	0	0	0	0.14	0.14	0	0.43	-	1.24	0.69	1.02	0.34	0.27	0.8	-0.27	-0.29	-0.39	0.2	-0.19	-0.98	-0.28
PF00412	LIM	Domain	IPR001781	7	46	5	12	9	0	0.01	0	0	0.01	0	0.01	0.16	0.16	0.1	0.31	0.16	0.09	-	-0.79	-0.63	-1.69	-1.68	-1.05	-1.91	-1.6	0.82	0.73	0.19	0.88	0.14	-1.12
PF00413	Peptidase_M10	Domain	IPR001818	4	13	3	5	3	0	0	0	0.24	0	0	0	0	0	0.35	0.41	0	0	-	0.83	0.29	-0.08	1.54	-0.13	-0.3	-0.68	-0.7	-0.79	1.05	0.79	-1.38	-2.07
PF00415	RCC1	Repeat	IPR000408	4	21	3.5	9	6	0.03	0	0	0.03	0	0	0.03	0.08	0	0	0	0.36	0.47	-	1.03	-0.2	-0.57	0.14	-0.62	-0.79	-0.48	0.2	-1.28	-1.39	-1.78	0.76	0.33
PF00418	Tubulin-binding	Family	IPR001084	1	15	15	3	2	0	0	0	0	0	0	0	0	0	0	0	0.06	0.94	-	0.86	0.32	-0.04	-0.03	-0.1	-0.26	-0.65	-0.67	-0.76	-0.86	-1.25	-0.66	0.74
PF00420	Oxidored_q2	Family	IPR039428	1	1	1	1	4	0	0	0	0	0	0	0	0	0	0.25	0.25	0.25	0.25	-	1.4	0.86	0.49	0.5	0.44	0.27	-0.11	-0.13	-0.23	0.36	-0.03	-0.12	-0.81
PF00431	CUB	Domain	IPR000859	7	20	2	9	7	0	0	0.03	0.21	0	0.21	0	0.21	0.24	0.03	0	0.06	0	0	0.4	-0.14	0.19	1.59	-0.56	1.36	-1.11	0.95	0.98	-0.63	-1.72	-0.71	-2.5
PF00432	Prenyltrans	Repeat	IPR001330	1	4	4	3	2	0	0	0	0	0	0	0	0	0.25	0	0	0.75	0	3.80422e-125	1.4	0.86	0.49	0.5	0.44	0.27	-0.11	-0.13	0.47	-0.33	-0.72	0.57	-1.5
PF00433	Pkinase_C	Family	IPR017892	3	4	1	5	4	0	0	0	0	0	0	0	0	0	0.14	0.29	0.14	0.43	3.32403e-83	1.24	0.69	0.33	0.34	0.27	0.11	-0.27	-0.29	-0.39	0.2	0.22	-0.29	-0.28
PF00435	Spectrin	Domain	IPR002017	9	40	3	18	6	0	0	0	0	0	0.31	0	0.03	0	0.1	0.1	0.19	0.27	4.16678e-78	-0.04	-0.59	-0.95	-0.94	-1.01	1.77	-1.55	-0.48	-1.67	0.17	-0.22	0.23	-0.11
PF00436	SSB	Domain	IPR000424	1	3	3	1	2	0	0	0	0	0	0	0	0	0	0	0	0.5	0.5	5.96956e-61	1.29	0.74	0.38	0.39	0.33	0.16	-0.22	-0.24	-0.34	-0.44	-0.83	0.46	-0.23
PF00438	S-AdoMet_synt_N	Domain	IPR022628	1	2	2	1	1	0	0	0	0	0	0	0	0	0	0	0	0	1	4.90921e-53	1.52	0.98	0.62	0.63	0.56	0.4	0.01	-0.01	-0.1	-0.2	-0.59	-0.69	-0.28
PF00439	Bromodomain	Domain	IPR001487	3	3	1	3	6	0	0	0	0	0.14	0	0.14	0.14	0	0	0.14	0.14	0.29	8.1311e-40	1.24	0.69	0.33	0.34	0.97	0.11	0.42	0.4	-0.39	-0.49	-0.19	-0.29	-0.56
PF00441	Acyl-CoA_dh_1	Domain	IPR009075	8	118	6.5	10	3	0	0	0	0	0	0	0	0	0	0.27	0.33	0	0.4	-	-0.72	-1.26	-1.62	-1.61	-1.68	-1.84	-2.23	-2.25	-2.34	1.14	0.93	-2.93	0.33
PF00443	UCH	Family	IPR001394	4	5	1	5	3	0	0	0	0	0	0	0	0	0.33	0	0	0.33	0.33	-	1.14	0.6	0.23	0.25	0.18	0.01	-0.37	-0.39	0.9	-0.59	-0.98	0.31	-0.37
PF00445	Ribonuclease_T2	Domain	IPR001568	1	1	1	1	1	0	0	0	0	0	0	0	0	0	0	0	0	1	1.58797e-31	1.59	1.05	0.69	0.7	0.63	0.47	0.08	0.06	-0.03	-0.14	-0.53	-0.62	-0.61
PF00447	HSF_DNA-bind	Domain	IPR000232	1	5	5	1	1	0	0	0	0	0	0	0	0	0	0	0	1	0	1.04449e-29	1.34	0.8	0.43	0.45	0.38	0.22	-0.17	-0.19	-0.28	-0.39	-0.78	0.92	-1.56
PF00448	SRP54	Domain	IPR000897	2	8	4	3	2	0	0	0.5	0	0	0.5	0	0	0	0	0	0	0	5.61317e-27	0.86	0.32	2.15	-0.03	-0.1	1.94	-0.65	-0.67	-0.76	-0.86	-1.25	-1.35	-2.03
PF00450	Peptidase_S10	Domain	IPR001563	1	12	12	1	3	0	0	0	0	0	0	0	0	0	0	0.33	0.33	0.33	5.49519e-18	0.34	-0.2	-0.57	-0.56	-0.62	-0.79	-1.17	-1.19	-1.28	-1.39	0.79	0.69	0.01
PF00454	PI3_PI4_kinase	Family	IPR000403	4	27	4.5	13	9	0	0	0.11	0.03	0.14	0	0.14	0.02	0.14	0.11	0	0.11	0.18	3.36412e-17	-0.67	-1.22	1.13	0.04	1.26	-1.8	0.71	-0.82	0.59	0.31	-2.79	-0.18	-0.44
PF00458	WHEP-TRS	Domain	IPR000738	1	1	1	1	1	0	0	0	0	0	0	0	0	0	0	0	0	1	-	1.59	1.05	0.69	0.7	0.63	0.47	0.08	0.06	-0.03	-0.14	-0.53	-0.62	-0.61
PF00459	Inositol_P	Family	IPR000760	1	2	2	1	1	0	0	0	0	0	0	0	0	0	0	1	0	0	2.37158e-16	1.52	0.98	0.62	0.63	0.56	0.4	0.01	-0.01	-0.1	-0.2	0.5	-0.69	-1.38
PF00462	Glutaredoxin	Domain	IPR002109	2	3	1.5	2	3	0	0.25	0	0	0	0.5	0	0	0	0	0	0	0.25	-	1.4	1.55	0.49	0.5	0.44	1.37	-0.11	-0.13	-0.23	-0.33	-0.72	-0.82	-0.81
PF00464	SHMT	Domain	IPR039429	1	5	5	1	0	-	-	-	-	-	-	-	-	-	-	-	-	-	7.58926e-13	-	-	-	-	-	-	-	-	-	-	-	-	-
PF00474	SSF	Family	IPR001734	5	23	5	5	5	0	0	0	0.19	0	0	0.23	0.19	0	0	0	0.19	0.19	1.95846e-12	0.57	0.03	-0.34	1.46	-0.39	-0.56	1	0.83	-1.06	-1.16	-1.55	0.15	-0.54
PF00476	DNA_pol_A	Family	IPR001098	1	54	54	10	4	0	0	0	0.04	0	0	0	0	0	0	0.33	0.07	0.56	4.86923e-12	-0.21	-0.75	-1.12	0.28	-1.17	-1.34	-1.72	-1.74	-1.84	-1.94	0.89	-0.63	0.6
PF00478	IMPDH	Domain	IPR001093	1	7	7	2	3	0	0	0	0	0	0	0	0	0.12	0	0	0.44	0.44	2.14609e-09	0.86	0.32	-0.04	-0.03	-0.1	-0.26	-0.65	-0.67	0.34	-0.86	-1.25	0.73	0.04
PF00479	G6PD_N	Domain	IPR022674	1	20	20	1	1	0	0	0	0	0	1	0	0	0	0	0	0	0	9.57709e-08	0.74	0.19	-0.17	-0.16	-0.23	2.65	-0.77	-0.8	-0.89	-0.99	-1.38	-1.48	-2.16
PF00480	ROK	Family	IPR000600	1	20	20	3	3	0	0	0	0	0	0.34	0	0	0	0	0.33	0	0.33	9.93189e-08	-0.03	-0.57	-0.94	-0.93	-0.99	1.89	-1.54	-1.56	-1.66	-1.76	0.85	-2.25	0.07
PF00483	NTP_transferase	Family	IPR005835	2	9	4.5	6	5	0	0	0	0.04	0	0	0.04	0	0	0	0.3	0.26	0.35	-	0.65	0.11	-0.26	0.45	-0.31	-0.48	-0.17	-0.88	-0.98	-1.08	0.61	0.38	-0.05
PF00487	FA_desaturase	Domain	IPR005804	2	5	2.5	2	2	0	0.17	0	0	0	0	0	0	0	0	0	0	0.83	1.39928e-05	1.29	1.44	0.38	0.39	0.33	0.16	-0.22	-0.24	-0.34	-0.44	-0.83	-0.93	0.18
PF00488	MutS_V	Domain	IPR000432	2	27	13.5	5	3	0	0	0	0.68	0.16	0	0.16	0	0	0	0	0	0	9.81949e-05	0.45	-0.09	-0.46	2.64	1.28	-0.68	0.73	-1.08	-1.18	-1.28	-1.67	-1.77	-2.45
PF00490	ALAD	Domain	IPR001731	1	5	5	1	2	0	0	0	0.5	0	0	0.5	0	0	0	0	0	0	-	1.1	0.55	0.19	1.99	0.13	-0.03	1.38	-0.43	-0.53	-0.63	-1.02	-1.12	-1.8
PF00491	Arginase	Domain	IPR006035	1	12	12	1	0	-	-	-	-	-	-	-	-	-	-	-	-	-	0.00999788	-	-	-	-	-	-	-	-	-	-	-	-	-
PF00493	MCM	Domain	IPR001208	1	1	1	1	2	0	0	0	0	0	0	0	0	0	0	0.5	0	0.5	-	1.52	0.98	0.62	0.63	0.56	0.4	0.01	-0.01	-0.1	-0.2	0.1	-0.69	-0.68
PF00494	SQS_PSY	Domain	-	1	7	7	1	0	-	-	-	-	-	-	-	-	-	-	-	-	-	0.0201596	-	-	-	-	-	-	-	-	-	-	-	-	-
PF00498	FHA	Family	IPR000253	2	3	1.5	4	2	0	0	0	0	0	0	0	0	0	0	0	0.33	0.67	-	1.46	0.92	0.55	0.56	0.5	0.33	-0.05	-0.07	-0.17	-0.27	-0.66	-0.06	-0.34
PF00499	Oxidored_q3	Family	IPR001457	1	9	9	4	5	0	0.03	0	0	0	0	0	0	0	0.23	0.23	0.26	0.26	-	0.36	0.51	-0.55	-0.53	-0.6	-0.77	-1.15	-1.17	-1.26	0.83	0.44	0.45	-0.24
PF00501	AMP-binding	Family	IPR000873	3	14	6	3	3	0.46	0	0	0	0	0	0	0	0.46	0	0	0	0.08	-	2.92	0.43	0.07	0.08	0.01	-0.15	-0.54	-0.56	1.29	-0.76	-1.14	-1.24	-1.23
PF00503	G-alpha	Domain	IPR001019	11	83	3	28	9	0.01	0	0	0	0.02	0	0.19	0.1	0.11	0.01	0.17	0.17	0.24	0.304749	-0.23	-1.47	-1.83	-1.82	-0.5	-2.05	1	0.38	0.39	-1.96	0.29	0.19	-0.16
PF00505	HMG_box	Domain	IPR009071	12	90	4	20	10	0	0.04	0.01	0.05	0.15	0	0.17	0	0.04	0.08	0.18	0.06	0.21	-	-1.51	0.59	-1.32	0.37	1.34	-2.63	0.91	-3.04	-0.49	0.02	0.4	-0.73	-0.26
PF00507	Oxidored_q4	Family	IPR000440	1	3	3	2	2	0	0	0	0	0	0	0	0	0	0	0	0.5	0.5	-	1.52	0.98	0.62	0.63	0.56	0.4	0.01	-0.01	-0.1	-0.2	-0.59	0	-0.68
PF00510	COX3	Family	IPR000298	1	2	2	1	4	0	0	0	0	0	0	0	0	0	0.25	0.25	0.25	0.25	-	1.19	0.64	0.28	0.29	0.23	0.06	-0.32	-0.34	-0.44	0.56	0.17	0.07	-0.61
PF00514	Arm	Repeat	IPR000225	3	8	1	3	4	0	0	0	0.67	0	0	0	0	0	0.11	0.11	0	0.11	-	1.14	0.6	0.23	2.19	0.18	0.01	-0.37	-0.39	-0.48	0.11	-0.28	-1.07	-1.07
PF00520	Ion_trans	Family	IPR005821	51	1566	10	144	8	0	0.01	0	0	0	0	0.01	0	0.01	0.19	0.08	0.05	0.64	-	-3.28	-0.57	-4.19	-4.18	-4.24	-4.41	-2.23	-3.02	-1.65	0.84	-0.42	-0.94	0.88
PF00525	Crystallin	Family	IPR003090	3	9	3	3	1	0	0	0	0	0	0	0	0	0	0	0	1	0	-	1.14	0.6	0.23	0.25	0.18	0.01	-0.37	-0.39	-0.48	-0.59	-0.98	1.23	-1.76
PF00530	SRCR	Domain	IPR001190	1	2	2	2	5	0	0	0.25	0	0	0.25	0	0.25	0	0	0	0.12	0.12	-	1.19	0.64	1.38	0.29	0.23	1.16	-0.32	0.76	-0.44	-0.54	-0.93	-0.33	-1.02
PF00531	Death	Domain	IPR000488	5	27	4	6	4	0	0	0.6	0	0	0	0	0	0.13	0	0	0.13	0.13	-	0.47	-0.07	2.51	-0.42	-0.49	-0.66	-1.04	-1.06	0.46	-1.26	-1.65	-0.13	-0.82
PF00533	BRCT	Family	IPR001357	1	39	39	5	7	0	0	0	0.01	0.45	0.02	0.45	0.02	0.02	0	0.02	0	0	-	-0.35	-0.9	-1.26	-0.56	2.35	-0.38	1.8	-0.79	-0.88	-2.08	-1.37	-2.57	-3.25
PF00534	Glycos_transf_1	Family	IPR001296	3	25	6	3	3	0	0	0	0	0	0.04	0	0.04	0	0	0	0	0.92	-	0.57	0.03	-0.34	-0.33	-0.39	0.14	-0.94	-0.27	-1.06	-1.16	-1.55	-1.65	0.89
PF00535	Glycos_transf_2	Family	IPR001173	4	7	2	4	3	0	0	0	0	0	0	0.25	0	0.25	0	0	0	0.5	-	1.19	0.64	0.28	0.29	0.23	0.06	0.78	-0.34	0.66	-0.54	-0.93	-1.03	-0.1
PF00536	SAM_1	Domain	IPR001660	4	5	1	6	5	0	0.12	0	0	0	0	0	0	0.12	0	0.12	0.38	0.25	-	1.19	1.34	0.28	0.29	0.23	0.06	-0.32	-0.34	0.26	-0.54	-0.24	0.36	-0.61
PF00538	Linker_histone	Domain	IPR005818	1	1	1	2	6	0	0	0.17	0	0	0.17	0	0.17	0	0.17	0.17	0	0.17	-	1.29	0.74	1.07	0.39	0.33	0.85	-0.22	0.45	-0.34	0.25	-0.14	-0.93	-0.92
PF00542	Ribosomal_L12	Domain	IPR013823	1	1	1	1	0	-	-	-	-	-	-	-	-	-	-	-	-	-	-	-	-	-	-	-	-	-	-	-	-	-	-	-
PF00551	Formyl_trans_N	Domain	IPR002376	1	3	3	3	2	0	0	0	0	0	0	0	0	0	0	0	0.5	0.5	-	1.52	0.98	0.62	0.63	0.56	0.4	0.01	-0.01	-0.1	-0.2	-0.59	0	-0.68
PF00557	Peptidase_M24	Domain	IPR000994	2	8	4	2	5	0	0	0.24	0	0	0	0	0.03	0.24	0.24	0	0	0.24	-	0.49	-0.05	1.67	-0.4	-0.47	-0.63	-1.02	-0.34	0.95	0.84	-1.62	-1.72	-0.33
PF00560	LRR_1	Repeat	IPR001611	1	2	2	1	2	0	0	0	0	0	0	0	0	0	0	0	0.5	0.5	-	1.4	0.86	0.49	0.5	0.44	0.27	-0.11	-0.13	-0.23	-0.33	-0.72	0.28	-0.4
PF00561	Abhydrolase_1	Domain	IPR000073	3	35	3	4	3	0	0	0	0	0	0	0	0	0.43	0	0.43	0	0.14	-	1.24	0.69	0.33	0.34	0.27	0.11	-0.27	-0.29	1	-0.49	0.5	-0.98	-0.97
PF00562	RNA_pol_Rpb2_6	Domain	IPR007120	3	10	3	5	7	0	0.11	0	0.04	0.14	0	0.14	0	0	0	0.14	0.11	0.32	-	0.52	1.36	-0.39	0.32	1.17	-0.61	0.62	-1.01	-1.11	-1.21	0.01	-0.31	-0.08
PF00564	PB1	Domain	IPR000270	1	2	2	1	1	0	0	0	0	0	0	0	0	0	0	0	0	1	-	1.52	0.98	0.62	0.63	0.56	0.4	0.01	-0.01	-0.1	-0.2	-0.59	-0.69	-0.28
PF00566	RabGAP-TBC	Family	IPR000195	2	18	9	10	4	0	0.27	0	0	0	0	0	0	0.15	0	0.03	0	0.55	-	0.4	2.16	-0.5	-0.49	-0.56	-0.72	-1.11	-1.13	0.57	-1.33	-1.02	-1.81	0.45
PF00567	TUDOR	Domain	IPR002999	1	1	1	1	1	0	0	0	0	0	0	0	0	0	0	0	0	1	-	1.59	1.05	0.69	0.7	0.63	0.47	0.08	0.06	-0.03	-0.14	-0.53	-0.62	-0.61
PF00568	WH1	Domain	IPR000697	2	24	12	4	5	0	0	0.28	0	0	0.36	0	0	0.3	0.03	0.03	0	0	-	-0.07	-0.61	1.91	-0.97	-1.03	1.94	-1.58	-1.6	1.25	-0.7	-1.09	-2.29	-2.97
PF00569	ZZ	Domain	IPR000433	3	10	3	3	4	0	0	0	0	0	0	0	0	0	0.19	0.19	0.19	0.44	-	0.86	0.32	-0.04	-0.03	-0.1	-0.26	-0.65	-0.67	-0.76	0.52	0.13	0.04	0.04
PF00571	CBS	Domain	IPR000644	8	46	6	14	6	0	0	0	0	0	0	0	0.18	0.01	0.13	0.22	0.26	0.18	-	-0.26	-0.8	-1.16	-1.15	-1.22	-1.38	-1.77	0.92	-1.19	0.41	0.51	0.57	-0.45
PF00574	CLP_protease	Domain	IPR023562	1	5	5	1	4	0	0.25	0	0	0.25	0	0.25	0	0	0	0	0	0.25	-	0.74	1.98	-0.17	-0.16	1.57	-0.39	1.02	-0.8	-0.89	-0.99	-1.38	-1.48	-0.37
PF00575	S1	Domain	IPR003029	1	3	3	1	0	-	-	-	-	-	-	-	-	-	-	-	-	-	-	-	-	-	-	-	-	-	-	-	-	-	-	-
PF00576	Transthyretin	Domain	IPR023416	1	74	74	7	4	0	0	0	0	0	0	0.01	0	0	0.23	0.23	0	0.53	0	-0.79	-1.33	-1.7	-1.69	-1.75	-1.92	-1.2	-2.32	-2.42	0.98	0.59	-3.01	0.61
PF00579	tRNA-synt_1b	Family	IPR002305	4	10	2.5	5	3	0	0	0	0	0	0.14	0	0	0	0	0.14	0	0.71	6.53771e-233	1.24	0.69	0.33	0.34	0.27	0.8	-0.27	-0.29	-0.39	-0.49	-0.19	-0.98	0.13
PF00581	Rhodanese	Domain	IPR001763	1	1	1	1	2	0	0	0	0	0.5	0	0.5	0	0	0	0	0	0	1.25863e-117	1.52	0.98	0.62	0.63	1.26	0.4	0.71	-0.01	-0.1	-0.2	-0.59	-0.69	-1.38
PF00583	Acetyltransf_1	Family	IPR000182	1	18	18	3	2	0	0	0	0	0	0	0	0	0	0	0	0.05	0.95	2.37197e-58	0.77	0.22	-0.14	-0.13	-0.2	-0.36	-0.74	-0.76	-0.86	-0.96	-1.35	-0.76	0.81
PF00587	tRNA-synt_2b	Domain	IPR002314	4	18	3	8	4	0	0	0	0	0	0	0	0.12	0	0.16	0.16	0	0.56	2.29395e-42	0.59	0.05	-0.31	-0.3	-0.37	-0.53	-0.92	0.45	-1.03	0.47	0.09	-1.62	0.4
PF00591	Glycos_transf_3	Family	IPR000312	1	30	30	2	4	0	0	0	0.25	0	0	0	0	0	0	0.25	0.25	0.25	1.3067e-38	-0.56	-1.11	-1.47	1.87	-1.53	-1.69	-2.07	-2.09	-2.19	-2.29	0.65	0.55	-0.13
PF00594	Gla	Domain	IPR000294	6	41	6	7	3	0	0	0	0	0	0.67	0	0	0	0.16	0.16	0	0	2.47706e-36	-0.07	-0.61	-0.98	-0.97	-1.03	2.54	-1.58	-1.6	-1.7	0.6	0.21	-2.29	-2.97
PF00595	PDZ	Domain	IPR001478	4	8	2	6	4	0	0.27	0	0.2	0	0	0.2	0	0	0	0	0	0.33	-	0.9	1.97	-0.01	1.39	-0.06	-0.23	0.78	-0.63	-0.73	-0.83	-1.22	-1.31	-0.21
PF00605	IRF	Domain	IPR001346	3	28	2	5	4	0	0	0	0.02	0	0	0	0	0	0	0.6	0.19	0.19	2.08139e-28	0.22	-0.32	-0.68	0.02	-0.74	-0.9	-1.29	-1.31	-1.4	-1.5	1.36	0.21	-0.48
PF00609	DAGK_acc	Family	IPR000756	1	1	1	1	3	0	0	0.33	0	0	0.33	0	0.33	0	0	0	0	0	1.29201e-22	1.46	0.92	1.25	0.56	0.5	1.03	-0.05	0.62	-0.17	-0.27	-0.66	-0.76	-1.44
PF00611	FCH	Family	IPR001060	1	1	1	2	2	0	0	0.5	0	0	0.5	0	0	0	0	0	0	0	-	1.52	0.98	1.31	0.63	0.56	1.09	0.01	-0.01	-0.1	-0.2	-0.59	-0.69	-1.38
PF00612	IQ	Motif	IPR000048	2	3	1.5	2	3	0	0.25	0	0	0	0	0	0	0	0	0	0.38	0.38	1.29014e-17	1.19	1.74	0.28	0.29	0.23	0.06	-0.32	-0.34	-0.44	-0.54	-0.93	0.36	-0.33
PF00613	PI3Ka	Family	IPR001263	1	2	2	3	3	0	0	0	0.33	0	0	0.33	0	0.33	0	0	0	0	2.62874e-15	1.46	0.92	0.55	1.26	0.5	0.33	0.64	-0.07	0.53	-0.27	-0.66	-0.76	-1.44
PF00615	RGS	Domain	IPR016137	2	2	1	2	4	0	0	0	0.25	0	0	0.25	0	0	0	0	0.25	0.25	5.27979e-14	1.4	0.86	0.49	1.2	0.44	0.27	0.58	-0.13	-0.23	-0.33	-0.72	-0.12	-0.81
PF00616	RasGAP	Family	IPR001936	2	19	9.5	10	9	0	0	0.02	0	0	0.02	0.02	0.19	0.04	0.19	0.02	0.19	0.32	9.88685e-14	0.04	-0.5	-0.17	-0.85	-0.92	-0.39	-0.77	0.91	-0.48	0.71	-1.38	0.23	0.03
PF00617	RasGEF	Family	IPR001895	3	10	3	3	8	0	0	0.15	0	0.13	0.07	0	0.13	0	0.13	0.13	0.13	0.13	6.78418e-10	0.15	-0.39	1.33	-0.74	1.14	0.41	-1.36	0.57	-1.47	0.37	-0.02	-0.11	-0.8
PF00618	RasGEF_N	Domain	IPR000651	1	3	3	4	8	0	0	0.14	0.05	0.14	0	0	0.14	0	0.14	0.14	0.14	0.14	-	0.68	0.13	1.16	0.47	1.1	-0.45	-0.83	0.53	-0.95	0.33	-0.06	-0.15	-0.84
PF00619	CARD	Domain	IPR001315	3	5	2	4	3	0	0	0.5	0	0	0	0	0	0.17	0	0	0	0.33	9.75543e-08	1.29	0.74	1.77	0.39	0.33	0.16	-0.22	-0.24	0.36	-0.44	-0.83	-0.93	-0.51
PF00620	RhoGAP	Domain	IPR000198	4	10	1.5	6	5	0	0	0	0	0	0	0.05	0.3	0	0	0.05	0.25	0.35	-	0.74	0.19	-0.17	-0.16	-0.23	-0.39	-0.08	1.15	-0.89	-0.99	-0.69	0.31	-0.08
PF00621	RhoGEF	Domain	IPR000219	7	31	6	13	8	0	0	0.15	0.01	0.15	0	0	0.11	0	0.15	0.11	0.12	0.19	-	-0.69	-1.23	1.4	-0.89	1.35	-1.81	-2.2	0.49	-2.31	0.58	-0.1	-0.13	-0.41
PF00622	SPRY	Family	IPR003877	4	41	10	8	8	0	0	0.23	0	0.01	0	0	0.24	0.01	0.04	0.22	0.01	0.23	-	-0.32	-0.86	1.77	-1.22	-0.59	-1.45	-1.83	1.19	-1.25	-0.66	0.5	-1.84	-0.23
PF00623	RNA_pol_Rpb1_2	Domain	IPR000722	3	5	1	9	7	0	0.09	0	0	0.09	0	0.09	0	0.09	0	0.09	0.18	0.36	2.88837e-05	1.05	1.2	0.15	0.16	0.79	-0.07	0.24	-0.48	0.12	-0.67	-0.37	-0.06	-0.24
PF00625	Guanylate_kin	Domain	IPR008145	1	2	2	3	1	0	0	0	0	0	0	0	0	0	0	0	0	1	4.7585e-05	1.59	1.05	0.69	0.7	0.63	0.47	0.08	0.06	-0.03	-0.14	-0.53	-0.62	-0.61
PF00626	Gelsolin	Domain	IPR007123	5	9	2	6	6	0	0	0	0	0	0.17	0	0.17	0.17	0	0.17	0.17	0.17	-	1.01	0.47	0.11	0.12	0.05	0.99	-0.5	0.58	0.49	-0.72	-0.01	-0.1	-0.79
PF00627	UBA	Domain	IPR015940	1	2	2	1	1	0	0	0	0	0	0	0	0	0	0	0	0	1	-	1.52	0.98	0.62	0.63	0.56	0.4	0.01	-0.01	-0.1	-0.2	-0.59	-0.69	-0.28
PF00628	PHD	Domain	IPR019787	4	17	5	7	5	0	0	0.17	0	0	0	0.17	0	0	0	0.17	0.17	0.33	0.00116829	0.47	-0.07	1.36	-0.42	-0.49	-0.66	0.75	-1.06	-1.15	-1.26	0.14	0.05	-0.03
PF00630	Filamin	Domain	IPR017868	3	42	16	18	8	0	0.05	0	0	0.03	0	0	0.03	0.04	0.15	0.43	0.06	0.22	0.00225322	-0.29	0.78	-1.2	-1.19	-0.15	-1.42	-1.8	-0.72	-0.53	0.55	1.15	-0.71	-0.3
PF00632	HECT	Domain	IPR000569	6	20	1.5	7	2	0	0	0	0	0	0	0	0	0	0	0	0.06	0.94	0.00453994	0.8	0.26	-0.11	-0.1	-0.16	-0.33	-0.71	-0.73	-0.83	-0.93	-1.32	-0.72	0.79
PF00634	BRCA2	Family	IPR002093	1	4	4	2	2	0	0	0	0	0.5	0	0.5	0	0	0	0	0	0	-	1.52	0.98	0.62	0.63	1.26	0.4	0.71	-0.01	-0.1	-0.2	-0.59	-0.69	-1.38
PF00635	Motile_Sperm	Domain	IPR000535	1	2	2	2	2	0	0	0	0	0	0	0	0	0	0	0.33	0	0.67	0.0246779	1.46	0.92	0.55	0.56	0.5	0.33	-0.05	-0.07	-0.17	-0.27	0.03	-0.76	-0.34
PF00636	Ribonuclease_3	Family	IPR000999	1	2	2	2	1	1	0	0	0	0	0	0	0	0	0	0	0	0	-	2.62	0.98	0.62	0.63	0.56	0.4	0.01	-0.01	-0.1	-0.2	-0.59	-0.69	-1.38
PF00637	Clathrin	Family	IPR000547	1	3	3	2	1	0	0	0	0	0	0	0	0	0	0	0	0	1	-	1.52	0.98	0.62	0.63	0.56	0.4	0.01	-0.01	-0.1	-0.2	-0.59	-0.69	-0.28
PF00640	PID	Domain	IPR006020	1	1	1	1	1	0	0	0	0	0	0	0	1	0	0	0	0	0	0.0745574	1.59	1.05	0.69	0.7	0.63	0.47	0.08	0.76	-0.03	-0.14	-0.53	-0.62	-1.31
PF00641	zf-RanBP	Domain	IPR001876	1	2	2	3	1	0	0	0	0	0	0	0	0	0	0	0	0	1	-	1.52	0.98	0.62	0.63	0.56	0.4	0.01	-0.01	-0.1	-0.2	-0.59	-0.69	-0.28
PF00642	zf-CCCH	Family	IPR000571	1	3	3	1	1	0	0	0	0	0	0	0	0	0	0	0	0	1	0.163698	1.46	0.92	0.55	0.56	0.5	0.33	-0.05	-0.07	-0.17	-0.27	-0.66	-0.76	-0.05
PF00643	zf-B_box	Domain	IPR000315	2	2	1	2	4	0	0	0	0	0	0	0	0.25	0.25	0.25	0	0	0.25	-	1.4	0.86	0.49	0.5	0.44	0.27	-0.11	0.56	0.47	0.36	-0.72	-0.82	-0.81
PF00648	Peptidase_C2	Family	IPR001300	3	35	3	4	3	0	0	0	0	0	0	0	0	0	0	0.44	0.04	0.51	-	-0.16	-0.71	-1.07	-1.06	-1.12	-1.29	-1.67	-1.69	-1.79	-1.89	1.15	-0.99	0.52
PF00650	CRAL_TRIO	Domain	IPR001251	2	12	6	4	2	0	0	0	0	0	0	0	0	0	0	0	0.5	0.5	-	0.62	0.08	-0.29	-0.27	-0.34	-0.51	-0.89	-0.91	-1	-1.11	-1.5	0.97	0.29
PF00651	BTB	Domain	IPR000210	7	22	3	11	8	0	0	0.05	0	0.05	0	0	0.12	0.05	0.12	0.12	0.07	0.44	-	0.21	-0.34	0.4	-0.69	0.34	-0.92	-1.3	0.47	-0.32	0.27	-0.12	-0.62	0.3
PF00652	Ricin_B_lectin	Domain	IPR000772	1	1	1	1	2	0	0	0	0	0	0	0.5	0	0.5	0	0	0	0	0.394379	1.52	0.98	0.62	0.63	0.56	0.4	0.71	-0.01	0.59	-0.2	-0.59	-0.69	-1.38
PF00653	BIR	Domain	IPR001370	1	2	2	1	1	0	0	1	0	0	0	0	0	0	0	0	0	0	-	1.52	0.98	1.72	0.63	0.56	0.4	0.01	-0.01	-0.1	-0.2	-0.59	-0.69	-1.38
PF00654	Voltage_CLC	Family	IPR001807	7	115	12	16	5	0	0	0	0	0	0	0.01	0.13	0	0	0.38	0.1	0.39	-	-1.09	-1.63	-1.99	-1.98	-2.05	-2.21	-1.9	0.6	-2.71	-2.82	1.09	-0.26	0.33
PF00656	Peptidase_C14	Domain	-	2	2	1	2	1	0	0	1	0	0	0	0	0	0	0	0	0	0	-	1.52	0.98	1.72	0.63	0.56	0.4	0.01	-0.01	-0.1	-0.2	-0.59	-0.69	-1.38
PF00664	ABC_membrane	Family	IPR011527	10	251	12.5	30	12	0.16	0	0	0.11	0.04	0.01	0.11	0.08	0.09	0.09	0.11	0.08	0.11	-	2.39	-2.04	-3.1	1.14	0.18	-1.53	0.48	0.21	0.19	0.1	-0.14	-0.48	-0.85
PF00667	FAD_binding_1	Domain	IPR003097	2	6	3	3	5	0	0	0	0	0.12	0.19	0.12	0	0	0	0.19	0	0.38	-	0.86	0.32	-0.04	-0.03	1	1.12	0.45	-0.67	-0.76	-0.86	0.13	-1.35	-0.09
PF00675	Peptidase_M16	Family	IPR011765	3	7	2	3	2	0	0	0	0	0	0	0	0	0	0	0	0.25	0.75	-	1.19	0.64	0.28	0.29	0.23	0.06	-0.32	-0.34	-0.44	-0.54	-0.93	0.07	0.23
PF00676	E1_dh	Family	IPR001017	4	61	12	6	2	0	0	0	0	0.03	0	0	0	0	0	0	0	0.97	-	0.36	-0.18	-0.55	-0.53	0.09	-0.77	-1.15	-1.17	-1.26	-1.37	-1.76	-1.85	1.02
PF00679	EFG_C	Domain	IPR000640	1	1	1	1	0	-	-	-	-	-	-	-	-	-	-	-	-	-	-	-	-	-	-	-	-	-	-	-	-	-	-	-
PF00681	Plectin	Repeat	IPR001101	2	2	1	2	3	0	0	0	0	0	0	0	0	0.33	0	0.33	0	0.33	-	1.46	0.92	0.55	0.56	0.5	0.33	-0.05	-0.07	0.53	-0.27	0.03	-0.76	-0.75
PF00682	HMGL-like	Domain	IPR000891	2	26	13	2	0	-	-	-	-	-	-	-	-	-	-	-	-	-	-	-	-	-	-	-	-	-	-	-	-	-	-	-
PF00683	TB	Family	IPR017878	3	224	1	12	5	0	0	0	0	0	0	0	0	0.33	0.33	0.01	0.33	0	-	-2.25	-2.79	-3.16	-3.15	-3.21	-3.38	-3.76	-3.78	1.48	1.37	-2.17	0.89	-4.46
PF00685	Sulfotransfer_1	Domain	IPR000863	4	66	7.5	4	4	0	0	0	0	0	0	0	0	0.31	0	0.07	0.3	0.32	-	-0.94	-1.49	-1.85	-1.84	-1.91	-2.07	-2.45	-2.47	1.38	-2.67	-0.58	0.75	0.15
PF00686	CBM_20	Family	IPR002044	1	9	9	2	1	0	0	0	0	0	0	0	0	0	0	0	0	1	-	1.14	0.6	0.23	0.25	0.18	0.01	-0.37	-0.39	-0.48	-0.59	-0.98	-1.07	0.54
PF00688	TGFb_propeptide	Family	IPR001111	7	25	3	13	9	0	0	0.06	0.06	0.03	0	0.03	0	0.11	0.06	0.4	0.14	0.11	-	0.36	-0.18	0.55	0.56	0.09	-0.77	-0.46	-1.17	0.35	-0.27	0.95	-0.06	-0.93
PF00689	Cation_ATPase_C	Family	IPR006068	6	54	5.5	11	8	0	0.11	0.04	0	0	0	0	0.04	0.17	0.07	0.01	0.11	0.45	-	-0.32	1.44	0.16	-1.22	-1.28	-1.45	-1.83	-0.47	0.76	-0.1	-1.75	-0.23	0.42
PF00690	Cation_ATPase_N	Domain	IPR004014	4	10	3	9	6	0	0.08	0	0	0	0	0.08	0.08	0.25	0	0	0.08	0.42	-	1.01	1.16	0.11	0.12	0.05	-0.11	0.2	0.18	0.77	-0.72	-1.11	-0.51	-0.09
PF00694	Aconitase_C	Domain	IPR000573	1	4	4	2	2	0	0	0	0	0	0	0	0	0	0	0	0.5	0.5	-	1.19	0.64	0.28	0.29	0.23	0.06	-0.32	-0.34	-0.44	-0.54	-0.93	0.58	-0.1
PF00696	AA_kinase	Family	IPR001048	1	12	12	4	3	0	0	0	0	0	0	0	0	0.36	0	0	0.44	0.2	-	0.59	0.05	-0.31	-0.3	-0.37	-0.53	-0.92	-0.94	1.27	-1.13	-1.52	0.86	-0.51
PF00701	DHDPS	Domain	IPR002220	1	13	13	1	1	0	0	0	0	0	0	0	1	0	0	0	0	0	-	0.97	0.43	0.07	0.08	0.01	-0.15	-0.54	2.08	-0.65	-0.76	-1.14	-1.24	-1.93
PF00702	Hydrolase	Domain	-	6	110	6	10	7	0	0	0.03	0	0	0	0	0.25	0.1	0	0.01	0.26	0.35	-	-1.49	-1.33	-0.09	-2.38	-2.45	-2.61	-3	1.29	0.26	-3.21	-2.22	0.64	0.24
PF00703	Glyco_hydro_2	Domain	IPR006102	1	6	6	2	2	0	0	0	0	0	0	0	0	0	0	0.5	0.5	0	-	1.1	0.55	0.19	0.2	0.13	-0.03	-0.41	-0.43	-0.53	-0.63	0.77	0.67	-1.8
PF00709	Adenylsucc_synt	Domain	IPR001114	1	2	2	1	2	0	0	0	0	0	0	0	0	0	0	0.5	0	0.5	-	1.4	0.86	0.49	0.5	0.44	0.27	-0.11	-0.13	-0.23	-0.33	0.38	-0.82	-0.4
PF00719	Pyrophosphatase	Domain	IPR008162	1	7	7	2	0	-	-	-	-	-	-	-	-	-	-	-	-	-	2.50107e-239	-	-	-	-	-	-	-	-	-	-	-	-	-
PF00723	Glyco_hydro_15	Domain	IPR011613	3	22	2	3	3	0	0	0	0.46	0	0	0.46	0	0	0	0.07	0	0	3.24729e-213	0.24	-0.3	-0.66	2.34	-0.72	-0.88	1.73	-1.29	-1.38	-1.49	-0.49	-1.97	-2.66
PF00725	3HCDH	Domain	IPR006108	2	4	2	3	6	0	0	0	0.06	0	0	0.22	0	0	0.17	0.17	0.17	0.22	2.19986e-67	0.8	0.26	-0.11	0.6	-0.16	-0.33	0.9	-0.73	-0.83	0.46	0.07	-0.03	-0.49
PF00728	Glyco_hydro_20	Domain	IPR015883	2	65	32.5	6	2	0	0	0	0	0	0	0	0	0	0	0	0.5	0.5	1.60933e-65	-0.72	-1.26	-1.62	-1.61	-1.68	-1.84	-2.23	-2.25	-2.34	-2.45	-2.84	1.24	0.56
PF00730	HhH-GPD	Domain	IPR003265	1	12	12	5	2	0	0	0	0.92	0	0	0	0	0.08	0	0	0	0	8.69773e-65	0.97	0.43	0.07	2.64	0.01	-0.15	-0.54	-0.56	0.04	-0.76	-1.14	-1.24	-1.93
PF00733	Asn_synthase	Domain	IPR001962	1	11	11	1	1	0	0	0	0	0	0	0	0	0	0	0	0	1	-	1.05	0.51	0.15	0.16	0.09	-0.07	-0.46	-0.48	-0.57	-0.67	-1.06	-1.16	0.64
PF00735	Septin	Domain	IPR030379	1	2	2	1	1	0	0	0	0	1	0	0	0	0	0	0	0	0	5.84709e-53	1.52	0.98	0.62	0.63	1.66	0.4	0.01	-0.01	-0.1	-0.2	-0.59	-0.69	-1.38
PF00743	FMO-like	Family	IPR020946	1	11	11	2	0	-	-	-	-	-	-	-	-	-	-	-	-	-	-	-	-	-	-	-	-	-	-	-	-	-	-	-
PF00749	tRNA-synt_1c	Domain	IPR020058	2	14	7	4	1	0	0	0	0	0	0	0	0	0	0	0	0	1	1.22947e-45	0.94	0.39	0.03	0.04	-0.03	-0.19	-0.57	-0.59	-0.69	-0.79	-1.18	-1.28	0.74
PF00750	tRNA-synt_1d	Family	IPR035684	2	8	4	4	1	0	0	0	0	0	0	0	0	0	0	0	0	1	8.41685e-43	1.19	0.64	0.28	0.29	0.23	0.06	-0.32	-0.34	-0.44	-0.54	-0.93	-1.03	0.49
PF00751	DM	Family	IPR001275	1	1	1	1	4	0	0	0	0	0.25	0	0.25	0	0	0.25	0.25	0	0	1.34345e-37	1.4	0.86	0.49	0.5	1.13	0.27	0.58	-0.13	-0.23	0.36	-0.03	-0.82	-1.5
PF00752	XPG_N	Family	IPR006085	1	2	2	1	4	0	0.25	0	0	0	0	0	0	0.25	0	0	0.25	0.25	9.29128e-31	1.19	1.74	0.28	0.29	0.23	0.06	-0.32	-0.34	0.66	-0.54	-0.93	0.07	-0.61
PF00753	Lactamase_B	Domain	IPR001279	1	11	11	1	0	-	-	-	-	-	-	-	-	-	-	-	-	-	3.66895e-24	-	-	-	-	-	-	-	-	-	-	-	-	-
PF00754	F5_F8_type_C	Domain	IPR000421	5	167	3	9	5	0	0	0	0	0	0.5	0	0	0	0	0.01	0.24	0.25	2.18558e-19	-0.53	-1.76	-2.13	-2.11	-2.18	2.36	-2.73	-2.75	-2.84	-2.95	-2.24	0.56	-0.11
PF00755	Carn_acyltransf	Family	IPR039551	3	58	18	9	4	0.02	0	0	0	0	0	0	0	0	0	0.51	0.2	0.27	7.89687e-15	0.71	-0.53	-0.89	-0.88	-0.95	-1.11	-1.5	-1.52	-1.61	-1.72	1.26	0.28	-0.11
PF00757	Furin-like	Domain	IPR006211	4	15	3	10	5	0.04	0	0	0.33	0	0	0.33	0	0.19	0	0	0	0.11	1.11096e-14	1.24	0	-0.36	1.95	-0.42	-0.58	1.34	-0.99	0.71	-1.19	-1.58	-1.67	-0.97
PF00758	EPO_TPO	Domain	IPR001323	2	2	1	2	0	-	-	-	-	-	-	-	-	-	-	-	-	-	8.26955e-13	-	-	-	-	-	-	-	-	-	-	-	-	-
PF00762	Ferrochelatase	Domain	IPR001015	1	22	22	1	3	0	0	0	0.33	0	0	0.33	0	0.33	0	0	0	0	1.35454e-12	-0.14	-0.68	-1.04	2.1	-1.1	-1.26	1.49	-1.67	1.37	-1.87	-2.26	-2.35	-3.04
PF00763	THF_DHG_CYH	Domain	IPR020630	1	2	2	1	0	-	-	-	-	-	-	-	-	-	-	-	-	-	8.24446e-09	-	-	-	-	-	-	-	-	-	-	-	-	-
PF00764	Arginosuc_synth	Family	IPR001518	1	92	92	2	0	-	-	-	-	-	-	-	-	-	-	-	-	-	1.59885e-07	-	-	-	-	-	-	-	-	-	-	-	-	-
PF00766	ETF_alpha	Domain	IPR014731	1	1	1	1	2	0	0	0	0	0	0	0	0	0	0.5	0.5	0	0	2.25148e-07	1.52	0.98	0.62	0.63	0.56	0.4	0.01	-0.01	-0.1	0.49	0.1	-0.69	-1.38
PF00769	ERM	Coiled-coil	IPR011259	3	12	1	3	3	0	0.48	0.04	0	0	0	0	0	0	0	0	0	0.48	-	0.65	2.59	0.43	-0.25	-0.31	-0.48	-0.86	-0.88	-0.98	-1.08	-1.47	-1.57	0.23
PF00773	RNB	Domain	IPR001900	2	2	1	3	6	0	0	0.14	0	0	0.14	0	0.29	0	0.14	0.14	0	0.14	1.07662e-05	1.24	0.69	1.02	0.34	0.27	0.8	-0.27	0.8	-0.39	0.2	-0.19	-0.98	-0.97
PF00777	Glyco_transf_29	Family	IPR001675	2	6	3	3	2	0	0	0	0	0	0	0	0	0.4	0	0	0	0.6	-	1.1	0.55	0.19	0.2	0.13	-0.03	-0.41	-0.43	1.08	-0.63	-1.02	-1.12	0.14
PF00779	BTK	Motif	IPR001562	1	2	2	1	2	0	0	0.5	0	0	0.5	0	0	0	0	0	0	0	-	1.4	0.86	1.59	0.5	0.44	1.37	-0.11	-0.13	-0.23	-0.33	-0.72	-0.82	-1.5
PF00781	DAGK_cat	Family	IPR001206	1	1	1	2	3	0	0	0.33	0	0	0.33	0	0.33	0	0	0	0	0	-	1.46	0.92	1.25	0.56	0.5	1.03	-0.05	0.62	-0.17	-0.27	-0.66	-0.76	-1.44
PF00782	DSPc	Domain	-	4	77	7.5	20	7	0	0.08	0.03	0	0.19	0.03	0.11	0	0	0	0.03	0	0.54	-	0.32	1.16	0.11	-0.58	1.44	-0.11	0.42	-1.21	-1.31	-1.41	-1.11	-1.89	0.46
PF00784	MyTH4	Family	IPR000857	2	17	8.5	8	3	0	0.39	0	0	0	0	0	0	0	0	0	0.22	0.39	-	0.24	2.53	-0.66	-0.65	-0.72	-0.88	-1.27	-1.29	-1.38	-1.49	-1.88	0.33	0.18
PF00786	PBD	Domain	IPR000095	1	2	2	3	3	0	0	0.4	0	0	0.4	0	0	0.2	0	0	0	0	-	1.34	0.8	1.53	0.45	0.38	1.31	-0.17	-0.19	0.41	-0.39	-0.78	-0.87	-1.56
PF00787	PX	Domain	IPR001683	4	6	1.5	4	7	0.15	0	0.15	0.15	0	0.15	0	0	0.15	0	0.15	0.1	0	-	2.12	0.19	1.21	1.23	-0.23	1	-0.77	-0.8	0.5	-0.99	0	-0.38	-2.16
PF00792	PI3K_C2	Domain	IPR002420	2	7	3.5	4	3	0	0	0.33	0.33	0	0.33	0	0	0	0	0	0	0	-	1.46	0.92	1.25	1.26	0.5	1.03	-0.05	-0.07	-0.17	-0.27	-0.66	-0.76	-1.44
PF00795	CN_hydrolase	Family	IPR003010	3	11	3	3	6	0	0.09	0	0	0.09	0	0	0.09	0.14	0.09	0	0	0.5	-	0.68	1.23	-0.23	-0.22	0.81	-0.45	-0.83	0.24	0.44	0.05	-1.44	-1.54	0.26
PF00801	PKD	Domain	IPR000601	1	19	19	4	2	0	0	0	0	0.49	0	0	0.51	0	0	0	0	0	-	0.32	-0.22	-0.59	-0.58	2.3	-0.81	-1.19	1.78	-1.31	-1.41	-1.8	-1.89	-2.58
PF00804	Syntaxin	Domain	IPR006011	2	6	3	3	2	0	0	0.2	0	0	0	0	0	0	0	0	0	0.8	-	1.34	0.8	1.13	0.45	0.38	0.22	-0.17	-0.19	-0.28	-0.39	-0.78	-0.87	0.05
PF00806	PUF	Repeat	IPR001313	1	3	3	1	1	0	0	0	0	0	0	0	0	0	0	0	0	1	-	1.46	0.92	0.55	0.56	0.5	0.33	-0.05	-0.07	-0.17	-0.27	-0.66	-0.76	-0.05
PF00809	Pterin_bind	Domain	IPR000489	1	1	1	1	3	0	0	0	0	0	0.33	0	0.33	0	0	0	0	0.33	-	1.46	0.92	0.55	0.56	0.5	1.03	-0.05	0.62	-0.17	-0.27	-0.66	-0.76	-0.75
PF00810	ER_lumen_recept	Family	IPR000133	1	1	1	1	1	0	0	0	0	0	0	0	0	0	0	1	0	0	-	1.59	1.05	0.69	0.7	0.63	0.47	0.08	0.06	-0.03	-0.14	0.17	-0.62	-1.31
PF00812	Ephrin	Domain	IPR001799	1	21	21	1	2	0	0	0	0	0	0	0	0	0	0	0.5	0	0.5	-	0.22	-0.32	-0.68	-0.67	-0.74	-0.9	-1.29	-1.31	-1.4	-1.5	1.2	-1.99	0.42
PF00814	TsaD	Family	IPR000905	1	13	13	1	2	0	0	0	0	0	0	0	0.5	0	0	0	0	0.5	-	0.57	0.03	-0.34	-0.33	-0.39	-0.56	-0.94	1.68	-1.06	-1.16	-1.55	-1.65	0.31
PF00817	IMS	Family	IPR001126	1	4	4	1	3	0	0	0	0	0	0	0	0	0.33	0	0	0.33	0.33	-	1.01	0.47	0.11	0.12	0.05	-0.11	-0.5	-0.52	1	-0.72	-1.11	0.41	-0.28
PF00822	PMP22_Claudin	Family	IPR004031	10	78	2	19	6	0	0.09	0	0	0.01	0	0	0.31	0.01	0	0	0.08	0.49	-	-0.49	1.27	-1.39	-1.38	-0.76	-1.61	-2	1.45	-1.42	-2.22	-2.61	-0.5	0.53
PF00827	Ribosomal_L15e	Family	IPR000439	1	1	1	1	1	0	0	0	0	0	1	0	0	0	0	0	0	0	0.112808	1.59	1.05	0.69	0.7	0.63	1.16	0.08	0.06	-0.03	-0.14	-0.53	-0.62	-1.31
PF00833	Ribosomal_S17e	Family	IPR001210	1	1	1	1	1	0	0	0	0	0	1	0	0	0	0	0	0	0	-	1.59	1.05	0.69	0.7	0.63	1.16	0.08	0.06	-0.03	-0.14	-0.53	-0.62	-1.31
PF00849	PseudoU_synth_2	Family	IPR006145	1	2	2	1	0	-	-	-	-	-	-	-	-	-	-	-	-	-	-	-	-	-	-	-	-	-	-	-	-	-	-	-
PF00850	Hist_deacetyl	Domain	IPR023801	3	22	2	3	2	0	0	0	0	0	0	0	0	0	0	0.46	0	0.54	-	0.36	-0.18	-0.55	-0.53	-0.6	-0.77	-1.15	-1.17	-1.26	-1.37	1.08	-1.85	0.46
PF00853	Runt	Domain	IPR013524	2	43	21.5	2	2	0	0	0	0	0	0.05	0	0	0	0	0.95	0	0	-	0.21	-0.34	-0.7	-0.69	-0.76	0.18	-1.3	-1.32	-1.42	-1.52	1.83	-2.01	-2.69
PF00855	PWWP	Domain	IPR000313	3	13	5	6	7	0	0	0.04	0	0.09	0	0	0.09	0	0.09	0.09	0.26	0.35	-	0.65	0.11	0.43	-0.25	0.79	-0.48	-0.86	0.22	-0.98	0.02	-0.37	0.38	-0.05
PF00856	SET	Family	IPR001214	7	35	3	8	6	0	0	0	0	0.09	0	0	0.09	0	0.1	0.09	0.25	0.37	-	-0.37	-0.92	-1.28	-1.27	0.86	-1.5	-1.88	0.29	-2	0.2	-0.29	0.55	0.22
PF00858	ASC	Family	IPR001873	3	12	4	6	3	0.54	0	0	0	0	0	0	0.31	0	0.15	0	0	0	-	3.05	0.43	0.07	0.08	0.01	-0.15	-0.54	1.05	-0.65	0.34	-1.14	-1.24	-1.93
PF00864	P2X_receptor	Family	-	1	2	2	1	2	0	0.5	0	0	0	0	0	0	0	0	0	0	0.5	-	1.4	1.95	0.49	0.5	0.44	0.27	-0.11	-0.13	-0.23	-0.33	-0.72	-0.82	-0.4
PF00867	XPG_I	Family	IPR006086	1	1	1	1	4	0	0.25	0	0	0	0	0	0	0.25	0	0	0.25	0.25	1.26404	1.4	1.55	0.49	0.5	0.44	0.27	-0.11	-0.13	0.47	-0.33	-0.72	-0.12	-0.81
PF00868	Transglut_N	Domain	IPR001102	5	19	2	5	4	0	0	0	0	0	0.15	0	0	0.75	0	0	0.05	0.05	-	0.74	0.19	-0.17	-0.16	-0.23	1	-0.77	-0.8	1.88	-0.99	-1.38	-0.79	-1.47
PF00870	P53	Domain	IPR011615	2	126	63	27	11	0	0	0	0.01	0.1	0	0.02	0.11	0.12	0.02	0.15	0.12	0.35	-	-1.19	-1.74	-1.41	-0.99	0.98	-1.63	-1.09	0.45	0.44	-1.31	0.21	-0.15	0.22
PF00881	Nitroreductase	Domain	IPR029479	1	2	2	1	1	0	0	0	0	0	0	1	0	0	0	0	0	0	-	1.52	0.98	0.62	0.63	0.56	0.4	1.11	-0.01	-0.1	-0.2	-0.59	-0.69	-1.38
PF00884	Sulfatase	Family	IPR000917	9	423	41	11	6	0	0	0	0	0	0	0	0	0.11	0.1	0.26	0.33	0.2	-	-2.93	-2.37	-3.84	-3.83	-3.89	-4.06	-4.44	-4.46	0.36	0.22	0.77	0.89	-0.28
PF00888	Cullin	Family	IPR001373	3	10	3	7	5	0	0	0	0.08	0	0	0	0.33	0	0.25	0.17	0	0.17	-	1.01	0.47	0.11	0.81	0.05	-0.11	-0.5	1.09	-0.61	0.67	-0.01	-1.2	-0.79
PF00889	EF_TS	Family	IPR014039	1	1	1	1	0	-	-	-	-	-	-	-	-	-	-	-	-	-	-	-	-	-	-	-	-	-	-	-	-	-	-	-
PF00890	FAD_binding_2	Family	IPR003953	1	4	4	5	5	0	0	0	0	0	0	0.29	0.14	0	0	0.14	0.14	0.29	-	1.24	0.69	0.33	0.34	0.27	0.11	0.82	0.4	-0.39	-0.49	-0.19	-0.29	-0.56
PF00895	ATP-synt_8	Family	IPR001421	1	1	1	1	0	-	-	-	-	-	-	-	-	-	-	-	-	-	-	-	-	-	-	-	-	-	-	-	-	-	-	-
PF00899	ThiF	Domain	IPR000594	2	9	4.5	3	3	0	0	0	0	0	0	0	0	0	0	0.23	0.08	0.69	-	0.97	0.43	0.07	0.08	0.01	-0.15	-0.54	-0.56	-0.65	-0.76	0.24	-0.55	0.38
PF00903	Glyoxalase	Domain	IPR004360	1	2	2	1	0	-	-	-	-	-	-	-	-	-	-	-	-	-	3.23074e-197	-	-	-	-	-	-	-	-	-	-	-	-	-
PF00907	T-box	Domain	IPR001699	11	40	2	19	8	0	0.03	0.03	0	0.07	0	0.08	0.05	0	0.23	0.37	0	0.13	3.19321e-173	-0.06	0.5	0.13	-0.95	0.59	-1.18	0.22	-0.2	-1.68	0.92	0.96	-2.27	-0.76
PF00909	Ammonium_transp	Family	IPR024041	1	7	7	2	1	0	0	0	0	0	1	0	0	0	0	0	0	0	3.35128e-151	1.24	0.69	0.33	0.34	0.27	2.19	-0.27	-0.29	-0.39	-0.49	-0.88	-0.98	-1.66
PF00916	Sulfate_transp	Family	IPR011547	5	87	9	13	5	0	0.32	0	0.08	0	0	0.21	0	0	0	0.05	0	0.34	1.25521e-143	-1.08	2.51	-1.98	0.8	-2.04	-2.2	1.13	-2.61	-2.7	-2.81	-0.89	-3.29	0.2
PF00917	MATH	Domain	IPR002083	2	18	9	4	1	0	0	0	0	1	0	0	0	0	0	0	0	0	5.36019e-97	1.05	0.51	0.15	0.16	2.58	-0.07	-0.46	-0.48	-0.57	-0.67	-1.06	-1.16	-1.85
PF00923	TAL_FSA	Domain	IPR001585	1	2	2	1	0	-	-	-	-	-	-	-	-	-	-	-	-	-	1.4677e-93	-	-	-	-	-	-	-	-	-	-	-	-	-
PF00927	Transglut_C	Domain	IPR008958	3	20	7	3	4	0	0	0	0	0	0.5	0	0	0.32	0	0	0.09	0.09	1.32605e-83	0.68	0.13	-0.23	-0.22	-0.29	2.04	-0.83	-0.85	1.13	-1.05	-1.44	-0.44	-1.12
PF00928	Adap_comp_sub	Family	IPR028565	2	3	1.5	4	1	0	0	0	0	0	0	0	0	0	0	0	0	1	2.44339e-76	1.52	0.98	0.62	0.63	0.56	0.4	0.01	-0.01	-0.1	-0.2	-0.59	-0.69	-0.28
PF00930	DPPIV_N	Family	IPR002469	1	1	1	1	1	0	0	0	0	0	0	0	0	0	0	0	0	1	1.78362e-69	1.59	1.05	0.69	0.7	0.63	0.47	0.08	0.06	-0.03	-0.14	-0.53	-0.62	-0.61
PF00932	LTD	Domain	IPR001322	1	58	58	12	4	0	0	0	0	0	0	0	0	0.06	0.27	0.35	0	0.32	3.53378e-59	-0.81	-1.35	-1.71	-1.7	-1.77	-1.93	-2.32	-2.34	-0.13	1.13	0.99	-3.02	0.12
PF00939	Na_sulph_symp	Family	IPR001898	2	9	4.5	2	1	0	0	0	0	0	0	0	0	0	0	0	0	1	1.5052e-58	1.24	0.69	0.33	0.34	0.27	0.11	-0.27	-0.29	-0.39	-0.49	-0.88	-0.98	0.42
PF00953	Glycos_transf_4	Family	IPR000715	1	15	15	3	2	0	0	0	0	0	0	0	0	0	0	0	0.32	0.68	5.48779e-58	0.77	0.22	-0.14	-0.13	-0.2	-0.36	-0.74	-0.76	-0.86	-0.96	-1.35	0.5	0.51
PF00955	HCO3_cotransp	Family	IPR011531	3	69	26	10	6	0	0.01	0	0	0	0.32	0	0.16	0.25	0	0	0.25	0.01	2.97457e-57	-0.52	-0.37	-1.43	-1.42	-1.48	1.88	-2.03	0.78	1.15	-2.25	-2.64	0.56	-2.73
PF00956	NAP	Family	IPR002164	1	2	2	1	1	0	0	0	0	0	0	0	0	0	0	0	0	1	8.78927e-56	1.52	0.98	0.62	0.63	0.56	0.4	0.01	-0.01	-0.1	-0.2	-0.59	-0.69	-0.28
PF00957	Synaptobrevin	Family	IPR001388	2	4	2	2	2	0	0	0	0	0	0	0	0	0	0	0	0.5	0.5	4.26906e-53	1.52	0.98	0.62	0.63	0.56	0.4	0.01	-0.01	-0.1	-0.2	-0.59	0	-0.68
PF00962	A_deaminase	Domain	IPR001365	5	58	9	8	5	0	0	0.62	0	0	0	0	0	0.03	0.13	0.17	0	0.04	-	-0.17	-0.72	2.7	-1.07	-1.14	-1.3	-1.69	-1.71	-0.7	0.4	0.27	-2.39	-1.69
PF00965	TIMP	Domain	IPR001820	1	5	5	1	2	0	0	0	0	0	0	0	0	0	0	0	0.5	0.5	9.85673e-40	1.1	0.55	0.19	0.2	0.13	-0.03	-0.41	-0.43	-0.53	-0.63	-1.02	0.67	-0.01
PF00970	FAD_binding_6	Domain	IPR008333	1	7	7	2	1	0	0	0	0	0	1	0	0	0	0	0	0	0	-	1.24	0.69	0.33	0.34	0.27	2.19	-0.27	-0.29	-0.39	-0.49	-0.88	-0.98	-1.66
PF00988	CPSase_sm_chain	Domain	IPR002474	2	15	7.5	2	1	0	0	0	0	0	0	0	0	0	0	0	0	1	1.05986e-25	1.59	1.05	0.69	0.7	0.63	0.47	0.08	0.06	-0.03	-0.14	-0.53	-0.62	-0.61
PF00992	Troponin	Family	IPR001978	3	43	17	13	3	0	0	0	0	0	0	0	0	0	0.44	0.46	0	0.1	-	-0.43	-0.97	-1.34	-1.33	-1.39	-1.56	-1.94	-1.96	-2.06	1.58	1.23	-2.65	-1.03
PF00994	MoCF_biosynth	Domain	IPR001453	1	1	1	1	2	0	0	0	0	0	0	0	0	0	0	0	0.5	0.5	5.12614e-10	1.52	0.98	0.62	0.63	0.56	0.4	0.01	-0.01	-0.1	-0.2	-0.59	0	-0.68
PF00995	Sec1	Family	IPR001619	5	47	2	11	9	0.02	0	0.14	0	0.03	0.03	0	0.03	0.03	0	0.02	0.02	0.67	-	0.66	-0.57	1.26	-0.93	0.11	-0.06	-1.54	-0.46	-0.56	-1.76	-1.46	-1.55	0.76
PF00996	GDI	Family	IPR018203	2	4	2	2	3	0	0	0	0	0	0	0	0	0	0.25	0	0.25	0.5	3.12539e-33	1.19	0.64	0.28	0.29	0.23	0.06	-0.32	-0.34	-0.44	0.56	-0.93	0.07	-0.1
PF00999	Na_H_Exchanger	Family	IPR006153	5	10	2	5	4	0	0.09	0	0.36	0	0	0	0	0	0	0	0.09	0.45	-	1.05	1.2	0.15	1.77	0.09	-0.07	-0.46	-0.48	-0.57	-0.67	-1.06	-0.47	-0.05
PF01000	RNA_pol_A_bac	Domain	IPR011262	1	8	8	2	6	0	0.07	0	0	0.27	0	0.27	0	0	0	0.07	0.07	0.27	-	0.47	1.03	-0.44	-0.42	1.71	-0.66	1.16	-1.06	-1.15	-1.26	-0.55	-0.65	-0.23
PF01007	IRK	Domain	IPR040445	8	64	6	17	9	0	0.07	0	0.17	0	0	0.2	0.13	0.04	0.11	0.1	0.03	0.17	-	-0.75	1.01	-1.66	1.49	-1.71	-1.88	1.03	0.61	-0.58	0.23	-0.23	-1.36	-0.47
PF01008	IF-2B	Family	IPR000649	3	23	6	3	3	0	0	0	0	0.04	0	0.04	0	0	0	0	0	0.92	3.35966e-22	0.59	0.05	-0.31	-0.3	0.33	-0.53	-0.22	-0.94	-1.03	-1.13	-1.52	-1.62	0.87
PF01012	ETF	Domain	IPR014730	2	4	2	1	2	0	0	0	0	0	0	0	0	0	0.5	0.5	0	0	4.30464e-20	1.19	0.64	0.28	0.29	0.23	0.06	-0.32	-0.34	-0.44	1.07	0.68	-1.03	-1.71
PF01017	STAT_alpha	Family	IPR013800	3	22	2	5	5	0	0	0.25	0.24	0	0	0.25	0	0.24	0	0	0	0.03	1.26069e-12	-0.26	-0.8	1.83	1.79	-1.22	-1.38	1.23	-1.79	1.06	-1.99	-2.38	-2.47	-2.06
PF01030	Recep_L_domain	Repeat	IPR000494	3	23	2	6	4	0	0	0.02	0.34	0	0	0.36	0	0.28	0	0	0	0	1.52775e-11	-0.03	-0.57	-0.24	2.12	-0.99	-1.16	1.55	-1.56	1.18	-1.76	-2.15	-2.25	-2.93
PF01031	Dynamin_M	Family	IPR000375	3	25	8	9	3	0	0	0	0	0	0	0	0	0	0	0.21	0.04	0.75	1.19438e-10	0.52	-0.02	-0.39	-0.38	-0.44	-0.61	-0.99	-1.01	-1.11	-1.21	0.35	-1	0.71
PF01033	Somatomedin_B	Family	IPR001212	1	7	7	3	2	0	0	0	0	0	0	0	0	0	0.6	0.4	0	0	1.13797e-08	1.34	0.8	0.43	0.45	0.38	0.22	-0.17	-0.19	-0.28	1	0.32	-0.87	-1.56
PF01039	Carboxyl_trans	Family	IPR034733	2	86	43	2	0	-	-	-	-	-	-	-	-	-	-	-	-	-	1.84678e-07	-	-	-	-	-	-	-	-	-	-	-	-	-
PF01040	UbiA	Family	IPR000537	3	38	13	5	3	0	0	0	0	0	0	0	0	0.33	0	0	0.44	0.23	2.17105e-07	-0.02	-0.56	-0.92	-0.91	-0.98	-1.14	-1.53	-1.55	1.35	-1.75	-2.14	1.03	-0.28
PF01044	Vinculin	Family	IPR006077	3	8	3	4	4	0	0	0	0	0	0	0	0	0	0.24	0.24	0.24	0.29	-	0.83	0.29	-0.08	-0.06	-0.13	-0.3	-0.68	-0.7	-0.79	0.71	0.32	0.23	-0.28
PF01048	PNP_UDP_1	Domain	IPR000845	1	6	6	1	1	0	0	1	0	0	0	0	0	0	0	0	0	0	5.75152e-05	1.29	0.74	2.33	0.39	0.33	0.16	-0.22	-0.24	-0.34	-0.44	-0.83	-0.93	-1.61
PF01049	Cadherin_C	Family	IPR000233	1	1	1	1	2	0	0	0	0	0	0	0	0	0	0.5	0	0	0.5	-	1.52	0.98	0.62	0.63	0.56	0.4	0.01	-0.01	-0.1	0.49	-0.59	-0.69	-0.68
PF01053	Cys_Met_Meta_PP	Domain	IPR000277	1	2	2	1	0	-	-	-	-	-	-	-	-	-	-	-	-	-	-	-	-	-	-	-	-	-	-	-	-	-	-	-
PF01055	Glyco_hydro_31	Family	IPR000322	4	112	5.5	5	7	0	0	0	0.04	0.01	0	0.01	0.01	0	0.46	0.46	0	0	-	-1.2	-1.74	-2.11	0.21	-1.07	-2.33	-1.61	-1.63	-2.83	1.68	1.29	-3.42	-3.41
PF01056	Myc_N	Family	IPR012682	1	1	1	4	3	0	0	0	0.33	0	0	0.33	0	0	0	0	0	0.33	-	1.46	0.92	0.55	1.26	0.5	0.33	0.64	-0.07	-0.17	-0.27	-0.66	-0.76	-0.75
PF01058	Oxidored_q6	Family	IPR006137	1	3	3	1	0	-	-	-	-	-	-	-	-	-	-	-	-	-	-	-	-	-	-	-	-	-	-	-	-	-	-	-
PF01059	Oxidored_q5_N	Family	IPR000260	1	1	1	1	5	0	0.2	0	0	0	0	0	0	0	0.2	0.2	0.2	0.2	-	1.34	1.49	0.43	0.45	0.38	0.22	-0.17	-0.19	-0.28	0.31	-0.08	-0.18	-0.86
PF01061	ABC2_membrane	Family	IPR013525	2	13	6.5	2	0	-	-	-	-	-	-	-	-	-	-	-	-	-	-	-	-	-	-	-	-	-	-	-	-	-	-	-
PF01062	Bestrophin	Family	IPR021134	1	117	117	7	2	0	0	0	0	0	0	0	0	0	0	0	0.5	0.5	-	-1.28	-1.82	-2.18	-2.17	-2.24	-2.4	-2.79	-2.81	-2.9	-3.01	-3.4	1.28	0.59
PF01063	Aminotran_4	Domain	IPR001544	1	1	1	1	0	-	-	-	-	-	-	-	-	-	-	-	-	-	-	-	-	-	-	-	-	-	-	-	-	-	-	-
PF01064	Activin_recp	Domain	IPR000472	4	55	6	7	4	0	0	0	0.06	0	0	0	0.42	0	0.49	0.02	0	0	-	-0.33	-0.88	-1.24	0.56	-1.29	-1.46	-1.84	1.72	-1.96	1.68	-1.35	-2.55	-3.23
PF01066	CDP-OH_P_transf	Family	IPR000462	1	1	1	1	1	0	0	0	0	0	0	0	0	0	0	0	0	1	-	1.59	1.05	0.69	0.7	0.63	0.47	0.08	0.06	-0.03	-0.14	-0.53	-0.62	-0.61
PF01067	Calpain_III	Domain	IPR022682	2	22	11	3	2	0	0	0	0	0	0	0	0	0	0	0.49	0	0.51	-	0.21	-0.34	-0.7	-0.69	-0.76	-0.92	-1.3	-1.32	-1.42	-1.52	1.18	-2.01	0.44
PF01068	DNA_ligase_A_M	Domain	IPR012310	1	5	5	1	1	0	0	1	0	0	0	0	0	0	0	0	0	0	-	1.34	0.8	2.23	0.45	0.38	0.22	-0.17	-0.19	-0.28	-0.39	-0.78	-0.87	-1.56
PF01073	3Beta_HSD	Family	IPR002225	3	35	5	3	7	0	0	0	0.03	0.35	0	0.38	0	0.06	0	0.06	0.06	0.06	-	-0.3	-0.84	-1.21	-0.1	2.1	-1.43	1.62	-1.83	-0.13	-2.03	-0.63	-0.72	-1.41
PF01074	Glyco_hydro_38N	Domain	IPR000602	1	18	18	1	3	0	0	0	0	0	0	0	0	0	0	0.33	0.33	0.33	-	0.03	-0.52	-0.88	-0.87	-0.93	-1.1	-1.48	-1.5	-1.6	-1.7	0.85	0.76	0.07
PF01079	Hint	Family	IPR001767	2	44	22	3	5	0	0	0	0	0.02	0	0.48	0	0	0.02	0.02	0	0.46	-	-0.42	-0.96	-1.33	-1.32	-0.29	-1.55	1.87	-1.95	-2.05	-1.05	-1.44	-2.64	0.44
PF01080	Presenilin	Family	IPR001108	2	127	63.5	8	4	0	0	0	0	0	0	0	0	0.14	0.02	0.02	0	0.82	-	-0.89	-1.43	-1.8	-1.79	-1.85	-2.02	-2.4	-2.42	0.62	-1.23	-1.62	-3.11	1.06
PF01082	Cu2_monooxygen	Domain	IPR000323	1	1	1	1	2	0	0	0	0	0	0	0	0	0	0	0	0.5	0.5	-	1.52	0.98	0.62	0.63	0.56	0.4	0.01	-0.01	-0.1	-0.2	-0.59	0	-0.68
PF01085	HH_signal	Domain	IPR000320	3	55	14	9	6	0	0	0	0.01	0.03	0	0.4	0	0	0.03	0.16	0	0.38	-	-0.5	-1.05	-1.41	-0.71	-0.08	-1.63	1.7	-2.03	-2.13	-0.85	0.21	-2.72	0.26
PF01087	GalP_UDP_transf	Domain	IPR005849	1	80	80	1	4	0	0	0	0	0.25	0	0.25	0.25	0	0	0	0.25	0	-	-1.58	-2.12	-2.48	-2.47	1.86	-2.7	1.31	1.29	-3.2	-3.31	-3.69	0.6	-4.48
PF01088	Peptidase_C12	Domain	IPR001578	2	4	2	3	2	0	0	0	0	0	0	0	0	0	0	0	0.4	0.6	-	1.34	0.8	0.43	0.45	0.38	0.22	-0.17	-0.19	-0.28	-0.39	-0.78	0.23	-0.17
PF01090	Ribosomal_S19e	Family	IPR001266	1	24	24	2	1	0	0	0	0	0	1	0	0	0	0	0	0	0	-	0.65	0.11	-0.26	-0.25	-0.31	2.7	-0.86	-0.88	-0.98	-1.08	-1.47	-1.57	-2.25
PF01094	ANF_receptor	Family	IPR001828	10	104	4.5	23	7	0.16	0	0	0	0	0	0.22	0	0.09	0	0.21	0.12	0.2	-	2.36	-1.74	-2.1	-2.09	-2.15	-2.32	1.19	-2.03	0.18	-2.92	0.49	-0.15	-0.31
PF01106	NifU	Family	IPR001075	1	4	4	1	1	0	0	0	0	0	0	0	0	0	0	0	0	1	-	1.4	0.86	0.49	0.5	0.44	0.27	-0.11	-0.13	-0.23	-0.33	-0.72	-0.82	0.11
PF01108	Tissue_fac	Family	IPR003961	3	14	4	4	2	0	0	0.6	0.4	0	0	0	0	0	0	0	0	0	1.51028e-111	1.1	0.55	2.14	1.81	0.13	-0.03	-0.41	-0.43	-0.53	-0.63	-1.02	-1.12	-1.8
PF01112	Asparaginase_2	Domain	IPR000246	2	15	7.5	2	2	0	0	0	0	0	0	0	0	0	0	0.5	0	0.5	1.07313e-98	0.52	-0.02	-0.39	-0.38	-0.44	-0.61	-0.99	-1.01	-1.11	-1.21	1.11	-1.7	0.33
PF01119	DNA_mis_repair	Family	IPR013507	2	25	12.5	7	3	0	0	0	0.64	0.18	0	0.18	0	0	0	0	0	0	7.51576e-86	0.4	-0.14	-0.5	2.6	1.39	-0.72	0.84	-1.13	-1.22	-1.33	-1.72	-1.81	-2.5
PF01120	Alpha_L_fucos	Domain	IPR000933	1	4	4	1	2	0	0	0	0	0	0	0	0	0	0.5	0.5	0	0	2.65289e-75	1.19	0.64	0.28	0.29	0.23	0.06	-0.32	-0.34	-0.44	1.07	0.68	-1.03	-1.71
PF01121	CoaE	Domain	IPR001977	1	1	1	1	1	0	0	0	0	0	0	0	0	0	0	0	0	1	5.63741e-60	1.59	1.05	0.69	0.7	0.63	0.47	0.08	0.06	-0.03	-0.14	-0.53	-0.62	-0.61
PF01122	Cobalamin_bind	Family	IPR002157	1	2	2	1	1	0	0	0	0	0	1	0	0	0	0	0	0	0	2.35565e-54	1.52	0.98	0.62	0.63	0.56	1.5	0.01	-0.01	-0.1	-0.2	-0.59	-0.69	-1.38
PF01127	Sdh_cyt	Family	IPR000701	1	5	5	3	3	0	0	0	0.33	0	0	0.33	0	0	0	0	0	0.33	4.58284e-44	1.01	0.47	0.11	1.73	0.05	-0.11	1.11	-0.52	-0.61	-0.72	-1.11	-1.2	-0.28
PF01128	IspD	Family	IPR034683	1	12	12	2	3	0	0	0	0	0	0	0	0	0	0	0.38	0.25	0.38	1.28396e-37	0.43	-0.12	-0.48	-0.47	-0.54	-0.7	-1.08	-1.11	-1.2	-1.3	0.87	0.41	0.09
PF01130	CD36	Family	IPR002159	2	4	2	2	3	0	0	0	0	0	0.6	0	0.2	0	0	0	0	0.2	2.58513e-30	1.34	0.8	0.43	0.45	0.38	1.6	-0.17	0.5	-0.28	-0.39	-0.78	-0.87	-0.86
PF01134	GIDA	Family	IPR040131	1	1	1	1	2	0	0	0	0	0	0	0	0	0	0.5	0.5	0	0	1.70134e-27	1.52	0.98	0.62	0.63	0.56	0.4	0.01	-0.01	-0.1	0.49	0.1	-0.69	-1.38
PF01138	RNase_PH	Domain	IPR001247	1	7	7	2	2	0	0.5	0	0	0	0	0	0	0	0	0	0	0.5	4.70094e-19	1.4	1.95	0.49	0.5	0.44	0.27	-0.11	-0.13	-0.23	-0.33	-0.72	-0.82	-0.4
PF01142	TruD	Family	IPR001656	1	1	1	1	0	-	-	-	-	-	-	-	-	-	-	-	-	-	-	-	-	-	-	-	-	-	-	-	-	-	-	-
PF01144	CoA_trans	Domain	IPR004165	1	13	13	1	0	-	-	-	-	-	-	-	-	-	-	-	-	-	-	-	-	-	-	-	-	-	-	-	-	-	-	-
PF01145	Band_7	Family	IPR001107	3	42	2	5	2	0	0	0	0	0	0	0	0.93	0	0	0	0	0.07	3.38252e-09	0.22	-0.32	-0.68	-0.67	-0.74	-0.9	-1.29	2.38	-1.4	-1.5	-1.89	-1.99	-1.29
PF01146	Caveolin	Family	IPR001612	1	20	20	6	3	0	0	0	0	0	0	0	0	0	0.24	0.39	0	0.36	-	0.4	-0.14	-0.5	-0.49	-0.56	-0.72	-1.11	-1.13	-1.22	0.87	0.92	-1.81	0.07
PF01150	GDA1_CD39	Family	IPR000407	1	1	1	1	1	0	0	0	0	0	0	0	0	0	0	0	0	1	-	1.59	1.05	0.69	0.7	0.63	0.47	0.08	0.06	-0.03	-0.14	-0.53	-0.62	-0.61
PF01151	ELO	Family	IPR002076	3	6	2	3	3	0	0	0	0	0	0	0	0	0.23	0	0	0.38	0.38	3.35627e-06	0.97	0.43	0.07	0.08	0.01	-0.15	-0.54	-0.56	0.74	-0.76	-1.14	0.55	-0.13
PF01153	Glypican	Family	IPR001863	1	2	2	1	4	0	0	0	0	0.25	0	0	0.25	0	0	0.25	0	0.25	-	1.19	0.64	0.28	0.29	1.32	0.06	-0.32	0.76	-0.44	-0.54	0.17	-1.03	-0.61
PF01154	HMG_CoA_synt_N	Domain	IPR013528	1	12	12	1	0	-	-	-	-	-	-	-	-	-	-	-	-	-	-	-	-	-	-	-	-	-	-	-	-	-	-	-
PF01157	Ribosomal_L21e	Family	IPR001147	1	1	1	1	1	0	0	0	0	0	0	0	0	1	0	0	0	0	-	1.59	1.05	0.69	0.7	0.63	0.47	0.08	0.06	0.66	-0.14	-0.53	-0.62	-1.31
PF01160	Opiods_neuropep	Family	IPR006024	1	1	1	1	2	0	0	0	0	0	0	0	0	0	0	0	0.5	0.5	-	1.52	0.98	0.62	0.63	0.56	0.4	0.01	-0.01	-0.1	-0.2	-0.59	0	-0.68
PF01167	Tub	Domain	IPR000007	1	22	22	7	4	0	0	0	0	0	0	0	0	0.13	0	0.02	0.42	0.42	-	0.06	-0.49	-0.85	-0.84	-0.9	-1.07	-1.45	-1.47	0.51	-1.67	-1.37	0.98	0.29
PF01168	Ala_racemase_N	Domain	IPR001608	1	3	3	1	1	0	0	0	0	0	0	0	0	0	0	0	0	1	-	1.46	0.92	0.55	0.56	0.5	0.33	-0.05	-0.07	-0.17	-0.27	-0.66	-0.76	-0.05
PF01169	UPF0016	Family	IPR001727	1	3	3	1	2	0	0	0	0	0	0	0	0	0	0	0.5	0	0.5	-	1.29	0.74	0.38	0.39	0.33	0.16	-0.22	-0.24	-0.34	-0.44	0.56	-0.93	-0.23
PF01172	SBDS	Family	IPR019783	1	2	2	1	0	-	-	-	-	-	-	-	-	-	-	-	-	-	0.000404144	-	-	-	-	-	-	-	-	-	-	-	-	-
PF01175	Urocanase	Domain	IPR035085	1	1	1	1	1	0	0	0	0	0	0	0	0	0	0	0	0	1	-	1.59	1.05	0.69	0.7	0.63	0.47	0.08	0.06	-0.03	-0.14	-0.53	-0.62	-0.61
PF01180	DHO_dh	Domain	IPR005720	1	8	8	1	2	0	0	0	0	0	0	0	0	0	0	0.5	0.5	0	-	0.86	0.32	-0.04	-0.03	-0.1	-0.26	-0.65	-0.67	-0.76	-0.86	0.94	0.85	-2.03
PF01186	Lysyl_oxidase	Family	IPR001695	1	4	4	1	1	0	0	0	0	0	0	0	0	0	1	0	0	0	-	1.4	0.86	0.49	0.5	0.44	0.27	-0.11	-0.13	-0.23	1.28	-0.72	-0.82	-1.5
PF01189	Methyltr_RsmB-F	Family	IPR001678	1	2	2	1	0	-	-	-	-	-	-	-	-	-	-	-	-	-	-	-	-	-	-	-	-	-	-	-	-	-	-	-
PF01193	RNA_pol_L	Domain	IPR011263	1	17	17	2	6	0	0.06	0	0	0.27	0	0.27	0	0	0	0.06	0.06	0.27	-	-0.1	0.97	-1.01	-0.99	1.83	-1.22	1.28	-1.63	-1.72	-1.83	-0.61	-0.7	-0.11
PF01208	URO-D	Domain	IPR000257	1	35	35	3	3	0	0	0	0.33	0	0	0.33	0	0.33	0	0	0	0	-	-0.54	-1.08	-1.45	2.15	-1.5	-1.66	1.53	-2.07	1.42	-2.27	-2.66	-2.75	-3.44
PF01212	Beta_elim_lyase	Domain	IPR001597	1	6	6	1	1	0	0	0	0	0	0	0	0	0	0	0	0	1	-	1.29	0.74	0.38	0.39	0.33	0.16	-0.22	-0.24	-0.34	-0.44	-0.83	-0.93	0.33
PF01214	CK_II_beta	Domain	IPR000704	1	4	4	1	0	-	-	-	-	-	-	-	-	-	-	-	-	-	-	-	-	-	-	-	-	-	-	-	-	-	-	-
PF01216	Calsequestrin	Family	IPR001393	2	9	4.5	4	3	0	0	0	0	0	0	0	0	0	0.6	0.3	0	0.1	-	1.1	0.55	0.19	0.2	0.13	-0.03	-0.41	-0.43	-0.53	1.31	0.36	-1.12	-1.11
PF01217	Clat_adaptor_s	Domain	IPR022775	3	6	2	3	3	0.33	0	0	0	0	0	0.33	0	0	0	0.33	0	0	-	2.53	0.6	0.23	0.25	0.18	0.01	1.02	-0.39	-0.48	-0.59	0.41	-1.07	-1.76
PF01218	Coprogen_oxidas	Family	IPR001260	1	16	16	2	3	0	0	0	0.33	0	0	0.33	0	0.33	0	0	0	0	-	0.17	-0.37	-0.74	2.05	-0.79	-0.95	1.43	-1.36	1.32	-1.56	-1.95	-2.04	-2.73
PF01222	ERG4_ERG24	Family	IPR001171	2	71	35.5	6	7	0	0	0	0	0.16	0	0.16	0.17	0	0	0.17	0.16	0.16	-	-1.1	-2.34	-2.7	-2.69	1.45	-2.92	0.9	0.89	-3.42	-3.53	0.35	0.19	-0.49
PF01223	Endonuclease_NS	Domain	IPR001604	1	6	6	2	2	0	0	0	0	0	0	0	0	0	0.83	0.17	0	0	-	1.29	0.74	0.38	0.39	0.33	0.16	-0.22	-0.24	-0.34	1.35	-0.14	-0.93	-1.61
PF01227	GTP_cyclohydroI	Domain	IPR020602	1	46	46	5	1	0	0	0	0	0	0	0	0	0	0	0	0	1	-	0.22	-0.32	-0.68	-0.67	-0.74	-0.9	-1.29	-1.31	-1.4	-1.5	-1.89	-1.99	1.09
PF01229	Glyco_hydro_39	Family	IPR000514	1	50	50	4	4	0	0	0	0	0	0	0	0	0	0.21	0.26	0.26	0.26	-	-1.09	-1.63	-1.99	-1.98	-2.05	-2.21	-2.6	-2.62	-2.71	0.92	0.73	0.63	-0.05
PF01230	HIT	Domain	IPR001310	1	9	9	1	1	0	0	0	0	0	0	0	0	0	0	0	0	1	-	1.14	0.6	0.23	0.25	0.18	0.01	-0.37	-0.39	-0.48	-0.59	-0.98	-1.07	0.54
PF01238	PMI_typeI	Family	IPR001250	1	16	16	1	3	0	0	0.33	0.33	0	0	0	0	0	0.33	0	0	0	-	0.12	-0.42	2.05	2.06	-0.84	-1.01	-1.39	-1.41	-1.5	1.23	-2	-2.09	-2.78
PF01242	PTPS	Domain	IPR007115	1	28	28	1	0	-	-	-	-	-	-	-	-	-	-	-	-	-	-	-	-	-	-	-	-	-	-	-	-	-	-	-
PF01247	Ribosomal_L35Ae	Domain	IPR001780	1	1	1	1	1	0	0	0	0	0	1	0	0	0	0	0	0	0	-	1.59	1.05	0.69	0.7	0.63	1.16	0.08	0.06	-0.03	-0.14	-0.53	-0.62	-1.31
PF01248	Ribosomal_L7Ae	Domain	IPR004038	1	2	2	1	1	0	0	0	0	0	0	0	0	1	0	0	0	0	-	1.52	0.98	0.62	0.63	0.56	0.4	0.01	-0.01	1	-0.2	-0.59	-0.69	-1.38
PF01255	Prenyltransf	Family	IPR001441	2	8	4	5	2	0	0	0	0	0	0	0	0	0	0	0	0.4	0.6	-	1.1	0.55	0.19	0.2	0.13	-0.03	-0.41	-0.43	-0.53	-0.63	-1.02	0.49	0.14
PF01256	Carb_kinase	Family	IPR000631	1	2	2	1	1	0	0	0	0	0	0	0	0	0	0	0	0	1	-	1.52	0.98	0.62	0.63	0.56	0.4	0.01	-0.01	-0.1	-0.2	-0.59	-0.69	-0.28
PF01262	AlaDh_PNT_C	Domain	IPR007698	1	4	4	1	1	0	0	0	0	0	0	1	0	0	0	0	0	0	-	1.4	0.86	0.49	0.5	0.44	0.27	1.5	-0.13	-0.23	-0.33	-0.72	-0.82	-1.5
PF01263	Aldose_epim	Family	IPR008183	1	1	1	1	2	0	0	0	0	0	0	0	0.5	0	0	0	0.5	0	-	1.52	0.98	0.62	0.63	0.56	0.4	0.01	0.69	-0.1	-0.2	-0.59	0	-1.38
PF01265	Cyto_heme_lyase	Family	IPR000511	1	2	2	1	3	0	0	0	0	0	0	0	0	0.33	0	0	0.33	0.33	-	1.29	0.74	0.38	0.39	0.33	0.16	-0.22	-0.24	0.76	-0.44	-0.83	0.17	-0.51
PF01266	DAO	Domain	IPR006076	5	18	2	6	1	0	0	0	0	0	0	0	0	0	0	0	0	1	-	1.1	0.55	0.19	0.2	0.13	-0.03	-0.41	-0.43	-0.53	-0.63	-1.02	-1.12	0.59
PF01267	F-actin_cap_A	Family	IPR002189	1	2	2	1	1	0	0	0	0	0	0	0	0	0	0	0	0	1	-	1.52	0.98	0.62	0.63	0.56	0.4	0.01	-0.01	-0.1	-0.2	-0.59	-0.69	-0.28
PF01273	LBP_BPI_CETP	Family	IPR017942	1	1	1	1	0	-	-	-	-	-	-	-	-	-	-	-	-	-	-	-	-	-	-	-	-	-	-	-	-	-	-	-
PF01275	Myelin_PLP	Family	IPR001614	1	79	79	2	2	0	0	0	0	0	0	0	0	0	0	0	0.5	0.5	-	-0.91	-1.45	-1.82	-1.81	-1.87	-2.04	-2.42	-2.44	-2.53	-2.64	-3.03	1.26	0.57
PF01279	Parathyroid	Family	IPR001415	1	2	2	1	1	0	0	0	0	0	0	0	0	0	0	1	0	0	-	1.52	0.98	0.62	0.63	0.56	0.4	0.01	-0.01	-0.1	-0.2	0.5	-0.69	-1.38
PF01283	Ribosomal_S26e	Family	IPR000892	1	4	4	1	1	0	0	0	0	0	1	0	0	0	0	0	0	0	-	1.4	0.86	0.49	0.5	0.44	1.88	-0.11	-0.13	-0.23	-0.33	-0.72	-0.82	-1.5
PF01284	MARVEL	Domain	IPR008253	2	2	1	2	1	0	0	0	0	0	0	0	0	0	0	0	0	1	-	1.52	0.98	0.62	0.63	0.56	0.4	0.01	-0.01	-0.1	-0.2	-0.59	-0.69	-0.28
PF01286	XPA_N	Domain	IPR022652	1	2	2	1	3	0	0	0	0	0	0	0	0	0.33	0	0	0.33	0.33	-	1.29	0.74	0.38	0.39	0.33	0.16	-0.22	-0.24	0.76	-0.44	-0.83	0.17	-0.51
PF01294	Ribosomal_L13e	Family	IPR001380	1	3	3	1	0	-	-	-	-	-	-	-	-	-	-	-	-	-	-	-	-	-	-	-	-	-	-	-	-	-	-	-
PF01296	Galanin	Family	IPR008174	1	1	1	2	1	0	0	0	0	0	0	0	0	0	0	0	0	1	-	1.59	1.05	0.69	0.7	0.63	0.47	0.08	0.06	-0.03	-0.14	-0.53	-0.62	-0.61
PF01299	Lamp	Family	IPR002000	1	2	2	1	3	0	0	0	0	0	0	0	0	0	0.33	0.33	0	0.33	-	1.29	0.74	0.38	0.39	0.33	0.16	-0.22	-0.24	-0.34	0.66	0.27	-0.93	-0.51
PF01301	Glyco_hydro_35	Domain	IPR031330	1	58	58	5	3	0	0	0	0	0	0	0	0	0	0	0.34	0.34	0.31	-	-0.97	-1.51	-1.88	-1.87	-1.93	-2.1	-2.48	-2.5	-2.6	-2.7	0.99	0.89	0.12
PF01302	CAP_GLY	Domain	IPR000938	2	10	5	4	2	0	0	0	0	0	0	0	0	0	0	0.1	0	0.9	2.05588e-310	1.1	0.55	0.19	0.2	0.13	-0.03	-0.41	-0.43	-0.53	-0.63	-0.33	-1.12	0.5
PF01329	Pterin_4a	Domain	IPR001533	1	2	2	1	0	-	-	-	-	-	-	-	-	-	-	-	-	-	1.71141e-200	-	-	-	-	-	-	-	-	-	-	-	-	-
PF01336	tRNA_anti-codon	Domain	IPR004365	4	5	1	5	4	0	0.22	0	0	0	0	0	0	0	0.11	0	0.22	0.44	4.60012e-45	1.14	1.7	0.23	0.25	0.18	0.01	-0.37	-0.39	-0.48	0.11	-0.98	0.03	-0.15
PF01342	SAND	Family	IPR000770	2	6	3	2	3	0	0	0.14	0	0	0	0.14	0	0	0	0	0	0.71	5.27474e-33	1.24	0.69	1.02	0.34	0.27	0.11	0.42	-0.29	-0.39	-0.49	-0.88	-0.98	0.13
PF01344	Kelch_1	Repeat	IPR006652	10	59	2.5	15	9	0	0	0.05	0.01	0.06	0	0	0.25	0.03	0.25	0.12	0.05	0.19	2.38244e-30	-0.81	-1.35	0.36	-1.01	0.53	-1.94	-2.32	1.24	-0.83	1.04	-0.04	-0.95	-0.38
PF01347	Vitellogenin_N	Family	IPR001747	2	8	4	4	4	0	0	0	0.25	0	0.25	0	0	0	0	0	0.25	0.25	3.95409e-27	0.74	0.19	-0.17	1.63	-0.23	1.4	-0.77	-0.8	-0.89	-0.99	-1.38	0.31	-0.37
PF01351	RNase_HII	Family	IPR024567	1	7	7	1	2	0	0	0.5	0	0	0	0	0	0	0	0	0	0.5	5.31832e-26	0.94	0.39	2.11	0.04	-0.03	-0.19	-0.57	-0.59	-0.69	-0.79	-1.18	-1.28	0.12
PF01363	FYVE	Domain	IPR000306	1	1	1	1	1	0	0	0	0	0	0	0	0	0	0	0	0	1	9.04162e-25	1.59	1.05	0.69	0.7	0.63	0.47	0.08	0.06	-0.03	-0.14	-0.53	-0.62	-0.61
PF01365	RYDR_ITPR	Family	IPR000699	3	56	10	10	4	0	0	0	0	0	0	0	0	0	0.1	0.44	0.01	0.45	-	-0.48	-1.02	-1.38	-1.37	-1.44	-1.6	-1.99	-2.01	-2.1	0.19	1.19	-2	0.43
PF01368	DHH	Family	IPR001667	1	4	4	1	0	-	-	-	-	-	-	-	-	-	-	-	-	-	8.12428e-23	-	-	-	-	-	-	-	-	-	-	-	-	-
PF01369	Sec7	Domain	IPR000904	2	11	5.5	3	1	0	0	0	0	0	0	0	0	0	0	0	0	1	1.9056e-22	1.1	0.55	0.19	0.2	0.13	-0.03	-0.41	-0.43	-0.53	-0.63	-1.02	-1.12	0.59
PF01379	Porphobil_deam	Domain	IPR022417	1	61	61	1	3	0	0	0	0.33	0	0	0.33	0	0.33	0	0	0	0	6.17364e-18	-1.05	-1.59	-1.95	2.19	-2.01	-2.17	1.57	-2.58	1.46	-2.78	-3.16	-3.26	-3.95
PF01380	SIS	Domain	IPR001347	1	4	4	1	2	0	0	0	0	0	0	0	0	0	0	0	0.5	0.5	-	1.19	0.64	0.28	0.29	0.23	0.06	-0.32	-0.34	-0.44	-0.54	-0.93	0.58	-0.1
PF01384	PHO4	Family	IPR001204	1	19	19	1	1	0	0	0	0	0	0	0	0	0	0	0	0	1	-	0.77	0.22	-0.14	-0.13	-0.2	-0.36	-0.74	-0.76	-0.86	-0.96	-1.35	-1.45	0.86
PF01387	Synuclein	Family	IPR001058	2	7	3.5	2	1	0	0	0	0	0	0	0	0	0	0	0	0	1	4.59681e-13	1.24	0.69	0.33	0.34	0.27	0.11	-0.27	-0.29	-0.39	-0.49	-0.88	-0.98	0.42
PF01388	ARID	Domain	IPR001606	2	4	2	3	2	0	0	0	0	0	0	0	0	0	0	0.43	0	0.57	6.72226e-12	1.24	0.69	0.33	0.34	0.27	0.11	-0.27	-0.29	-0.39	-0.49	0.5	-0.98	-0.05
PF01390	SEA	Family	IPR000082	3	9	2	4	3	0	0	0	0	0	0.38	0	0	0	0	0	0.31	0.31	8.57942e-11	0.97	0.43	0.07	0.08	0.01	1.64	-0.54	-0.56	-0.65	-0.76	-1.14	0.37	-0.32
PF01391	Collagen	Repeat	IPR008160	23	670	12	82	11	0	0.15	0	0.05	0	0	0	0.14	0.09	0.05	0.18	0.15	0.2	1.39525e-07	-3.17	1.75	-2.97	0.38	-4.13	-3.6	-3.98	0.72	0.24	-0.5	0.37	0.08	-0.29
PF01392	Fz	Domain	IPR020067	6	18	2	11	6	0	0.03	0	0	0	0	0	0.03	0	0.18	0.18	0.26	0.33	-	0.28	0.43	-0.63	-0.61	-0.68	-0.85	-1.23	-0.56	-1.34	0.63	0.24	0.46	0.02
PF01398	JAB	Family	IPR000555	3	3	1	3	5	0	0	0.17	0	0	0.17	0	0	0	0	0.17	0.17	0.33	-	1.29	0.74	1.07	0.39	0.33	0.85	-0.22	-0.24	-0.34	-0.44	-0.14	-0.23	-0.51
PF01400	Astacin	Domain	IPR001506	2	4	2	2	2	0	0	0	0	0	0	0	0	0	0.5	0.5	0	0	-	1.4	0.86	0.49	0.5	0.44	0.27	-0.11	-0.13	-0.23	0.77	0.38	-0.82	-1.5
PF01401	Peptidase_M2	Family	IPR001548	1	2	2	2	1	0	0	0	0	0	0	0	1	0	0	0	0	0	0.000165979	1.52	0.98	0.62	0.63	0.56	0.4	0.01	1.09	-0.1	-0.2	-0.59	-0.69	-1.38
PF01403	Sema	Family	IPR001627	3	9	2	6	9	0	0	0.05	0	0.25	0.05	0.25	0.05	0	0.05	0.05	0.1	0.15	0.000172585	0.74	0.19	0.52	-0.16	1.57	0.3	1.02	-0.1	-0.89	-0.3	-0.69	-0.38	-0.78
PF01404	Ephrin_lbd	Domain	IPR001090	1	1	1	1	1	0	0	0	0	0	0	0	0	0	1	0	0	0	-	1.59	1.05	0.69	0.7	0.63	0.47	0.08	0.06	-0.03	0.56	-0.53	-0.62	-1.31
PF01406	tRNA-synt_1e	Family	IPR032678	2	4	2	2	1	0	0	0	0	0	0	0	0	0	0	0	0	1	-	1.59	1.05	0.69	0.7	0.63	0.47	0.08	0.06	-0.03	-0.14	-0.53	-0.62	-0.61
PF01409	tRNA-synt_2d	Domain	IPR002319	2	11	5.5	4	2	0	0	0	0	0	0	0	0	0	0	0.25	0	0.75	-	1.4	0.86	0.49	0.5	0.44	0.27	-0.11	-0.13	-0.23	-0.33	-0.03	-0.82	-0.11
PF01410	COLFI	Family	IPR000885	5	21	3	11	4	0	0	0	0.17	0	0	0	0	0.13	0.03	0.67	0	0	-	0.47	-0.07	-0.44	1.37	-0.49	-0.66	-1.04	-1.06	0.46	-0.56	1.4	-1.74	-2.43
PF01411	tRNA-synt_2c	Family	IPR018164	2	9	4.5	4	1	0	0	0	0	0	0	0	0	0	0	0	0	1	-	1.29	0.74	0.38	0.39	0.33	0.16	-0.22	-0.24	-0.34	-0.44	-0.83	-0.93	0.33
PF01413	C4	Domain	IPR001442	4	18	2.5	5	5	0	0.24	0	0	0	0	0	0.24	0	0.03	0	0.24	0.26	0.040328	-0.16	2.13	-1.07	-1.06	-1.12	-1.29	-1.67	1.14	-1.79	-0.79	-2.28	0.46	-0.12
PF01414	DSL	Domain	IPR001774	3	16	2	5	8	0	0	0	0.16	0.16	0	0.16	0.16	0.02	0.16	0.02	0.16	0	-	-0.32	-0.86	-1.23	1.42	1.36	-1.45	0.81	0.79	-0.85	0.59	-1.34	0.1	-3.22
PF01421	Reprolysin	Domain	IPR001590	4	14	1	4	8	0	0	0.24	0	0.02	0.22	0.02	0.22	0	0.24	0	0.02	0.04	-	0.07	-0.47	1.73	-0.82	-0.2	1.43	-0.74	1.03	-1.55	0.91	-2.05	-1.45	-1.73
PF01423	LSM	Domain	IPR001163	2	5	2.5	2	3	0	0	0	0	0	0	0	0	0.11	0	0.44	0	0.44	-	1.14	0.6	0.23	0.25	0.18	0.01	-0.37	-0.39	0.21	-0.59	0.63	-1.07	-0.15
PF01425	Amidase	Family	IPR023631	1	2	2	1	0	-	-	-	-	-	-	-	-	-	-	-	-	-	-	-	-	-	-	-	-	-	-	-	-	-	-	-
PF01426	BAH	Domain	IPR001025	2	3	1.5	2	2	0	0	0	0	0	0	0	0	0	0	0.4	0	0.6	-	1.34	0.8	0.43	0.45	0.38	0.22	-0.17	-0.19	-0.28	-0.39	0.32	-0.87	-0.17
PF01428	zf-AN1	Family	IPR000058	1	3	3	2	2	0	0	0	0	0	0	0	0	0	0	0.5	0	0.5	-	1.29	0.74	0.38	0.39	0.33	0.16	-0.22	-0.24	-0.34	-0.44	0.56	-0.93	-0.23
PF01429	MBD	Domain	IPR001739	1	31	31	2	1	0	0	0	0	0	0	0	0	0	0	0	0	1	-	0.45	-0.09	-0.46	-0.45	-0.51	-0.68	-1.06	-1.08	-1.18	-1.28	-1.67	-1.77	1.01
PF01431	Peptidase_M13	Family	IPR018497	4	34	3	6	4	0	0	0	0.03	0	0	0.03	0	0	0	0.85	0	0.09	-	0.38	-0.16	-0.53	0.18	-0.58	-0.74	-0.44	-1.15	-1.24	-1.35	1.66	-1.83	-1.13
PF01432	Peptidase_M3	Family	IPR001567	1	2	2	1	4	0	0	0	0	0	0	0	0	0	0.25	0.25	0.25	0.25	-	1.19	0.64	0.28	0.29	0.23	0.06	-0.32	-0.34	-0.44	0.56	0.17	0.07	-0.61
PF01434	Peptidase_M41	Domain	IPR000642	2	22	11	3	2	0	0	0	0	0	0	0	0	0	0	0	0.5	0.5	-	0.19	-0.35	-0.72	-0.71	-0.77	-0.94	-1.32	-1.34	-1.44	-1.54	-1.93	1.11	0.42
PF01435	Peptidase_M48	Domain	IPR001915	1	3	3	1	2	0	0	0	0	0	0	0	0	0.5	0	0.5	0	0	-	1.29	0.74	0.38	0.39	0.33	0.16	-0.22	-0.24	1.05	-0.44	0.56	-0.93	-1.61
PF01436	NHL	Repeat	IPR001258	2	6	3	3	2	0	0	0	0	0	0	0	0	0	0	0.33	0	0.67	-	1.29	0.74	0.38	0.39	0.33	0.16	-0.22	-0.24	-0.34	-0.44	0.27	-0.93	0
PF01442	Apolipoprotein	Domain	IPR000074	2	13	6.5	4	2	0	0	0	0	0	0	0	0.83	0	0	0	0	0.17	-	1.29	0.74	0.38	0.39	0.33	0.16	-0.22	1.55	-0.34	-0.44	-0.83	-0.93	-0.92
PF01454	MAGE	Family	IPR002190	2	2	1	2	1	0	0	0	0	0	0	0	1	0	0	0	0	0	-	1.59	1.05	0.69	0.7	0.63	0.47	0.08	0.76	-0.03	-0.14	-0.53	-0.62	-1.31
PF01462	LRRNT	Family	IPR000372	4	5	1	5	5	0	0	0	0	0	0.33	0.17	0	0	0.17	0	0.17	0.17	-	1.29	0.74	0.38	0.39	0.33	1.26	0.47	-0.24	-0.34	0.25	-0.83	-0.23	-0.92
PF01463	LRRCT	Family	IPR000483	2	3	1.5	3	2	0	0	0	0	0	0.67	0	0.33	0	0	0	0	0	-	1.46	0.92	0.55	0.56	0.5	1.43	-0.05	0.62	-0.17	-0.27	-0.66	-0.76	-1.44
PF01467	CTP_transf_like	Domain	IPR004821	5	38	1	7	4	0	0	0	0	0	0	0	0	0.3	0	0.05	0.31	0.33	-	-0.46	-1	-1.37	-1.36	-1.42	-1.59	-1.97	-1.99	1.32	-2.19	-0.79	0.76	0.14
PF01471	PG_binding_1	Domain	IPR002477	2	6	3	3	2	0	0	0	0	0	0	0	0	0	0.17	0.83	0	0	-	1.29	0.74	0.38	0.39	0.33	0.16	-0.22	-0.24	-0.34	0.25	0.96	-0.93	-1.61
PF01472	PUA	Family	IPR002478	1	12	12	3	2	0	0	0	0	0	0	0	0	0.92	0	0	0	0.08	-	0.97	0.43	0.07	0.08	0.01	-0.15	-0.54	-0.56	1.91	-0.76	-1.14	-1.24	-1.23
PF01477	PLAT	Domain	IPR001024	4	46	14.5	4	3	0	0	0	0	0.33	0	0	0.33	0.33	0	0	0	0	-	0.12	-0.42	-0.79	-0.77	1.99	-1.01	-1.39	1.42	1.33	-1.61	-2	-2.09	-2.78
PF01483	P_proprotein	Family	IPR002884	1	1	1	1	2	0	0	0	0	0.5	0	0.5	0	0	0	0	0	0	-	1.52	0.98	0.62	0.63	1.26	0.4	0.71	-0.01	-0.1	-0.2	-0.59	-0.69	-1.38
PF01485	IBR	Domain	IPR002867	2	10	5	6	4	0	0	0.08	0	0	0	0	0	0	0.08	0.15	0	0.69	-	0.97	0.43	0.76	0.08	0.01	-0.15	-0.54	-0.56	-0.65	-0.06	-0.05	-1.24	0.38
PF01490	Aa_trans	Family	IPR013057	3	11	4	4	3	0	0	0	0	0	0	0	0.06	0	0	0	0.35	0.59	-	0.83	0.29	-0.08	-0.06	-0.13	-0.3	-0.68	-0.01	-0.79	-0.9	-1.29	0.56	0.33
PF01491	Frataxin_Cyay	Domain	IPR002908	1	10	10	1	4	0	0	0	0	0	0	0	0	0	0.25	0.25	0.25	0.25	-	0.26	-0.28	-0.65	-0.63	-0.7	-0.86	-1.25	-1.27	-1.36	0.93	0.54	0.45	-0.24
PF01494	FAD_binding_3	Family	IPR002938	1	6	6	1	3	0	0.33	0	0	0	0	0	0.33	0	0	0	0	0.33	-	0.8	2.2	-0.11	-0.1	-0.16	-0.33	-0.71	1.21	-0.83	-0.93	-1.32	-1.42	-0.16
PF01496	V_ATPase_I	Family	IPR002490	2	12	6	2	5	0	0.23	0	0	0	0	0	0.23	0	0	0.16	0.16	0.23	-	0.45	1.98	-0.46	-0.45	-0.51	-0.68	-1.06	1	-1.18	-1.28	0.12	0.03	-0.37
PF01501	Glyco_transf_8	Family	IPR002495	2	4	2	3	3	0	0	0	0	0	0	0	0	0	0	0.5	0.12	0.38	-	1.19	0.64	0.28	0.29	0.23	0.06	-0.32	-0.34	-0.44	-0.54	0.68	-0.33	-0.33
PF01504	PIP5K	Family	IPR002498	1	1	1	1	0	-	-	-	-	-	-	-	-	-	-	-	-	-	-	-	-	-	-	-	-	-	-	-	-	-	-	-
PF01507	PAPS_reduct	Family	IPR002500	1	1	1	2	2	0	0	0	0	0	0	0	0	0	0.5	0.5	0	0	-	1.52	0.98	0.62	0.63	0.56	0.4	0.01	-0.01	-0.1	0.49	0.1	-0.69	-1.38
PF01509	TruB_N	Family	IPR002501	1	1	1	1	2	0	0	0	0	0	0	0	0	0.5	0	0	0	0.5	4.10696e-293	1.52	0.98	0.62	0.63	0.56	0.4	0.01	-0.01	0.59	-0.2	-0.59	-0.69	-0.68
PF01512	Complex1_51K	Family	IPR011538	1	3	3	2	0	-	-	-	-	-	-	-	-	-	-	-	-	-	1.73725e-156	-	-	-	-	-	-	-	-	-	-	-	-	-
PF01521	Fe-S_biosyn	Family	IPR000361	2	3	1.5	2	2	0	0	0	0	0	0	0	0	0	0	0	0.4	0.6	2.47569e-131	1.34	0.8	0.43	0.45	0.38	0.22	-0.17	-0.19	-0.28	-0.39	-0.78	0.23	-0.17
PF01529	DHHC	Family	IPR001594	1	2	2	1	1	0	0	0	0	0	0	0	0	0	0	0	0	1	2.14276e-79	1.52	0.98	0.62	0.63	0.56	0.4	0.01	-0.01	-0.1	-0.2	-0.59	-0.69	-0.28
PF01530	zf-C2HC	Family	IPR002515	1	10	10	2	1	0	0	0	0	0	0	0	0	0	0	0	0	1	4.29022e-64	1.1	0.55	0.19	0.2	0.13	-0.03	-0.41	-0.43	-0.53	-0.63	-1.02	-1.12	0.59
PF01532	Glyco_hydro_47	Domain	IPR001382	1	3	3	1	1	0	0	0	0	0	0	0	0	0	0	0	0	1	7.22407e-59	1.46	0.92	0.55	0.56	0.5	0.33	-0.05	-0.07	-0.17	-0.27	-0.66	-0.76	-0.05
PF01534	Frizzled	Family	IPR000539	4	15	3.5	9	8	0	0	0	0	0.08	0	0.08	0.08	0.02	0.15	0.15	0.15	0.29	1.22213e-44	0.12	-0.42	-0.79	-0.77	0.77	-1.01	0.22	0.2	-0.81	0.47	0.08	-0.01	-0.07
PF01545	Cation_efflux	Family	IPR002524	1	1	1	1	0	-	-	-	-	-	-	-	-	-	-	-	-	-	2.0206e-43	-	-	-	-	-	-	-	-	-	-	-	-	-
PF01546	Peptidase_M20	Family	IPR002933	1	7	7	1	1	0	0	0	0	0	0	0	0	0	0	0	0	1	-	1.24	0.69	0.33	0.34	0.27	0.11	-0.27	-0.29	-0.39	-0.49	-0.88	-0.98	0.42
PF01553	Acyltransferase	Family	IPR002123	3	20	3	3	9	0	0	0.19	0.04	0	0.19	0.04	0	0.04	0.19	0.23	0.04	0.04	4.13234e-33	-0.23	-0.78	1.57	0.26	-1.2	1.35	-0.36	-1.76	-0.47	0.75	0.54	-1.06	-1.75
PF01556	DnaJ_C	Domain	IPR002939	1	1	1	1	1	1	0	0	0	0	0	0	0	0	0	0	0	0	4.59027e-28	2.29	1.05	0.69	0.7	0.63	0.47	0.08	0.06	-0.03	-0.14	-0.53	-0.62	-1.31
PF01557	FAA_hydrolase	Family	IPR011234	1	22	22	1	2	0	0	0	0	0	0	0	0.5	0	0	0	0	0.5	-	0.19	-0.35	-0.72	-0.71	-0.77	-0.94	-1.32	1.79	-1.44	-1.54	-1.93	-2.03	0.42
PF01562	Pep_M12B_propep	Family	IPR002870	3	3	1	3	5	0	0	0.17	0	0	0	0	0	0.17	0.17	0	0.17	0.33	-	1.29	0.74	1.07	0.39	0.33	0.16	-0.22	-0.24	0.36	0.25	-0.83	-0.23	-0.51
PF01564	Spermine_synth	Domain	-	1	4	4	2	1	0	0	0	0	0	0	0	0	0	0	0	0	1	4.94458e-22	1.4	0.86	0.49	0.5	0.44	0.27	-0.11	-0.13	-0.23	-0.33	-0.72	-0.82	0.11
PF01565	FAD_binding_4	Domain	IPR006094	3	4	1	3	3	0	0	0	0	0	0	0	0	0	0	0.5	0.17	0.33	-	1.29	0.74	0.38	0.39	0.33	0.16	-0.22	-0.24	-0.34	-0.44	0.56	-0.23	-0.51
PF01566	Nramp	Family	IPR001046	1	3	3	1	1	0	0	0	0	0	1	0	0	0	0	0	0	0	-	1.46	0.92	0.55	0.56	0.5	1.72	-0.05	-0.07	-0.17	-0.27	-0.66	-0.76	-1.44
PF01569	PAP2	Family	IPR000326	2	43	21.5	2	3	0	0	0.23	0	0	0.23	0	0.54	0	0	0	0	0	5.83308e-12	0	-0.54	1.73	-0.9	-0.96	1.51	-1.51	1.9	-1.63	-1.73	-2.12	-2.22	-2.9
PF01571	GCV_T	Domain	IPR006222	1	13	13	1	1	0	0	0	0	0	0	0	0	0	0	0	0	1	-	0.97	0.43	0.07	0.08	0.01	-0.15	-0.54	-0.56	-0.65	-0.76	-1.14	-1.24	0.71
PF01575	MaoC_dehydratas	Domain	IPR002539	1	2	2	2	4	0	0.2	0	0	0.2	0	0.2	0	0	0	0	0	0.4	-	1.34	1.49	0.43	0.45	1.07	0.22	0.52	-0.19	-0.28	-0.39	-0.78	-0.87	-0.46
PF01576	Myosin_tail_1	Coiled-coil	IPR002928	8	148	3.5	34	8	0	0.01	0	0	0	0.04	0	0.04	0	0.36	0.41	0.01	0.14	-	-1.55	-0.71	-2.46	-2.44	-2.51	-0.11	-2.37	-0.51	-3.17	1.45	1.18	-2.66	-0.69
PF01582	TIR	Family	IPR000157	1	1	1	1	0	-	-	-	-	-	-	-	-	-	-	-	-	-	-	-	-	-	-	-	-	-	-	-	-	-	-	-
PF01583	APS_kinase	Domain	-	1	3	3	1	1	0	0	0	0	0	0	0	0	0	0	1	0	0	-	1.46	0.92	0.55	0.56	0.5	0.33	-0.05	-0.07	-0.17	-0.27	0.73	-0.76	-1.44
PF01585	G-patch	Family	IPR000467	1	1	1	1	1	0	0	0	0	0	0	0	0	0	0	0	0	1	7.31804e-07	1.59	1.05	0.69	0.7	0.63	0.47	0.08	0.06	-0.03	-0.14	-0.53	-0.62	-0.61
PF01590	GAF	Domain	IPR003018	5	27	4	12	2	0	0	0	0	0	0	0	0	0	0	0	0.48	0.52	1.63455e-06	0.15	-0.39	-0.75	-0.74	-0.81	-0.97	-1.36	-1.38	-1.47	-1.57	-1.96	1.08	0.47
PF01593	Amino_oxidase	Domain	IPR002937	3	58	3	3	5	0	0	0	0.32	0	0	0.32	0	0.32	0	0.02	0	0.04	-	-0.95	-1.49	-1.86	2.12	-1.91	-2.08	1.51	-2.48	1.4	-2.68	-1.68	-3.16	-1.9
PF01595	DUF21	Domain	IPR002550	2	10	5	3	1	0	0	0	0	0	0	0	1	0	0	0	0	0	-	1.29	0.74	0.38	0.39	0.33	0.16	-0.22	1.7	-0.34	-0.44	-0.83	-0.93	-1.61
PF01596	Methyltransf_3	Domain	IPR002935	1	3	3	1	2	0	0.5	0	0	0	0	0	0	0	0	0	0	0.5	-	1.29	2.13	0.38	0.39	0.33	0.16	-0.22	-0.24	-0.34	-0.44	-0.83	-0.93	-0.23
PF01602	Adaptin_N	Family	IPR002553	5	5	1	5	7	0	0.1	0.1	0.1	0	0.1	0	0	0.2	0	0	0.1	0.3	-	1.1	1.25	0.88	0.89	0.13	0.66	-0.41	-0.43	0.57	-0.63	-1.02	-0.42	-0.42
PF01603	B56	Family	IPR002554	2	15	7.5	3	1	0	0	0	0	0	0	0	0	0	0	0	0	1	-	0.94	0.39	0.03	0.04	-0.03	-0.19	-0.57	-0.59	-0.69	-0.79	-1.18	-1.28	0.74
PF01612	DNA_pol_A_exo1	Domain	IPR002562	1	1	1	1	2	0	0	0	0	0	0	0	0	0.5	0	0	0.5	0	-	1.52	0.98	0.62	0.63	0.56	0.4	0.01	-0.01	0.59	-0.2	-0.59	0	-1.38
PF01619	Pro_dh	Family	IPR002872	1	10	10	3	1	0	0	0	0	0	0	0	0	0	0	0	0	1	-	1.14	0.6	0.23	0.25	0.18	0.01	-0.37	-0.39	-0.48	-0.59	-0.98	-1.07	0.54
PF01624	MutS_I	Domain	IPR007695	2	7	3.5	4	3	0	0	0	0.78	0.11	0	0.11	0	0	0	0	0	0	-	1.14	0.6	0.23	2.32	0.87	0.01	0.32	-0.39	-0.48	-0.59	-0.98	-1.07	-1.76
PF01630	Glyco_hydro_56	Domain	IPR018155	1	1	1	1	2	0	0	0	0	0	0	0	0	0	0	0.5	0.5	0	-	1.52	0.98	0.62	0.63	0.56	0.4	0.01	-0.01	-0.1	-0.2	0.1	0	-1.38
PF01633	Choline_kinase	Family	-	1	1	1	1	2	0	0	0	0	0	0	0	0	0	0	0.5	0	0.5	-	1.52	0.98	0.62	0.63	0.56	0.4	0.01	-0.01	-0.1	-0.2	0.1	-0.69	-0.68
PF01641	SelR	Family	IPR002579	1	1	1	1	2	0	0.5	0	0	0	0	0	0	0	0	0	0	0.5	-	1.52	1.67	0.62	0.63	0.56	0.4	0.01	-0.01	-0.1	-0.2	-0.59	-0.69	-0.68
PF01642	MM_CoA_mutase	Family	IPR006099	1	101	101	1	1	0	0	0	0	0	0	0	1	0	0	0	0	0	-	-0.5	-1.05	-1.41	-1.4	-1.47	-1.63	-2.01	2.59	-2.13	-2.23	-2.62	-2.72	-3.4
PF01650	Peptidase_C13	Family	IPR001096	1	5	5	1	0	-	-	-	-	-	-	-	-	-	-	-	-	-	-	-	-	-	-	-	-	-	-	-	-	-	-	-
PF01663	Phosphodiest	Family	IPR002591	2	11	5.5	3	3	0	0	0	0	0	0	0	0	0	0.75	0.08	0	0.17	-	1.01	0.47	0.11	0.12	0.05	-0.11	-0.5	-0.52	-0.61	1.59	-0.41	-1.2	-0.79
PF01699	Na_Ca_ex	Family	IPR004837	3	4	1	3	5	0	0	0	0.25	0	0	0	0	0.12	0	0.25	0.25	0.12	0.416502	1.19	0.64	0.28	1.39	0.23	0.06	-0.32	-0.34	0.26	-0.54	0.17	0.07	-1.02
PF01712	dNK	Domain	IPR031314	3	32	8	6	1	0	0	0	0	0	0	0	0	0	0	1	0	0	-	1.24	0.69	0.33	0.34	0.27	0.11	-0.27	-0.29	-0.39	-0.49	1.2	-0.98	-1.66
PF01715	IPPT	Domain	-	1	1	1	1	0	-	-	-	-	-	-	-	-	-	-	-	-	-	-	-	-	-	-	-	-	-	-	-	-	-	-	-
PF01722	BolA	Family	IPR002634	1	2	2	1	1	0	0	0	0	0	0	0	0	0	0	0	0	1	-	1.52	0.98	0.62	0.63	0.56	0.4	0.01	-0.01	-0.1	-0.2	-0.59	-0.69	-0.28
PF01725	Ham1p_like	Domain	IPR002637	1	2	2	2	1	0	0	0	0	0	0	0	0	0	0	0	0	1	-	1.59	1.05	0.69	0.7	0.63	0.47	0.08	0.06	-0.03	-0.14	-0.53	-0.62	-0.61
PF01728	FtsJ	Family	IPR002877	2	2	1	2	0	-	-	-	-	-	-	-	-	-	-	-	-	-	-	-	-	-	-	-	-	-	-	-	-	-	-	-
PF01733	Nucleoside_tran	Family	IPR002259	2	10	5	2	8	0.14	0.14	0.14	0.14	0	0.02	0.14	0	0.14	0	0	0	0.14	-	2.19	1.65	1.28	1.3	-1.07	-0.54	0.68	-1.64	0.57	-1.84	-2.23	-2.33	-0.71
PF01734	Patatin	Family	IPR002641	4	26	5	12	5	0	0	0	0	0.16	0	0.16	0	0.08	0	0.03	0	0.58	-	0.3	-0.24	-0.61	-0.6	1.28	-0.83	0.74	-1.23	0.06	-1.43	-1.13	-1.91	0.54
PF01735	PLA2_B	Family	IPR002642	1	2	2	1	2	0	0	0	0.5	0	0.5	0	0	0	0	0	0	0	-	1.4	0.86	0.49	1.6	0.44	1.37	-0.11	-0.13	-0.23	-0.33	-0.72	-0.82	-1.5
PF01740	STAS	Domain	IPR002645	3	34	6	10	5	0	0.29	0	0.08	0	0	0.24	0	0	0	0.06	0	0.32	-	-0.28	2.36	-1.19	0.77	-1.24	-1.41	1.21	-1.81	-1.9	-2.01	-0.61	-2.49	0.08
PF01743	PolyA_pol	Domain	IPR002646	1	4	4	1	2	0	0	0.5	0	0	0.5	0	0	0	0	0	0	0	-	1.19	0.64	1.89	0.29	0.23	1.67	-0.32	-0.34	-0.44	-0.54	-0.93	-1.03	-1.71
PF01746	tRNA_m1G_MT	Family	IPR016009	2	2	1	2	1	0	0	0	0	0	0	0	0	0	0	0	0	1	-	1.52	0.98	0.62	0.63	0.56	0.4	0.01	-0.01	-0.1	-0.2	-0.59	-0.69	-0.28
PF01751	Toprim	Family	IPR006171	1	2	2	2	2	0	0	0.5	0	0	0	0	0	0	0	0.5	0	0	-	1.52	0.98	1.31	0.63	0.56	0.4	0.01	-0.01	-0.1	-0.2	0.1	-0.69	-1.38
PF01755	Glyco_transf_25	Family	IPR002654	1	1	1	1	2	0	0	0	0	0	0	0	0	0	0.5	0	0	0.5	-	1.52	0.98	0.62	0.63	0.56	0.4	0.01	-0.01	-0.1	0.49	-0.59	-0.69	-0.68
PF01762	Galactosyl_T	Family	IPR002659	1	11	11	3	3	0	0	0	0	0	0	0	0	0.24	0	0.65	0.12	0	-	0.83	0.29	-0.08	-0.06	-0.13	-0.3	-0.68	-0.7	0.82	-0.9	1.2	-0.29	-2.07
PF01770	Folate_carrier	Family	IPR002666	2	15	7.5	3	5	0	0.13	0	0.13	0	0.13	0.13	0	0	0	0	0	0.48	-	0.45	1.51	-0.46	1.16	-0.51	0.93	0.55	-1.08	-1.18	-1.28	-1.67	-1.77	0.32
PF01794	Ferric_reduct	Family	IPR013130	1	15	15	2	5	0.2	0	0.2	0.2	0	0.2	0	0	0.2	0	0	0	0	-	2.53	-0.79	1.62	1.63	-1.21	1.4	-1.76	-1.78	0.9	-1.97	-2.36	-2.46	-3.14
PF01798	Nop	Family	IPR002687	1	7	7	3	2	0	0	0	0	0	0	0	0	0	0	0	0.5	0.5	-	0.94	0.39	0.03	0.04	-0.03	-0.19	-0.57	-0.59	-0.69	-0.79	-1.18	0.8	0.12
PF01808	AICARFT_IMPCHas	Family	IPR002695	1	2	2	1	2	0	0	0	0	0	0	0	0	0	0	0	0.5	0.5	-	1.4	0.86	0.49	0.5	0.44	0.27	-0.11	-0.13	-0.23	-0.33	-0.72	0.28	-0.4
PF01812	5-FTHF_cyc-lig	Family	IPR002698	1	2	2	1	0	-	-	-	-	-	-	-	-	-	-	-	-	-	-	-	-	-	-	-	-	-	-	-	-	-	-	-
PF01822	WSC	Domain	IPR002889	1	2	2	1	2	0	0	0	0	0.5	0	0	0.5	0	0	0	0	0	-	1.4	0.86	0.49	0.5	1.54	0.27	-0.11	0.97	-0.23	-0.33	-0.72	-0.82	-1.5
PF01823	MACPF	Domain	IPR020864	2	16	8	4	3	0	0	0.55	0	0	0.03	0	0	0	0	0	0	0.41	-	0.49	-0.05	2.42	-0.4	-0.47	0.06	-1.02	-1.04	-1.13	-1.23	-1.62	-1.72	0.16
PF01825	GPS	Motif	IPR000203	3	5	1	3	2	0	0	0	0	0	0	0	0	0.25	0	0	0	0.75	-	1.4	0.86	0.49	0.5	0.44	0.27	-0.11	-0.13	0.47	-0.33	-0.72	-0.82	-0.11
PF01826	TIL	Domain	IPR002919	2	9	4.5	7	3	0	0.1	0	0	0	0.8	0	0	0	0	0	0	0.1	0	1.1	1.25	0.19	0.2	0.13	2.17	-0.41	-0.43	-0.53	-0.63	-1.02	-1.12	-1.11
PF01833	TIG	Domain	IPR002909	1	13	13	2	2	0	0	0	0	0.5	0	0	0.5	0	0	0	0	0	3.44526e-84	0.57	0.03	-0.34	-0.33	2.25	-0.56	-0.94	1.68	-1.06	-1.16	-1.55	-1.65	-2.33
PF01835	MG2	Domain	IPR002890	1	3	3	3	5	0	0	0.25	0	0	0.25	0	0.25	0	0	0	0.12	0.12	1.57893e-59	1.19	0.64	1.38	0.29	0.23	1.16	-0.32	0.76	-0.44	-0.54	-0.93	-0.33	-1.02
PF01839	FG-GAP	Repeat	IPR013517	2	12	6	2	2	0	0	0	0	0	0.92	0	0.08	0	0	0	0	0	3.80027e-59	1.01	0.47	0.11	0.12	0.05	2.37	-0.5	0.18	-0.61	-0.72	-1.11	-1.2	-1.89
PF01841	Transglut_core	Family	IPR002931	6	39	2.5	6	4	0	0	0	0	0	0.17	0	0	0.7	0	0	0.03	0.1	2.39623e-47	0.26	-0.28	-0.65	-0.63	-0.7	1.21	-1.25	-1.27	2	-1.47	-1.86	-1.26	-1.03
PF01842	ACT	Domain	IPR002912	1	38	38	1	1	0	0	0	0	0	0	0	0	0	0	0	0	1	4.4346e-45	0.3	-0.24	-0.61	-0.6	-0.66	-0.83	-1.21	-1.23	-1.32	-1.43	-1.82	-1.91	1.06
PF01847	VHL	Domain	IPR024053	1	83	83	6	8	0	0	0.06	0	0	0.06	0.17	0.16	0	0.16	0.06	0.16	0.16	4.64427e-36	-1.96	-2.5	0.54	-2.85	-2.92	0.32	0.93	0.87	-3.58	0.67	-0.68	0.18	-0.5
PF01852	START	Domain	IPR002913	1	13	13	1	2	0	0	0	0	0.5	0	0.5	0	0	0	0	0	0	9.76445e-34	0.57	0.03	-0.34	-0.33	2.25	-0.56	1.7	-0.96	-1.06	-1.16	-1.55	-1.65	-2.33
PF01853	MOZ_SAS	Family	IPR002717	1	1	1	1	3	0	0	0	0	0	0	0	0	0	0.33	0.33	0	0.33	-	1.46	0.92	0.55	0.56	0.5	0.33	-0.05	-0.07	-0.17	0.42	0.03	-0.76	-0.75
PF01857	RB_B	Domain	IPR002719	1	11	11	2	2	0	0	0	0	0	0	0	0	0	0	0	0.5	0.5	-	0.74	0.19	-0.17	-0.16	-0.23	-0.39	-0.77	-0.8	-0.89	-0.99	-1.38	0.92	0.23
PF01858	RB_A	Domain	IPR002720	1	10	10	2	2	0	0	0	0	0	0	0	0	0	0	0	0.5	0.5	7.42745e-18	0.8	0.26	-0.11	-0.1	-0.16	-0.33	-0.71	-0.73	-0.83	-0.93	-1.32	0.89	0.2
PF01866	Diphthamide_syn	Family	IPR016435	1	1	1	3	2	0	0	0	0	0	0	0	0	0	0	0.5	0	0.5	6.34994e-17	1.52	0.98	0.62	0.63	0.56	0.4	0.01	-0.01	-0.1	-0.2	0.1	-0.69	-0.68
PF01871	AMMECR1	Family	IPR002733	1	1	1	1	2	0	0	0	0	0	0.5	0	0	0	0	0	0	0.5	1.74786e-15	1.52	0.98	0.62	0.63	0.56	1.09	0.01	-0.01	-0.1	-0.2	-0.59	-0.69	-0.68
PF01896	DNA_primase_S	Family	IPR002755	1	1	1	1	2	0	0	0	0	0	0	0	0	0	0	0.5	0	0.5	-	1.52	0.98	0.62	0.63	0.56	0.4	0.01	-0.01	-0.1	-0.2	0.1	-0.69	-0.68
PF01916	DS	Domain	IPR002773	1	1	1	1	0	-	-	-	-	-	-	-	-	-	-	-	-	-	4.61915e-14	-	-	-	-	-	-	-	-	-	-	-	-	-
PF01923	Cob_adeno_trans	Domain	IPR016030	1	10	10	1	1	0	0	0	0	0	0	0	1	0	0	0	0	0	-	1.1	0.55	0.19	0.2	0.13	-0.03	-0.41	1.96	-0.53	-0.63	-1.02	-1.12	-1.8
PF01926	MMR_HSR1	Family	IPR006073	2	5	2.5	2	6	0	0.06	0	0	0.06	0	0.06	0	0	0.25	0.25	0	0.31	-	0.86	1.02	-0.04	-0.03	0.6	-0.26	0.05	-0.67	-0.76	0.75	0.36	-1.35	-0.24
PF01946	Thi4	Family	-	1	5	5	1	2	0	0	0	0	0	0	0	0	0	0.5	0.5	0	0	-	1.1	0.55	0.19	0.2	0.13	-0.03	-0.41	-0.43	-0.53	1.16	0.77	-1.12	-1.8
PF01965	DJ-1_PfpI	Domain	IPR002818	1	5	5	1	1	0	0	0	0	0	0	0	0	0	0	0	0	1	-	1.34	0.8	0.43	0.45	0.38	0.22	-0.17	-0.19	-0.28	-0.39	-0.78	-0.87	0.23
PF01966	HD	Family	IPR006674	1	3	3	2	4	0	0	0.38	0	0	0	0	0	0.12	0.12	0	0	0.38	-	1.19	0.64	1.67	0.29	0.23	0.06	-0.32	-0.34	0.26	0.15	-0.93	-1.03	-0.33
PF01968	Hydantoinase_A	Family	IPR002821	1	1	1	1	0	-	-	-	-	-	-	-	-	-	-	-	-	-	-	-	-	-	-	-	-	-	-	-	-	-	-	-
PF01979	Amidohydro_1	Domain	IPR006680	1	9	9	1	0	-	-	-	-	-	-	-	-	-	-	-	-	-	0.000452095	-	-	-	-	-	-	-	-	-	-	-	-	-
PF01981	PTH2	Family	IPR002833	1	1	1	2	4	0	0.25	0	0.25	0	0	0.25	0	0	0	0	0	0.25	0.000524782	1.4	1.55	0.49	1.2	0.44	0.27	0.58	-0.13	-0.23	-0.33	-0.72	-0.82	-0.81
PF01991	vATP-synt_E	Family	IPR002842	1	2	2	1	3	0	0	0	0	0	0	0	0	0.33	0	0.33	0.33	0	-	1.29	0.74	0.38	0.39	0.33	0.16	-0.22	-0.24	0.76	-0.44	0.27	0.17	-1.61
PF02008	zf-CXXC	Domain	IPR002857	1	3	3	1	1	0	0	0	0	0	0	0	0	0	0	0	0	1	-	1.46	0.92	0.55	0.56	0.5	0.33	-0.05	-0.07	-0.17	-0.27	-0.66	-0.76	-0.05
PF02010	REJ	Family	IPR002859	1	25	25	3	4	0	0	0	0.02	0.47	0	0.02	0.49	0	0	0	0	0	-	0.07	-0.47	-0.83	-0.13	2.33	-1.05	-0.74	1.8	-1.55	-1.66	-2.05	-2.14	-2.83
PF02020	W2	Family	IPR003307	1	4	4	2	1	0	0	0	0	0	0	0	0	0	0	0	0	1	-	1.4	0.86	0.49	0.5	0.44	0.27	-0.11	-0.13	-0.23	-0.33	-0.72	-0.82	0.11
PF02024	Leptin	Domain	IPR000065	1	3	3	1	2	0	0	0	0	0.5	0	0.5	0	0	0	0	0	0	-	1.29	0.74	0.38	0.39	1.71	0.16	1.16	-0.24	-0.34	-0.44	-0.83	-0.93	-1.61
PF02038	ATP1G1_PLM_MAT8	Family	IPR000272	1	1	1	1	1	0	0	0	0	0	0	0	1	0	0	0	0	0	-	1.59	1.05	0.69	0.7	0.63	0.47	0.08	0.76	-0.03	-0.14	-0.53	-0.62	-1.31
PF02046	COX6A	Family	IPR001349	1	2	2	1	0	-	-	-	-	-	-	-	-	-	-	-	-	-	-	-	-	-	-	-	-	-	-	-	-	-	-	-
PF02055	Glyco_hydro_30	Domain	IPR033453	1	158	158	9	7	0.2	0	0	0	0	0	0	0	0.01	0.18	0.18	0.21	0.2	-	2.63	-2.95	-3.31	-3.3	-3.37	-2.84	-3.91	-3.93	-1.63	0.8	0.41	0.45	-0.27
PF02057	Glyco_hydro_59	Family	IPR001286	1	27	27	1	2	0	0	0	0	0	0	0	0	0	0	0	0.5	0.5	-	0.03	-0.52	-0.88	-0.87	-0.93	-1.1	-1.48	-1.5	-1.6	-1.7	-2.09	1.15	0.46
PF02060	ISK_Channel	Family	IPR000369	2	13	6.5	5	3	0	0.19	0	0	0	0	0	0	0	0.62	0	0	0.19	-	0.71	1.77	-0.2	-0.19	-0.26	-0.42	-0.8	-0.83	-0.92	1.62	-1.41	-1.51	-0.58
PF02072	Orexin	Family	IPR001704	1	1	1	1	1	0	0	0	0	0	0	0	0	0	0	0	0	1	-	1.59	1.05	0.69	0.7	0.63	0.47	0.08	0.06	-0.03	-0.14	-0.53	-0.62	-0.61
PF02078	Synapsin	Domain	IPR020897	1	2	2	2	1	0	0	0	0	0	0	0	0	0	0	0	0	1	-	1.59	1.05	0.69	0.7	0.63	0.47	0.08	0.06	-0.03	-0.14	-0.53	-0.62	-0.61
PF02089	Palm_thioest	Domain	-	1	26	26	2	2	0	0	0	0	0	0	0	0	0	0	0	0.5	0.5	-	0.09	-0.45	-0.82	-0.81	-0.87	-1.04	-1.42	-1.44	-1.54	-1.64	-2.03	1.13	0.45
PF02096	60KD_IMP	Family	IPR001708	1	1	1	1	0	-	-	-	-	-	-	-	-	-	-	-	-	-	-	-	-	-	-	-	-	-	-	-	-	-	-	-
PF02101	Ocular_alb	Family	IPR001414	1	34	34	3	2	0	0	0	0	0	0	0	0	0	0	0	0.97	0.03	-	0.4	-0.14	-0.5	-0.49	-0.56	-0.72	-1.11	-1.13	-1.22	-1.33	-1.72	1.69	-1.8
PF02104	SURF1	Family	IPR002994	1	15	15	4	2	0	0	0	0	0	0	0	0	0	0	0	0.5	0.5	-	1.4	0.86	0.49	0.5	0.44	0.27	-0.11	-0.13	-0.23	-0.33	-0.72	0.28	-0.4
PF02106	Fanconi_C	Family	IPR000686	1	3	3	1	4	0	0	0	0	0	0.25	0	0.25	0.25	0	0.25	0	0	-	1.01	0.47	0.11	0.12	0.05	1.27	-0.5	0.87	0.77	-0.72	0.28	-1.2	-1.89
PF02115	Rho_GDI	Domain	IPR000406	1	1	1	1	1	0	0	0	0	0	0	0	1	0	0	0	0	0	-	1.59	1.05	0.69	0.7	0.63	0.47	0.08	0.76	-0.03	-0.14	-0.53	-0.62	-1.31
PF02135	zf-TAZ	Family	IPR000197	1	4	4	1	0	-	-	-	-	-	-	-	-	-	-	-	-	-	-	-	-	-	-	-	-	-	-	-	-	-	-	-
PF02137	A_deamin	Family	IPR002466	2	13	6.5	3	3	0	0	0.32	0	0	0	0	0	0.37	0	0	0	0.32	-	0.77	0.22	1.81	-0.13	-0.2	-0.36	-0.74	-0.76	1.22	-0.96	-1.35	-1.45	-0.19
PF02138	Beach	Family	IPR000409	2	6	3	2	2	0	0	0	0	0.17	0.83	0	0	0	0	0	0	0	-	1.29	0.74	0.38	0.39	1.02	1.95	-0.22	-0.24	-0.34	-0.44	-0.83	-0.93	-1.61
PF02141	DENN	Family	IPR001194	1	4	4	2	0	-	-	-	-	-	-	-	-	-	-	-	-	-	-	-	-	-	-	-	-	-	-	-	-	-	-	-
PF02142	MGS	Domain	IPR011607	1	8	8	1	0	-	-	-	-	-	-	-	-	-	-	-	-	-	-	-	-	-	-	-	-	-	-	-	-	-	-	-
PF02145	Rap_GAP	Family	IPR000331	2	30	15	3	2	0	0	0	0	0	0	0	0.49	0	0	0	0	0.51	-	0.04	-0.5	-0.86	-0.85	-0.92	-1.08	-1.47	1.81	-1.58	-1.69	-2.08	-2.17	0.47
PF02146	SIR2	Family	IPR003000	1	1	1	1	2	0	0	0	0	0.5	0	0.5	0	0	0	0	0	0	-	1.52	0.98	0.62	0.63	1.26	0.4	0.71	-0.01	-0.1	-0.2	-0.59	-0.69	-1.38
PF02155	GCR	Family	IPR001409	1	1	1	1	2	0	0	0	0	0.5	0	0.5	0	0	0	0	0	0	-	1.52	0.98	0.62	0.63	1.26	0.4	0.71	-0.01	-0.1	-0.2	-0.59	-0.69	-1.38
PF02163	Peptidase_M50	Family	IPR008915	1	5	5	4	3	0	0	0	0	0	0	0	0	0.42	0	0	0.33	0.25	-	1.01	0.47	0.11	0.12	0.05	-0.11	-0.5	-0.52	1.18	-0.72	-1.11	0.41	-0.5
PF02165	WT1	Family	IPR000976	1	5	5	3	3	0	0	0	0	0.14	0	0.14	0.71	0	0	0	0	0	-	1.24	0.69	0.33	0.34	0.97	0.11	0.42	1.5	-0.39	-0.49	-0.88	-0.98	-1.66
PF02166	Androgen_recep	Family	IPR001103	1	8	8	3	2	0	0	0	0	0.5	0	0.5	0	0	0	0	0	0	-	0.86	0.32	-0.04	-0.03	2.1	-0.26	1.55	-0.67	-0.76	-0.86	-1.25	-1.35	-2.03
PF02167	Cytochrom_C1	Family	IPR002326	1	2	2	1	0	-	-	-	-	-	-	-	-	-	-	-	-	-	-	-	-	-	-	-	-	-	-	-	-	-	-	-
PF02170	PAZ	Domain	IPR003100	1	2	2	1	0	-	-	-	-	-	-	-	-	-	-	-	-	-	-	-	-	-	-	-	-	-	-	-	-	-	-	-
PF02171	Piwi	Family	IPR003165	1	2	2	1	0	-	-	-	-	-	-	-	-	-	-	-	-	-	-	-	-	-	-	-	-	-	-	-	-	-	-	-
PF02172	KIX	Domain	IPR003101	1	2	2	1	6	0	0	0	0	0.17	0	0.17	0.17	0	0	0.17	0.17	0.17	-	1.01	0.47	0.11	0.12	1.15	-0.11	0.6	0.58	-0.61	-0.72	-0.01	-0.1	-0.79
PF02174	IRS	Domain	IPR002404	1	10	10	2	3	0.05	0	0	0	0	0	0	0	0	0	0	0.48	0.48	-	1.4	0.16	-0.2	-0.19	-0.26	-0.42	-0.8	-0.83	-0.92	-1.02	-1.41	0.89	0.2
PF02179	BAG	Family	IPR003103	1	4	4	2	3	0	0	0	0	0	0	0	0	0	0.33	0.33	0	0.33	1.45788e-179	1.01	0.47	0.11	0.12	0.05	-0.11	-0.5	-0.52	-0.61	0.89	0.5	-1.2	-0.28
PF02181	FH2	Family	IPR015425	1	1	1	1	2	0	0.5	0	0	0	0	0	0	0	0	0	0	0.5	9.96494e-105	1.52	1.67	0.62	0.63	0.56	0.4	0.01	-0.01	-0.1	-0.2	-0.59	-0.69	-0.68
PF02187	GAS2	Family	IPR003108	1	4	4	1	1	0	0	0	0	0	0	0	0	0	0	0	0	1	3.22446e-90	1.4	0.86	0.49	0.5	0.44	0.27	-0.11	-0.13	-0.23	-0.33	-0.72	-0.82	0.11
PF02191	OLF	Family	IPR003112	2	52	26	6	2	0	0	0	0	0	0	0	0	0	0	0	0.98	0.02	2.51754e-73	0.09	-0.45	-0.82	-0.81	-0.87	-1.04	-1.42	-1.44	-1.54	-1.64	-2.03	1.79	-2.12
PF02192	PI3K_p85B	Family	IPR003113	1	3	3	2	1	0	0	0	1	0	0	0	0	0	0	0	0	0	1.88761e-57	1.52	0.98	0.62	1.73	0.56	0.4	0.01	-0.01	-0.1	-0.2	-0.59	-0.69	-1.38
PF02201	SWIB	Domain	IPR003121	1	1	1	1	2	0	0	0	0	0	0	0	0	0	0	0.5	0	0.5	2.00148e-51	1.52	0.98	0.62	0.63	0.56	0.4	0.01	-0.01	-0.1	-0.2	0.1	-0.69	-0.68
PF02204	VPS9	Family	IPR003123	1	1	1	1	1	0	0	0	0	0	0	0	0	0	0	0	0	1	4.542e-37	1.59	1.05	0.69	0.7	0.63	0.47	0.08	0.06	-0.03	-0.14	-0.53	-0.62	-0.61
PF02207	zf-UBR	Family	IPR003126	2	7	3.5	2	4	0	0.21	0	0	0	0	0.21	0	0.21	0	0	0	0.37	3.00125e-35	0.77	1.83	-0.14	-0.13	-0.2	-0.36	0.87	-0.76	0.75	-0.96	-1.35	-1.45	-0.05
PF02210	Laminin_G_2	Domain	IPR001791	7	108	3	16	8	0	0.04	0	0	0	0.07	0	0	0.14	0.08	0.07	0.29	0.31	5.14406e-34	-1.45	0.41	-1.66	-2.34	-2.41	0.47	-2.96	-2.98	0.59	-0.04	-0.48	0.76	0.12
PF02212	GED	Family	IPR003130	1	2	2	2	2	0	0	0	0	0	0	0	0	0	0	0	0.33	0.67	5.74368e-26	1.46	0.92	0.55	0.56	0.5	0.33	-0.05	-0.07	-0.17	-0.27	-0.66	-0.06	-0.34
PF02213	GYF	Domain	IPR003169	1	1	1	1	1	0	0	0	0	0	0	0	0	0	0	0	0	1	-	1.59	1.05	0.69	0.7	0.63	0.47	0.08	0.06	-0.03	-0.14	-0.53	-0.62	-0.61
PF02214	BTB_2	Domain	IPR003131	3	12	4	4	4	0	0	0	0	0.17	0	0	0	0.17	0	0	0.33	0.33	2.13203e-16	0.62	0.08	-0.29	-0.27	1.27	-0.51	-0.89	-0.91	0.61	-1.11	-1.5	0.6	-0.08
PF02219	MTHFR	Domain	IPR003171	1	24	24	1	1	0	0	0	0	0	0	0	0	0	0	0	0	1	4.48646e-13	0.62	0.08	-0.29	-0.27	-0.34	-0.51	-0.89	-0.91	-1	-1.11	-1.5	-1.59	0.94
PF02221	E1_DerP2_DerF2	Domain	IPR003172	2	9	4.5	2	2	0	0	0.67	0	0	0	0	0	0	0	0	0	0.33	-	1.14	0.6	2.18	0.25	0.18	0.01	-0.37	-0.39	-0.48	-0.59	-0.98	-1.07	-0.37
PF02233	PNTB	Family	IPR034300	1	7	7	2	1	0	0	0	0	0	0	1	0	0	0	0	0	0	1.92768e-09	1.29	0.74	0.38	0.39	0.33	0.16	1.72	-0.24	-0.34	-0.44	-0.83	-0.93	-1.61
PF02234	CDI	Family	IPR003175	1	2	2	1	4	0	0	0	0	0.25	0	0	0.25	0	0.25	0.25	0	0	1.41396e-06	1.19	0.64	0.28	0.29	1.32	0.06	-0.32	0.76	-0.44	0.56	0.17	-1.03	-1.71
PF02237	BPL_C	Domain	IPR003142	1	1	1	1	2	0	0	0	0	0	0	0	0	0.5	0	0	0	0.5	-	1.52	0.98	0.62	0.63	0.56	0.4	0.01	-0.01	0.59	-0.2	-0.59	-0.69	-0.68
PF02257	RFX_DNA_binding	Domain	IPR003150	2	4	2	2	1	0	0	1	0	0	0	0	0	0	0	0	0	0	-	1.59	1.05	1.38	0.7	0.63	0.47	0.08	0.06	-0.03	-0.14	-0.53	-0.62	-1.31
PF02259	FAT	Family	IPR003151	4	12	2.5	9	9	0	0	0.14	0	0.11	0	0.11	0.06	0.11	0.11	0.03	0.11	0.22	1.09407e-05	0.34	-0.2	1.22	-0.56	0.99	-0.79	0.44	-0.09	0.32	0.22	-1.09	-0.26	-0.36
PF02263	GBP	Domain	IPR015894	2	17	8.5	3	1	0	0	0	0	0	0	0	0	0	0	0	0	1	-	0.83	0.29	-0.08	-0.06	-0.13	-0.3	-0.68	-0.7	-0.79	-0.9	-1.29	-1.38	0.82
PF02269	TFIID-18kDa	Domain	IPR003195	1	2	2	1	1	0	0	0	0	0	0	0	0	0	0	0	0	1	-	1.52	0.98	0.62	0.63	0.56	0.4	0.01	-0.01	-0.1	-0.2	-0.59	-0.69	-0.28
PF02272	DHHA1	Family	IPR003156	1	2	2	1	1	0	0	0	0	0	0	0	0	0	0	0	0	1	-	1.52	0.98	0.62	0.63	0.56	0.4	0.01	-0.01	-0.1	-0.2	-0.59	-0.69	-0.28
PF02275	CBAH	Domain	IPR029132	1	21	21	4	3	0	0	0	0	0	0	0	0	0.31	0	0	0.31	0.38	0.00170852	0.01	-0.53	-0.89	-0.88	-0.95	-1.11	-1.5	-1.52	1.28	-1.72	-2.11	0.69	0.2
PF02284	COX5A	Domain	IPR003204	1	1	1	1	0	-	-	-	-	-	-	-	-	-	-	-	-	-	0.00994367	-	-	-	-	-	-	-	-	-	-	-	-	-
PF02295	z-alpha	Domain	IPR042371	1	2	2	1	2	0	0	0.5	0	0	0	0	0	0	0	0	0	0.5	-	1.4	0.86	1.59	0.5	0.44	0.27	-0.11	-0.13	-0.23	-0.33	-0.72	-0.82	-0.4
PF02297	COX6B	Domain	IPR003213	2	4	2	3	2	0	0	0	0	0	0	0	0	0	0.5	0.5	0	0	-	1.4	0.86	0.49	0.5	0.44	0.27	-0.11	-0.13	-0.23	0.77	0.38	-0.82	-1.5
PF02301	HORMA	Domain	IPR003511	1	1	1	1	4	0	0	0	0	0	0.25	0	0.25	0.25	0	0.25	0	0	0.0223018	1.4	0.86	0.49	0.5	0.44	0.97	-0.11	0.56	0.47	-0.33	-0.03	-0.82	-1.5
PF02310	B12-binding	Domain	IPR006158	2	40	20	2	3	0	0	0	0	0	0.02	0	0.95	0	0	0	0	0.02	-	0.22	-0.32	-0.68	-0.67	-0.74	-0.21	-1.29	2.41	-1.4	-1.5	-1.89	-1.99	-1.98
PF02318	FYVE_2	Family	IPR041282	1	1	1	1	2	0	0	0	0	0	0	0	0	0.5	0	0	0.5	0	-	1.52	0.98	0.62	0.63	0.56	0.4	0.01	-0.01	0.59	-0.2	-0.59	0	-1.38
PF02330	MAM33	Domain	IPR003428	1	5	5	1	0	-	-	-	-	-	-	-	-	-	-	-	-	-	-	-	-	-	-	-	-	-	-	-	-	-	-	-
PF02338	OTU	Family	IPR003323	2	3	1.5	2	1	0	0	0	0	0	0	0	0	0	0	0	0	1	-	1.52	0.98	0.62	0.63	0.56	0.4	0.01	-0.01	-0.1	-0.2	-0.59	-0.69	-0.28
PF02347	GDC-P	Domain	IPR020581	1	37	37	1	1	0	0	0	0	0	0	0	0	0	0	0	0	1	-	0.32	-0.22	-0.59	-0.58	-0.64	-0.81	-1.19	-1.21	-1.31	-1.41	-1.8	-1.89	1.06
PF02350	Epimerase_2	Family	IPR003331	1	25	25	2	3	0	0	0	0	0	0.32	0	0	0	0	0.32	0	0.35	-	-0.2	-0.74	-1.11	-1.09	-1.16	1.85	-1.71	-1.73	-1.82	-1.93	0.86	-2.41	0.16
PF02359	CDC48_N	Domain	IPR003338	1	3	3	3	2	0	0	0	0	0	0	0	0	0	0	0.4	0	0.6	-	1.34	0.8	0.43	0.45	0.38	0.22	-0.17	-0.19	-0.28	-0.39	0.32	-0.87	-0.17
PF02366	PMT	Family	IPR003342	2	9	4.5	7	3	0	0	0	0	0	0	0	0	0	0	0.39	0.22	0.39	-	0.65	0.11	-0.26	-0.25	-0.31	-0.48	-0.86	-0.88	-0.98	-1.08	0.83	0.23	0.05
PF02372	IL15	Domain	IPR003443	1	2	2	1	3	0	0	0.33	0.33	0	0.33	0	0	0	0	0	0	0	-	1.29	0.74	1.48	1.49	0.33	1.26	-0.22	-0.24	-0.34	-0.44	-0.83	-0.93	-1.61
PF02373	JmjC	Domain	IPR003347	5	10	1	6	3	0	0	0	0	0	0	0	0	0.08	0	0	0.31	0.62	-	0.97	0.43	0.07	0.08	0.01	-0.15	-0.54	-0.56	0.04	-0.76	-1.14	0.37	0.27
PF02376	CUT	Domain	IPR003350	3	16	3	5	1	0	0	0	0	0	0	0	0	0	0	0	0	1	-	1.01	0.47	0.11	0.12	0.05	-0.11	-0.5	-0.52	-0.61	-0.72	-1.11	-1.2	0.68
PF02383	Syja_N	Family	IPR002013	2	3	1.5	3	2	0	0	0	0	0	0	0	0	0	0	0.33	0	0.67	-	1.46	0.92	0.55	0.56	0.5	0.33	-0.05	-0.07	-0.17	-0.27	0.03	-0.76	-0.34
PF02404	SCF	Domain	IPR003452	1	3	3	1	1	0	0	0	0	0	0	0	0	1	0	0	0	0	-	1.46	0.92	0.55	0.56	0.5	0.33	-0.05	-0.07	1.22	-0.27	-0.66	-0.76	-1.44
PF02412	TSP_3	Repeat	IPR003367	1	52	52	2	1	0	0	0	0	0	0	0	0	0	0	1	0	0	-	0.06	-0.49	-0.85	-0.84	-0.9	-1.07	-1.45	-1.47	-1.57	-1.67	1.91	-2.16	-2.84
PF02423	OCD_Mu_crystall	Family	IPR003462	1	1	1	1	2	0	0.5	0	0	0	0	0	0	0	0	0	0	0.5	-	1.52	1.67	0.62	0.63	0.56	0.4	0.01	-0.01	-0.1	-0.2	-0.59	-0.69	-0.68
PF02434	Fringe	Family	IPR003378	2	3	1.5	2	4	0	0	0	0	0	0	0	0	0	0.2	0.4	0.2	0.2	-	1.34	0.8	0.43	0.45	0.38	0.22	-0.17	-0.19	-0.28	0.31	0.32	-0.18	-0.86
PF02436	PYC_OADA	Domain	IPR003379	1	1	1	1	0	-	-	-	-	-	-	-	-	-	-	-	-	-	-	-	-	-	-	-	-	-	-	-	-	-	-	-
PF02437	Ski_Sno	Family	IPR003380	1	3	3	1	2	0	0	0	0	0	0	0	0	0	0	0.5	0	0.5	-	1.29	0.74	0.38	0.39	0.33	0.16	-0.22	-0.24	-0.34	-0.44	0.56	-0.93	-0.23
PF02450	LCAT	Family	IPR003386	1	27	27	2	3	0	0	0	0	0	0.28	0	0.36	0	0	0	0.36	0	-	-0.25	-0.79	-1.15	-1.14	-1.21	1.72	-1.76	1.56	-1.87	-1.97	-2.36	0.87	-3.14
PF02453	Reticulon	Family	IPR003388	1	1	1	1	1	0	0	0	0	0	0	0	0	0	0	0	0	1	-	1.59	1.05	0.69	0.7	0.63	0.47	0.08	0.06	-0.03	-0.14	-0.53	-0.62	-0.61
PF02460	Patched	Family	IPR003392	2	70	35	6	4	0	0	0.68	0	0	0	0.06	0	0.01	0	0	0	0.25	-	-0.21	-0.75	2.79	-1.11	-1.17	-1.34	-0.11	-1.74	-1.14	-1.94	-2.33	-2.43	-0.17
PF02463	SMC_N	Domain	IPR003395	3	57	19	7	2	0	0	0	0	0	0	0	0	0	0	0.49	0	0.51	-	-0.54	-1.08	-1.45	-1.43	-1.5	-1.66	-2.05	-2.07	-2.16	-2.27	1.29	-2.75	0.57
PF02466	Tim17	Family	-	1	1	1	1	0	-	-	-	-	-	-	-	-	-	-	-	-	-	-	-	-	-	-	-	-	-	-	-	-	-	-	-
PF02469	Fasciclin	Domain	IPR000782	1	23	23	7	2	0	0	0	0	0	0	0	0	0.5	0	0	0.5	0	-	0.15	-0.39	-0.75	-0.74	-0.81	-0.97	-1.36	-1.38	1.71	-1.57	-1.96	1.12	-2.75
PF02475	Met_10	Family	IPR030382	1	2	2	1	0	-	-	-	-	-	-	-	-	-	-	-	-	-	-	-	-	-	-	-	-	-	-	-	-	-	-	-
PF02485	Branch	Family	IPR003406	2	2	1	2	2	0	0	0	0	0	0	0	0	0	0	0.5	0.5	0	-	1.52	0.98	0.62	0.63	0.56	0.4	0.01	-0.01	-0.1	-0.2	0.1	0	-1.38
PF02487	CLN3	Family	IPR003492	1	14	14	2	2	0	0	0	0	0	0	0	0	0	0	0	0.5	0.5	-	0.52	-0.02	-0.39	-0.38	-0.44	-0.61	-0.99	-1.01	-1.11	-1.21	-1.6	1.01	0.33
PF02493	MORN	Repeat	IPR003409	3	4	1	3	4	0.17	0	0	0	0	0	0	0	0	0.33	0.33	0	0.17	-	1.98	0.74	0.38	0.39	0.33	0.16	-0.22	-0.24	-0.34	0.66	0.27	-0.93	-0.92
PF02515	CoA_transf_3	Family	IPR003673	2	3	1.5	2	3	0	0	0	0.29	0	0	0.29	0	0	0	0	0	0.43	-	1.24	0.69	0.33	1.44	0.27	0.11	0.82	-0.29	-0.39	-0.49	-0.88	-0.98	-0.28
PF02518	HATPase_c	Domain	IPR003594	1	1	1	1	1	0	0	0	0	0	0	0	0	0	0	0	0	1	-	1.59	1.05	0.69	0.7	0.63	0.47	0.08	0.06	-0.03	-0.14	-0.53	-0.62	-0.61
PF02535	Zip	Family	IPR003689	5	13	3	6	6	0	0.05	0	0.24	0	0	0	0	0.29	0	0.1	0.05	0.29	-	0.71	0.86	-0.2	1.6	-0.26	-0.42	-0.8	-0.83	1.03	-1.02	-0.31	-0.82	-0.25
PF02540	NAD_synthase	Domain	IPR022310	1	1	1	1	5	0	0.2	0	0	0.2	0	0	0.2	0	0.2	0	0	0.2	-	1.34	1.49	0.43	0.45	1.07	0.22	-0.17	0.5	-0.28	0.31	-0.78	-0.87	-0.86
PF02544	Steroid_dh	Family	IPR001104	2	26	13	2	3	0	0	0	0	0.49	0	0.49	0	0	0	0	0	0.02	-	0.07	-0.47	-0.83	-0.82	2.37	-1.05	1.82	-1.46	-1.55	-1.66	-2.05	-2.14	-2.13
PF02578	Cu-oxidase_4	Family	IPR003730	1	1	1	1	0	-	-	-	-	-	-	-	-	-	-	-	-	-	-	-	-	-	-	-	-	-	-	-	-	-	-	-
PF02585	PIG-L	Family	IPR003737	1	1	1	1	5	0	0.2	0	0	0	0	0	0	0.2	0.2	0	0.2	0.2	-	1.34	1.49	0.43	0.45	0.38	0.22	-0.17	-0.19	0.41	0.31	-0.78	-0.18	-0.86
PF02602	HEM4	Family	IPR003754	1	19	19	1	2	0	0	0	0	0	0.5	0	0	0.5	0	0	0	0	8.07653e-159	0.3	-0.24	-0.61	-0.6	-0.66	2.17	-1.21	-1.23	1.67	-1.43	-1.82	-1.91	-2.6
PF02617	ClpS	Family	IPR003769	1	1	1	1	4	0	0.25	0	0	0	0	0.25	0	0.25	0	0	0	0.25	7.40923e-152	1.4	1.55	0.49	0.5	0.44	0.27	0.58	-0.13	0.47	-0.33	-0.72	-0.82	-0.81
PF02628	COX15-CtaA	Family	IPR003780	1	2	2	1	2	0	0	0	0	0	0	0	0	0	0.5	0.5	0	0	1.01506e-151	1.4	0.86	0.49	0.5	0.44	0.27	-0.11	-0.13	-0.23	0.77	0.38	-0.82	-1.5
PF02629	CoA_binding	Domain	IPR003781	1	1	1	1	1	0	0	0	0	0	0	0	0	0	0	0	0	1	3.4825e-51	1.59	1.05	0.69	0.7	0.63	0.47	0.08	0.06	-0.03	-0.14	-0.53	-0.62	-0.61
PF02630	SCO1-SenC	Family	IPR003782	2	7	3.5	3	3	0	0	0	0	0	0	0	0	0	0.42	0.42	0.17	0	9.59417e-33	1.01	0.47	0.11	0.12	0.05	-0.11	-0.5	-0.52	-0.61	1.08	0.69	-0.1	-1.89
PF02666	PS_Dcarbxylase	Family	IPR003817	1	2	2	1	0	-	-	-	-	-	-	-	-	-	-	-	-	-	1.34392e-23	-	-	-	-	-	-	-	-	-	-	-	-	-
PF02668	TauD	Domain	IPR003819	1	1	1	1	0	-	-	-	-	-	-	-	-	-	-	-	-	-	4.18302e-23	-	-	-	-	-	-	-	-	-	-	-	-	-
PF02686	Glu-tRNAGln	Family	IPR003837	1	1	1	1	0	-	-	-	-	-	-	-	-	-	-	-	-	-	8.55643e-13	-	-	-	-	-	-	-	-	-	-	-	-	-
PF02690	Na_Pi_cotrans	Family	IPR003841	2	17	8.5	5	3	0	0	0	0	0	0	0.28	0.36	0	0	0.36	0	0	6.73157e-12	0.59	0.05	-0.31	-0.3	-0.37	-0.53	1.16	1.37	-1.03	-1.13	0.78	-1.62	-2.31
PF02709	Glyco_transf_7C	Family	IPR027791	1	5	5	1	2	0	0	0	0	0	0	0	0	0.5	0	0.5	0	0	6.75139e-07	1.1	0.55	0.19	0.2	0.13	-0.03	-0.41	-0.43	1.26	-0.63	0.77	-1.12	-1.8
PF02714	RSN1_7TM	Family	IPR003864	1	2	2	1	1	0	0	0	0	0	0	0	0	0	0	0	0	1	-	1.52	0.98	0.62	0.63	0.56	0.4	0.01	-0.01	-0.1	-0.2	-0.59	-0.69	-0.28
PF02724	CDC45	Family	IPR003874	1	5	5	1	2	0	0	0	0	0	0	0	0	0	0	0.5	0	0.5	-	1.1	0.55	0.19	0.2	0.13	-0.03	-0.41	-0.43	-0.53	-0.63	0.77	-1.12	-0.01
PF02729	OTCace_N	Domain	IPR006132	2	66	33	2	1	0	0	0	0	0	0	0	0	0	0	0	0	1	-	-0.14	-0.68	-1.04	-1.03	-1.1	-1.26	-1.65	-1.67	-1.76	-1.87	-2.26	-2.35	1.17
PF02732	ERCC4	Domain	IPR006166	1	3	3	3	7	0	0.13	0	0	0	0.13	0	0.13	0.2	0	0.13	0.13	0.13	-	0.9	1.46	-0.01	0	-0.06	0.87	-0.61	0.47	0.66	-0.83	-0.12	-0.22	-0.9
PF02734	Dak2	Family	IPR004007	1	2	2	2	0	-	-	-	-	-	-	-	-	-	-	-	-	-	-	-	-	-	-	-	-	-	-	-	-	-	-	-
PF02736	Myosin_N	Domain	IPR004009	2	4	2	2	4	0	0	0	0	0	0.12	0	0.12	0	0.38	0.38	0	0	-	1.19	0.64	0.28	0.29	0.23	0.75	-0.32	0.35	-0.44	0.84	0.46	-1.03	-1.71
PF02737	3HCDH_N	Domain	IPR006176	2	3	1.5	3	6	0	0	0	0.18	0	0	0.27	0	0	0.09	0.09	0.09	0.27	-	1.05	0.51	0.15	1.26	0.09	-0.07	0.93	-0.48	-0.57	0.02	-0.37	-0.47	-0.46
PF02738	Ald_Xan_dh_C2	Family	IPR008274	1	1	1	1	1	0	0	0	0	0	0	0	1	0	0	0	0	0	-	1.59	1.05	0.69	0.7	0.63	0.47	0.08	0.76	-0.03	-0.14	-0.53	-0.62	-1.31
PF02744	GalP_UDP_tr_C	Domain	IPR005850	1	65	65	1	4	0	0	0	0	0.25	0	0.25	0.25	0	0	0	0.25	0	-	-1.38	-1.92	-2.28	-2.27	1.85	-2.5	1.3	1.28	-3	-3.11	-3.5	0.6	-4.28
PF02747	PCNA_C	Domain	IPR022649	1	2	2	1	5	0	0.2	0	0	0	0	0	0	0.2	0.2	0	0.2	0.2	-	1.1	1.65	0.19	0.2	0.13	-0.03	-0.41	-0.43	0.57	0.47	-1.02	-0.02	-0.7
PF02752	Arrestin_C	Domain	IPR011022	1	1	1	1	1	0	0	0	0	0	0	0	0	0	0	0	1	0	-	1.59	1.05	0.69	0.7	0.63	0.47	0.08	0.06	-0.03	-0.14	-0.53	0.07	-1.31
PF02755	RPEL	Disordered	IPR004018	1	2	2	1	1	0	0	0	0	0	0	0	0	0	0	0	0	1	-	1.52	0.98	0.62	0.63	0.56	0.4	0.01	-0.01	-0.1	-0.2	-0.59	-0.69	-0.28
PF02758	PYRIN	Domain	IPR004020	3	5	1	3	4	0	0	0.12	0	0	0	0	0.12	0.38	0	0	0.38	0	-	1.19	0.64	0.97	0.29	0.23	0.06	-0.32	0.35	0.95	-0.54	-0.93	0.36	-1.71
PF02759	RUN	Family	IPR004012	1	1	1	1	1	0	0	0	0	0	0	0	0	0	0	0	0	1	-	1.59	1.05	0.69	0.7	0.63	0.47	0.08	0.06	-0.03	-0.14	-0.53	-0.62	-0.61
PF02765	POT1	Domain	IPR011564	1	4	4	2	2	0	0	0	0	0	0	0.5	0	0.5	0	0	0	0	-	1.29	0.74	0.38	0.39	0.33	0.16	1.16	-0.24	1.05	-0.44	-0.83	-0.93	-1.61
PF02769	AIRS_C	Domain	IPR010918	1	1	1	1	1	0	0	0	1	0	0	0	0	0	0	0	0	0	-	1.59	1.05	0.69	1.39	0.63	0.47	0.08	0.06	-0.03	-0.14	-0.53	-0.62	-1.31
PF02770	Acyl-CoA_dh_M	Domain	IPR006091	10	83	3	11	5	0	0	0	0.01	0	0	0.01	0	0	0.3	0.32	0	0.36	-	-0.47	-1.01	-1.38	-0.67	-1.43	-1.59	-1.29	-2	-2.09	1.2	0.88	-2.68	0.22
PF02771	Acyl-CoA_dh_N	Domain	IPR013786	7	59	6	8	3	0	0	0	0	0	0	0	0	0	0.26	0.37	0	0.37	-	-0.02	-0.56	-0.92	-0.91	-0.98	-1.14	-1.53	-1.55	-1.64	1.03	0.96	-2.23	0.17
PF02773	S-AdoMet_synt_C	Domain	IPR022630	1	15	15	1	1	0	0	0	0	0	0	0	0	0	0	0	0	1	-	0.9	0.36	-0.01	0	-0.06	-0.23	-0.61	-0.63	-0.73	-0.83	-1.22	-1.31	0.77
PF02778	tRNA_int_endo_N	Domain	IPR006678	1	3	3	1	2	0	0	0	0	0	0	0	0	0	0	0.5	0	0.5	-	1.29	0.74	0.38	0.39	0.33	0.16	-0.22	-0.24	-0.34	-0.44	0.56	-0.93	-0.23
PF02779	Transket_pyr	Domain	IPR005475	4	22	4	5	2	0	0	0	0	0	0	0	0	0	0.11	0	0	0.89	-	1.14	0.6	0.23	0.25	0.18	0.01	-0.37	-0.39	-0.48	0.11	-0.98	-1.07	0.44
PF02780	Transketolase_C	Domain	IPR033248	2	14	7	3	1	0	0	0	0	0	0	0	0	0	0	0	0	1	-	1.46	0.92	0.55	0.56	0.5	0.33	-0.05	-0.07	-0.17	-0.27	-0.66	-0.76	-0.05
PF02781	G6PD_C	Domain	IPR022675	2	38	19	2	3	0	0	0	0	0.03	0.95	0.03	0	0	0	0	0	0	-	0.28	-0.26	-0.63	-0.61	0.01	2.79	-0.54	-1.25	-1.34	-1.45	-1.84	-1.93	-2.62
PF02782	FGGY_C	Domain	IPR018485	1	2	2	1	0	-	-	-	-	-	-	-	-	-	-	-	-	-	-	-	-	-	-	-	-	-	-	-	-	-	-	-
PF02785	Biotin_carb_C	Domain	IPR005482	3	11	4	3	0	-	-	-	-	-	-	-	-	-	-	-	-	-	-	-	-	-	-	-	-	-	-	-	-	-	-	-
PF02786	CPSase_L_D2	Domain	IPR005479	4	75	14	4	0	-	-	-	-	-	-	-	-	-	-	-	-	-	-	-	-	-	-	-	-	-	-	-	-	-	-	-
PF02787	CPSase_L_D3	Domain	IPR005480	1	10	10	1	0	-	-	-	-	-	-	-	-	-	-	-	-	-	-	-	-	-	-	-	-	-	-	-	-	-	-	-
PF02790	COX2_TM	Family	IPR011759	1	1	1	1	0	-	-	-	-	-	-	-	-	-	-	-	-	-	-	-	-	-	-	-	-	-	-	-	-	-	-	-
PF02793	HRM	Family	IPR001879	2	2	1	2	4	0	0	0	0	0.25	0	0.25	0	0	0	0.25	0	0.25	-	1.4	0.86	0.49	0.5	1.13	0.27	0.58	-0.13	-0.23	-0.33	-0.03	-0.82	-0.81
PF02803	Thiolase_C	Domain	IPR020617	2	19	9.5	3	1	0	0	0	0	0	0	0	0	0	0	1	0	0	-	1.34	0.8	0.43	0.45	0.38	0.22	-0.17	-0.19	-0.28	-0.39	1.01	-0.87	-1.56
PF02815	MIR	Domain	IPR016093	4	22	4.5	12	4	0	0	0	0	0	0	0	0	0	0.06	0.4	0.15	0.38	-	0.14	-0.41	-0.77	-0.76	-0.82	-0.99	-1.37	-1.39	-1.49	-0.2	1.01	0	0.18
PF02823	ATP-synt_DE_N	Domain	IPR020546	1	2	2	1	0	-	-	-	-	-	-	-	-	-	-	-	-	-	-	-	-	-	-	-	-	-	-	-	-	-	-	-
PF02826	2-Hacid_dh_C	Domain	IPR006140	2	10	5	3	3	0	0	0	0	0	0	0	0.31	0.23	0	0	0	0.46	-	0.97	0.43	0.07	0.08	0.01	-0.15	-0.54	1.05	0.74	-0.76	-1.14	-1.24	0.02
PF02828	L27	Domain	IPR014775	1	1	1	1	1	0	0	0	0	0	0	0	0	0	0	0	0	1	-	1.59	1.05	0.69	0.7	0.63	0.47	0.08	0.06	-0.03	-0.14	-0.53	-0.62	-0.61
PF02833	DHHA2	Family	IPR004097	1	1	1	1	0	-	-	-	-	-	-	-	-	-	-	-	-	-	-	-	-	-	-	-	-	-	-	-	-	-	-	-
PF02836	Glyco_hydro_2_C	Domain	IPR006103	2	27	13.5	3	4	0	0	0	0	0	0	0	0	0	0.04	0.48	0.45	0.04	-	0	-0.54	-0.91	-0.9	-0.96	-1.13	-1.51	-1.53	-1.63	-0.63	1.21	1.04	-1.8
PF02837	Glyco_hydro_2_N	Domain	IPR006104	1	8	8	3	2	0	0	0	0	0	0	0	0	0	0	0.5	0.5	0	-	0.94	0.39	0.03	0.04	-0.03	-0.19	-0.57	-0.59	-0.69	-0.79	0.9	0.8	-1.96
PF02841	GBP_C	Domain	IPR003191	1	1	1	1	1	0	0	0	0	0	0	0	0	0	0	0	0	1	-	1.59	1.05	0.69	0.7	0.63	0.47	0.08	0.06	-0.03	-0.14	-0.53	-0.62	-0.61
PF02852	Pyr_redox_dim	Domain	IPR004099	1	6	6	1	1	0	0	0	0	0	0	0	0	0	0	0	0	1	-	1.29	0.74	0.38	0.39	0.33	0.16	-0.22	-0.24	-0.34	-0.44	-0.83	-0.93	0.33
PF02862	DDHD	Family	IPR004177	2	2	1	3	2	0	0	0	0	0	0	0.33	0	0	0	0	0	0.67	-	1.46	0.92	0.55	0.56	0.5	0.33	0.64	-0.07	-0.17	-0.27	-0.66	-0.76	-0.34
PF02864	STAT_bind	Domain	IPR013801	2	19	9.5	3	5	0	0	0.33	0.07	0	0.26	0.07	0	0.26	0	0	0	0	-	-0.02	-0.56	2.07	0.7	-0.98	1.63	0.08	-1.55	1.13	-1.75	-2.14	-2.23	-2.92
PF02866	Ldh_1_C	Domain	IPR022383	2	8	4	2	1	0	0	0	0	0	0	0	0	0	0	0	0	1	-	1.52	0.98	0.62	0.63	0.56	0.4	0.01	-0.01	-0.1	-0.2	-0.59	-0.69	-0.28
PF02872	5_nucleotid_C	Domain	IPR008334	1	1	1	1	1	0	0	0	0	0	0	0	0	0	1	0	0	0	-	1.59	1.05	0.69	0.7	0.63	0.47	0.08	0.06	-0.03	0.56	-0.53	-0.62	-1.31
PF02874	ATP-synt_ab_N	Domain	IPR004100	2	4	2	5	6	0	0.2	0	0	0	0	0	0.2	0.1	0	0.1	0.1	0.3	-	1.1	1.65	0.19	0.2	0.13	-0.03	-0.41	0.66	0.16	-0.63	-0.33	-0.42	-0.42
PF02878	PGM_PMM_I	Domain	IPR005844	2	6	3	3	5	0	0	0.08	0	0	0.08	0	0	0	0.38	0.38	0	0.08	-	0.97	0.43	0.76	0.08	0.01	0.54	-0.54	-0.56	-0.65	1.04	0.65	-1.24	-1.23
PF02879	PGM_PMM_II	Domain	IPR005845	1	6	6	2	2	0	0	0	0	0	0	0	0	0	0.5	0.5	0	0	-	1.1	0.55	0.19	0.2	0.13	-0.03	-0.41	-0.43	-0.53	1.16	0.77	-1.12	-1.8
PF02880	PGM_PMM_III	Domain	IPR005846	1	2	2	1	2	0	0	0	0	0	0	0	0	0	0.5	0.5	0	0	-	1.4	0.86	0.49	0.5	0.44	0.27	-0.11	-0.13	-0.23	0.77	0.38	-0.82	-1.5
PF02882	THF_DHG_CYH_C	Domain	IPR020631	1	3	3	1	0	-	-	-	-	-	-	-	-	-	-	-	-	-	-	-	-	-	-	-	-	-	-	-	-	-	-	-
PF02885	Glycos_trans_3N	Domain	IPR017459	1	4	4	2	4	0	0	0	0.25	0	0	0	0	0	0	0.25	0.25	0.25	-	0.86	0.32	-0.04	1.58	-0.1	-0.26	-0.65	-0.67	-0.76	-0.86	0.36	0.26	-0.43
PF02886	LBP_BPI_CETP_C	Domain	IPR001124	1	1	1	1	0	-	-	-	-	-	-	-	-	-	-	-	-	-	-	-	-	-	-	-	-	-	-	-	-	-	-	-
PF02887	PK_C	Domain	IPR015795	1	35	35	1	1	0	0	0	0	0	1	0	0	0	0	0	0	0	5.97085e-73	0.36	-0.18	-0.55	-0.53	-0.6	2.82	-1.15	-1.17	-1.26	-1.37	-1.76	-1.85	-2.54
PF02888	CaMBD	Family	IPR004178	1	2	2	2	1	0	0	0	0	0	1	0	0	0	0	0	0	0	1.61985e-63	1.52	0.98	0.62	0.63	0.56	1.5	0.01	-0.01	-0.1	-0.2	-0.59	-0.69	-1.38
PF02889	Sec63	Family	IPR004179	3	7	1	5	5	0	0	0	0.07	0.07	0	0.14	0	0	0	0	0.36	0.36	6.65613e-53	0.94	0.39	0.03	0.73	0.67	-0.19	0.52	-0.59	-0.69	-0.79	-1.18	0.51	-0.17
PF02893	GRAM	Domain	IPR004182	2	10	5	2	3	0	0	0	0	0	0	0	0.11	0	0	0.44	0	0.44	4.30018e-52	0.8	0.26	-0.11	-0.1	-0.16	-0.33	-0.71	0.37	-0.83	-0.93	0.88	-1.42	0.1
PF02898	NO_synthase	Domain	IPR004030	1	1	1	1	2	0	0	0	0	0.5	0	0.5	0	0	0	0	0	0	-	1.52	0.98	0.62	0.63	1.26	0.4	0.71	-0.01	-0.1	-0.2	-0.59	-0.69	-1.38
PF02910	Succ_DH_flav_C	Domain	IPR015939	1	4	4	5	6	0	0	0	0	0	0	0.15	0.15	0	0.08	0.15	0.15	0.31	2.03661e-36	0.97	0.43	0.07	0.08	0.01	-0.15	0.56	0.54	-0.65	-0.06	-0.05	-0.14	-0.32
PF02911	Formyl_trans_C	Domain	IPR005793	1	1	1	1	0	-	-	-	-	-	-	-	-	-	-	-	-	-	7.82951e-28	-	-	-	-	-	-	-	-	-	-	-	-	-
PF02913	FAD-oxidase_C	Domain	IPR004113	3	9	3	3	3	0	0	0	0	0	0	0	0	0	0	0.27	0.27	0.47	6.0837e-19	0.9	0.36	-0.01	0	-0.06	-0.23	-0.61	-0.63	-0.73	-0.83	0.39	0.29	0.08
PF02928	zf-C5HC2	Domain	IPR004198	1	4	4	1	1	0	0	0	0	0	0	0	0	0	0	0	0	1	4.97783e-15	1.4	0.86	0.49	0.5	0.44	0.27	-0.11	-0.13	-0.23	-0.33	-0.72	-0.82	0.11
PF02931	Neur_chan_LBD	Family	IPR006202	12	51	4	28	2	0	0	0	0	0	0	0	0	0	0	0	0.24	0.76	-	-0.04	-0.59	-0.95	-0.94	-1.01	-1.17	-1.55	-1.58	-1.67	-1.77	-2.16	0.45	0.88
PF02932	Neur_chan_memb	Family	IPR006029	16	98	4.5	32	2	0	0	0	0	0	0	0	0	0	0	0	0.21	0.79	1.94975e-09	-0.65	-1.19	-1.56	-1.55	-1.61	-1.78	-2.16	-2.18	-2.28	-2.38	-2.77	0.39	1
PF02933	CDC48_2	Domain	IPR004201	1	16	16	5	2	0	0	0	0	0	0	0	0	0	0	0.41	0	0.59	-	0.54	0	-0.36	-0.35	-0.42	-0.58	-0.97	-0.99	-1.08	-1.19	0.91	-1.67	0.48
PF02934	GatB_N	Domain	IPR006075	1	1	1	1	0	-	-	-	-	-	-	-	-	-	-	-	-	-	-	-	-	-	-	-	-	-	-	-	-	-	-	-
PF02936	COX4	Family	IPR004203	2	2	1	2	4	0	0	0	0.25	0	0.25	0.25	0	0	0	0.25	0	0	1.03362e-05	1.4	0.86	0.49	1.2	0.44	0.97	0.58	-0.13	-0.23	-0.33	-0.03	-0.82	-1.5
PF02939	UcrQ	Family	IPR004205	1	1	1	1	0	-	-	-	-	-	-	-	-	-	-	-	-	-	-	-	-	-	-	-	-	-	-	-	-	-	-	-
PF02948	Amelogenin	Family	-	1	2	2	1	2	0	0	0	0.5	0	0	0	0	0	0	0.5	0	0	-	1.4	0.86	0.49	1.6	0.44	0.27	-0.11	-0.13	-0.23	-0.33	0.38	-0.82	-1.5
PF02953	zf-Tim10_DDP	Domain	IPR004217	1	2	2	1	3	0	0.33	0	0	0	0	0	0	0	0	0	0.33	0.33	-	1.29	1.84	0.38	0.39	0.33	0.16	-0.22	-0.24	-0.34	-0.44	-0.83	0.17	-0.51
PF02961	BAF	Domain	IPR004122	1	1	1	1	1	0	0	0	0	0	0	0	0	0	0	1	0	0	-	1.59	1.05	0.69	0.7	0.63	0.47	0.08	0.06	-0.03	-0.14	0.17	-0.62	-1.31
PF02965	Met_synt_B12	Domain	IPR004223	1	1	1	1	3	0	0	0	0	0	0.33	0	0.33	0	0	0	0	0.33	-	1.46	0.92	0.55	0.56	0.5	1.03	-0.05	0.62	-0.17	-0.27	-0.66	-0.76	-0.75
PF02969	TAF	Domain	IPR004823	1	2	2	3	2	0	0	0	0	0	0	0	0	0	0	0.33	0	0.67	-	1.46	0.92	0.55	0.56	0.5	0.33	-0.05	-0.07	-0.17	-0.27	0.03	-0.76	-0.34
PF02971	FTCD	Domain	IPR013802	1	1	1	1	1	0	0	0	0	0	1	0	0	0	0	0	0	0	-	1.59	1.05	0.69	0.7	0.63	1.16	0.08	0.06	-0.03	-0.14	-0.53	-0.62	-1.31
PF02984	Cyclin_C	Domain	IPR004367	2	7	3.5	4	3	0.09	0	0	0	0	0	0	0	0	0	0.45	0	0.45	-	1.75	0.51	0.15	0.16	0.09	-0.07	-0.46	-0.48	-0.57	-0.67	0.73	-1.16	-0.05
PF02985	HEAT	Repeat	IPR000357	1	7	7	10	5	0.18	0	0	0.18	0.24	0	0.18	0	0	0	0	0	0.24	-	2.22	0.29	-0.08	1.32	1.48	-0.3	0.71	-0.7	-0.79	-0.9	-1.29	-1.38	-0.46
PF03015	Sterile	Family	IPR033640	1	1	1	1	2	0	0	0	0	0	0	0	0	0	0	0	0.5	0.5	-	1.52	0.98	0.62	0.63	0.56	0.4	0.01	-0.01	-0.1	-0.2	-0.59	0	-0.68
PF03016	Exostosin	Family	IPR040911	3	25	9	4	1	0	0	0	0	0	0	0	0	0	0	1	0	0	-	0.68	0.13	-0.23	-0.22	-0.29	-0.45	-0.83	-0.85	-0.95	-1.05	1.69	-1.54	-2.22
PF03020	LEM	Domain	IPR003887	2	2	1	2	2	0	0	0	0	0	0	0	0	0	0	0	0.67	0.33	-	1.46	0.92	0.55	0.56	0.5	0.33	-0.05	-0.07	-0.17	-0.27	-0.66	0.34	-0.75
PF03024	Folate_rec	Domain	IPR018143	1	1	1	1	1	0	0	0	0	0	0	0	0	0	0	0	0	1	-	1.59	1.05	0.69	0.7	0.63	0.47	0.08	0.06	-0.03	-0.14	-0.53	-0.62	-0.61
PF03028	Dynein_heavy	Domain	IPR004273	3	7	2	9	5	0.17	0	0	0	0.08	0	0	0.17	0	0	0.25	0	0.33	1.95917e-44	2.11	0.47	0.11	0.12	0.74	-0.11	-0.5	0.58	-0.61	-0.72	0.28	-1.2	-0.28
PF03031	NIF	Family	IPR004274	1	3	3	2	1	0	0	0	0	0	0	0	0	0	0	0	0	1	-	1.52	0.98	0.62	0.63	0.56	0.4	0.01	-0.01	-0.1	-0.2	-0.59	-0.69	-0.28
PF03034	PSS	Family	IPR004277	1	4	4	1	2	0	0	0	0	0	0	0	0	0	0	0.5	0	0.5	-	1.19	0.64	0.28	0.29	0.23	0.06	-0.32	-0.34	-0.44	-0.54	0.68	-1.03	-0.1
PF03045	DAN	Domain	IPR004133	1	2	2	1	2	0	0	0	0.5	0	0	0	0	0	0	0.5	0	0	3.5077e-12	1.4	0.86	0.49	1.6	0.44	0.27	-0.11	-0.13	-0.23	-0.33	0.38	-0.82	-1.5
PF03054	tRNA_Me_trans	Family	-	1	6	6	2	2	0	0	0	0.5	0	0	0.5	0	0	0	0	0	0	3.04539e-06	1.1	0.55	0.19	1.99	0.13	-0.03	1.38	-0.43	-0.53	-0.63	-1.02	-1.12	-1.8
PF03055	RPE65	Family	IPR004294	2	60	30	6	3	0	0	0	0	0	0	0	0	0.31	0	0	0.35	0.35	0.000206204	-0.98	-1.52	-1.88	-1.87	-1.94	-2.1	-2.49	-2.51	1.37	-2.71	-3.1	0.9	0.22
PF03062	MBOAT	Family	IPR004299	3	17	2	3	7	0	0	0	0.04	0.04	0	0.04	0	0.28	0	0.04	0.28	0.28	-	0.14	-0.41	-0.77	0.34	0.27	-0.99	-0.27	-1.39	1.15	-1.59	-0.88	0.56	-0.12
PF03068	PAD	Family	IPR013530	2	5	2.5	3	1	0	0	0	0	0	0	0	0	1	0	0	0	0	-	1.4	0.86	0.49	0.5	0.44	0.27	-0.11	-0.13	1.38	-0.33	-0.72	-0.82	-1.5
PF03071	GNT-I	Family	IPR004139	1	12	12	5	3	0	0	0	0	0	0	0	0	0	0	0.32	0.32	0.35	-	0.38	-0.16	-0.53	-0.51	-0.58	-0.74	-1.13	-1.15	-1.24	-1.35	0.75	0.65	0.05
PF03074	GCS	Family	IPR004308	1	1	1	1	1	0	0	0	0	0	1	0	0	0	0	0	0	0	-	1.59	1.05	0.69	0.7	0.63	1.16	0.08	0.06	-0.03	-0.14	-0.53	-0.62	-1.31
PF03089	RAG2	Family	IPR004321	1	13	13	5	3	0	0	0.65	0	0	0.05	0	0	0.3	0	0	0	0	-	0.74	0.19	2.47	-0.16	-0.23	0.3	-0.77	-0.8	1.06	-0.99	-1.38	-1.48	-2.16
PF03097	BRO1	Domain	IPR004328	1	1	1	1	0	-	-	-	-	-	-	-	-	-	-	-	-	-	-	-	-	-	-	-	-	-	-	-	-	-	-	-
PF03098	An_peroxidase	Domain	IPR019791	5	36	6	7	5	0	0	0.21	0	0	0.03	0.68	0	0.03	0	0	0.05	0	-	0.3	-0.24	1.59	-0.6	-0.66	-0.13	2.09	-1.23	-0.63	-1.43	-1.82	-0.82	-2.6
PF03099	BPL_LplA_LipB	Domain	IPR004143	2	12	6	2	2	0	0	0	0	0	0	0	0	0.5	0	0	0	0.5	-	0.74	0.19	-0.17	-0.16	-0.23	-0.39	-0.77	-0.8	1.51	-0.99	-1.38	-1.48	0.23
PF03102	NeuB	Domain	IPR013132	1	5	5	1	1	0	0	0	0	0	0	0	0	0	0	1	0	0	-	1.34	0.8	0.43	0.45	0.38	0.22	-0.17	-0.19	-0.28	-0.39	1.01	-0.87	-1.56
PF03104	DNA_pol_B_exo1	Family	IPR006133	4	6	1.5	6	3	0	0	0.2	0.6	0	0	0	0	0	0	0	0	0.2	-	1.34	0.8	1.13	1.83	0.38	0.22	-0.17	-0.19	-0.28	-0.39	-0.78	-0.87	-0.86
PF03105	SPX	Domain	IPR004331	1	3	3	1	1	0	0	0	0	0	0	0	0	0	0	0	0	1	-	1.46	0.92	0.55	0.56	0.5	0.33	-0.05	-0.07	-0.17	-0.27	-0.66	-0.76	-0.05
PF03109	ABC1	Family	IPR004147	2	7	3.5	2	3	0	0	0	0	0	0	0	0.56	0	0	0	0.22	0.22	-	1.14	0.6	0.23	0.25	0.18	0.01	-0.37	1.4	-0.48	-0.59	-0.98	0.03	-0.66
PF03114	BAR	Domain	IPR004148	1	5	5	1	2	0	0	0	0	0	0	0	0	0	0	0.5	0	0.5	-	1.1	0.55	0.19	0.2	0.13	-0.03	-0.41	-0.43	-0.53	-0.63	0.77	-1.12	-0.01
PF03129	HGTP_anticodon	Domain	IPR004154	3	3	1	3	4	0	0.2	0	0	0	0	0	0	0	0	0.2	0.2	0.4	-	1.34	1.49	0.43	0.45	0.38	0.22	-0.17	-0.19	-0.28	-0.39	-0.08	-0.18	-0.46
PF03131	bZIP_Maf	Coiled-coil	IPR004826	2	5	2.5	2	2	0	0	0	0	0	0	0	0	0	0	0	0.71	0.29	-	1.24	0.69	0.33	0.34	0.27	0.11	-0.27	-0.29	-0.39	-0.49	-0.88	0.81	-0.56
PF03133	TTL	Family	IPR004344	1	1	1	1	2	0	0	0	0	0	0	0	0	0	0	0	0.5	0.5	-	1.52	0.98	0.62	0.63	0.56	0.4	0.01	-0.01	-0.1	-0.2	-0.59	0	-0.68
PF03134	TB2_DP1_HVA22	Family	IPR004345	3	10	3	3	2	0	0	0	0	0	0	0	0	0	0	0	0.23	0.77	-	0.97	0.43	0.07	0.08	0.01	-0.15	-0.54	-0.56	-0.65	-0.76	-1.14	0.15	0.47
PF03137	OATP	Family	IPR004156	1	13	13	1	2	0	0	0	0	0	0	0	0	0.5	0	0.5	0	0	-	0.57	0.03	-0.34	-0.33	-0.39	-0.56	-0.94	-0.96	1.58	-1.16	1.09	-1.65	-2.33
PF03143	GTP_EFTU_D3	Domain	IPR004160	1	1	1	1	1	0	0	0	0	0	0	0	0	0	0	0	0	1	-	1.59	1.05	0.69	0.7	0.63	0.47	0.08	0.06	-0.03	-0.14	-0.53	-0.62	-0.61
PF03144	GTP_EFTU_D2	Domain	IPR004161	2	3	1.5	3	1	0	0	0	0	0	0	0	0	0	0	0	0	1	-	1.52	0.98	0.62	0.63	0.56	0.4	0.01	-0.01	-0.1	-0.2	-0.59	-0.69	-0.28
PF03146	NtA	Domain	IPR004850	1	2	2	1	2	0	0	0	0	0	0	0	0	0	0	0	0.5	0.5	-	1.4	0.86	0.49	0.5	0.44	0.27	-0.11	-0.13	-0.23	-0.33	-0.72	0.28	-0.4
PF03147	FDX-ACB	Domain	IPR005121	1	5	5	2	1	0	0	0	0	0	0	0	0	0	0	0	0	1	-	1.59	1.05	0.69	0.7	0.63	0.47	0.08	0.06	-0.03	-0.14	-0.53	-0.62	-0.61
PF03151	TPT	Family	IPR004853	2	4	2	2	3	0	0	0.43	0	0	0	0	0	0	0	0.14	0	0.43	-	1.24	0.69	1.72	0.34	0.27	0.11	-0.27	-0.29	-0.39	-0.49	-0.19	-0.98	-0.28
PF03154	Atrophin-1	Disordered	IPR002951	2	15	7.5	2	0	-	-	-	-	-	-	-	-	-	-	-	-	-	-	-	-	-	-	-	-	-	-	-	-	-	-	-
PF03155	Alg6_Alg8	Family	IPR004856	2	8	4	2	3	0	0	0	0.44	0	0	0	0.11	0	0	0	0	0.44	-	0.8	0.26	-0.11	2.1	-0.16	-0.33	-0.71	0.37	-0.83	-0.93	-1.32	-1.42	0.1
PF03160	Calx-beta	Domain	IPR003644	2	7	3.5	6	5	0	0.27	0	0	0.12	0	0	0.12	0	0	0	0.23	0.27	-	0.57	2.11	-0.34	-0.33	0.99	-0.56	-0.94	0.42	-1.06	-1.16	-1.55	0.3	-0.25
PF03165	MH1	Domain	IPR003619	5	11	2	5	4	0	0	0	0	0	0	0	0.08	0	0.15	0	0.31	0.46	-	0.97	0.43	0.07	0.08	0.01	-0.15	-0.54	0.14	-0.65	0.34	-1.14	0.37	0.02
PF03166	MH2	Family	IPR001132	4	54	10	22	7	0.06	0	0	0.41	0.06	0	0.09	0	0	0.19	0.12	0	0.06	1.0699e-251	1.51	-0.82	-1.19	2.32	0.55	-1.41	0.29	-1.81	-1.9	0.76	-0.1	-2.49	-1.39
PF03167	UDG	Domain	IPR005122	1	1	1	1	2	0	0	0.5	0	0	0.5	0	0	0	0	0	0	0	8.45553e-80	1.52	0.98	1.31	0.63	0.56	1.09	0.01	-0.01	-0.1	-0.2	-0.59	-0.69	-1.38
PF03171	2OG-FeII_Oxy	Domain	IPR005123	1	2	2	1	2	0	0	0	0	0	0	0	0	0.5	0	0	0.5	0	1.03235e-54	1.4	0.86	0.49	0.5	0.44	0.27	-0.11	-0.13	0.87	-0.33	-0.72	0.28	-1.5
PF03172	HSR	Domain	IPR004865	1	17	17	1	2	0	0	0.5	0	0	0	0.5	0	0	0	0	0	0	1.70958e-49	0.38	-0.16	2.37	-0.51	-0.58	-0.74	1.76	-1.15	-1.24	-1.35	-1.74	-1.83	-2.52
PF03177	Nucleoporin_C	Family	IPR007187	1	1	1	1	1	0	0	0	0	0	0	0	1	0	0	0	0	0	-	1.59	1.05	0.69	0.7	0.63	0.47	0.08	0.76	-0.03	-0.14	-0.53	-0.62	-1.31
PF03178	CPSF_A	Family	IPR004871	1	1	1	1	1	0	0	0	0	0	0	0	0	0	0	0	1	0	7.1804e-36	1.59	1.05	0.69	0.7	0.63	0.47	0.08	0.06	-0.03	-0.14	-0.53	0.07	-1.31
PF03188	Cytochrom_B561	Family	IPR006593	1	1	1	1	1	0	0	0	0	0	0	0	0	0	0	0	0	1	1.23039e-31	1.59	1.05	0.69	0.7	0.63	0.47	0.08	0.06	-0.03	-0.14	-0.53	-0.62	-0.61
PF03199	GSH_synthase	Domain	IPR004887	1	10	10	3	1	0	0	0	0	0	1	0	0	0	0	0	0	0	2.65528e-24	1.1	0.55	0.19	0.2	0.13	2.37	-0.41	-0.43	-0.53	-0.63	-1.02	-1.12	-1.8
PF03200	Glyco_hydro_63	Domain	IPR031335	1	3	3	1	1	0	0	0	0	0	0	0	0	0	0	0	0	1	5.11783e-17	1.46	0.92	0.55	0.56	0.5	0.33	-0.05	-0.07	-0.17	-0.27	-0.66	-0.76	-0.05
PF03226	Yippee-Mis18	Domain	IPR004910	1	1	1	1	1	0	0	0	0	0	0	0	0	0	0	0	0	1	9.0329e-16	1.59	1.05	0.69	0.7	0.63	0.47	0.08	0.06	-0.03	-0.14	-0.53	-0.62	-0.61
PF03232	COQ7	Domain	IPR011566	1	1	1	1	1	0	0	0	0	0	0	0	0	0	0	0	0	1	1.45712e-13	1.59	1.05	0.69	0.7	0.63	0.47	0.08	0.06	-0.03	-0.14	-0.53	-0.62	-0.61
PF03281	Mab-21	Family	IPR024810	2	2	1	2	2	0	0	0	0	0	0	0	0	0	0	0.5	0.5	0	1.01135e-10	1.52	0.98	0.62	0.63	0.56	0.4	0.01	-0.01	-0.1	-0.2	0.1	0	-1.38
PF03299	TF_AP-2	Family	IPR013854	2	10	5	2	4	0	0	0	0	0	0	0	0	0	0.27	0.18	0.27	0.27	2.24067e-05	0.68	0.13	-0.23	-0.22	-0.29	-0.45	-0.83	-0.85	-0.95	0.89	0.17	0.41	-0.28
PF03301	Trp_dioxygenase	Family	IPR004981	1	1	1	1	0	-	-	-	-	-	-	-	-	-	-	-	-	-	-	-	-	-	-	-	-	-	-	-	-	-	-	-
PF03308	MeaB	Domain	-	1	19	19	1	1	0	0	0	0	0	0	0	1	0	0	0	0	0	-	0.77	0.22	-0.14	-0.13	-0.2	-0.36	-0.74	2.23	-0.86	-0.96	-1.35	-1.45	-2.13
PF03332	PMM	Family	IPR005002	1	67	67	7	6	0	0	0	0.01	0.01	0	0.02	0	0.47	0	0.01	0	0.47	-	-0.81	-1.35	-1.72	-0.61	-1.08	-1.94	-0.94	-2.34	1.78	-2.54	-1.83	-3.03	0.51
PF03345	DDOST_48kD	Family	IPR005013	1	1	1	1	1	0	0	0	0	0	0	0	0	0	0	0	0	1	-	1.59	1.05	0.69	0.7	0.63	0.47	0.08	0.06	-0.03	-0.14	-0.53	-0.62	-0.61
PF03351	DOMON	Domain	IPR005018	1	2	2	1	2	0	0	0	0	0	0	0	0	0	0	0	0.5	0.5	0.0105454	1.4	0.86	0.49	0.5	0.44	0.27	-0.11	-0.13	-0.23	-0.33	-0.72	0.28	-0.4
PF03357	Snf7	Family	IPR005024	3	6	2	3	3	0	0	0	0	0	0	0	0	0	0	0.14	0.29	0.57	-	1.24	0.69	0.33	0.34	0.27	0.11	-0.27	-0.29	-0.39	-0.49	-0.19	0.12	-0.05
PF03360	Glyco_transf_43	Family	IPR005027	1	4	4	1	2	0	0	0	0	0	0	0	0	0	0.5	0.5	0	0	0.0454854	1.19	0.64	0.28	0.29	0.23	0.06	-0.32	-0.34	-0.44	1.07	0.68	-1.03	-1.71
PF03372	Exo_endo_phos	Domain	IPR005135	5	64	5	11	4	0	0	0	0	0	0	0	0.23	0	0	0.06	0.34	0.38	-	-0.87	-1.41	-1.77	-1.76	-1.83	-1.99	-2.38	1.16	-2.49	-2.6	-0.68	0.87	0.29
PF03388	Lectin_leg-like	Domain	IPR005052	2	2	1	2	2	0	0	0	0	0	0.5	0	0	0	0	0	0	0.5	-	1.52	0.98	0.62	0.63	0.56	1.09	0.01	-0.01	-0.1	-0.2	-0.59	-0.69	-0.68
PF03399	SAC3_GANP	Family	IPR005062	1	4	4	1	0	-	-	-	-	-	-	-	-	-	-	-	-	-	-	-	-	-	-	-	-	-	-	-	-	-	-	-
PF03403	PAF-AH_p_II	Domain	IPR005065	1	2	2	1	0	-	-	-	-	-	-	-	-	-	-	-	-	-	-	-	-	-	-	-	-	-	-	-	-	-	-	-
PF03404	Mo-co_dimer	Domain	IPR005066	1	5	5	2	2	0	0	0	0	0	0	0	0	0	0	0	0.5	0.5	-	1.19	0.64	0.28	0.29	0.23	0.06	-0.32	-0.34	-0.44	-0.54	-0.93	0.58	-0.1
PF03451	HELP	Family	IPR005108	1	2	2	1	1	0	0	0	0	0	0	0	0	0	0	0	0	1	-	1.52	0.98	0.62	0.63	0.56	0.4	0.01	-0.01	-0.1	-0.2	-0.59	-0.69	-0.28
PF03453	MoeA_N	Family	IPR005110	1	1	1	1	2	0	0	0	0	0	0	0	0	0	0	0	0.5	0.5	-	1.52	0.98	0.62	0.63	0.56	0.4	0.01	-0.01	-0.1	-0.2	-0.59	0	-0.68
PF03467	Smg4_UPF3	Family	IPR005120	1	1	1	2	1	0	0	0	0	0	0	0	0	0	0	0	0	1	-	1.59	1.05	0.69	0.7	0.63	0.47	0.08	0.06	-0.03	-0.14	-0.53	-0.62	-0.61
PF03473	MOSC	Domain	IPR005302	1	1	1	1	1	0	0	0	0	0	0	0	1	0	0	0	0	0	-	1.59	1.05	0.69	0.7	0.63	0.47	0.08	0.76	-0.03	-0.14	-0.53	-0.62	-1.31
PF03483	B3_4	Domain	IPR005146	1	3	3	3	4	0.12	0	0	0.25	0	0	0.25	0	0	0	0	0	0.38	-	1.88	0.64	0.28	1.39	0.23	0.06	0.78	-0.34	-0.44	-0.54	-0.93	-1.03	-0.33
PF03489	SapB_2	Family	IPR008138	1	4	4	3	2	0	0	0	0	0	0	0	0	0	0	0	0.8	0.2	-	1.34	0.8	0.43	0.45	0.38	0.22	-0.17	-0.19	-0.28	-0.39	-0.78	0.74	-0.86
PF03493	BK_channel_a	Family	IPR003929	2	2	1	2	1	0	0	0	0	0	0	0	0	0	0	0	0	1	-	1.59	1.05	0.69	0.7	0.63	0.47	0.08	0.06	-0.03	-0.14	-0.53	-0.62	-0.61
PF03494	Beta-APP	Family	IPR013803	1	8	8	8	2	0	0	0	0	0	0	0	0	0	0.43	0	0	0.57	-	0.94	0.39	0.03	0.04	-0.03	-0.19	-0.57	-0.59	-0.69	1.15	-1.18	-1.28	0.23
PF03508	Connexin43	Family	IPR013124	1	1	1	1	1	0	0	0	0	0	0	0	0	0	0	1	0	0	-	1.59	1.05	0.69	0.7	0.63	0.47	0.08	0.06	-0.03	-0.14	0.17	-0.62	-1.31
PF03509	Connexin50	Family	IPR002266	1	1	1	2	1	0	0	0	0	0	0	0	0	0	0	0	1	0	-	1.59	1.05	0.69	0.7	0.63	0.47	0.08	0.06	-0.03	-0.14	-0.53	0.07	-1.31
PF03511	Fanconi_A	Family	IPR003516	1	3	3	1	4	0	0	0	0	0	0.25	0	0.25	0.25	0	0.25	0	0	-	1.01	0.47	0.11	0.12	0.05	1.27	-0.5	0.87	0.77	-0.72	0.28	-1.2	-1.89
PF03520	KCNQ_channel	Family	IPR013821	2	44	22	9	4	0	0.02	0	0	0	0	0	0	0	0.34	0	0.02	0.62	-	0.14	0.29	-0.77	-0.76	-0.82	-0.99	-1.37	-1.39	-1.49	1.24	-1.98	-1.38	0.64
PF03521	Kv2channel	Family	IPR003973	1	1	1	1	1	0	0	0	0	0	0	0	0	0	0	0	0	1	-	1.59	1.05	0.69	0.7	0.63	0.47	0.08	0.06	-0.03	-0.14	-0.53	-0.62	-0.61
PF03522	SLC12	Family	IPR018491	4	30	2	6	3	0	0.06	0	0	0	0	0	0.81	0	0	0	0	0.12	-	0.43	0.98	-0.48	-0.47	-0.54	-0.7	-1.08	2.19	-1.2	-1.3	-1.69	-1.79	-0.86
PF03529	TF_Otx	Family	IPR013851	2	2	1	2	4	0	0	0	0	0.2	0	0.2	0	0	0	0	0.2	0.4	-	1.34	0.8	0.43	0.45	1.07	0.22	0.52	-0.19	-0.28	-0.39	-0.78	-0.18	-0.46
PF03530	SK_channel	Family	IPR015449	1	2	2	1	1	0	0	0	0	0	0	0	0	0	0	0	0	1	-	1.52	0.98	0.62	0.63	0.56	0.4	0.01	-0.01	-0.1	-0.2	-0.59	-0.69	-0.28
PF03542	Tuberin	Family	IPR018515	1	20	20	4	3	0.05	0	0	0	0	0	0	0.48	0	0	0	0	0.48	-	1.32	-0.32	-0.68	-0.67	-0.74	-0.9	-1.29	1.74	-1.4	-1.5	-1.89	-1.99	0.37
PF03567	Sulfotransfer_2	Domain	IPR005331	3	11	3	4	7	0	0	0	0	0.08	0	0.08	0.17	0.17	0.17	0.17	0	0.17	-	0.34	-0.2	-0.57	-0.56	0.76	-0.79	0.22	0.76	0.66	0.56	0.17	-1.87	-0.61
PF03572	Peptidase_S41	Family	IPR005151	1	2	2	2	2	0	0	0	0	0	0	0	0	0	0	0	0.5	0.5	-	1.4	0.86	0.49	0.5	0.44	0.27	-0.11	-0.13	-0.23	-0.33	-0.72	0.28	-0.4
PF03587	EMG1	Family	IPR005304	1	1	1	1	1	0	0	0	0	0	0	0	0	0	0	0	0	1	-	1.59	1.05	0.69	0.7	0.63	0.47	0.08	0.06	-0.03	-0.14	-0.53	-0.62	-0.61
PF03600	CitMHS	Family	IPR004680	1	32	32	2	2	0	0	0	0	0	0	0	0	0.5	0	0	0.5	0	-	-0.09	-0.63	-0.99	-0.98	-1.05	-1.21	-1.6	-1.62	1.76	-1.81	-2.2	1.17	-2.99
PF03607	DCX	Family	IPR003533	4	36	4.5	5	4	0	0	0	0	0	0	0	0	0	0.02	0.02	0.12	0.83	-	0.22	-0.32	-0.68	-0.67	-0.74	-0.9	-1.29	-1.31	-1.4	-0.81	-1.2	-0.2	0.91
PF03615	GCM	Family	IPR003902	1	3	3	1	1	0	0	0	0	0	0	1	0	0	0	0	0	0	-	1.46	0.92	0.55	0.56	0.5	0.33	1.34	-0.07	-0.17	-0.27	-0.66	-0.76	-1.44
PF03629	SASA	Domain	IPR005181	1	6	6	1	0	-	-	-	-	-	-	-	-	-	-	-	-	-	-	-	-	-	-	-	-	-	-	-	-	-	-	-
PF03630	Fumble	Family	IPR004567	1	31	31	3	2	0	0	0	0	0	0	0	0	0	0	0	0.48	0.52	-	-0.06	-0.6	-0.97	-0.95	-1.02	-1.18	-1.57	-1.59	-1.68	-1.79	-2.18	1.13	0.51
PF03635	Vps35	Family	-	1	2	2	2	1	0	0	0	0	0	0	0	0	0	0	0	0	1	-	1.59	1.05	0.69	0.7	0.63	0.47	0.08	0.06	-0.03	-0.14	-0.53	-0.62	-0.61
PF03650	MPC	Family	IPR005336	1	3	3	1	1	0	0	0	0	0	0	0	0	0	0	0	0	1	-	1.46	0.92	0.55	0.56	0.5	0.33	-0.05	-0.07	-0.17	-0.27	-0.66	-0.76	-0.05
PF03656	Pam16	Family	-	1	2	2	1	1	0	0	0	0	0	0	0	0	0	0	1	0	0	-	1.52	0.98	0.62	0.63	0.56	0.4	0.01	-0.01	-0.1	-0.2	0.5	-0.69	-1.38
PF03666	NPR3	Family	IPR005365	1	3	3	1	1	0	0	0	0	0	0	0	0	0	0	0	0	1	-	1.46	0.92	0.55	0.56	0.5	0.33	-0.05	-0.07	-0.17	-0.27	-0.66	-0.76	-0.05
PF03712	Cu2_monoox_C	Domain	IPR024548	1	1	1	1	2	0	0	0	0	0	0	0	0	0	0	0	0.5	0.5	-	1.52	0.98	0.62	0.63	0.56	0.4	0.01	-0.01	-0.1	-0.2	-0.59	0	-0.68
PF03721	UDPG_MGDP_dh_N	Domain	IPR001732	1	5	5	1	1	0	0	0	0	0	0	0	0	0	0	0	0	1	-	1.34	0.8	0.43	0.45	0.38	0.22	-0.17	-0.19	-0.28	-0.39	-0.78	-0.87	0.23
PF03727	Hexokinase_2	Domain	IPR022673	2	70	35	11	5	0	0	0	0.48	0	0.01	0.48	0	0	0	0	0.01	0.01	-	-0.77	-1.31	-1.68	2.52	-1.73	-0.8	1.91	-2.3	-2.4	-2.5	-2.89	-1.89	-2.57
PF03736	EPTP	Repeat	IPR005492	3	8	1	3	2	0	0	0	0	0	0	0	0	0.14	0	0	0	0.86	-	1.24	0.69	0.33	0.34	0.27	0.11	-0.27	-0.29	0.3	-0.49	-0.88	-0.98	0.28
PF03747	ADP_ribosyl_GH	Family	IPR005502	1	5	5	1	1	0	0	0	0	0	0	0	0	0	0	0	0	1	-	1.34	0.8	0.43	0.45	0.38	0.22	-0.17	-0.19	-0.28	-0.39	-0.78	-0.87	0.23
PF03764	EFG_IV	Domain	IPR005517	1	2	2	2	2	0	0	0	0	0	0	0	0	0	0	0.5	0	0.5	-	1.52	0.98	0.62	0.63	0.56	0.4	0.01	-0.01	-0.1	-0.2	0.1	-0.69	-0.68
PF03765	CRAL_TRIO_N	Domain	IPR011074	2	3	1.5	2	2	0	0	0	0	0	0	0	0	0	0	0	0.5	0.5	-	1.29	0.74	0.38	0.39	0.33	0.16	-0.22	-0.24	-0.34	-0.44	-0.83	0.46	-0.23
PF03781	FGE-sulfatase	Domain	IPR005532	1	18	18	1	3	0	0	0	0	0	0	0	0	0.33	0	0.33	0	0.33	-	0.03	-0.52	-0.88	-0.87	-0.93	-1.1	-1.48	-1.5	1.35	-1.7	0.85	-2.19	0.07
PF03792	PBC	Family	IPR005542	1	2	2	1	0	-	-	-	-	-	-	-	-	-	-	-	-	-	-	-	-	-	-	-	-	-	-	-	-	-	-	-
PF03798	TRAM_LAG1_CLN8	Domain	IPR006634	2	13	6.5	4	2	0	0	0	0	0	0	0	0	0	0	0	0.48	0.52	-	0.59	0.05	-0.31	-0.3	-0.37	-0.53	-0.92	-0.94	-1.03	-1.13	-1.52	0.94	0.33
PF03800	Nuf2	Family	IPR005549	1	1	1	1	1	0	0	0	0	0	0	0	0	0	0	0	0	1	-	1.59	1.05	0.69	0.7	0.63	0.47	0.08	0.06	-0.03	-0.14	-0.53	-0.62	-0.61
PF03807	F420_oxidored	Family	IPR028939	1	1	1	1	3	0	0	0	0	0	0	0	0	0.33	0	0.33	0.33	0	-	1.46	0.92	0.55	0.56	0.5	0.33	-0.05	-0.07	0.53	-0.27	0.03	-0.06	-1.44
PF03815	LCCL	Domain	IPR004043	1	10	10	1	2	0	0.5	0	0	0	0	0	0	0	0	0	0	0.5	-	0.74	2.59	-0.17	-0.16	-0.23	-0.39	-0.77	-0.8	-0.89	-0.99	-1.38	-1.48	0.23
PF03826	OAR	Motif	IPR003654	2	2	1	2	1	0	0	0	0	0	0	0	0	0	0	0	0	1	-	1.52	0.98	0.62	0.63	0.56	0.4	0.01	-0.01	-0.1	-0.2	-0.59	-0.69	-0.28
PF03828	PAP_assoc	Family	IPR002058	1	1	1	1	2	0	0	0	0	0	0	0	0	0	0	0	0.5	0.5	-	1.52	0.98	0.62	0.63	0.56	0.4	0.01	-0.01	-0.1	-0.2	-0.59	0	-0.68
PF03834	Rad10	Family	IPR004579	1	1	1	1	2	0	0	0	0	0.5	0	0.5	0	0	0	0	0	0	-	1.52	0.98	0.62	0.63	1.26	0.4	0.71	-0.01	-0.1	-0.2	-0.59	-0.69	-1.38
PF03853	YjeF_N	Domain	IPR004443	1	3	3	1	1	0	0	0	0	0	0	0	0	0	0	0	0	1	-	1.46	0.92	0.55	0.56	0.5	0.33	-0.05	-0.07	-0.17	-0.27	-0.66	-0.76	-0.05
PF03878	YIF1	Family	IPR005578	1	1	1	1	0	-	-	-	-	-	-	-	-	-	-	-	-	-	-	-	-	-	-	-	-	-	-	-	-	-	-	-
PF03900	Porphobil_deamC	Domain	IPR022418	1	23	23	1	3	0	0	0	0.33	0	0	0.33	0	0.33	0	0	0	0	2.35132e-127	-0.17	-0.72	-1.08	2.11	-1.14	-1.3	1.49	-1.71	1.38	-1.9	-2.29	-2.39	-3.07
PF03901	Glyco_transf_22	Family	IPR005599	3	14	6	3	1	0	0	0	0	0	0	0	0	0	0	0	0	1	4.77344e-71	0.94	0.39	0.03	0.04	-0.03	-0.19	-0.57	-0.59	-0.69	-0.79	-1.18	-1.28	0.74
PF03917	GSH_synth_ATP	Domain	IPR005615	1	15	15	3	1	0	0	0	0	0	1	0	0	0	0	0	0	0	-	0.9	0.36	-0.01	0	-0.06	2.55	-0.61	-0.63	-0.73	-0.83	-1.22	-1.31	-2
PF03931	Skp1_POZ	Domain	IPR016073	1	3	3	1	1	0	0	0	0	0	0	0	1	0	0	0	0	0	-	1.46	0.92	0.55	0.56	0.5	0.33	-0.05	1.31	-0.17	-0.27	-0.66	-0.76	-1.44
PF03937	Sdh5	Domain	IPR005631	1	1	1	2	3	0	0	0	0	0	0	0.33	0.33	0	0	0	0	0.33	-	1.46	0.92	0.55	0.56	0.5	0.33	0.64	0.62	-0.17	-0.27	-0.66	-0.76	-0.75
PF03953	Tubulin_C	Domain	IPR018316	10	71	5	14	5	0	0	0	0	0.08	0.01	0	0	0	0	0.05	0.05	0.8	6.52855e-21	-0.26	-0.8	-1.16	-1.15	0.73	-0.69	-1.77	-1.79	-1.88	-1.99	-0.77	-0.86	0.97
PF04051	TRAPP	Family	IPR007194	1	1	1	1	6	0	0	0	0.17	0.17	0	0.17	0.17	0	0	0	0.17	0.17	-	1.29	0.74	0.38	1.09	1.02	0.16	0.47	0.45	-0.34	-0.44	-0.83	-0.23	-0.92
PF04054	Not1	Family	IPR007196	1	1	1	1	0	-	-	-	-	-	-	-	-	-	-	-	-	-	4.09454e-12	-	-	-	-	-	-	-	-	-	-	-	-	-
PF04055	Radical_SAM	Domain	IPR007197	2	7	3.5	2	2	0	0	0	0	0	0	0	0	0	0	0	0.36	0.64	-	1.05	0.51	0.15	0.16	0.09	-0.07	-0.46	-0.48	-0.57	-0.67	-1.06	0.45	0.23
PF04065	Not3	Family	IPR007207	1	5	5	1	0	-	-	-	-	-	-	-	-	-	-	-	-	-	-	-	-	-	-	-	-	-	-	-	-	-	-	-
PF04078	Rcd1	Family	-	1	4	4	5	5	0	0	0	0.14	0.14	0	0.29	0.14	0.29	0	0	0	0	3.79167e-05	0.94	0.39	0.03	1.14	1.07	-0.19	1.04	0.5	0.92	-0.79	-1.18	-1.28	-1.96
PF04080	Per1	Family	IPR007217	1	9	9	2	3	0.05	0	0	0	0	0	0	0	0	0	0.47	0	0.47	-	1.46	0.22	-0.14	-0.13	-0.2	-0.36	-0.74	-0.76	-0.86	-0.96	0.95	-1.45	0.17
PF04089	BRICHOS	Domain	IPR007084	1	3	3	1	2	0.5	0	0.5	0	0	0	0	0	0	0	0	0	0	-	2.67	0.74	1.77	0.39	0.33	0.16	-0.22	-0.24	-0.34	-0.44	-0.83	-0.93	-1.61
PF04097	Nic96	Family	IPR007231	1	5	5	2	1	0	0	0	0	0	0	0	1	0	0	0	0	0	-	1.34	0.8	0.43	0.45	0.38	0.22	-0.17	1.6	-0.28	-0.39	-0.78	-0.87	-1.56
PF04100	Vps53_N	Family	IPR007234	1	1	1	1	1	0	0	0	0	0	0	0	0	0	0	0	0	1	-	1.59	1.05	0.69	0.7	0.63	0.47	0.08	0.06	-0.03	-0.14	-0.53	-0.62	-0.61
PF04101	Glyco_tran_28_C	Domain	IPR007235	1	4	4	3	1	0	0	0	0	0	0	0	0	0	0	0	0	1	-	1.4	0.86	0.49	0.5	0.44	0.27	-0.11	-0.13	-0.23	-0.33	-0.72	-0.82	0.11
PF04106	APG5	Family	IPR007239	1	1	1	1	2	0	0	0	0	0	0	0	0	0	0	0	0.5	0.5	-	1.52	0.98	0.62	0.63	0.56	0.4	0.01	-0.01	-0.1	-0.2	-0.59	0	-0.68
PF04113	Gpi16	Family	IPR007245	1	6	6	1	2	0	0	0	0	0	0	0	0	0	0	0.5	0	0.5	-	1.01	0.47	0.11	0.12	0.05	-0.11	-0.5	-0.52	-0.61	-0.72	0.84	-1.2	0.06
PF04114	Gaa1	Family	IPR007246	1	5	5	1	1	0	0	0	0	0	0	0	0	0	0	0	0	1	-	1.34	0.8	0.43	0.45	0.38	0.22	-0.17	-0.19	-0.28	-0.39	-0.78	-0.87	0.23
PF04116	FA_hydroxylase	Family	IPR006694	3	11	3	3	3	0	0	0	0	0	0	0	0	0.27	0	0	0.27	0.45	-	1.05	0.51	0.15	0.16	0.09	-0.07	-0.46	-0.48	0.82	-0.67	-1.06	0.23	-0.05
PF04117	Mpv17_PMP22	Family	IPR007248	1	4	4	1	0	-	-	-	-	-	-	-	-	-	-	-	-	-	-	-	-	-	-	-	-	-	-	-	-	-	-	-
PF04121	Nup84_Nup100	Family	IPR007252	1	4	4	3	4	0	0	0	0	0.17	0	0.17	0.5	0	0	0	0	0.17	-	1.29	0.74	0.38	0.39	1.02	0.16	0.47	1.14	-0.34	-0.44	-0.83	-0.93	-0.92
PF04127	DFP	Family	IPR007085	1	2	2	1	0	-	-	-	-	-	-	-	-	-	-	-	-	-	-	-	-	-	-	-	-	-	-	-	-	-	-	-
PF04135	Nop10p	Family	IPR007264	1	1	1	1	1	0	0	0	0	0	0	0	0	1	0	0	0	0	-	1.59	1.05	0.69	0.7	0.63	0.47	0.08	0.06	0.66	-0.14	-0.53	-0.62	-1.31
PF04142	Nuc_sug_transp	Family	IPR007271	3	12	3	3	3	0	0	0	0	0	0	0	0.19	0	0	0.06	0	0.75	-	0.86	0.32	-0.04	-0.03	-0.1	-0.26	-0.65	0.72	-0.76	-0.86	-0.56	-1.35	0.53
PF04161	Arv1	Family	IPR007290	1	1	1	2	1	0	0	0	0	0	0	0	0	0	0	0	0	1	-	1.59	1.05	0.69	0.7	0.63	0.47	0.08	0.06	-0.03	-0.14	-0.53	-0.62	-0.61
PF04188	Mannosyl_trans2	Family	IPR007315	1	7	7	1	2	0	0	0	0	0	0	0	0	0	0	0.5	0	0.5	-	0.94	0.39	0.03	0.04	-0.03	-0.19	-0.57	-0.59	-0.69	-0.79	0.9	-1.28	0.12
PF04193	PQ-loop	Repeat	IPR006603	2	20	10	5	4	0	0	0	0	0	0	0	0.58	0.17	0	0	0.08	0.17	-	1.01	0.47	0.11	0.12	0.05	-0.11	-0.5	1.56	0.49	-0.72	-1.11	-0.51	-0.79
PF04209	HgmA	Family	IPR005708	1	74	74	1	2	0	0	0	0	0	0	0	0	0.5	0	0	0.5	0	-	-0.85	-1.39	-1.76	-1.75	-1.81	-1.98	-2.36	-2.38	1.84	-2.58	-2.97	1.25	-3.75
PF04263	TPK_catalytic	Domain	IPR007371	1	4	4	1	0	-	-	-	-	-	-	-	-	-	-	-	-	-	-	-	-	-	-	-	-	-	-	-	-	-	-	-
PF04265	TPK_B1_binding	Domain	IPR007373	1	3	3	1	0	-	-	-	-	-	-	-	-	-	-	-	-	-	-	-	-	-	-	-	-	-	-	-	-	-	-	-
PF04272	Phospholamban	Domain	IPR005984	1	3	3	1	3	0	0	0	0	0	0	0	0	0	0.33	0.33	0	0.33	-	1.14	0.6	0.23	0.25	0.18	0.01	-0.37	-0.39	-0.48	0.8	0.41	-1.07	-0.37
PF04326	AlbA_2	Domain	IPR007421	1	4	4	1	1	0	0	0	0	0	1	0	0	0	0	0	0	0	-	1.4	0.86	0.49	0.5	0.44	1.88	-0.11	-0.13	-0.23	-0.33	-0.72	-0.82	-1.5
PF04388	Hamartin	Family	IPR007483	1	11	11	1	2	0	0	0	0	0	0	0	0.5	0	0	0	0	0.5	-	0.68	0.13	-0.23	-0.22	-0.29	-0.45	-0.83	1.63	-0.95	-1.05	-1.44	-1.54	0.26
PF04389	Peptidase_M28	Family	IPR007484	1	4	4	2	0	-	-	-	-	-	-	-	-	-	-	-	-	-	-	-	-	-	-	-	-	-	-	-	-	-	-	-
PF04408	HA2	Domain	IPR007502	1	1	1	1	0	-	-	-	-	-	-	-	-	-	-	-	-	-	-	-	-	-	-	-	-	-	-	-	-	-	-	-
PF04430	DUF498	Domain	IPR007523	1	3	3	1	0	-	-	-	-	-	-	-	-	-	-	-	-	-	-	-	-	-	-	-	-	-	-	-	-	-	-	-
PF04433	SWIRM	Domain	IPR007526	1	1	1	1	1	0	0	0	0	0	0	0	0	0	0	0	0	1	-	1.59	1.05	0.69	0.7	0.63	0.47	0.08	0.06	-0.03	-0.14	-0.53	-0.62	-0.61
PF04437	RINT1_TIP1	Family	IPR007528	1	2	2	1	2	0	0	0	0.5	0	0	0.5	0	0	0	0	0	0	-	1.4	0.86	0.49	1.6	0.44	0.27	0.99	-0.13	-0.23	-0.33	-0.72	-0.82	-1.5
PF04438	zf-HIT	Domain	IPR007529	1	1	1	2	4	0	0	0.25	0	0	0	0	0	0	0.25	0	0.25	0.25	-	1.4	0.86	1.18	0.5	0.44	0.27	-0.11	-0.13	-0.23	0.36	-0.72	-0.12	-0.81
PF04446	Thg1	Domain	IPR024956	1	1	1	1	2	0	0	0	0	0	0	0	0	0	0	0	0.5	0.5	-	1.52	0.98	0.62	0.63	0.56	0.4	0.01	-0.01	-0.1	-0.2	-0.59	0	-0.68
PF04487	CITED	Family	IPR007576	1	1	1	1	1	0	0	0	0	0	0	0	0	0	1	0	0	0	-	1.59	1.05	0.69	0.7	0.63	0.47	0.08	0.06	-0.03	0.56	-0.53	-0.62	-1.31
PF04505	CD225	Family	IPR007593	2	11	5.5	4	2	0	0	0	0	0	0	0	0	0	0	0.18	0	0.82	-	1.05	0.51	0.15	0.16	0.09	-0.07	-0.46	-0.48	-0.57	-0.67	0.03	-1.16	0.46
PF04506	Rft-1	Family	IPR007594	1	9	9	1	2	0	0.5	0	0	0	0	0	0	0	0	0	0	0.5	-	0.8	2.56	-0.11	-0.1	-0.16	-0.33	-0.71	-0.73	-0.83	-0.93	-1.32	-1.42	0.2
PF04515	Choline_transpo	Family	IPR007603	1	1	1	1	2	0	0.5	0	0	0	0	0	0	0	0	0	0	0.5	-	1.52	1.67	0.62	0.63	0.56	0.4	0.01	-0.01	-0.1	-0.2	-0.59	-0.69	-0.68
PF04516	CP2	Family	IPR007604	2	3	1.5	2	2	0	0	0	0	0	0	0	0	0.33	0	0.67	0	0	-	1.46	0.92	0.55	0.56	0.5	0.33	-0.05	-0.07	0.53	-0.27	0.44	-0.76	-1.44
PF04547	Anoctamin	Family	IPR007632	3	20	6	5	3	0	0	0	0	0	0	0	0	0	0	0.41	0.07	0.52	-	0.49	-0.05	-0.41	-0.4	-0.47	-0.63	-1.02	-1.04	-1.13	-1.23	0.94	-0.62	0.37
PF04558	tRNA_synt_1c_R1	Family	IPR007639	1	3	3	1	1	0	0	0	0	0	0	0	0	0	0	0	0	1	-	1.46	0.92	0.55	0.56	0.5	0.33	-0.05	-0.07	-0.17	-0.27	-0.66	-0.76	-0.05
PF04561	RNA_pol_Rpb2_2	Domain	IPR007642	1	1	1	1	3	0	0	0	0	0.33	0	0.33	0	0	0	0	0	0.33	-	1.46	0.92	0.55	0.56	1.19	0.33	0.64	-0.07	-0.17	-0.27	-0.66	-0.76	-0.75
PF04563	RNA_pol_Rpb2_1	Family	IPR007644	1	2	2	1	3	0	0	0	0	0.33	0	0.33	0	0	0	0	0	0.33	-	1.29	0.74	0.38	0.39	1.42	0.16	0.88	-0.24	-0.34	-0.44	-0.83	-0.93	-0.51
PF04564	U-box	Domain	IPR003613	1	6	6	3	2	0	0	0	0	0	0	0	0	0	0	0	0.5	0.5	-	1.01	0.47	0.11	0.12	0.05	-0.11	-0.5	-0.52	-0.61	-0.72	-1.11	0.74	0.06
PF04565	RNA_pol_Rpb2_3	Domain	IPR007645	1	2	2	1	3	0	0	0	0	0.33	0	0.33	0	0	0	0	0	0.33	-	1.29	0.74	0.38	0.39	1.42	0.16	0.88	-0.24	-0.34	-0.44	-0.83	-0.93	-0.51
PF04566	RNA_pol_Rpb2_4	Domain	IPR007646	1	1	1	1	3	0	0	0	0	0.33	0	0.33	0	0	0	0	0	0.33	-	1.46	0.92	0.55	0.56	1.19	0.33	0.64	-0.07	-0.17	-0.27	-0.66	-0.76	-0.75
PF04577	DUF563	Family	IPR007657	2	3	1.5	3	4	0	0	0	0	0	0	0	0	0.14	0	0.43	0.14	0.29	-	1.24	0.69	0.33	0.34	0.27	0.11	-0.27	-0.29	0.3	-0.49	0.5	-0.29	-0.56
PF04598	Gasdermin	Domain	IPR040460	1	2	2	1	2	0	0.5	0	0	0	0	0	0	0	0	0	0	0.5	-	1.4	1.95	0.49	0.5	0.44	0.27	-0.11	-0.13	-0.23	-0.33	-0.72	-0.82	-0.4
PF04622	ERG2_Sigma1R	Family	IPR006716	1	4	4	2	2	0	0	0	0	0	0	0	0	0	0	0.2	0	0.8	-	1.34	0.8	0.43	0.45	0.38	0.22	-0.17	-0.19	-0.28	-0.39	-0.08	-0.87	0.05
PF04627	ATP-synt_Eps	Family	IPR006721	1	1	1	1	0	-	-	-	-	-	-	-	-	-	-	-	-	-	-	-	-	-	-	-	-	-	-	-	-	-	-	-
PF04628	Sedlin_N	Family	IPR006722	2	5	2.5	2	1	0	0	0	0	0	0	0	0	0	0	1	0	0	-	1.4	0.86	0.49	0.5	0.44	0.27	-0.11	-0.13	-0.23	-0.33	0.89	-0.82	-1.5
PF04676	CwfJ_C_2	Family	IPR006767	1	1	1	1	2	0	0	0	0	0	0	0	0	0	0	0	0.5	0.5	2.46255e-269	1.52	0.98	0.62	0.63	0.56	0.4	0.01	-0.01	-0.1	-0.2	-0.59	0	-0.68
PF04679	DNA_ligase_A_C	Family	IPR012309	1	1	1	1	1	0	0	0	0	0	0	1	0	0	0	0	0	0	4.93102e-152	1.59	1.05	0.69	0.7	0.63	0.47	0.78	0.06	-0.03	-0.14	-0.53	-0.62	-1.31
PF04685	DUF608	Domain	IPR006775	1	3	3	1	1	0	0	0	0	0	0	0	0	0	0	0	0	1	3.69207e-103	1.46	0.92	0.55	0.56	0.5	0.33	-0.05	-0.07	-0.17	-0.27	-0.66	-0.76	-0.05
PF04704	Zfx_Zfy_act	Family	IPR006794	1	1	1	1	1	0	0	0	0	0	0	0	0	0	0	0	0	1	2.51727e-62	1.59	1.05	0.69	0.7	0.63	0.47	0.08	0.06	-0.03	-0.14	-0.53	-0.62	-0.61
PF04709	AMH_N	Family	IPR006799	1	4	4	1	2	0	0	0	0	0.5	0	0.5	0	0	0	0	0	0	5.98869e-61	1.19	0.64	0.28	0.29	1.83	0.06	1.29	-0.34	-0.44	-0.54	-0.93	-1.03	-1.71
PF04712	Radial_spoke	Family	IPR006802	1	3	3	1	1	1	0	0	0	0	0	0	0	0	0	0	0	0	-	2.85	0.92	0.55	0.56	0.5	0.33	-0.05	-0.07	-0.17	-0.27	-0.66	-0.76	-1.44
PF04727	ELMO_CED12	Family	IPR006816	1	1	1	1	2	0	0.5	0	0	0	0	0	0	0	0	0	0	0.5	-	1.52	1.67	0.62	0.63	0.56	0.4	0.01	-0.01	-0.1	-0.2	-0.59	-0.69	-0.68
PF04732	Filament_head	Family	IPR006821	3	7	2	5	3	0	0	0	0	0	0	0	0	0	0.18	0.18	0	0.64	6.66146e-21	1.05	0.51	0.15	0.16	0.09	-0.07	-0.46	-0.48	-0.57	0.42	0.03	-1.16	0.23
PF04756	OST3_OST6	Family	IPR021149	2	2	1	2	1	0	0	0	0	0	0	0	0	0	0	0	0	1	-	1.59	1.05	0.69	0.7	0.63	0.47	0.08	0.06	-0.03	-0.14	-0.53	-0.62	-0.61
PF04757	Pex2_Pex12	Family	IPR006845	1	2	2	2	4	0	0	0	0	0	0	0.17	0.17	0	0	0	0.33	0.33	1.45109e-17	1.29	0.74	0.38	0.39	0.33	0.16	0.47	0.45	-0.34	-0.44	-0.83	0.17	-0.51
PF04762	IKI3	Family	IPR006849	1	2	2	2	3	0	0	0	0	0	0	0	0	0.33	0	0	0.33	0.33	2.89505e-12	1.29	0.74	0.38	0.39	0.33	0.16	-0.22	-0.24	0.76	-0.44	-0.83	0.17	-0.51
PF04768	NAT	Family	IPR006855	1	7	7	1	0	-	-	-	-	-	-	-	-	-	-	-	-	-	-	-	-	-	-	-	-	-	-	-	-	-	-	-
PF04775	Bile_Hydr_Trans	Family	IPR006862	1	3	3	2	2	0	0	0	0.5	0	0	0.5	0	0	0	0	0	0	-	1.52	0.98	0.62	1.32	0.56	0.4	0.71	-0.01	-0.1	-0.2	-0.59	-0.69	-1.38
PF04777	Evr1_Alr	Family	IPR017905	1	2	2	1	4	0	0.25	0	0	0	0	0	0	0	0	0.25	0.25	0.25	-	1.19	1.74	0.28	0.29	0.23	0.06	-0.32	-0.34	-0.44	-0.54	0.17	0.07	-0.61
PF04790	Sarcoglycan_1	Family	IPR006875	3	16	3	4	3	0	0	0	0	0	0	0	0	0	0.33	0.33	0	0.33	-	0.12	-0.42	-0.79	-0.77	-0.84	-1.01	-1.39	-1.41	-1.5	1.23	0.84	-2.09	0.05
PF04799	Fzo_mitofusin	Family	IPR006884	1	3	3	4	1	0	0	0	0	0	0	0	0	0	0	0	0	1	-	1.46	0.92	0.55	0.56	0.5	0.33	-0.05	-0.07	-0.17	-0.27	-0.66	-0.76	-0.05
PF04800	ETC_C1_NDUFA4	Family	IPR006885	1	1	1	1	2	0	0	0	0	0	0	0	0	0	0	0.5	0	0.5	-	1.52	0.98	0.62	0.63	0.56	0.4	0.01	-0.01	-0.1	-0.2	0.1	-0.69	-0.68
PF04811	Sec23_trunk	Domain	IPR006896	2	2	1	2	1	0	0	0	0	0	1	0	0	0	0	0	0	0	-	1.59	1.05	0.69	0.7	0.63	1.16	0.08	0.06	-0.03	-0.14	-0.53	-0.62	-1.31
PF04812	HNF-1B_C	Family	IPR006897	2	22	11	8	5	0	0	0.01	0.32	0.16	0	0.32	0.18	0	0	0	0	0	-	-0.16	-0.71	-0.38	2.08	1.36	-1.29	1.46	0.87	-1.79	-1.89	-2.28	-2.38	-3.06
PF04813	HNF-1A_C	Family	IPR006898	1	4	4	1	2	0	0	0	0.5	0	0	0.5	0	0	0	0	0	0	-	1.19	0.64	0.28	1.9	0.23	0.06	1.29	-0.34	-0.44	-0.54	-0.93	-1.03	-1.71
PF04814	HNF-1_N	Family	IPR006899	2	52	26	6	5	0	0	0.01	0.31	0.18	0	0.31	0.18	0	0	0	0	0	-	-0.94	-1.48	-0.75	2.12	1.5	-2.06	1.5	0.96	-2.56	-2.67	-3.06	-3.15	-3.84
PF04815	Sec23_helical	Domain	IPR006900	2	3	1.5	3	2	0	0	0	0	0	0.5	0	0	0	0	0.5	0	0	0.0117011	1.52	0.98	0.62	0.63	0.56	1.09	0.01	-0.01	-0.1	-0.2	0.1	-0.69	-1.38
PF04824	Rad21_Rec8	Family	IPR006909	1	3	3	2	2	0	0	0	0	0	0	0	0	0	0	0.5	0	0.5	-	1.4	0.86	0.49	0.5	0.44	0.27	-0.11	-0.13	-0.23	-0.33	0.38	-0.82	-0.4
PF04831	Popeye	Family	IPR006916	2	3	1.5	2	3	0	0	0	0	0	0	0	0	0	0.14	0.43	0	0.43	-	1.24	0.69	0.33	0.34	0.27	0.11	-0.27	-0.29	-0.39	0.2	0.5	-0.98	-0.28
PF04840	Vps16_C	Family	IPR006925	1	1	1	1	3	0	0	0	0	0.33	0	0	0.33	0.33	0	0	0	0	-	1.46	0.92	0.55	0.56	1.19	0.33	-0.05	0.62	0.53	-0.27	-0.66	-0.76	-1.44
PF04845	PurA	Family	IPR006628	1	21	21	2	1	0	0	0	0	0	0	0	0	0	0	0	0	1	-	0.83	0.29	-0.08	-0.06	-0.13	-0.3	-0.68	-0.7	-0.79	-0.9	-1.29	-1.38	0.82
PF04851	ResIII	Family	IPR006935	1	9	9	2	3	0	0	0.47	0	0	0	0	0	0	0	0.05	0	0.47	-	0.77	0.22	2.16	-0.13	-0.2	-0.36	-0.74	-0.76	-0.86	-0.96	-0.66	-1.45	0.17
PF04855	SNF5	Family	IPR006939	1	5	5	2	2	0	0	0	0	0	0	0	0	0	0	0.5	0	0.5	-	1.19	0.64	0.28	0.29	0.23	0.06	-0.32	-0.34	-0.44	-0.54	0.68	-1.03	-0.1
PF04857	CAF1	Family	IPR006941	2	15	7.5	4	6	0.06	0	0.06	0	0	0.06	0	0	0.22	0	0.06	0	0.56	-	1.49	0.26	0.58	-0.1	-0.16	0.36	-0.71	-0.73	0.78	-0.93	-0.63	-1.42	0.3
PF04882	Peroxin-3	Family	IPR006966	1	3	3	3	3	0	0	0	0	0	0	0	0.29	0	0	0	0.29	0.43	-	1.24	0.69	0.33	0.34	0.27	0.11	-0.27	0.8	-0.39	-0.49	-0.88	0.12	-0.28
PF04952	AstE_AspA	Domain	IPR007036	1	45	45	2	1	0	0	0	0	0	0	0	0	0	0	0	0	1	-	0.17	-0.37	-0.74	-0.72	-0.79	-0.95	-1.34	-1.36	-1.45	-1.56	-1.95	-2.04	1.1
PF04960	Glutaminase	Domain	IPR015868	1	3	3	3	1	0	0	0	0	0	0	0	0	0	0	0	0	1	-	1.59	1.05	0.69	0.7	0.63	0.47	0.08	0.06	-0.03	-0.14	-0.53	-0.62	-0.61
PF04969	CS	Domain	IPR007052	1	1	1	1	1	1	0	0	0	0	0	0	0	0	0	0	0	0	-	2.29	1.05	0.69	0.7	0.63	0.47	0.08	0.06	-0.03	-0.14	-0.53	-0.62	-1.31
PF04970	LRAT	Domain	IPR007053	1	6	6	3	3	0	0	0	0	0	0	0	0	0.29	0	0	0.35	0.35	-	0.83	0.29	-0.08	-0.06	-0.13	-0.3	-0.68	-0.7	1	-0.9	-1.29	0.56	-0.12
PF04983	RNA_pol_Rpb1_3	Domain	IPR007066	1	4	4	5	4	0	0	0	0	0.2	0	0.2	0	0	0	0	0.2	0.4	-	1.1	0.55	0.19	0.2	1.23	-0.03	0.68	-0.43	-0.53	-0.63	-1.02	-0.02	-0.19
PF04987	PigN	Family	IPR017852	1	5	5	1	1	0	0	0	0	0	0	0	0	0	0	0	0	1	-	1.34	0.8	0.43	0.45	0.38	0.22	-0.17	-0.19	-0.28	-0.39	-0.78	-0.87	0.23
PF04990	RNA_pol_Rpb1_7	Domain	IPR007073	1	1	1	1	0	-	-	-	-	-	-	-	-	-	-	-	-	-	-	-	-	-	-	-	-	-	-	-	-	-	-	-
PF04991	LicD	Domain	IPR007074	1	5	5	3	3	0	0	0	0	0	0	0	0	0	0	0.42	0.17	0.42	-	1.01	0.47	0.11	0.12	0.05	-0.11	-0.5	-0.52	-0.61	-0.72	0.69	-0.1	-0.09
PF04997	RNA_pol_Rpb1_1	Domain	IPR007080	2	4	2	2	1	0	0	0	0	0	0	0	0	0	0	0	0	1	-	1.52	0.98	0.62	0.63	0.56	0.4	0.01	-0.01	-0.1	-0.2	-0.59	-0.69	-0.28
PF04998	RNA_pol_Rpb1_5	Domain	IPR007081	3	20	9	9	6	0	0	0	0	0.12	0	0.12	0	0.12	0	0.03	0.28	0.31	-	0.43	-0.12	-0.48	-0.47	1.07	-0.7	0.52	-1.11	0.41	-1.3	-1	0.51	-0.08
PF05000	RNA_pol_Rpb1_4	Domain	IPR007083	2	6	3	7	4	0	0	0	0	0.21	0	0.21	0	0	0	0	0.21	0.36	-	0.94	0.39	0.03	0.04	1.36	-0.19	0.81	-0.59	-0.69	-0.79	-1.18	0.11	-0.17
PF05019	Coq4	Family	IPR007715	1	6	6	1	3	0	0	0	0	0	0	0	0	0	0.33	0.33	0	0.33	-	0.8	0.26	-0.11	-0.1	-0.16	-0.33	-0.71	-0.73	-0.83	1.01	0.63	-1.42	-0.16
PF05033	Pre-SET	Family	IPR007728	1	4	4	1	1	0	0	0	0	0	0	0	0	0	0	0	0	1	-	1.4	0.86	0.49	0.5	0.44	0.27	-0.11	-0.13	-0.23	-0.33	-0.72	-0.82	0.11
PF05038	Cytochrom_B558a	Family	IPR007732	1	12	12	1	5	0.2	0	0.2	0.2	0	0.2	0	0	0.2	0	0	0	0	-	2.51	-0.6	1.6	1.61	-1.02	1.38	-1.57	-1.59	0.88	-1.79	-2.18	-2.27	-2.96
PF05047	L51_S25_CI-B8	Domain	IPR007741	2	2	1	2	0	-	-	-	-	-	-	-	-	-	-	-	-	-	-	-	-	-	-	-	-	-	-	-	-	-	-	-
PF05053	Menin	Family	IPR007747	1	91	91	1	1	0	0	0	0	0	0	1	0	0	0	0	0	0	-	-0.41	-0.96	-1.32	-1.31	-1.37	-1.54	2.6	-1.94	-2.04	-2.14	-2.53	-2.63	-3.31
PF05060	MGAT2	Family	IPR007754	1	6	6	1	2	0	0	0	0	0	0	0	0	0	0.5	0	0	0.5	-	1.01	0.47	0.11	0.12	0.05	-0.11	-0.5	-0.52	-0.61	1.23	-1.11	-1.2	0.06
PF05064	Nsp1_C	Family	IPR007758	1	1	1	1	1	0	0	0	0	0	0	0	0	0	0	0	0	1	-	1.59	1.05	0.69	0.7	0.63	0.47	0.08	0.06	-0.03	-0.14	-0.53	-0.62	-0.61
PF05076	SUFU	Family	IPR020941	1	1	1	1	2	0	0	0	0	0	0	0	0	0	0	0	0.5	0.5	-	1.52	0.98	0.62	0.63	0.56	0.4	0.01	-0.01	-0.1	-0.2	-0.59	0	-0.68
PF05089	NAGLU	Domain	IPR024733	1	32	32	2	3	0	0	0	0	0	0	0	0	0	0	0.33	0.33	0.34	-	-0.44	-0.98	-1.35	-1.34	-1.4	-1.57	-1.95	-1.97	-2.07	-2.17	0.91	0.81	0.16
PF05090	VKG_Carbox	Family	IPR007782	1	10	10	2	2	0	0	0	0	0	0.4	0	0	0.6	0	0	0	0	-	1.1	0.55	0.19	0.2	0.13	1.58	-0.41	-0.43	1.42	-0.63	-1.02	-1.12	-1.8
PF05110	AF-4	Family	-	1	3	3	1	4	0	0	0	0	0	0	0.25	0	0	0.25	0.25	0	0.25	-	1.01	0.47	0.11	0.12	0.05	-0.11	0.89	-0.52	-0.61	0.67	0.28	-1.2	-0.5
PF05118	Asp_Arg_Hydrox	Domain	IPR007803	1	1	1	1	1	0	0	0	0	0	0	0	0	0	0	0	1	0	-	1.59	1.05	0.69	0.7	0.63	0.47	0.08	0.06	-0.03	-0.14	-0.53	0.07	-1.31
PF05161	MOFRL	Family	IPR007835	1	1	1	1	0	-	-	-	-	-	-	-	-	-	-	-	-	-	-	-	-	-	-	-	-	-	-	-	-	-	-	-
PF05168	HEPN	Family	IPR007842	1	2	2	1	2	0	0	0	0	0	0	0	0	0	0	0	0.5	0.5	-	1.4	0.86	0.49	0.5	0.44	0.27	-0.11	-0.13	-0.23	-0.33	-0.72	0.28	-0.4
PF05179	CDC73_C	Domain	IPR031336	1	1	1	1	2	0	0	0	0	0	0	0.5	0.5	0	0	0	0	0	-	1.52	0.98	0.62	0.63	0.56	0.4	0.71	0.69	-0.1	-0.2	-0.59	-0.69	-1.38
PF05181	XPA_C	Domain	IPR022656	1	1	1	1	3	0	0	0	0	0	0	0	0	0.33	0	0	0.33	0.33	-	1.46	0.92	0.55	0.56	0.5	0.33	-0.05	-0.07	0.53	-0.27	-0.66	-0.06	-0.75
PF05184	SapB_1	Domain	IPR007856	1	4	4	2	2	0	0	0	0	0	0	0	0	0	0	0	0.57	0.43	-	1.24	0.69	0.33	0.34	0.27	0.11	-0.27	-0.29	-0.39	-0.49	-0.88	0.63	-0.28
PF05187	ETF_QO	Family	-	1	7	7	1	2	0	0	0	0	0	0	0	0	0	0.5	0.5	0	0	-	0.94	0.39	0.03	0.04	-0.03	-0.19	-0.57	-0.59	-0.69	1.29	0.9	-1.28	-1.96
PF05188	MutS_II	Domain	IPR007860	2	32	16	5	3	0	0	0	0.59	0.2	0	0.2	0	0	0	0	0	0	-	0.1	-0.44	-0.8	2.61	1.54	-1.02	0.99	-1.43	-1.52	-1.62	-2.01	-2.11	-2.79
PF05190	MutS_IV	Domain	IPR007861	3	12	1	5	3	0	0	0	0.67	0.17	0	0.17	0	0	0	0	0	0	-	1.01	0.47	0.11	2.31	1.15	-0.11	0.6	-0.52	-0.61	-0.72	-1.11	-1.2	-1.89
PF05191	ADK_lid	Domain	IPR007862	1	2	2	1	1	0	0	1	0	0	0	0	0	0	0	0	0	0	-	1.52	0.98	1.72	0.63	0.56	0.4	0.01	-0.01	-0.1	-0.2	-0.59	-0.69	-1.38
PF05192	MutS_III	Domain	IPR007696	3	36	7	7	4	0	0	0	0.65	0.17	0	0.17	0	0	0	0.02	0	0	2.75971e-114	0.12	-0.42	-0.79	2.69	1.36	-1.01	0.81	-1.41	-1.5	-1.61	-1.3	-2.09	-2.78
PF05193	Peptidase_M16_C	Domain	IPR007863	3	6	1	5	4	0	0	0	0	0	0	0	0	0	0.14	0.14	0.29	0.43	6.67358e-73	1.24	0.69	0.33	0.34	0.27	0.11	-0.27	-0.29	-0.39	0.2	-0.19	0.12	-0.28
PF05208	ALG3	Family	IPR007873	1	9	9	2	1	0	0	0	0	0	0	0	0	0	0	0	0	1	1.20433e-43	1.14	0.6	0.23	0.25	0.18	0.01	-0.37	-0.39	-0.48	-0.59	-0.98	-1.07	0.54
PF05210	Sprouty	Family	IPR007875	1	3	3	1	2	0	0	0	0	0.5	0	0.5	0	0	0	0	0	0	-	1.29	0.74	0.38	0.39	1.71	0.16	1.16	-0.24	-0.34	-0.44	-0.83	-0.93	-1.61
PF05221	AdoHcyase	Domain	IPR000043	1	5	5	3	2	0	0	0	0	0	0	0	0	0	0	0.2	0	0.8	1.68013e-28	1.34	0.8	0.43	0.45	0.38	0.22	-0.17	-0.19	-0.28	-0.39	-0.08	-0.87	0.05
PF05222	AlaDh_PNT_N	Domain	IPR007886	2	3	1.5	2	1	0	0	0	0	0	0	1	0	0	0	0	0	0	-	1.59	1.05	0.69	0.7	0.63	0.47	0.78	0.06	-0.03	-0.14	-0.53	-0.62	-1.31
PF05224	NDT80_PhoG	Family	IPR024061	1	5	5	5	4	0.2	0	0	0	0.3	0	0	0	0	0.3	0.2	0	0	-	2.19	0.55	0.19	0.2	1.52	-0.03	-0.41	-0.43	-0.53	0.75	0.08	-1.12	-1.8
PF05241	EBP	Family	-	1	11	11	2	3	0	0	0	0	0	0	0	0	0.33	0	0.33	0.33	0	7.7791e-20	0.4	-0.14	-0.5	-0.49	-0.56	-0.72	-1.11	-1.13	1.26	-1.33	0.77	0.67	-2.5
PF05279	Asp-B-Hydro_N	Family	IPR007943	1	1	1	1	1	0	0	0	0	0	0	0	0	0	1	0	0	0	-	1.59	1.05	0.69	0.7	0.63	0.47	0.08	0.06	-0.03	0.56	-0.53	-0.62	-1.31
PF05328	CybS	Family	-	1	16	16	9	3	0	0	0	0	0	0	0.46	0	0	0	0.12	0	0.42	3.55098e-18	0.62	0.08	-0.29	-0.27	-0.34	-0.51	1.6	-0.91	-1	-1.11	-0.11	-1.59	0.12
PF05345	He_PIG	Domain	-	1	1	1	1	2	0	0	0	0	0	0	0	0	0	0	0.5	0	0.5	6.16897e-12	1.52	0.98	0.62	0.63	0.56	0.4	0.01	-0.01	-0.1	-0.2	0.1	-0.69	-0.68
PF05346	DUF747	Family	IPR008010	1	2	2	1	1	0	0	0	0	0	0	0	0	0	0	1	0	0	5.75936e-11	1.52	0.98	0.62	0.63	0.56	0.4	0.01	-0.01	-0.1	-0.2	0.5	-0.69	-1.38
PF05347	Complex1_LYR	Family	IPR008011	4	5	1	5	1	0	0	0	0	0	0	0	0	0	0	1	0	0	6.83174e-11	1.52	0.98	0.62	0.63	0.56	0.4	0.01	-0.01	-0.1	-0.2	0.5	-0.69	-1.38
PF05349	GATA-N	Family	IPR008013	2	11	5.5	6	1	0	0	0	0	0	0	0	0	0	1	0	0	0	2.1607e-10	1.05	0.51	0.15	0.16	0.09	-0.07	-0.46	-0.48	-0.57	1.81	-1.06	-1.16	-1.85
PF05355	Apo-CII	Family	IPR008019	1	1	1	1	0	-	-	-	-	-	-	-	-	-	-	-	-	-	-	-	-	-	-	-	-	-	-	-	-	-	-	-
PF05362	Lon_C	Domain	IPR008269	1	2	2	1	1	0	0	0	0	0	0	0	0	0	0	1	0	0	-	1.52	0.98	0.62	0.63	0.56	0.4	0.01	-0.01	-0.1	-0.2	0.5	-0.69	-1.38
PF05450	Nicastrin	Family	-	1	1	1	1	1	0	0	0	0	0	0	0	0	1	0	0	0	0	-	1.59	1.05	0.69	0.7	0.63	0.47	0.08	0.06	0.66	-0.14	-0.53	-0.62	-1.31
PF05454	DAG1	Family	IPR008465	1	1	1	1	3	0	0	0	0	0	0	0	0	0	0	0.33	0.33	0.33	-	1.46	0.92	0.55	0.56	0.5	0.33	-0.05	-0.07	-0.17	-0.27	0.03	-0.06	-0.75
PF05460	ORC6	Family	IPR008721	1	1	1	1	2	0	0	0	0	0	0	0	0	0	0	0.5	0	0.5	-	1.52	0.98	0.62	0.63	0.56	0.4	0.01	-0.01	-0.1	-0.2	0.1	-0.69	-0.68
PF05461	ApoL	Family	IPR008405	1	2	2	1	0	-	-	-	-	-	-	-	-	-	-	-	-	-	-	-	-	-	-	-	-	-	-	-	-	-	-	-
PF05463	Sclerostin	Family	IPR008835	1	3	3	3	1	0	0	0	0	0	0	0	0	0	0	1	0	0	-	1.46	0.92	0.55	0.56	0.5	0.33	-0.05	-0.07	-0.17	-0.27	0.73	-0.76	-1.44
PF05478	Prominin	Family	IPR008795	1	5	5	4	2	0	0	0	0	0	0	0	0	0	0	0	0.5	0.5	-	1.1	0.55	0.19	0.2	0.13	-0.03	-0.41	-0.43	-0.53	-0.63	-1.02	0.67	-0.01
PF05485	THAP	Domain	IPR006612	2	30	15	2	2	0	0	0	0	0	0.03	0	0	0	0	0	0	0.97	-	0.45	-0.09	-0.46	-0.45	-0.51	0.01	-1.06	-1.08	-1.18	-1.28	-1.67	-1.77	0.98
PF05507	MAGP	Family	IPR008673	1	1	1	1	1	0	0	0	0	0	0	0	0	0	1	0	0	0	-	1.59	1.05	0.69	0.7	0.63	0.47	0.08	0.06	-0.03	0.56	-0.53	-0.62	-1.31
PF05510	Sarcoglycan_2	Family	IPR008908	2	50	25	2	3	0	0	0	0	0	0	0	0	0	0.29	0.29	0	0.42	-	-0.64	-1.19	-1.55	-1.54	-1.61	-1.77	-2.15	-2.17	-2.27	1.18	0.79	-2.86	0.39
PF05556	Calsarcin	Family	IPR008438	1	1	1	1	2	0	0	0	0	0	0	0	0	0	0.5	0.5	0	0	-	1.52	0.98	0.62	0.63	0.56	0.4	0.01	-0.01	-0.1	0.49	0.1	-0.69	-1.38
PF05587	Anth_Ig	Domain	IPR008400	1	1	1	1	1	0	0	0	0	0	0	0	0	0	0	1	0	0	-	1.59	1.05	0.69	0.7	0.63	0.47	0.08	0.06	-0.03	-0.14	0.17	-0.62	-1.31
PF05603	DUF775	Family	IPR008493	1	2	2	2	1	0	0	0	0	0	0	0	0	0	0	0	0	1	-	1.59	1.05	0.69	0.7	0.63	0.47	0.08	0.06	-0.03	-0.14	-0.53	-0.62	-0.61
PF05605	zf-Di19	Domain	IPR008598	2	3	1.5	2	1	0	0	0	0	0	0	0	0	0	0	0	0	1	-	1.59	1.05	0.69	0.7	0.63	0.47	0.08	0.06	-0.03	-0.14	-0.53	-0.62	-0.61
PF05609	LAP1C	Family	IPR008662	1	1	1	1	2	0	0	0	0	0	0	0	0	0	0	0.5	0	0.5	-	1.52	0.98	0.62	0.63	0.56	0.4	0.01	-0.01	-0.1	-0.2	0.1	-0.69	-0.68
PF05649	Peptidase_M13_N	Family	IPR008753	4	42	5	5	4	0	0	0	0.02	0	0	0	0	0	0	0.88	0.02	0.07	-	0.21	-0.34	-0.7	0	-0.76	-0.92	-1.3	-1.32	-1.42	-1.52	1.75	-1.31	-1.31
PF05653	Mg_trans_NIPA	Family	IPR008521	2	19	9.5	2	3	0	0	0	0	0	0	0	0	0.46	0	0	0.46	0.09	-	0.36	-0.18	-0.55	-0.53	-0.6	-0.77	-1.15	-1.17	1.57	-1.37	-1.76	0.98	-1.15
PF05667	DUF812	Family	IPR008530	1	2	2	2	1	0	0	0	0	0	0	0	0	0	0	0	0	1	-	1.52	0.98	0.62	0.63	0.56	0.4	0.01	-0.01	-0.1	-0.2	-0.59	-0.69	-0.28
PF05679	CHGN	Family	IPR008428	2	4	2	2	3	0	0.33	0	0	0	0	0	0	0	0	0.33	0	0.33	-	1.46	1.61	0.55	0.56	0.5	0.33	-0.05	-0.07	-0.17	-0.27	0.03	-0.76	-0.75
PF05686	Glyco_transf_90	Family	IPR006598	1	4	4	2	3	0	0	0	0	0	0	0	0	0.6	0	0.2	0	0.2	-	1.34	0.8	0.43	0.45	0.38	0.22	-0.17	-0.19	1.1	-0.39	-0.08	-0.87	-0.86
PF05693	Glycogen_syn	Family	IPR008631	1	6	6	1	2	0	0	0	0.5	0	0	0.5	0	0	0	0	0	0	-	1.01	0.47	0.11	2.06	0.05	-0.11	1.45	-0.52	-0.61	-0.72	-1.11	-1.2	-1.89
PF05694	SBP56	Family	IPR008826	1	2	2	1	0	-	-	-	-	-	-	-	-	-	-	-	-	-	-	-	-	-	-	-	-	-	-	-	-	-	-	-
PF05706	CDKN3	Domain	IPR022778	1	7	7	1	2	0	0	0	0.5	0	0	0.5	0	0	0	0	0	0	-	0.94	0.39	0.03	2.12	-0.03	-0.19	1.51	-0.59	-0.69	-0.79	-1.18	-1.28	-1.96
PF05712	MRG	Family	IPR026541	1	1	1	1	1	0	0	0	0	0	0	0	0	0	0	0	0	1	-	1.59	1.05	0.69	0.7	0.63	0.47	0.08	0.06	-0.03	-0.14	-0.53	-0.62	-0.61
PF05721	PhyH	Domain	IPR008775	1	15	15	3	3	0	0	0	0	0	0	0	0	0.32	0	0	0.34	0.34	-	0.19	-0.35	-0.72	-0.71	-0.77	-0.94	-1.32	-1.34	1.27	-1.54	-1.93	0.75	0.06
PF05729	NACHT	Domain	IPR007111	5	22	1	11	6	0.09	0.03	0.64	0.03	0	0	0	0.18	0	0	0	0	0.03	-	1.79	0.55	2.59	0.2	-0.56	-0.72	-1.11	0.82	-1.22	-1.33	-1.72	-1.81	-1.8
PF05735	TSP_C	Family	IPR008859	1	10	10	3	2	0	0	0	0	0	0	0	0	0	0	0.91	0	0.09	-	1.05	0.51	0.15	0.16	0.09	-0.07	-0.46	-0.48	-0.57	-0.67	1.33	-1.16	-1.15
PF05742	TANGO2	Family	IPR008551	1	2	2	3	2	0	0	0	0	0	0	0	0	0	0.5	0	0	0.5	-	1.4	0.86	0.49	0.5	0.44	0.27	-0.11	-0.13	-0.23	0.77	-0.72	-0.82	-0.4
PF05778	Apo-CIII	Family	IPR008403	1	1	1	1	0	-	-	-	-	-	-	-	-	-	-	-	-	-	-	-	-	-	-	-	-	-	-	-	-	-	-	-
PF05782	ECM1	Family	IPR008605	1	2	2	1	1	0	0	0	0	0	0	0	0	1	0	0	0	0	-	1.52	0.98	0.62	0.63	0.56	0.4	0.01	-0.01	1	-0.2	-0.59	-0.69	-1.38
PF05783	DLIC	Family	IPR022780	1	2	2	2	3	0.33	0	0	0	0	0	0	0.33	0	0	0.33	0	0	-	2.39	0.74	0.38	0.39	0.33	0.16	-0.22	0.86	-0.34	-0.44	0.27	-0.93	-1.61
PF05786	Cnd2	Family	IPR022816	1	1	1	1	2	0	0	0	0	0	0	0	0	0	0	0	0.5	0.5	-	1.52	0.98	0.62	0.63	0.56	0.4	0.01	-0.01	-0.1	-0.2	-0.59	0	-0.68
PF05806	Noggin	Family	-	1	19	19	5	3	0	0.17	0	0	0	0	0	0	0	0	0.66	0	0.17	-	0.49	1.74	-0.41	-0.4	-0.47	-0.63	-1.02	-1.04	-1.13	-1.23	1.37	-1.72	-0.61
PF05821	NDUF_B8	Family	IPR008699	1	3	3	1	0	-	-	-	-	-	-	-	-	-	-	-	-	-	-	-	-	-	-	-	-	-	-	-	-	-	-	-
PF05822	UMPH-1	Family	IPR006434	1	8	8	1	1	0	0	0	0	0	1	0	0	0	0	0	0	0	-	1.19	0.64	0.28	0.29	0.23	2.26	-0.32	-0.34	-0.44	-0.54	-0.93	-1.03	-1.71
PF05827	ATP-synt_S1	Family	IPR008388	1	2	2	1	1	0	0	1	0	0	0	0	0	0	0	0	0	0	-	1.52	0.98	1.72	0.63	0.56	0.4	0.01	-0.01	-0.1	-0.2	-0.59	-0.69	-1.38
PF05875	Ceramidase	Family	IPR008901	1	2	2	1	1	0	0	0	0	0	0	0	0	0	0	0	0	1	-	1.52	0.98	0.62	0.63	0.56	0.4	0.01	-0.01	-0.1	-0.2	-0.59	-0.69	-0.28
PF05881	CNPase	Family	IPR008431	1	2	2	1	1	0	0	0	0	0	0	0	0	0	0	0	1	0	-	1.52	0.98	0.62	0.63	0.56	0.4	0.01	-0.01	-0.1	-0.2	-0.59	0.41	-1.38
PF05889	SepSecS	Domain	IPR008829	1	4	4	2	2	0	0	0	0	0	0	0	0	0	0	0.5	0	0.5	-	1.29	0.74	0.38	0.39	0.33	0.16	-0.22	-0.24	-0.34	-0.44	0.56	-0.93	-0.23
PF05902	4_1_CTD	Domain	IPR008379	1	1	1	1	1	0	0	0	0	0	0	0	0	0	0	0	0	1	-	1.59	1.05	0.69	0.7	0.63	0.47	0.08	0.06	-0.03	-0.14	-0.53	-0.62	-0.61
PF05920	Homeobox_KN	Family	IPR008422	3	4	1	3	2	0	0	0	0	0	0	0.5	0	0	0	0	0	0.5	-	1.52	0.98	0.62	0.63	0.56	0.4	0.71	-0.01	-0.1	-0.2	-0.59	-0.69	-0.68
PF05922	Inhibitor_I9	Domain	IPR010259	1	6	6	3	0	-	-	-	-	-	-	-	-	-	-	-	-	-	-	-	-	-	-	-	-	-	-	-	-	-	-	-
PF05923	APC_r	Motif	IPR009223	1	4	4	3	2	0	0	0	0.75	0	0	0	0	0	0	0	0	0.25	-	1.4	0.86	0.49	1.89	0.44	0.27	-0.11	-0.13	-0.23	-0.33	-0.72	-0.82	-0.81
PF05934	MCLC	Family	IPR009231	1	1	1	1	2	0	0	0	0	0	0	0	0	0	0	0	0.5	0.5	-	1.52	0.98	0.62	0.63	0.56	0.4	0.01	-0.01	-0.1	-0.2	-0.59	0	-0.68
PF05937	EB1_binding	Family	IPR009232	1	1	1	1	1	0	0	0	1	0	0	0	0	0	0	0	0	0	-	1.59	1.05	0.69	1.39	0.63	0.47	0.08	0.06	-0.03	-0.14	-0.53	-0.62	-1.31
PF05964	FYRN	Family	IPR003888	3	10	1	3	2	0	0	0	0	0	0	0	0	0	0	0	0.44	0.56	-	0.8	0.26	-0.11	-0.1	-0.16	-0.33	-0.71	-0.73	-0.83	-0.93	-1.32	0.78	0.3
PF05972	APC_15aa	Motif	IPR009240	1	1	1	1	1	0	0	0	1	0	0	0	0	0	0	0	0	0	2.8977e-162	1.59	1.05	0.69	1.39	0.63	0.47	0.08	0.06	-0.03	-0.14	-0.53	-0.62	-1.31
PF05986	ADAM_spacer1	Family	IPR010294	1	4	4	1	1	0	0	0	0	0	0	0	0	0	0	1	0	0	5.17924e-54	1.4	0.86	0.49	0.5	0.44	0.27	-0.11	-0.13	-0.23	-0.33	0.89	-0.82	-1.5
PF06003	SMN	Family	IPR010304	1	15	15	3	2	0	0	0	0	0	0	0	0	0	0	0.5	0	0.5	1.6113e-32	0.47	-0.07	-0.44	-0.42	-0.49	-0.66	-1.04	-1.06	-1.15	-1.26	1.12	-1.74	0.34
PF06012	DUF908	Family	IPR010309	1	2	2	2	1	0	0	0	0	0	0	0	0	0	0	0	0	1	-	1.52	0.98	0.62	0.63	0.56	0.4	0.01	-0.01	-0.1	-0.2	-0.59	-0.69	-0.28
PF06025	DUF913	Family	IPR010314	1	1	1	1	1	0	0	0	0	0	0	0	0	0	0	0	0	1	1.14656e-20	1.59	1.05	0.69	0.7	0.63	0.47	0.08	0.06	-0.03	-0.14	-0.53	-0.62	-0.61
PF06026	Rib_5-P_isom_A	Family	IPR004788	1	2	2	1	1	0	0	0	0	0	0	0	0	0	0	0	0	1	-	1.52	0.98	0.62	0.63	0.56	0.4	0.01	-0.01	-0.1	-0.2	-0.59	-0.69	-0.28
PF06047	Nkap_C	Domain	IPR009269	1	5	5	1	1	0	0	0	0	0	0	0	0	0	0	0	0	1	-	1.34	0.8	0.43	0.45	0.38	0.22	-0.17	-0.19	-0.28	-0.39	-0.78	-0.87	0.23
PF06049	LSPR	Repeat	IPR009271	1	1	1	1	1	0	0	0	0	0	1	0	0	0	0	0	0	0	6.92902e-11	1.59	1.05	0.69	0.7	0.63	1.16	0.08	0.06	-0.03	-0.14	-0.53	-0.62	-1.31
PF06079	Apyrase	Family	-	1	14	14	2	1	0	0	0	0	0	0	0	0	0	0	1	0	0	2.40036e-08	0.94	0.39	0.03	0.04	-0.03	-0.19	-0.57	-0.59	-0.69	-0.79	1.53	-1.28	-1.96
PF06083	IL17	Family	IPR010345	1	1	1	1	2	0	0	0.5	0	0	0	0	0	0.5	0	0	0	0	-	1.52	0.98	1.31	0.63	0.56	0.4	0.01	-0.01	0.59	-0.2	-0.59	-0.69	-1.38
PF06087	Tyr-DNA_phospho	Family	IPR010347	1	1	1	1	2	0	0	0	0	0	0	0	0	0	0	0	0.5	0.5	-	1.52	0.98	0.62	0.63	0.56	0.4	0.01	-0.01	-0.1	-0.2	-0.59	0	-0.68
PF06119	NIDO	Family	IPR003886	1	2	2	1	2	0	0.5	0	0	0	0	0	0	0	0	0	0	0.5	-	1.4	1.95	0.49	0.5	0.44	0.27	-0.11	-0.13	-0.23	-0.33	-0.72	-0.82	-0.4
PF06155	GBBH-like_N	Domain	IPR010376	1	1	1	3	1	0	0	0	0	0	0	0	0	0	0	0	0	1	-	1.59	1.05	0.69	0.7	0.63	0.47	0.08	0.06	-0.03	-0.14	-0.53	-0.62	-0.61
PF06202	GDE_C	Domain	IPR032790	1	4	4	1	2	0	0	0	0	0	0	0	0	0	0.5	0.5	0	0	-	1.19	0.64	0.28	0.29	0.23	0.06	-0.32	-0.34	-0.44	1.07	0.68	-1.03	-1.71
PF06212	GRIM-19	Family	IPR009346	1	3	3	3	3	0	0	0	0	0	0	0.33	0	0	0	0	0.33	0.33	-	1.46	0.92	0.55	0.56	0.5	0.33	0.64	-0.07	-0.17	-0.27	-0.66	-0.06	-0.75
PF06218	NPR2	Family	IPR009348	1	1	1	1	1	0	0	0	0	0	0	0	0	0	0	0	0	1	-	1.59	1.05	0.69	0.7	0.63	0.47	0.08	0.06	-0.03	-0.14	-0.53	-0.62	-0.61
PF06237	DUF1011	Family	IPR009357	2	6	3	3	1	0	0	0	0	0	0	0	0	0	0	0	0	1	-	1.34	0.8	0.43	0.45	0.38	0.22	-0.17	-0.19	-0.28	-0.39	-0.78	-0.87	0.23
PF06293	Kdo	Family	-	1	1	1	1	2	0	0	0	0	0	0	0	0.5	0	0	0	0	0.5	-	1.52	0.98	0.62	0.63	0.56	0.4	0.01	0.69	-0.1	-0.2	-0.59	-0.69	-0.68
PF06297	PET	Domain	IPR010442	1	2	2	2	1	0	0	0	0	0	0	0	0	0	0	0	0	1	0.0114179	1.52	0.98	0.62	0.63	0.56	0.4	0.01	-0.01	-0.1	-0.2	-0.59	-0.69	-0.28
PF06327	DUF1053	Family	IPR009398	1	2	2	1	1	0	0	0	0	0	0	0	0	0	0	0	0	1	-	1.52	0.98	0.62	0.63	0.56	0.4	0.01	-0.01	-0.1	-0.2	-0.59	-0.69	-0.28
PF06331	Tfb5	Family	IPR009400	1	1	1	1	2	0	0	0	0	0.5	0	0	0	0.5	0	0	0	0	-	1.52	0.98	0.62	0.63	1.26	0.4	0.01	-0.01	0.59	-0.2	-0.59	-0.69	-1.38
PF06333	Med13_C	Domain	IPR009401	1	5	5	2	2	0	0	0	0	0	0	0	0	0	0.62	0	0	0.38	-	1.19	0.64	0.28	0.29	0.23	0.06	-0.32	-0.34	-0.44	1.25	-0.93	-1.03	-0.33
PF06367	Drf_FH3	Family	IPR010472	1	15	15	6	3	0	0	0	0	0	0	0	0.79	0	0.05	0	0	0.16	-	0.77	0.22	-0.14	-0.13	-0.2	-0.36	-0.74	2.01	-0.86	-0.27	-1.35	-1.45	-0.75
PF06371	Drf_GBD	Family	IPR010473	1	21	21	3	2	0	0	0	0	0	0	0	0.64	0	0	0	0	0.36	-	0.4	-0.14	-0.5	-0.49	-0.56	-0.72	-1.11	1.96	-1.22	-1.33	-1.72	-1.81	0.07
PF06374	NDUF_C2	Family	IPR009423	1	1	1	1	0	-	-	-	-	-	-	-	-	-	-	-	-	-	-	-	-	-	-	-	-	-	-	-	-	-	-	-
PF06398	Pex24p	Family	IPR010482	1	1	1	1	1	0	0	0	1	0	0	0	0	0	0	0	0	0	-	1.59	1.05	0.69	1.39	0.63	0.47	0.08	0.06	-0.03	-0.14	-0.53	-0.62	-1.31
PF06419	COG6	Family	IPR010490	1	2	2	1	1	0	0	0	0	0	0	0	0	0	0	0	0	1	-	1.52	0.98	0.62	0.63	0.56	0.4	0.01	-0.01	-0.1	-0.2	-0.59	-0.69	-0.28
PF06421	LepA_C	Family	IPR013842	1	1	1	1	1	0	0	0	0	0	0	0	0	0	0	0	0	1	-	1.59	1.05	0.69	0.7	0.63	0.47	0.08	0.06	-0.03	-0.14	-0.53	-0.62	-0.61
PF06432	GPI2	Family	IPR009450	1	3	3	2	1	0	0	0	0	0	0	0	0	0	0	0	0	1	-	1.52	0.98	0.62	0.63	0.56	0.4	0.01	-0.01	-0.1	-0.2	-0.59	-0.69	-0.28
PF06444	NADH_dehy_S2_C	Family	IPR010933	1	1	1	1	1	0	0	0	0	0	0	0	0	0	0	0	0	1	-	1.59	1.05	0.69	0.7	0.63	0.47	0.08	0.06	-0.03	-0.14	-0.53	-0.62	-0.61
PF06446	Hepcidin	Domain	IPR010500	1	5	5	1	0	-	-	-	-	-	-	-	-	-	-	-	-	-	-	-	-	-	-	-	-	-	-	-	-	-	-	-
PF06455	NADH5_C	Family	IPR010934	1	3	3	2	5	0	0.08	0	0	0	0	0	0	0	0.23	0.23	0.23	0.23	-	0.97	1.12	0.07	0.08	0.01	-0.15	-0.54	-0.56	-0.65	0.63	0.24	0.15	-0.54
PF06459	RR_TM4-6	Family	IPR009460	2	19	9.5	9	3	0	0	0	0	0	0	0	0	0	0.48	0.3	0	0.22	-	0.54	0	-0.36	-0.35	-0.42	-0.58	-0.97	-0.99	-1.08	1.45	0.62	-1.67	-0.41
PF06463	Mob_synth_C	Domain	IPR010505	1	3	3	1	2	0	0	0	0	0	0	0	0	0	0	0	0.5	0.5	-	1.29	0.74	0.38	0.39	0.33	0.16	-0.22	-0.24	-0.34	-0.44	-0.83	0.46	-0.23
PF06464	DMAP_binding	Domain	IPR010506	1	2	2	2	1	0	0	0	0	0	0	0	0	0	0	1	0	0	-	1.52	0.98	0.62	0.63	0.56	0.4	0.01	-0.01	-0.1	-0.2	0.5	-0.69	-1.38
PF06470	SMC_hinge	Domain	IPR010935	1	1	1	1	2	0	0	0	0	0	0	0	0	0	0	0.5	0	0.5	-	1.52	0.98	0.62	0.63	0.56	0.4	0.01	-0.01	-0.1	-0.2	0.1	-0.69	-0.68
PF06472	ABC_membrane_2	Family	IPR011527	2	109	54.5	4	3	0	0	0	0	0	0	0.5	0	0	0	0	0	0.5	-	-1.2	-1.74	-2.11	-2.1	-2.16	-1.63	1.97	-2.73	-2.83	-2.93	-3.32	-3.42	0.59
PF06512	Na_trans_assoc	Family	IPR010526	6	32	1.5	21	4	0	0	0	0	0	0	0	0	0.02	0.54	0.12	0	0.32	-	0.24	-0.3	-0.66	-0.65	-0.72	-0.88	-1.27	-1.29	-0.69	1.65	-0.08	-1.97	-0.02
PF06534	RGM_C	Family	IPR009496	1	5	5	3	0	-	-	-	-	-	-	-	-	-	-	-	-	-	-	-	-	-	-	-	-	-	-	-	-	-	-	-
PF06535	RGM_N	Family	IPR010536	1	11	11	1	0	-	-	-	-	-	-	-	-	-	-	-	-	-	-	-	-	-	-	-	-	-	-	-	-	-	-	-
PF06565	DUF1126	Domain	IPR010554	1	7	7	1	1	0	0	0	0	0	0	0	0	0	0	0	0	1	-	1.24	0.69	0.33	0.34	0.27	0.11	-0.27	-0.29	-0.39	-0.49	-0.88	-0.98	0.42
PF06602	Myotub-related	Domain	IPR010569	3	74	2	3	2	0	0	0	0	0	0	0	0	0	0	0.5	0	0.5	-	-0.82	-1.36	-1.72	-1.71	-1.78	-1.94	-2.33	-2.35	-2.44	-2.55	1.34	-3.03	0.57
PF06607	Prokineticin	Family	IPR023569	1	6	6	1	2	0	0	0	0	0.5	0	0.5	0	0	0	0	0	0	-	1.01	0.47	0.11	0.12	2	-0.11	1.45	-0.52	-0.61	-0.72	-1.11	-1.2	-1.89
PF06632	XRCC4	Family	IPR010585	1	2	2	2	4	0	0	0	0.29	0.29	0	0.29	0	0	0	0	0	0.14	-	1.24	0.69	0.33	1.44	1.37	0.11	0.82	-0.29	-0.39	-0.49	-0.88	-0.98	-0.97
PF06637	PV-1	Family	IPR009538	1	1	1	1	1	0	0	0	1	0	0	0	0	0	0	0	0	0	-	1.59	1.05	0.69	1.39	0.63	0.47	0.08	0.06	-0.03	-0.14	-0.53	-0.62	-1.31
PF06638	Strabismus	Family	IPR009539	2	6	3	2	2	0	0	0	0	0.5	0	0	0	0	0	0	0	0.5	-	1.52	0.98	0.62	0.63	1.26	0.4	0.01	-0.01	-0.1	-0.2	-0.59	-0.69	-0.68
PF06650	SHR-BD	Family	IPR009543	2	2	1	2	5	0	0	0.14	0	0	0.14	0.14	0	0	0	0	0.29	0.29	-	1.24	0.69	1.02	0.34	0.27	0.8	0.42	-0.29	-0.39	-0.49	-0.88	0.12	-0.56
PF06702	Fam20C	Family	IPR009581	2	7	3.5	3	4	0	0	0	0.18	0	0	0	0.18	0	0	0.55	0	0.09	-	1.05	0.51	0.15	1.26	0.09	-0.07	-0.46	0.62	-0.57	-0.67	0.88	-1.16	-1.15
PF06728	PIG-U	Family	-	1	2	2	1	0	-	-	-	-	-	-	-	-	-	-	-	-	-	-	-	-	-	-	-	-	-	-	-	-	-	-	-
PF06733	DEAD_2	Family	IPR010614	4	8	2	7	8	0	0.1	0	0	0.1	0.1	0	0.1	0.29	0	0.1	0.1	0.14	-	0.71	1.26	-0.2	-0.19	0.84	0.68	-0.8	0.27	1.03	-1.02	-0.31	-0.41	-0.81
PF06747	CHCH	Domain	IPR010625	1	1	1	1	1	0	0	0	0	0	0	0	0	0	0	0	0	1	-	1.59	1.05	0.69	0.7	0.63	0.47	0.08	0.06	-0.03	-0.14	-0.53	-0.62	-0.61
PF06775	Seipin	Family	IPR009617	1	5	5	4	5	0	0	0	0.18	0	0	0.18	0	0.18	0	0.18	0	0.27	-	1.05	0.51	0.15	1.26	0.09	-0.07	0.64	-0.48	0.53	-0.67	0.03	-1.16	-0.46
PF06777	HBB	Domain	IPR010643	1	2	2	2	4	0	0.25	0	0	0	0	0	0	0.25	0	0	0.25	0.25	-	1.19	1.74	0.28	0.29	0.23	0.06	-0.32	-0.34	0.66	-0.54	-0.93	0.07	-0.61
PF06784	UPF0240	Family	IPR009622	1	2	2	1	0	-	-	-	-	-	-	-	-	-	-	-	-	-	-	-	-	-	-	-	-	-	-	-	-	-	-	-
PF06803	DUF1232	Family	IPR010652	1	1	1	1	1	0	0	0	0	0	0	0	0	0	0	0	0	1	-	1.59	1.05	0.69	0.7	0.63	0.47	0.08	0.06	-0.03	-0.14	-0.53	-0.62	-0.61
PF06816	NOD	Family	IPR010660	1	2	2	3	5	0	0	0	0	0	0	0	0	0.2	0.2	0.2	0.2	0.2	-	1.34	0.8	0.43	0.45	0.38	0.22	-0.17	-0.19	0.41	0.31	-0.08	-0.18	-0.86
PF06839	zf-GRF	Domain	IPR010666	1	1	1	1	1	0	0	0	0	0	0	0	0	0	0	0	0	1	-	1.59	1.05	0.69	0.7	0.63	0.47	0.08	0.06	-0.03	-0.14	-0.53	-0.62	-0.61
PF06875	PRF	Domain	IPR010681	1	1	1	1	1	0	0	0	0	0	0	0	0	0	0	0	0	1	-	1.59	1.05	0.69	0.7	0.63	0.47	0.08	0.06	-0.03	-0.14	-0.53	-0.62	-0.61
PF06920	DHR-2	Family	IPR010703	1	2	2	1	0	-	-	-	-	-	-	-	-	-	-	-	-	-	-	-	-	-	-	-	-	-	-	-	-	-	-	-
PF06963	FPN1	Family	IPR009716	1	19	19	1	0	-	-	-	-	-	-	-	-	-	-	-	-	-	-	-	-	-	-	-	-	-	-	-	-	-	-	-
PF06979	TMEM70	Family	IPR009724	1	1	1	1	0	-	-	-	-	-	-	-	-	-	-	-	-	-	-	-	-	-	-	-	-	-	-	-	-	-	-	-
PF07047	OPA3	Family	IPR010754	1	5	5	2	2	0	0	0	0	0	0	0	0	0	0	0	0.62	0.38	0	1.19	0.64	0.28	0.29	0.23	0.06	-0.32	-0.34	-0.44	-0.54	-0.93	0.76	-0.33
PF07086	Jagunal	Family	IPR009787	1	5	5	1	2	0	0	0.5	0	0	0.5	0	0	0	0	0	0	0	0	1.1	0.55	1.98	0.2	0.13	1.76	-0.41	-0.43	-0.53	-0.63	-1.02	-1.12	-1.8
PF07092	DUF1356	Family	IPR009790	1	1	1	1	1	0	0	0	0	0	0	0	0	0	0	0	0	1	5.03714e-254	1.59	1.05	0.69	0.7	0.63	0.47	0.08	0.06	-0.03	-0.14	-0.53	-0.62	-0.61
PF07114	TMEM126	Family	IPR009801	1	1	1	1	0	-	-	-	-	-	-	-	-	-	-	-	-	-	7.84991e-108	-	-	-	-	-	-	-	-	-	-	-	-	-
PF07140	IFNGR1	Family	IPR021126	1	1	1	1	0	-	-	-	-	-	-	-	-	-	-	-	-	-	1.14264e-62	-	-	-	-	-	-	-	-	-	-	-	-	-
PF07159	DUF1394	Family	IPR009828	1	3	3	1	1	0	0	0	0	0	0	0	0	0	0	0	0	1	1.75592e-46	1.46	0.92	0.55	0.56	0.5	0.33	-0.05	-0.07	-0.17	-0.27	-0.66	-0.76	-0.05
PF07162	B9-C2	Domain	IPR010796	3	10	4	5	7	0	0	0	0.03	0.1	0	0.03	0.1	0	0	0.07	0.33	0.33	7.93864e-42	0.47	-0.07	-0.44	0.27	0.9	-0.66	-0.35	0.33	-1.15	-1.26	-0.55	0.65	-0.03
PF07163	Pex26	Family	IPR010797	1	4	4	2	4	0	0	0	0	0	0	0.21	0.21	0	0	0	0.29	0.29	1.2851e-40	0.94	0.39	0.03	0.04	-0.03	-0.19	0.81	0.79	-0.69	-0.79	-1.18	0.33	-0.35
PF07202	Tcp10_C	Repeat	IPR009852	1	2	2	1	2	0	0	0	0	0	0	0	0	0	0	0	0.5	0.5	1.4202e-40	1.4	0.86	0.49	0.5	0.44	0.27	-0.11	-0.13	-0.23	-0.33	-0.72	0.28	-0.4
PF07260	ANKH	Family	IPR009887	1	8	8	2	1	0	0	0	0	0	0	0	0	0	0	1	0	0	-	1.19	0.64	0.28	0.29	0.23	0.06	-0.32	-0.34	-0.44	-0.54	1.27	-1.03	-1.71
PF07263	DMP1	Family	IPR009889	1	1	1	1	1	0	0	0	0	0	0	0	0	0	0	1	0	0	-	1.59	1.05	0.69	0.7	0.63	0.47	0.08	0.06	-0.03	-0.14	0.17	-0.62	-1.31
PF07264	EI24	Family	-	1	1	1	1	1	0	0	0	0	0	0	0	0	0	0	0	0	1	-	1.59	1.05	0.69	0.7	0.63	0.47	0.08	0.06	-0.03	-0.14	-0.53	-0.62	-0.61
PF07289	BBL5	Family	IPR006606	1	6	6	3	6	0	0	0	0.16	0.16	0	0.16	0.16	0	0	0	0.19	0.19	-	0.43	-0.12	-0.48	1.32	1.26	-0.7	0.71	0.69	-1.2	-1.3	-1.69	0.16	-0.53
PF07297	DPM2	Family	IPR009914	1	1	1	1	2	0	0	0	0	0	0	0	0	0	0	0.5	0	0.5	-	1.52	0.98	0.62	0.63	0.56	0.4	0.01	-0.01	-0.1	-0.2	0.1	-0.69	-0.68
PF07412	Geminin	Family	IPR022786	1	1	1	1	2	0	0	0	0	0	0	0	0	0	0	0.5	0	0.5	-	1.52	0.98	0.62	0.63	0.56	0.4	0.01	-0.01	-0.1	-0.2	0.1	-0.69	-0.68
PF07479	NAD_Gly3P_dh_C	Domain	IPR006109	1	1	1	1	2	0	0	0	0.5	0	0	0.5	0	0	0	0	0	0	-	1.52	0.98	0.62	1.32	0.56	0.4	0.71	-0.01	-0.1	-0.2	-0.59	-0.69	-1.38
PF07529	HSA	Domain	IPR014012	1	1	1	1	1	0	0	0	0	0	0	0	0	0	0	0	0	1	-	1.59	1.05	0.69	0.7	0.63	0.47	0.08	0.06	-0.03	-0.14	-0.53	-0.62	-0.61
PF07534	TLD	Domain	IPR006571	1	5	5	4	2	0	0.29	0	0	0	0	0	0	0	0	0	0	0.71	-	1.24	1.79	0.33	0.34	0.27	0.11	-0.27	-0.29	-0.39	-0.49	-0.88	-0.98	0.13
PF07542	ATP12	Family	IPR011419	1	1	1	1	0	-	-	-	-	-	-	-	-	-	-	-	-	-	6.44159e-06	-	-	-	-	-	-	-	-	-	-	-	-	-
PF07558	Shugoshin_N	Coiled-coil	IPR011516	1	1	1	1	2	0	0	0	0.5	0	0	0	0	0	0.5	0	0	0	2.07793e-05	1.52	0.98	0.62	1.32	0.56	0.4	0.01	-0.01	-0.1	0.49	-0.59	-0.69	-1.38
PF07562	NCD3G	Family	IPR011500	2	13	6.5	6	5	0.28	0	0	0	0	0	0.34	0	0	0	0.28	0.03	0.06	-	2.73	-0.12	-0.48	-0.47	-0.54	-0.7	1.4	-1.11	-1.2	-1.3	0.61	-1.1	-1.38
PF07565	Band_3_cyto	Domain	IPR013769	2	5	2.5	3	2	0	0	0	0	0	0.4	0	0.6	0	0	0	0	0	-	1.34	0.8	0.43	0.45	0.38	1.31	-0.17	1.2	-0.28	-0.39	-0.78	-0.87	-1.56
PF07575	Nucleopor_Nup85	Family	IPR011502	1	1	1	1	1	0	0	0	0	0	0	0	1	0	0	0	0	0	-	1.59	1.05	0.69	0.7	0.63	0.47	0.08	0.76	-0.03	-0.14	-0.53	-0.62	-1.31
PF07645	EGF_CA	Domain	IPR001881	17	396	2	42	11	0	0	0.01	0	0	0.01	0	0.01	0.28	0.29	0.06	0.29	0.04	-	-2.78	-3.32	-1.61	-2.29	-2.64	-1.07	-2.5	-2.01	1.31	1.27	-0.68	0.77	-1.87
PF07646	Kelch_2	Repeat	IPR011498	1	3	3	3	8	0	0	0.12	0	0.12	0	0	0.12	0.06	0.12	0.12	0.12	0.19	0.00601088	0.86	0.32	1.06	-0.03	1	-0.26	-0.65	0.43	-0.07	0.23	-0.16	-0.25	-0.65
PF07647	SAM_2	Domain	IPR001660	1	6	6	3	5	0	0	0	0	0.06	0	0	0.06	0.33	0	0.33	0.22	0	0.0204759	0.8	0.26	-0.11	-0.1	0.53	-0.33	-0.71	-0.04	1.12	-0.93	0.63	0.19	-2.1
PF07648	Kazal_2	Domain	IPR002350	1	5	5	1	3	0	0	0	0	0	0	0	0	0	0.33	0	0.33	0.33	-	0.9	0.36	-0.01	0	-0.06	-0.23	-0.61	-0.63	-0.73	0.96	-1.22	0.48	-0.21
PF07654	C1-set	Domain	IPR003597	4	6	1	4	3	0	0	0.5	0	0	0.25	0	0.25	0	0	0	0	0	0.039042	1.4	0.86	1.59	0.5	0.44	0.97	-0.11	0.56	-0.23	-0.33	-0.72	-0.82	-1.5
PF07657	MNNL	Family	IPR011651	1	20	20	1	6	0	0	0	0.17	0.17	0	0.17	0.17	0	0.17	0	0.17	0	-	-0.66	-1.2	-1.57	1.49	1.42	-1.78	0.88	0.86	-2.28	0.66	-2.78	0.17	-3.56
PF07662	Nucleos_tra2_C	Family	IPR011657	1	3	3	1	0	-	-	-	-	-	-	-	-	-	-	-	-	-	-	-	-	-	-	-	-	-	-	-	-	-	-	-
PF07677	A2M_recep	Domain	IPR009048	1	1	1	1	3	0	0	0.33	0	0	0.33	0	0.33	0	0	0	0	0	-	1.46	0.92	1.25	0.56	0.5	1.03	-0.05	0.62	-0.17	-0.27	-0.66	-0.76	-1.44
PF07678	TED_complement	Domain	IPR011626	2	5	2.5	2	4	0	0	0.31	0	0	0.31	0	0.31	0	0	0	0.08	0	-	0.97	0.43	1.68	0.08	0.01	1.46	-0.54	1.05	-0.65	-0.76	-1.14	-0.55	-1.93
PF07679	I-set	Domain	IPR013098	18	157	2	45	9	0	0	0	0.01	0.07	0	0.07	0.02	0.02	0.17	0.35	0.16	0.14	-	-1.52	-2.06	-2.43	-1.03	0.61	-2.65	0.01	-1.11	-1.35	0.72	1.02	0.14	-0.64
PF07684	NODP	Family	IPR011656	1	1	1	1	1	0	0	0	0	0	0	0	0	0	1	0	0	0	-	1.59	1.05	0.69	0.7	0.63	0.47	0.08	0.06	-0.03	0.56	-0.53	-0.62	-1.31
PF07686	V-set	Domain	IPR013106	13	117	1	32	7	0	0	0.06	0.01	0	0.03	0	0	0.02	0.03	0.02	0	0.83	-	-0.71	-1.25	0.58	-0.91	-1.67	-0.23	-2.22	-2.24	-0.95	-0.83	-1.73	-2.92	1.05
PF07687	M20_dimer	Domain	IPR011650	1	1	1	1	1	0	0	0	0	0	0	0	0	0	0	0	0	1	-	1.59	1.05	0.69	0.7	0.63	0.47	0.08	0.06	-0.03	-0.14	-0.53	-0.62	-0.61
PF07690	MFS_1	Family	IPR011701	13	108	5	21	11	0	0	0.18	0.04	0	0.18	0.11	0.14	0	0	0.03	0.06	0.25	-	-0.58	-1.13	1.58	0.13	-2.24	1.36	0.47	0.72	-2.21	-3.01	-1.2	-0.78	-0.1
PF07701	HNOBA	Domain	IPR011645	1	9	9	3	3	0	0	0	0	0	0	0	0	0.14	0	0	0.43	0.43	-	0.71	0.16	-0.2	-0.19	-0.26	-0.42	-0.8	-0.83	0.47	-1.02	-1.41	0.79	0.11
PF07703	A2M_BRD	Domain	IPR011625	1	5	5	4	3	0	0	0.36	0	0	0.27	0	0.36	0	0	0	0	0	-	1.05	0.51	1.76	0.16	0.09	1.31	-0.46	1.13	-0.57	-0.67	-1.06	-1.16	-1.85
PF07706	TAT_ubiq	Motif	IPR011715	1	1	1	1	2	0	0	0	0	0	0	0	0	0.5	0	0	0.5	0	-	1.52	0.98	0.62	0.63	0.56	0.4	0.01	-0.01	0.59	-0.2	-0.59	0	-1.38
PF07707	BACK	Domain	IPR011705	4	9	2	5	5	0	0	0	0	0	0	0	0.12	0	0.12	0.12	0.19	0.44	-	0.86	0.32	-0.04	-0.03	-0.1	-0.26	-0.65	0.43	-0.76	0.23	-0.16	0.04	0.04
PF07710	P53_tetramer	Motif	IPR010991	1	10	10	6	2	0	0	0	0	0	0	0	0	0	0	0.2	0	0.8	-	1.1	0.55	0.19	0.2	0.13	-0.03	-0.41	-0.43	-0.53	-0.63	0.08	-1.12	0.39
PF07714	PK_Tyr_Ser-Thr	Domain	IPR001245	53	677	6	168	13	0.02	0	0.11	0.04	0.04	0.09	0.06	0.03	0.13	0.15	0.1	0.05	0.18	-	0.41	-1.74	1.11	0.17	-0.06	0.65	-0.09	-0.88	0.53	0.58	-0.15	-0.89	-0.37
PF07724	AAA_2	Domain	IPR003959	2	5	2.5	2	5	0	0	0	0.09	0	0	0.09	0	0.09	0	0	0.36	0.36	-	1.05	0.51	0.15	0.85	0.09	-0.07	0.24	-0.48	0.12	-0.67	-1.06	0.45	-0.24
PF07731	Cu-oxidase_2	Domain	IPR011706	3	67	3	4	4	0	0	0	0	0	0.89	0	0	0.03	0	0	0.04	0.04	-	-0.22	-0.77	-1.13	-1.12	-1.18	2.84	-1.73	-1.75	-0.75	-1.95	-2.34	-1.05	-1.74
PF07732	Cu-oxidase_3	Domain	IPR011707	3	106	4	4	3	0	0	0	0	0	0.93	0	0	0	0	0	0.04	0.04	-	-0.61	-1.15	-1.52	-1.51	-1.57	2.93	-2.12	-2.14	-2.24	-2.34	-2.73	-1.22	-1.9
PF07738	Sad1_UNC	Family	IPR012919	1	4	4	1	1	0	0	0	0	1	0	0	0	0	0	0	0	0	-	1.4	0.86	0.49	0.5	2.05	0.27	-0.11	-0.13	-0.23	-0.33	-0.72	-0.82	-1.5
PF07742	BTG	Family	IPR002087	1	2	2	1	1	0	0	0	0	1	0	0	0	0	0	0	0	0	-	1.52	0.98	0.62	0.63	1.66	0.4	0.01	-0.01	-0.1	-0.2	-0.59	-0.69	-1.38
PF07748	Glyco_hydro_38C	Domain	IPR011682	1	6	6	1	3	0	0	0	0	0	0	0	0	0	0	0.33	0.33	0.33	-	0.8	0.26	-0.11	-0.1	-0.16	-0.33	-0.71	-0.73	-0.83	-0.93	0.63	0.53	-0.16
PF07773	DUF1619	Family	IPR011677	2	2	1	3	4	0	0.17	0	0	0	0	0	0	0	0	0.17	0.33	0.33	-	1.29	1.44	0.38	0.39	0.33	0.16	-0.22	-0.24	-0.34	-0.44	-0.14	0.17	-0.51
PF07774	EMC1_C	Domain	IPR011678	1	1	1	1	0	-	-	-	-	-	-	-	-	-	-	-	-	-	-	-	-	-	-	-	-	-	-	-	-	-	-	-
PF07786	DUF1624	Family	IPR012429	1	7	7	1	3	0	0	0	0	0	0	0	0	0	0	0.33	0.33	0.33	-	0.71	0.16	-0.2	-0.19	-0.26	-0.42	-0.8	-0.83	-0.92	-1.02	0.67	0.57	-0.11
PF07787	TMEM43	Family	IPR012430	1	1	1	2	2	0	0	0	0	0	0	0	0	0	0.5	0.5	0	0	-	1.52	0.98	0.62	0.63	0.56	0.4	0.01	-0.01	-0.1	0.49	0.1	-0.69	-1.38
PF07810	TMC	Domain	IPR012496	1	4	4	4	2	0	0.5	0	0	0	0	0	0	0	0	0	0	0.5	-	1.19	2.25	0.28	0.29	0.23	0.06	-0.32	-0.34	-0.44	-0.54	-0.93	-1.03	-0.1
PF07817	GLE1	Family	IPR012476	1	2	2	2	1	1	0	0	0	0	0	0	0	0	0	0	0	0	-	2.29	1.05	0.69	0.7	0.63	0.47	0.08	0.06	-0.03	-0.14	-0.53	-0.62	-1.31
PF07831	PYNP_C	Domain	IPR013102	1	2	2	2	4	0	0	0	0.25	0	0	0	0	0	0	0.25	0.25	0.25	-	1.19	0.64	0.28	1.39	0.23	0.06	-0.32	-0.34	-0.44	-0.54	0.17	0.07	-0.61
PF07837	FTCD_N	Domain	IPR012886	1	1	1	1	1	0	0	0	0	0	1	0	0	0	0	0	0	0	-	1.59	1.05	0.69	0.7	0.63	1.16	0.08	0.06	-0.03	-0.14	-0.53	-0.62	-1.31
PF07856	Orai-1	Family	IPR012446	1	9	9	2	2	0	0	0.33	0	0	0	0	0	0	0	0.67	0	0	-	1.14	0.6	1.62	0.25	0.18	0.01	-0.37	-0.39	-0.48	-0.59	0.97	-1.07	-1.76
PF07884	VKOR	Domain	IPR012932	1	19	19	3	1	0	0	0	0	0	1	0	0	0	0	0	0	0	-	1.59	1.05	0.69	0.7	0.63	1.16	0.08	0.06	-0.03	-0.14	-0.53	-0.62	-1.31
PF07885	Ion_trans_2	Family	IPR013099	6	15	2	9	4	0	0	0	0	0	0.1	0	0.29	0	0.33	0	0	0.29	-	0.71	0.16	-0.2	-0.19	-0.26	0.68	-0.8	1.12	-0.92	1.06	-1.41	-1.51	-0.25
PF07910	Peptidase_C78	Family	IPR012462	1	3	3	2	1	0	0	0	0	0	0	0	0	0	0	1	0	0	-	1.46	0.92	0.55	0.56	0.5	0.33	-0.05	-0.07	-0.17	-0.27	0.73	-0.76	-1.44
PF07915	PRKCSH	Family	IPR012913	1	3	3	1	0	-	-	-	-	-	-	-	-	-	-	-	-	-	-	-	-	-	-	-	-	-	-	-	-	-	-	-
PF07965	Integrin_B_tail	Domain	IPR012896	2	2	1	2	2	0	0	0	0	0	0.5	0	0	0.5	0	0	0	0	6.97204e-107	1.52	0.98	0.62	0.63	0.56	1.09	0.01	-0.01	0.59	-0.2	-0.59	-0.69	-1.38
PF07970	COPIIcoated_ERV	Family	IPR012936	1	2	2	2	1	0	0	0	0	0	0	0	0	0	0	1	0	0	3.12157e-99	1.59	1.05	0.69	0.7	0.63	0.47	0.08	0.06	-0.03	-0.14	0.17	-0.62	-1.31
PF07973	tRNA_SAD	Domain	IPR012947	2	2	1	2	3	0	0	0	0	0.33	0	0	0	0.33	0	0	0	0.33	8.27028e-84	1.46	0.92	0.55	0.56	1.19	0.33	-0.05	-0.07	0.53	-0.27	-0.66	-0.76	-0.75
PF07974	EGF_2	Domain	IPR013111	2	4	2	2	2	0	0	0	0	0	0.5	0	0	0.5	0	0	0	0	3.20771e-54	1.4	0.86	0.49	0.5	0.44	1.37	-0.11	-0.13	0.87	-0.33	-0.72	-0.82	-1.5
PF07984	NTP_transf_7	Domain	IPR012937	1	2	2	1	1	0	0	0	0	0	0	0	0	0	0	1	0	0	9.49958e-47	1.52	0.98	0.62	0.63	0.56	0.4	0.01	-0.01	-0.1	-0.2	0.5	-0.69	-1.38
PF07986	TBCC	Domain	IPR012945	1	10	10	2	2	0	0	0	0	0	0	0	0	0	0	0	0.5	0.5	1.10478e-36	0.74	0.19	-0.17	-0.16	-0.23	-0.39	-0.77	-0.8	-0.89	-0.99	-1.38	0.92	0.23
PF07989	Cnn_1N	Coiled-coil	IPR012943	1	1	1	1	1	0	0	0	0	0	0	0	0	0	0	0	0	1	9.53331e-31	1.59	1.05	0.69	0.7	0.63	0.47	0.08	0.06	-0.03	-0.14	-0.53	-0.62	-0.61
PF07992	Pyr_redox_2	Domain	IPR023753	4	10	2.5	4	4	0	0.19	0	0	0	0	0	0	0	0	0.19	0.19	0.44	-	0.86	1.71	-0.04	-0.03	-0.1	-0.26	-0.65	-0.67	-0.76	-0.86	0.13	0.04	0.04
PF07993	NAD_binding_4	Family	IPR013120	1	1	1	1	2	0	0	0	0	0	0	0	0	0	0	0	0.5	0.5	2.66745e-16	1.52	0.98	0.62	0.63	0.56	0.4	0.01	-0.01	-0.1	-0.2	-0.59	0	-0.68
PF08016	PKD_channel	Family	IPR013122	3	25	8	3	4	0	0	0	0	0.34	0	0	0.34	0	0	0	0.16	0.16	-	0.09	-0.45	-0.82	-0.81	2.02	-1.04	-1.42	1.45	-1.54	-1.64	-2.03	0.07	-0.61
PF08022	FAD_binding_8	Domain	IPR013112	2	17	8.5	2	6	0.2	0	0.2	0.2	0	0.2	0.01	0	0.2	0	0	0	0	9.23884e-14	2.52	-0.85	1.61	1.63	-1.27	1.4	-1.13	-1.84	0.9	-2.04	-2.43	-2.53	-3.21
PF08030	NAD_binding_6	Domain	IPR013121	2	21	10.5	2	6	0.2	0	0.2	0.2	0	0.2	0.01	0	0.2	0	0	0	0	7.4449e-12	2.54	-1.05	1.63	1.64	-1.47	1.41	-1.32	-2.03	0.92	-2.23	-2.62	-2.72	-3.4
PF08064	UME	Domain	IPR012993	1	1	1	1	2	0	0	0	0	0	0	0	0	0	0	0.5	0	0.5	-	1.52	0.98	0.62	0.63	0.56	0.4	0.01	-0.01	-0.1	-0.2	0.1	-0.69	-0.68
PF08068	DKCLD	Domain	IPR012960	1	13	13	2	1	0	0	0	0	0	0	0	0	1	0	0	0	0	-	0.97	0.43	0.07	0.08	0.01	-0.15	-0.54	-0.56	1.99	-0.76	-1.14	-1.24	-1.93
PF08073	CHDNT	Domain	IPR012958	1	1	1	1	0	-	-	-	-	-	-	-	-	-	-	-	-	-	9.0102e-05	-	-	-	-	-	-	-	-	-	-	-	-	-
PF08084	PROCT	Domain	IPR012984	1	9	9	2	2	0	0	0	0	0	0	0	0	0	0	0	0.5	0.5	0.000320953	0.8	0.26	-0.11	-0.1	-0.16	-0.33	-0.71	-0.73	-0.83	-0.93	-1.32	0.89	0.2
PF08142	AARP2CN	Domain	IPR012948	1	1	1	1	1	0	0	0	0	0	0	0	0	1	0	0	0	0	-	1.59	1.05	0.69	0.7	0.63	0.47	0.08	0.06	0.66	-0.14	-0.53	-0.62	-1.31
PF08150	FerB	Domain	IPR012561	1	1	1	2	2	0	0	0	0	0	0	0	0	0	0	0.5	0	0.5	-	1.52	0.98	0.62	0.63	0.56	0.4	0.01	-0.01	-0.1	-0.2	0.1	-0.69	-0.68
PF08151	FerI	Domain	IPR012968	1	1	1	2	2	0	0.5	0	0	0	0	0	0	0	0	0	0	0.5	-	1.52	1.67	0.62	0.63	0.56	0.4	0.01	-0.01	-0.1	-0.2	-0.59	-0.69	-0.68
PF08165	FerA	Domain	IPR012560	1	2	2	2	2	0	0	0	0	0	0	0	0	0	0	0.5	0	0.5	-	1.4	0.86	0.49	0.5	0.44	0.27	-0.11	-0.13	-0.23	-0.33	0.38	-0.82	-0.4
PF08205	C2-set_2	Domain	IPR013162	2	42	21	3	3	0	0	0	0	0	0	0	0.91	0.05	0	0.05	0	0	-	0.19	-0.35	-0.72	-0.71	-0.77	-0.94	-1.32	2.37	-0.34	-1.54	-0.83	-2.03	-2.71
PF08214	HAT_KAT11	Domain	IPR013178	2	18	9	10	8	0.02	0	0	0.03	0.17	0	0.15	0.17	0	0	0.15	0.15	0.17	-	0.59	-1.05	-1.41	-0.01	1.42	-1.63	0.76	0.86	-2.13	-2.23	0.15	0.05	-0.51
PF08235	LNS2	Domain	IPR013209	1	1	1	1	2	0	0	0.5	0	0	0.5	0	0	0	0	0	0	0	-	1.52	0.98	1.31	0.63	0.56	1.09	0.01	-0.01	-0.1	-0.2	-0.59	-0.69	-1.38
PF08238	Sel1	Repeat	IPR006597	1	2	2	1	2	0	0	0	0	0	0	0	0	0	0	0	0.5	0.5	-	1.4	0.86	0.49	0.5	0.44	0.27	-0.11	-0.13	-0.23	-0.33	-0.72	0.28	-0.4
PF08240	ADH_N	Domain	IPR013154	2	4	2	2	2	0	0	0	0	0	0	0	0	0	0	0	0.5	0.5	-	1.4	0.86	0.49	0.5	0.44	0.27	-0.11	-0.13	-0.23	-0.33	-0.72	0.28	-0.4
PF08241	Methyltransf_11	Domain	IPR013216	1	1	1	1	3	0	0	0	0	0	0	0	0	0	0.33	0.33	0.33	0	-	1.46	0.92	0.55	0.56	0.5	0.33	-0.05	-0.07	-0.17	0.42	0.03	-0.06	-1.44
PF08246	Inhibitor_I29	Domain	IPR013201	2	3	1.5	2	3	0	0	0	0	0	0	0	0	0	0	0.5	0.25	0.25	-	1.4	0.86	0.49	0.5	0.44	0.27	-0.11	-0.13	-0.23	-0.33	0.38	-0.12	-0.81
PF08264	Anticodon_1	Domain	IPR013155	3	7	2	3	6	0	0.18	0	0.05	0	0	0.23	0	0	0	0.18	0.18	0.18	-	0.68	1.74	-0.23	0.47	-0.29	-0.45	0.96	-0.85	-0.95	-1.05	0.17	0.07	-0.61
PF08266	Cadherin_2	Domain	IPR013164	1	2	2	1	1	0	0	0	0	0	0	0	0	0	0	0	0	1	-	1.52	0.98	0.62	0.63	0.56	0.4	0.01	-0.01	-0.1	-0.2	-0.59	-0.69	-0.28
PF08285	DPM3	Family	IPR013174	1	4	4	4	3	0	0	0	0	0	0	0	0	0	0.36	0.36	0	0.27	-	1.05	0.51	0.15	0.16	0.09	-0.07	-0.46	-0.48	-0.57	0.93	0.54	-1.16	-0.46
PF08288	PIGA	Family	IPR013234	1	4	4	2	1	0	0	0	0	0	0	0	0	0	0	0	0	1	-	1.46	0.92	0.55	0.56	0.5	0.33	-0.05	-0.07	-0.17	-0.27	-0.66	-0.76	-0.05
PF08314	Sec39	Family	IPR013244	1	6	6	2	3	0	0	0	0.43	0	0	0.43	0	0	0	0	0.14	0	-	0.94	0.39	0.03	1.99	-0.03	-0.19	1.37	-0.59	-0.69	-0.79	-1.18	-0.18	-1.96
PF08324	PUL	Domain	IPR013535	1	1	1	1	1	0	0	0	0	0	0	0	0	0	0	0	1	0	-	1.59	1.05	0.69	0.7	0.63	0.47	0.08	0.06	-0.03	-0.14	-0.53	0.07	-1.31
PF08332	CaMKII_AD	Domain	IPR013543	1	1	1	1	1	0	0	0	0	0	0	0	0	0	0	0	0	1	-	1.59	1.05	0.69	0.7	0.63	0.47	0.08	0.06	-0.03	-0.14	-0.53	-0.62	-0.61
PF08336	P4Ha_N	Family	IPR013547	1	1	1	1	1	0	0	0	0	0	0	0	0	0	0	0	1	0	-	1.59	1.05	0.69	0.7	0.63	0.47	0.08	0.06	-0.03	-0.14	-0.53	0.07	-1.31
PF08344	TRP_2	Family	IPR013555	1	1	1	2	1	0	0	0	0	0	0	0	1	0	0	0	0	0	-	1.59	1.05	0.69	0.7	0.63	0.47	0.08	0.76	-0.03	-0.14	-0.53	-0.62	-1.31
PF08357	SEFIR	Family	IPR013568	3	4	1	3	4	0	0	0.25	0	0.25	0	0.25	0	0.25	0	0	0	0	-	1.19	0.64	1.38	0.29	1.32	0.06	0.78	-0.34	0.66	-0.54	-0.93	-1.03	-1.71
PF08383	Maf_N	Family	IPR013592	1	3	3	1	2	0	0	0	0	0	0	0	0	0	0	0	0.5	0.5	-	1.29	0.74	0.38	0.39	0.33	0.16	-0.22	-0.24	-0.34	-0.44	-0.83	0.46	-0.23
PF08385	DHC_N1	Family	IPR013594	2	30	15	10	4	0.22	0	0	0	0	0	0	0.22	0	0	0.33	0	0.22	-	2.62	-0.69	-1.06	-1.05	-1.11	-1.28	-1.66	1.09	-1.78	-1.88	0.87	-2.36	-0.28
PF08393	DHC_N2	Family	IPR013602	4	22	4.5	14	5	0.37	0	0	0	0.07	0	0	0.11	0	0	0.11	0	0.33	-	2.94	0	-0.36	-0.35	0.68	-0.58	-0.97	0.4	-1.08	-1.19	-0.19	-1.67	-0.05
PF08403	AA_permease_N	Family	IPR013612	1	5	5	1	1	0	0	0	0	0	0	0	1	0	0	0	0	0	-	1.34	0.8	0.43	0.45	0.38	0.22	-0.17	1.6	-0.28	-0.39	-0.78	-0.87	-1.56
PF08412	Ion_trans_N	Family	IPR013621	1	1	1	1	1	0	0	0	0	0	0	0	0	0	0	0	0	1	-	1.59	1.05	0.69	0.7	0.63	0.47	0.08	0.06	-0.03	-0.14	-0.53	-0.62	-0.61
PF08423	Rad51	Domain	IPR013632	4	16	3	9	7	0	0	0	0	0.14	0.16	0.16	0.16	0.18	0	0.16	0	0.02	-	0.1	-0.44	-0.8	-0.79	1.22	1.18	0.79	0.77	0.78	-1.62	0.18	-2.11	-2.1
PF08429	PLU-1	Family	IPR013637	1	1	1	1	1	0	0	0	0	0	0	0	0	0	0	0	0	1	-	1.59	1.05	0.69	0.7	0.63	0.47	0.08	0.06	-0.03	-0.14	-0.53	-0.62	-0.61
PF08441	Integrin_alpha2	Family	IPR013649	2	15	7.5	2	4	0.14	0	0	0	0	0.57	0	0.14	0.14	0	0	0	0	-	2.09	0.16	-0.2	-0.19	-0.26	2.14	-0.8	0.56	0.47	-1.02	-1.41	-1.51	-2.19
PF08442	ATP-grasp_2	Domain	IPR013650	1	2	2	1	1	0	0	0	0	0	0	0	0	0	0	0	0	1	-	1.52	0.98	0.62	0.63	0.56	0.4	0.01	-0.01	-0.1	-0.2	-0.59	-0.69	-0.28
PF08451	A_deaminase_N	Family	IPR013659	1	3	3	1	2	0	0	0.5	0	0	0	0	0	0	0.5	0	0	0	-	1.29	0.74	1.77	0.39	0.33	0.16	-0.22	-0.24	-0.34	0.94	-0.83	-0.93	-1.61
PF08454	RIH_assoc	Family	IPR013662	1	1	1	1	1	0	0	0	0	0	0	0	0	0	1	0	0	0	-	1.59	1.05	0.69	0.7	0.63	0.47	0.08	0.06	-0.03	0.56	-0.53	-0.62	-1.31
PF08466	IRK_N	Family	IPR013673	1	1	1	1	1	0	0	0	0	0	0	0	0	0	0	1	0	0	-	1.59	1.05	0.69	0.7	0.63	0.47	0.08	0.06	-0.03	-0.14	0.17	-0.62	-1.31
PF08473	VGCC_alpha2	Family	IPR013680	1	1	1	1	0	-	-	-	-	-	-	-	-	-	-	-	-	-	-	-	-	-	-	-	-	-	-	-	-	-	-	-
PF08477	Roc	Domain	-	1	3	3	1	1	0	0	0	0	0	0	0	0	0	0	0	0	1	-	1.46	0.92	0.55	0.56	0.5	0.33	-0.05	-0.07	-0.17	-0.27	-0.66	-0.76	-0.05
PF08513	LisH	Domain	IPR006594	1	2	2	1	1	0	0	0	0	0	0	0	0	0	0	0	0	1	-	1.52	0.98	0.62	0.63	0.56	0.4	0.01	-0.01	-0.1	-0.2	-0.59	-0.69	-0.28
PF08514	STAG	Family	IPR013721	2	4	2	2	1	0	0	0	0	0	0	0	0	0	0	0	0	1	-	1.46	0.92	0.55	0.56	0.5	0.33	-0.05	-0.07	-0.17	-0.27	-0.66	-0.76	-0.05
PF08515	TGF_beta_GS	Family	IPR003605	4	8	2	5	5	0	0	0	0.06	0	0	0	0	0.35	0.18	0.29	0	0.12	-	0.83	0.29	-0.08	0.63	-0.13	-0.3	-0.68	-0.7	1.15	0.49	0.5	-1.38	-0.97
PF08526	PAD_N	Domain	IPR013732	1	1	1	1	1	0	0	0	0	0	0	0	0	1	0	0	0	0	-	1.59	1.05	0.69	0.7	0.63	0.47	0.08	0.06	0.66	-0.14	-0.53	-0.62	-1.31
PF08527	PAD_M	Domain	IPR013733	2	3	1.5	2	1	0	0	0	0	0	0	0	0	1	0	0	0	0	-	1.52	0.98	0.62	0.63	0.56	0.4	0.01	-0.01	1	-0.2	-0.59	-0.69	-1.38
PF08540	HMG_CoA_synt_C	Domain	IPR013746	1	10	10	1	0	-	-	-	-	-	-	-	-	-	-	-	-	-	-	-	-	-	-	-	-	-	-	-	-	-	-	-
PF08543	Phos_pyr_kin	Family	IPR013749	1	3	3	1	1	0	0	0	0	0	0	0	0	0	0	0	0	1	-	1.46	0.92	0.55	0.56	0.5	0.33	-0.05	-0.07	-0.17	-0.27	-0.66	-0.76	-0.05
PF08544	GHMP_kinases_C	Family	IPR013750	3	18	2	5	5	0	0	0.28	0	0	0	0	0.06	0.28	0	0	0.22	0.16	-	0.43	-0.12	1.82	-0.47	-0.54	-0.7	-1.08	-0.01	1.1	-1.3	-1.69	0.29	-0.68
PF08547	CIA30	Family	IPR013857	1	4	4	1	0	-	-	-	-	-	-	-	-	-	-	-	-	-	-	-	-	-	-	-	-	-	-	-	-	-	-	-
PF08571	Yos1	Family	IPR013880	1	2	2	1	3	0	0	0	0.33	0	0	0.33	0	0	0	0	0	0.33	-	1.29	0.74	0.38	1.49	0.33	0.16	0.88	-0.24	-0.34	-0.44	-0.83	-0.93	-0.51
PF08572	PRP3	Domain	IPR013881	1	8	8	3	2	0	0	0	0	0	0	0	0	0	0	0	0.5	0.5	-	0.86	0.32	-0.04	-0.03	-0.1	-0.26	-0.65	-0.67	-0.76	-0.86	-1.25	0.85	0.16
PF08610	Pex16	Family	IPR013919	1	1	1	1	3	0	0	0	0	0	0	0.33	0	0	0	0	0.33	0.33	-	1.46	0.92	0.55	0.56	0.5	0.33	0.64	-0.07	-0.17	-0.27	-0.66	-0.06	-0.75
PF08615	RNase_H2_suC	Family	IPR013924	1	6	6	1	2	0	0	0.5	0	0	0	0	0	0	0	0	0	0.5	-	1.01	0.47	2.05	0.12	0.05	-0.11	-0.5	-0.52	-0.61	-0.72	-1.11	-1.2	0.06
PF08617	CGI-121	Domain	IPR013926	1	2	2	1	2	0	0	0	0	0	0	0	0.5	0	0	0	0	0.5	5.03555e-19	1.4	0.86	0.49	0.5	0.44	0.27	-0.11	0.97	-0.23	-0.33	-0.72	-0.82	-0.4
PF08645	PNK3P	Family	IPR013954	1	2	2	1	1	0	0	0	0	0	0	0	0	0	0	0	0	1	-	1.52	0.98	0.62	0.63	0.56	0.4	0.01	-0.01	-0.1	-0.2	-0.59	-0.69	-0.28
PF08647	BRE1	Family	-	1	1	1	1	1	1	0	0	0	0	0	0	0	0	0	0	0	0	-	2.29	1.05	0.69	0.7	0.63	0.47	0.08	0.06	-0.03	-0.14	-0.53	-0.62	-1.31
PF08660	Alg14	Family	IPR013969	1	1	1	1	2	0	0	0	0	0	0	0	0	0	0	0	0.5	0.5	-	1.52	0.98	0.62	0.63	0.56	0.4	0.01	-0.01	-0.1	-0.2	-0.59	0	-0.68
PF08669	GCV_T_C	Domain	IPR013977	1	3	3	1	1	0	0	0	0	0	0	0	0	0	0	0	0	1	-	1.46	0.92	0.55	0.56	0.5	0.33	-0.05	-0.07	-0.17	-0.27	-0.66	-0.76	-0.05
PF08676	MutL_C	Domain	IPR014790	1	2	2	4	4	0	0	0	0.33	0.17	0	0.17	0	0	0	0	0	0.33	1.69511e-11	1.29	0.74	0.38	1.49	1.02	0.16	0.47	-0.24	-0.34	-0.44	-0.83	-0.93	-0.51
PF08694	UFC1	Domain	IPR014806	1	2	2	1	0	-	-	-	-	-	-	-	-	-	-	-	-	-	4.09165e-10	-	-	-	-	-	-	-	-	-	-	-	-	-
PF08696	Dna2	Family	IPR014808	1	2	2	1	1	0	0	0	0	0	0	0	0	0	0	1	0	0	-	1.52	0.98	0.62	0.63	0.56	0.4	0.01	-0.01	-0.1	-0.2	0.5	-0.69	-1.38
PF08699	ArgoL1	Domain	IPR014811	1	1	1	1	0	-	-	-	-	-	-	-	-	-	-	-	-	-	5.72884e-08	-	-	-	-	-	-	-	-	-	-	-	-	-
PF08702	Fib_alpha	Coiled-coil	IPR012290	2	7	3.5	3	1	0	0	0	0	0	1	0	0	0	0	0	0	0	-	1.24	0.69	0.33	0.34	0.27	2.19	-0.27	-0.29	-0.39	-0.49	-0.88	-0.98	-1.66
PF08703	PLC-beta_C	Domain	IPR014815	1	1	1	1	1	0	0	0	0	0	0	0	0	0	0	0	0	1	-	1.59	1.05	0.69	0.7	0.63	0.47	0.08	0.06	-0.03	-0.14	-0.53	-0.62	-0.61
PF08709	Ins145_P3_rec	Domain	IPR014821	2	19	9.5	6	3	0	0	0	0	0	0	0	0	0	0.06	0.46	0	0.49	-	0.36	-0.18	-0.55	-0.53	-0.6	-0.77	-1.15	-1.17	-1.26	-0.27	1.08	-1.85	0.35
PF08725	Integrin_b_cyt	Domain	IPR014836	1	2	2	3	1	0	0	0	0	0	1	0	0	0	0	0	0	0	-	1.52	0.98	0.62	0.63	0.56	1.5	0.01	-0.01	-0.1	-0.2	-0.59	-0.69	-1.38
PF08736	FA	Family	IPR014847	1	2	2	1	1	0	0	0	0	0	0	0	0	0	0	0	0	1	-	1.52	0.98	0.62	0.63	0.56	0.4	0.01	-0.01	-0.1	-0.2	-0.59	-0.69	-0.28
PF08740	BCS1_N	Domain	IPR014851	1	13	13	8	3	0	0	0	0	0	0	0	0	0.44	0	0	0.22	0.33	-	1.14	0.6	0.23	0.25	0.18	0.01	-0.37	-0.39	1.13	-0.59	-0.98	0.03	-0.37
PF08742	C8	Domain	IPR014853	2	9	4.5	7	3	0	0.31	0	0	0	0.38	0	0	0	0	0	0	0.31	-	0.97	2.04	0.07	0.08	0.01	1.64	-0.54	-0.56	-0.65	-0.76	-1.14	-1.24	-0.32
PF08758	Cadherin_pro	Domain	IPR014868	1	1	1	2	1	0	0	0	1	0	0	0	0	0	0	0	0	0	-	1.59	1.05	0.69	1.39	0.63	0.47	0.08	0.06	-0.03	-0.14	-0.53	-0.62	-1.31
PF08773	CathepsinC_exc	Domain	IPR014882	1	5	5	3	4	0	0	0.25	0.25	0	0	0	0	0.25	0	0.25	0	0	-	0.74	0.19	1.62	1.63	-0.23	-0.39	-0.77	-0.8	0.9	-0.99	0.41	-1.48	-2.16
PF08774	VRR_NUC	Domain	IPR014883	1	4	4	1	1	0	0	0	0	0	0	0	1	0	0	0	0	0	-	1.4	0.86	0.49	0.5	0.44	0.27	-0.11	1.48	-0.23	-0.33	-0.72	-0.82	-1.5
PF08801	Nucleoporin_N	Domain	IPR014908	1	1	1	1	1	0	0	0	0	0	0	0	0	0	1	0	0	0	-	1.59	1.05	0.69	0.7	0.63	0.47	0.08	0.06	-0.03	0.56	-0.53	-0.62	-1.31
PF08840	BAAT_C	Domain	IPR014940	1	2	2	3	3	0	0	0.33	0	0	0.33	0	0.33	0	0	0	0	0	-	1.46	0.92	1.25	0.56	0.5	1.03	-0.05	0.62	-0.17	-0.27	-0.66	-0.76	-1.44
PF08934	Rb_C	Domain	IPR015030	1	1	1	1	2	0	0	0	0	0	0	0	0	0	0	0	0.5	0.5	-	1.52	0.98	0.62	0.63	0.56	0.4	0.01	-0.01	-0.1	-0.2	-0.59	0	-0.68
PF08969	USP8_dimer	Domain	IPR015063	1	5	5	1	1	0	0	0	0	0	0	0	0	0	0	0	0	1	-	1.34	0.8	0.43	0.45	0.38	0.22	-0.17	-0.19	-0.28	-0.39	-0.78	-0.87	0.23
PF08996	zf-DNA_Pol	Domain	IPR015088	2	2	1	1	1	0	0	0	0	0	0	0	0	0	0	0	0	1	0.0195498	1.52	0.98	0.62	0.63	0.56	0.4	0.01	-0.01	-0.1	-0.2	-0.59	-0.69	-0.28
PF08999	SP_C-Propep	Domain	IPR015091	1	2	2	1	2	0.5	0	0.5	0	0	0	0	0	0	0	0	0	0	-	2.5	0.86	1.59	0.5	0.44	0.27	-0.11	-0.13	-0.23	-0.33	-0.72	-0.82	-1.5
PF09011	HMG_box_2	Domain	IPR009071	1	1	1	2	0	-	-	-	-	-	-	-	-	-	-	-	-	-	-	-	-	-	-	-	-	-	-	-	-	-	-	-
PF09030	Creb_binding	Domain	IPR014744	1	2	2	2	6	0	0	0	0	0.17	0	0.17	0.17	0	0	0.17	0.17	0.17	-	1.29	0.74	0.38	0.39	1.02	0.16	0.47	0.45	-0.34	-0.44	-0.14	-0.23	-0.92
PF09057	Smac_DIABLO	Domain	IPR015142	1	1	1	1	2	0	0.5	0	0	0	0	0	0	0	0	0	0	0.5	-	1.52	1.67	0.62	0.63	0.56	0.4	0.01	-0.01	-0.1	-0.2	-0.59	-0.69	-0.68
PF09067	EpoR_lig-bind	Domain	IPR015152	3	17	5	8	6	0	0	0.14	0	0	0.17	0.34	0	0	0.14	0.14	0	0.07	-	0.49	-0.05	1.2	-0.4	-0.47	1.16	1.38	-1.04	-1.13	0.37	-0.01	-1.72	-1.31
PF09068	EF-hand_2	Domain	IPR015153	1	1	1	1	2	0	0	0	0	0	0	0	0	0	0.5	0.5	0	0	-	1.52	0.98	0.62	0.63	0.56	0.4	0.01	-0.01	-0.1	0.49	0.1	-0.69	-1.38
PF09069	EF-hand_3	Domain	IPR015154	1	1	1	1	3	0	0	0	0	0	0	0	0	0	0.33	0.33	0	0.33	-	1.46	0.92	0.55	0.56	0.5	0.33	-0.05	-0.07	-0.17	0.42	0.03	-0.76	-0.75
PF09070	PFU	Domain	IPR015155	1	1	1	1	1	0	0	0	0	0	0	0	0	0	0	0	1	0	-	1.59	1.05	0.69	0.7	0.63	0.47	0.08	0.06	-0.03	-0.14	-0.53	0.07	-1.31
PF09103	BRCA-2_OB1	Domain	IPR015187	1	3	3	2	2	0	0	0	0	0.5	0	0.5	0	0	0	0	0	0	-	1.29	0.74	0.38	0.39	1.71	0.16	1.16	-0.24	-0.34	-0.44	-0.83	-0.93	-1.61
PF09104	BRCA-2_OB3	Domain	IPR015188	1	5	5	2	2	0	0	0	0	0.5	0	0.5	0	0	0	0	0	0	-	1.52	0.98	0.62	0.63	1.26	0.4	0.71	-0.01	-0.1	-0.2	-0.59	-0.69	-1.38
PF09165	Ubiq-Cytc-red_N	Domain	IPR015248	1	1	1	4	2	0	0	0	0	0	0	0	0	0	0.5	0.5	0	0	-	1.52	0.98	0.62	0.63	0.56	0.4	0.01	-0.01	-0.1	0.49	0.1	-0.69	-1.38
PF09169	BRCA-2_helical	Domain	IPR015252	1	8	8	2	6	0	0	0	0	0.4	0.05	0.4	0.05	0.05	0	0.05	0	0	-	0.74	0.19	-0.17	-0.16	1.97	0.3	1.42	-0.1	-0.2	-0.99	-0.69	-1.48	-2.16
PF09170	STN1_2	Domain	IPR015253	1	1	1	1	3	0	0	0	0	0	0	0	0	0	0.33	0	0.33	0.33	-	1.46	0.92	0.55	0.56	0.5	0.33	-0.05	-0.07	-0.17	0.42	-0.66	-0.06	-0.75
PF09240	IL6Ra-bind	Domain	IPR015321	2	14	7	3	2	0.07	0	0.93	0	0	0	0	0	0	0	0	0	0	-	1.59	0.36	2.7	0	-0.06	-0.23	-0.61	-0.63	-0.73	-0.83	-1.22	-1.31	-2
PF09258	Glyco_transf_64	Domain	IPR015338	2	3	1.5	2	1	0	0	0	0	0	0	0	0	0	0	1	0	0	-	1.52	0.98	0.62	0.63	0.56	0.4	0.01	-0.01	-0.1	-0.2	0.5	-0.69	-1.38
PF09261	Alpha-mann_mid	Domain	IPR015341	1	7	7	1	3	0	0	0	0	0	0	0	0	0	0	0.33	0.33	0.33	-	0.71	0.16	-0.2	-0.19	-0.26	-0.42	-0.8	-0.83	-0.92	-1.02	0.67	0.57	-0.11
PF09271	LAG1-DNAbind	Domain	IPR015351	1	5	5	3	4	0	0	0	0.1	0	0	0.1	0	0.4	0	0.4	0	0	-	1.1	0.55	0.19	0.89	0.13	-0.03	0.28	-0.43	1.08	-0.63	0.59	-1.12	-1.8
PF09279	EF-hand_like	Domain	IPR015359	1	1	1	1	1	0	0	0	0	0	0	0	0	1	0	0	0	0	-	1.59	1.05	0.69	0.7	0.63	0.47	0.08	0.06	0.66	-0.14	-0.53	-0.62	-1.31
PF09286	Pro-kuma_activ	Domain	IPR015366	1	9	9	2	2	0	0	0	0	0	0	0	0	0	0	0	0.5	0.5	-	0.8	0.26	-0.11	-0.1	-0.16	-0.33	-0.71	-0.73	-0.83	-0.93	-1.32	0.89	0.2
PF09294	Interfer-bind	Domain	IPR015373	1	3	3	3	1	0	0	1	0	0	0	0	0	0	0	0	0	0	-	1.46	0.92	1.94	0.56	0.5	0.33	-0.05	-0.07	-0.17	-0.27	-0.66	-0.76	-1.44
PF09298	FAA_hydrolase_N	Domain	IPR015377	1	4	4	1	2	0	0	0	0	0	0	0	0.5	0	0	0	0	0.5	-	1.19	0.64	0.28	0.29	0.23	0.06	-0.32	1.27	-0.44	-0.54	-0.93	-1.03	-0.1
PF09302	XLF	Family	IPR015381	1	2	2	1	1	0	0	1	0	0	0	0	0	0	0	0	0	0	-	1.52	0.98	1.72	0.63	0.56	0.4	0.01	-0.01	-0.1	-0.2	-0.59	-0.69	-1.38
PF09305	TACI-CRD2	Domain	IPR015384	1	2	2	2	2	0	0	0.5	0	0	0.5	0	0	0	0	0	0	0	-	1.4	0.86	1.59	0.5	0.44	1.37	-0.11	-0.13	-0.23	-0.33	-0.72	-0.82	-1.5
PF09326	NADH_dhqG_C	Family	IPR015405	1	1	1	1	0	-	-	-	-	-	-	-	-	-	-	-	-	-	-	-	-	-	-	-	-	-	-	-	-	-	-	-
PF09334	tRNA-synt_1g	Family	IPR015413	2	9	4.5	3	3	0.7	0.1	0	0	0	0	0	0	0	0	0	0	0.2	-	3.18	1.25	0.19	0.2	0.13	-0.03	-0.41	-0.43	-0.53	-0.63	-1.02	-1.12	-0.7
PF09336	Vps4_C	Domain	IPR015415	1	4	4	1	1	0	0	0	0	0	0	0	0	0	0	0	0	1	-	1.4	0.86	0.49	0.5	0.44	0.27	-0.11	-0.13	-0.23	-0.33	-0.72	-0.82	0.11
PF09341	Pcc1	Family	IPR015419	1	1	1	1	2	0	0	0	0	0	0	0	0.5	0	0	0	0	0.5	-	1.52	0.98	0.62	0.63	0.56	0.4	0.01	0.69	-0.1	-0.2	-0.59	-0.69	-0.68
PF09377	SBDS_C	Domain	IPR018978	1	2	2	1	0	-	-	-	-	-	-	-	-	-	-	-	-	-	-	-	-	-	-	-	-	-	-	-	-	-	-	-
PF09379	FERM_N	Domain	IPR018979	2	7	3.5	2	2	0	0.22	0	0	0	0	0	0	0	0	0	0	0.78	-	1.14	1.7	0.23	0.25	0.18	0.01	-0.37	-0.39	-0.48	-0.59	-0.98	-1.07	0.32
PF09380	FERM_C	Domain	IPR018980	2	17	8.5	2	2	0	0.06	0	0	0	0	0	0	0	0	0	0	0.94	-	0.8	0.95	-0.11	-0.1	-0.16	-0.33	-0.71	-0.73	-0.83	-0.93	-1.32	-1.42	0.79
PF09402	MSC	Domain	IPR018996	1	1	1	1	0	-	-	-	-	-	-	-	-	-	-	-	-	-	-	-	-	-	-	-	-	-	-	-	-	-	-	-
PF09468	RNase_H2-Ydr279	Domain	IPR019024	1	9	9	2	2	0	0	0.5	0	0	0	0	0	0	0	0	0	0.5	-	0.8	0.26	2.19	-0.1	-0.16	-0.33	-0.71	-0.73	-0.83	-0.93	-1.32	-1.42	0.2
PF09470	Telethonin	Domain	IPR015667	1	3	3	1	2	0	0	0	0	0	0	0	0	0	0.5	0.5	0	0	-	1.29	0.74	0.38	0.39	0.33	0.16	-0.22	-0.24	-0.34	0.94	0.56	-0.93	-1.61
PF09631	Sen15	Domain	IPR018593	1	3	3	1	2	0	0	0	0	0	0	0	0	0	0	0.5	0	0.5	2.95759e-68	1.29	0.74	0.38	0.39	0.33	0.16	-0.22	-0.24	-0.34	-0.44	0.56	-0.93	-0.23
PF09730	BicD	Coiled-coil	IPR018477	1	10	10	3	2	0	0	0	0	0	0	0	0	0	0	0.5	0	0.5	1.5766e-22	0.74	0.19	-0.17	-0.16	-0.23	-0.39	-0.77	-0.8	-0.89	-0.99	1.01	-1.48	0.23
PF09733	VEFS-Box	Family	IPR019135	1	3	3	1	0	-	-	-	-	-	-	-	-	-	-	-	-	-	-	-	-	-	-	-	-	-	-	-	-	-	-	-
PF09735	Nckap1	Family	IPR019137	1	4	4	1	1	0	0	1	0	0	0	0	0	0	0	0	0	0	-	1.4	0.86	2.1	0.5	0.44	0.27	-0.11	-0.13	-0.23	-0.33	-0.72	-0.82	-1.5
PF09742	Dymeclin	Family	-	1	3	3	2	1	0	0	0	0	0	0	0	0	0	0	1	0	0	1.39179e-10	1.46	0.92	0.55	0.56	0.5	0.33	-0.05	-0.07	-0.17	-0.27	0.73	-0.76	-1.44
PF09749	HVSL	Family	IPR027521	1	3	3	1	3	0	0	0.33	0	0	0.33	0	0	0.33	0	0	0	0	-	1.14	0.6	1.62	0.25	0.18	1.4	-0.37	-0.39	0.9	-0.59	-0.98	-1.07	-1.76
PF09754	PAC2	Family	IPR019151	1	1	1	1	1	0	0	1	0	0	0	0	0	0	0	0	0	0	-	1.59	1.05	1.38	0.7	0.63	0.47	0.08	0.06	-0.03	-0.14	-0.53	-0.62	-1.31
PF09769	ApoO	Family	IPR019166	1	1	1	1	0	-	-	-	-	-	-	-	-	-	-	-	-	-	8.0434e-08	-	-	-	-	-	-	-	-	-	-	-	-	-
PF09773	Meckelin	Family	IPR019170	1	48	48	11	7	0	0	0	0.08	0.12	0	0.08	0.15	0	0	0.12	0.23	0.23	-	-1.12	-1.67	-2.03	0.75	1.13	-2.25	0.14	0.75	-2.75	-2.85	-0.02	0.51	-0.17
PF09790	Hyccin	Family	IPR018619	1	2	2	1	2	0	0	0	0	0	0	0	0	0	0	0	0.5	0.5	-	1.4	0.86	0.49	0.5	0.44	0.27	-0.11	-0.13	-0.23	-0.33	-0.72	0.28	-0.4
PF09799	Transmemb_17	Family	IPR019184	1	6	6	2	5	0	0	0	0	0.17	0	0	0.17	0	0	0.17	0.25	0.25	7.51586e-05	0.62	0.08	-0.29	-0.27	1.27	-0.51	-0.89	0.7	-1	-1.11	0.11	0.35	-0.33
PF09803	Pet100	Family	IPR018625	1	1	1	2	0	-	-	-	-	-	-	-	-	-	-	-	-	-	-	-	-	-	-	-	-	-	-	-	-	-	-	-
PF09813	Coiled-coil_56	Coiled-coil	IPR018628	1	1	1	1	0	-	-	-	-	-	-	-	-	-	-	-	-	-	-	-	-	-	-	-	-	-	-	-	-	-	-	-
PF09815	XK-related	Family	IPR018629	1	3	3	1	4	0	0	0	0	0	0.25	0	0	0	0.25	0.25	0	0.25	-	1.01	0.47	0.11	0.12	0.05	1.27	-0.5	-0.52	-0.61	0.67	0.28	-1.2	-0.5
PF09822	ABC_transp_aux	Family	IPR019196	1	1	1	1	4	0.25	0	0	0	0	0	0	0.25	0.25	0	0.25	0	0	-	2.09	0.86	0.49	0.5	0.44	0.27	-0.11	0.56	0.47	-0.33	-0.03	-0.82	-1.5
PF09825	BPL_N	Family	IPR019197	1	6	6	1	2	0	0	0	0	0	0	0	0	0.5	0	0	0	0.5	0.0128244	1.01	0.47	0.11	0.12	0.05	-0.11	-0.5	-0.52	1.33	-0.72	-1.11	-1.2	0.06
PF10034	Dpy19	Family	IPR018732	1	2	2	1	1	0	0	0	0	1	0	0	0	0	0	0	0	0	-	1.52	0.98	0.62	0.63	1.66	0.4	0.01	-0.01	-0.1	-0.2	-0.59	-0.69	-1.38
PF10146	zf-C4H2	Family	IPR018482	1	14	14	2	2	0	0	0	0	0	0	0	0	0	0	0.54	0	0.46	-	0.57	0.03	-0.34	-0.33	-0.39	-0.56	-0.94	-0.96	-1.06	-1.16	1.16	-1.65	0.23
PF10149	TM231	Family	IPR019306	1	5	5	4	5	0	0	0	0	0.17	0	0	0.17	0	0	0.17	0.25	0.25	-	1.01	0.47	0.11	0.12	1.15	-0.11	-0.5	0.58	-0.61	-0.72	-0.01	0.18	-0.5
PF10154	DUF2362	Family	IPR019311	1	1	1	1	1	0	0	0	0	0	0	0	0	0	0	0	0	1	-	1.59	1.05	0.69	0.7	0.63	0.47	0.08	0.06	-0.03	-0.14	-0.53	-0.62	-0.61
PF10156	Med17	Family	IPR019313	1	2	2	1	1	0	0	0	0	0	0	0	0	0	0	0	0	1	-	1.52	0.98	0.62	0.63	0.56	0.4	0.01	-0.01	-0.1	-0.2	-0.59	-0.69	-0.28
PF10162	G8	Domain	IPR019316	1	19	19	2	2	0	0	0	0	0.5	0	0	0.5	0	0	0	0	0	-	0.3	-0.24	-0.61	-0.6	2.33	-0.83	-1.21	1.77	-1.32	-1.43	-1.82	-1.91	-2.6
PF10168	Nup88	Family	IPR019321	1	1	1	1	1	1	0	0	0	0	0	0	0	0	0	0	0	0	-	2.29	1.05	0.69	0.7	0.63	0.47	0.08	0.06	-0.03	-0.14	-0.53	-0.62	-1.31
PF10181	PIG-H	Family	IPR019328	1	1	1	1	0	-	-	-	-	-	-	-	-	-	-	-	-	-	-	-	-	-	-	-	-	-	-	-	-	-	-	-
PF10183	ESSS	Family	IPR019329	1	1	1	1	0	-	-	-	-	-	-	-	-	-	-	-	-	-	-	-	-	-	-	-	-	-	-	-	-	-	-	-
PF10193	Telomere_reg-2	Family	IPR019337	1	2	2	1	6	0	0.17	0	0	0.17	0	0	0	0.17	0	0.17	0.17	0.17	-	1.01	1.57	0.11	0.12	1.15	-0.11	-0.5	-0.52	0.49	-0.72	-0.01	-0.1	-0.79
PF10203	Pet191_N	Family	IPR018793	1	1	1	1	2	0	0	0	0	0	0	0	0	0	0.5	0.5	0	0	-	1.52	0.98	0.62	0.63	0.56	0.4	0.01	-0.01	-0.1	0.49	0.1	-0.69	-1.38
PF10204	DuoxA	Family	IPR018469	1	1	1	1	1	0	0	0	0	0	0	1	0	0	0	0	0	0	-	1.59	1.05	0.69	0.7	0.63	0.47	0.78	0.06	-0.03	-0.14	-0.53	-0.62	-1.31
PF10229	MMADHC	Family	IPR019362	1	3	3	1	1	0	0	0	0	0	1	0	0	0	0	0	0	0	-	1.46	0.92	0.55	0.56	0.5	1.72	-0.05	-0.07	-0.17	-0.27	-0.66	-0.76	-1.44
PF10234	Cluap1	Family	IPR019366	1	2	2	3	3	0	0	0	0	0	0	0	0	0.2	0	0	0.4	0.4	-	1.34	0.8	0.43	0.45	0.38	0.22	-0.17	-0.19	0.41	-0.39	-0.78	0.23	-0.46
PF10242	L_HMGIC_fpl	Family	IPR019372	1	6	6	3	2	0	0.5	0	0	0	0	0	0	0	0	0	0	0.5	-	1.01	2.42	0.11	0.12	0.05	-0.11	-0.5	-0.52	-0.61	-0.72	-1.11	-1.2	0.06
PF10243	MIP-T3	Domain	IPR040468	1	3	3	3	5	0.11	0	0	0	0	0	0	0.33	0	0	0.11	0.22	0.22	-	1.83	0.6	0.23	0.25	0.18	0.01	-0.37	1	-0.48	-0.59	-0.28	0.03	-0.66
PF10245	MRP-S22	Family	IPR019374	1	3	3	2	2	0	0	0	0	0.5	0	0.5	0	0	0	0	0	0	-	1.52	0.98	0.62	0.63	1.26	0.4	0.71	-0.01	-0.1	-0.2	-0.59	-0.69	-1.38
PF10246	MRP-S35	Family	IPR019375	1	1	1	1	0	-	-	-	-	-	-	-	-	-	-	-	-	-	-	-	-	-	-	-	-	-	-	-	-	-	-	-
PF10249	NDUFB10	Family	IPR019377	1	1	1	1	0	-	-	-	-	-	-	-	-	-	-	-	-	-	-	-	-	-	-	-	-	-	-	-	-	-	-	-
PF10251	PEN-2	Family	IPR019379	1	1	1	1	1	0	0	0	0	0	0	0	0	1	0	0	0	0	-	1.59	1.05	0.69	0.7	0.63	0.47	0.08	0.06	0.66	-0.14	-0.53	-0.62	-1.31
PF10263	SprT-like	Domain	IPR006640	1	1	1	1	0	-	-	-	-	-	-	-	-	-	-	-	-	-	-	-	-	-	-	-	-	-	-	-	-	-	-	-
PF10266	Strumpellin	Family	IPR019393	1	7	7	3	1	0	0	0	0	0	0	0	0	0	0	0	0	1	-	1.24	0.69	0.33	0.34	0.27	0.11	-0.27	-0.29	-0.39	-0.49	-0.88	-0.98	0.42
PF10273	WGG	Family	IPR019398	1	1	1	2	1	0	0	0	0	0	1	0	0	0	0	0	0	0	-	1.59	1.05	0.69	0.7	0.63	1.16	0.08	0.06	-0.03	-0.14	-0.53	-0.62	-1.31
PF10276	zf-CHCC	Domain	IPR019401	1	2	2	1	0	-	-	-	-	-	-	-	-	-	-	-	-	-	-	-	-	-	-	-	-	-	-	-	-	-	-	-
PF10277	Frag1	Family	IPR019402	2	7	3.5	2	3	0	0	0	0	0	0	0	0	0	0	0.29	0.21	0.5	-	0.94	0.39	0.03	0.04	-0.03	-0.19	-0.57	-0.59	-0.69	-0.79	0.43	0.11	0.12
PF10291	muHD	Domain	IPR018808	1	1	1	2	2	0	0	0.5	0	0	0.5	0	0	0	0	0	0	0	-	1.52	0.98	1.31	0.63	0.56	1.09	0.01	-0.01	-0.1	-0.2	-0.59	-0.69	-1.38
PF10382	DUF2439	Family	IPR018838	1	1	1	1	1	0	0	0	0	0	0	0	0	0	0	0	0	1	-	1.59	1.05	0.69	0.7	0.63	0.47	0.08	0.06	-0.03	-0.14	-0.53	-0.62	-0.61
PF10396	TrmE_N	Family	IPR018948	1	1	1	1	3	0	0	0	0	0	0	0	0	0	0.33	0.33	0	0.33	-	1.46	0.92	0.55	0.56	0.5	0.33	-0.05	-0.07	-0.17	0.42	0.03	-0.76	-0.75
PF10397	ADSL_C	Domain	IPR019468	1	8	8	1	1	0	0	0	0	0	0	0	0	0	0	0	0	1	-	1.19	0.64	0.28	0.29	0.23	0.06	-0.32	-0.34	-0.44	-0.54	-0.93	-1.03	0.49
PF10401	IRF-3	Family	IPR019471	4	24	1	5	5	0	0	0.03	0.03	0	0	0	0	0	0	0.53	0.2	0.23	-	0.26	-0.28	0.05	0.06	-0.7	-0.86	-1.25	-1.27	-1.36	-1.47	1.23	0.24	-0.34
PF10404	BHD_2	Domain	IPR018327	1	1	1	1	3	0	0	0	0	0	0	0	0	0.33	0	0	0.33	0.33	-	1.46	0.92	0.55	0.56	0.5	0.33	-0.05	-0.07	0.53	-0.27	-0.66	-0.06	-0.75
PF10409	PTEN_C2	Domain	IPR014020	1	30	30	6	1	0	0	0	0	0	0	0	0	0	0	0	0	1	-	1.4	0.86	0.49	0.5	0.44	0.27	-0.11	-0.13	-0.23	-0.33	-0.72	-0.82	0.11
PF10413	Rhodopsin_N	Domain	IPR019477	1	9	9	3	2	0	0	0	0	0	0	0	0	0	0	0	0.5	0.5	-	0.8	0.26	-0.11	-0.1	-0.16	-0.33	-0.71	-0.73	-0.83	-0.93	-1.32	0.89	0.2
PF10415	FumaraseC_C	Domain	IPR018951	1	1	1	2	4	0	0	0	0	0	0	0	0.25	0.25	0	0.25	0	0.25	-	1.4	0.86	0.49	0.5	0.44	0.27	-0.11	0.56	0.47	-0.33	-0.03	-0.82	-0.81
PF10431	ClpB_D2-small	Domain	IPR019489	1	2	2	1	2	0	0	0	0	0	0	0	0	0	0	0	0.5	0.5	-	1.4	0.86	0.49	0.5	0.44	0.27	-0.11	-0.13	-0.23	-0.33	-0.72	0.28	-0.4
PF10436	BCDHK_Adom3	Family	IPR018955	2	2	1	2	2	0	0.33	0	0	0	0	0	0	0	0	0	0	0.67	-	1.46	1.61	0.55	0.56	0.5	0.33	-0.05	-0.07	-0.17	-0.27	-0.66	-0.76	-0.34
PF10479	FSA_C	Family	IPR018863	1	1	1	1	0	-	-	-	-	-	-	-	-	-	-	-	-	-	-	-	-	-	-	-	-	-	-	-	-	-	-	-
PF10482	CtIP_N	Coiled-coil	IPR019518	1	1	1	1	2	0	0	0	0	0	0	0	0	0	0	0.5	0	0.5	-	1.52	0.98	0.62	0.63	0.56	0.4	0.01	-0.01	-0.1	-0.2	0.1	-0.69	-0.68
PF10484	MRP-S23	Family	IPR023611	1	1	1	1	0	-	-	-	-	-	-	-	-	-	-	-	-	-	-	-	-	-	-	-	-	-	-	-	-	-	-	-
PF10486	PI3K_1B_p101	Family	IPR019522	1	1	1	1	2	0	0	0	0	0	0	0	0	0	0	0	0.5	0.5	-	1.52	0.98	0.62	0.63	0.56	0.4	0.01	-0.01	-0.1	-0.2	-0.59	0	-0.68
PF10488	PP1c_bdg	Domain	IPR019523	1	1	1	1	1	0	0	0	0	0	0	0	0	0	0	0	0	1	-	1.59	1.05	0.69	0.7	0.63	0.47	0.08	0.06	-0.03	-0.14	-0.53	-0.62	-0.61
PF10497	zf-4CXXC_R1	Domain	IPR018866	1	2	2	1	1	0	0	1	0	0	0	0	0	0	0	0	0	0	-	1.52	0.98	1.72	0.63	0.56	0.4	0.01	-0.01	-0.1	-0.2	-0.59	-0.69	-1.38
PF10509	GalKase_gal_bdg	Domain	IPR019539	1	4	4	1	2	0	0	0	0	0	0	0	0.5	0	0	0	0.5	0	-	1.19	0.64	0.28	0.29	0.23	0.06	-0.32	1.27	-0.44	-0.54	-0.93	0.58	-1.71
PF10510	PIG-S	Family	IPR019540	1	2	2	1	0	-	-	-	-	-	-	-	-	-	-	-	-	-	-	-	-	-	-	-	-	-	-	-	-	-	-	-
PF10515	APP_amyloid	Family	IPR019543	1	6	6	1	1	0	0	0	0	0	0	0	0	0	0	0	0	1	-	1.29	0.74	0.38	0.39	0.33	0.16	-0.22	-0.24	-0.34	-0.44	-0.83	-0.93	0.33
PF10521	Tti2	Family	IPR018870	1	2	2	1	1	0	0	0	0	0	0	0	0	0	0	0	0	1	8.7816e-23	1.52	0.98	0.62	0.63	0.56	0.4	0.01	-0.01	-0.1	-0.2	-0.59	-0.69	-0.28
PF10524	NfI_DNAbd_pre-N	Family	IPR019548	1	1	1	1	2	0	0	0	0	0	0	0	0	0	0	0	0.5	0.5	-	1.52	0.98	0.62	0.63	0.56	0.4	0.01	-0.01	-0.1	-0.2	-0.59	0	-0.68
PF10540	Membr_traf_MHD	Domain	IPR019558	1	1	1	2	2	0	0	0.5	0	0	0	0	0	0	0	0	0	0.5	1.87497e-14	1.52	0.98	1.31	0.63	0.56	0.4	0.01	-0.01	-0.1	-0.2	-0.59	-0.69	-0.68
PF10557	Cullin_Nedd8	Domain	IPR019559	1	1	1	2	1	0	0	0	0	0	0	0	0	0	0	0	0	1	-	1.59	1.05	0.69	0.7	0.63	0.47	0.08	0.06	-0.03	-0.14	-0.53	-0.62	-0.61
PF10559	Plug_translocon	Domain	IPR019561	1	1	1	1	1	0	0	0	0	0	0	0	1	0	0	0	0	0	4.55738e-09	1.59	1.05	0.69	0.7	0.63	0.47	0.08	0.76	-0.03	-0.14	-0.53	-0.62	-1.31
PF10562	CaM_bdg_C0	Domain	IPR018882	1	2	2	3	1	0	0	0	0	0	0	0	0	0	0	0	0	1	1.47993e-08	1.52	0.98	0.62	0.63	0.56	0.4	0.01	-0.01	-0.1	-0.2	-0.59	-0.69	-0.28
PF10565	NMDAR2_C	Family	IPR018884	2	23	11.5	6	1	0	0	0	0	0	0	0	0	0	0	0	0	1	-	0.65	0.11	-0.26	-0.25	-0.31	-0.48	-0.86	-0.88	-0.98	-1.08	-1.47	-1.57	0.93
PF10570	Myelin-PO_C	Domain	IPR019566	1	4	4	3	1	0	0	0	0	0	0	0	0	0	0	0	0	1	-	1.4	0.86	0.49	0.5	0.44	0.27	-0.11	-0.13	-0.23	-0.33	-0.72	-0.82	0.11
PF10579	Rapsyn_N	Family	IPR019568	1	2	2	2	3	0.33	0	0	0	0	0	0	0	0	0	0	0.33	0.33	-	2.39	0.74	0.38	0.39	0.33	0.16	-0.22	-0.24	-0.34	-0.44	-0.83	0.17	-0.51
PF10589	NADH_4Fe-4S	Domain	IPR019575	1	4	4	3	2	0	0	0	0	0	0	0	0	0	0	0.5	0	0.5	3.62558e-05	1.4	0.86	0.49	0.5	0.44	0.27	-0.11	-0.13	-0.23	-0.33	0.38	-0.82	-0.4
PF10590	PNP_phzG_C	Domain	IPR019576	1	5	5	2	2	0	0	0	0	0	0	0	0	0	0	0.17	0	0.83	-	1.29	0.74	0.38	0.39	0.33	0.16	-0.22	-0.24	-0.34	-0.44	-0.14	-0.93	0.18
PF10591	SPARC_Ca_bdg	Domain	IPR019577	1	2	2	1	1	0	0	0	0	0	0	0	0	0	0	1	0	0	-	1.52	0.98	0.62	0.63	0.56	0.4	0.01	-0.01	-0.1	-0.2	0.5	-0.69	-1.38
PF10596	U6-snRNA_bdg	Domain	IPR019580	1	1	1	1	2	0	0	0	0	0	0	0	0	0	0	0	0.5	0.5	-	1.52	0.98	0.62	0.63	0.56	0.4	0.01	-0.01	-0.1	-0.2	-0.59	0	-0.68
PF10601	zf-LITAF-like	Family	IPR006629	1	4	4	1	1	0	0	0	0	0	0	0	0	0	0	0	0	1	-	1.4	0.86	0.49	0.5	0.44	0.27	-0.11	-0.13	-0.23	-0.33	-0.72	-0.82	0.11
PF10609	ParA	Family	IPR033756	1	5	5	1	0	-	-	-	-	-	-	-	-	-	-	-	-	-	-	-	-	-	-	-	-	-	-	-	-	-	-	-
PF10613	Lig_chan-Glu_bd	Domain	IPR019594	3	22	5	7	1	0	0	0	0	0	0	0	0	0	0	0	0	1	-	0.68	0.13	-0.23	-0.22	-0.29	-0.45	-0.83	-0.85	-0.95	-1.05	-1.44	-1.54	0.91
PF10644	Misat_Tub_SegII	Domain	IPR019605	1	1	1	1	2	0	0	0	0	0	0	0	0	0	0	0.5	0	0.5	-	1.52	0.98	0.62	0.63	0.56	0.4	0.01	-0.01	-0.1	-0.2	0.1	-0.69	-0.68
PF10660	MitoNEET_N	Domain	IPR019610	1	1	1	1	3	0	0.33	0	0	0	0	0	0	0	0	0	0.33	0.33	-	1.46	1.61	0.55	0.56	0.5	0.33	-0.05	-0.07	-0.17	-0.27	-0.66	-0.06	-0.75
PF11107	FANCF	Family	IPR035428	1	1	1	1	4	0	0	0	0	0	0.25	0	0.25	0.25	0	0.25	0	0	-	1.4	0.86	0.49	0.5	0.44	0.97	-0.11	0.56	0.47	-0.33	-0.03	-0.82	-1.5
PF11235	Med25_SD1	Domain	IPR021397	1	1	1	1	1	0	0	0	0	0	0	0	0	0	0	0	0	1	-	1.59	1.05	0.69	0.7	0.63	0.47	0.08	0.06	-0.03	-0.14	-0.53	-0.62	-0.61
PF11262	Tho2	Family	IPR021418	1	2	2	1	1	0	0	0	0	0	0	0	0	0	0	0	0	1	-	1.52	0.98	0.62	0.63	0.56	0.4	0.01	-0.01	-0.1	-0.2	-0.59	-0.69	-0.28
PF11265	Med25_VWA	Family	IPR021419	1	1	1	1	2	0	0	0	0	0	0	0	0	0	0	0	0.5	0.5	-	1.52	0.98	0.62	0.63	0.56	0.4	0.01	-0.01	-0.1	-0.2	-0.59	0	-0.68
PF11380	Stealth_CR2	Family	IPR021520	1	8	8	2	1	0	0	0	0	0	0	0	0	0	0	1	0	0	-	1.19	0.64	0.28	0.29	0.23	0.06	-0.32	-0.34	-0.44	-0.54	1.27	-1.03	-1.71
PF11411	DNA_ligase_IV	Family	IPR021536	1	1	1	1	1	0	0	1	0	0	0	0	0	0	0	0	0	0	-	1.59	1.05	1.38	0.7	0.63	0.47	0.08	0.06	-0.03	-0.14	-0.53	-0.62	-1.31
PF11413	HIF-1	Family	IPR021537	1	6	6	1	3	0	0	0.33	0	0	0.33	0	0	0	0	0.33	0	0	-	0.8	0.26	1.84	-0.1	-0.16	1.62	-0.71	-0.73	-0.83	-0.93	0.63	-1.42	-2.1
PF11414	Suppressor_APC	Family	-	1	2	2	1	1	0	0	0	1	0	0	0	0	0	0	0	0	0	-	1.52	0.98	0.62	1.73	0.56	0.4	0.01	-0.01	-0.1	-0.2	-0.59	-0.69	-1.38
PF11510	FA_FANCE	Family	IPR021025	1	1	1	1	4	0	0	0	0	0	0.25	0	0.25	0.25	0	0.25	0	0	-	1.4	0.86	0.49	0.5	0.44	0.97	-0.11	0.56	0.47	-0.33	-0.03	-0.82	-1.5
PF11527	ARL2_Bind_BART	Family	IPR023379	1	1	1	1	2	0	0	0	0	0	0	0	0	0	0	0	0.5	0.5	0.383177	1.52	0.98	0.62	0.63	0.56	0.4	0.01	-0.01	-0.1	-0.2	-0.59	0	-0.68
PF11573	Med23	Family	IPR021629	1	4	4	1	1	0	0	0	0	0	0	0	0	0	0	0	0	1	-	1.4	0.86	0.49	0.5	0.44	0.27	-0.11	-0.13	-0.23	-0.33	-0.72	-0.82	0.11
PF11577	NEMO	Family	IPR021063	1	3	3	2	2	0	0	0	0	0	0	0	0	0	0	0	0.67	0.33	-	1.46	0.92	0.55	0.56	0.5	0.33	-0.05	-0.07	-0.17	-0.27	-0.66	0.34	-0.75
PF11587	Prion_bPrPp	Family	IPR025860	1	1	1	1	1	0	0	0	0	0	0	0	0	0	0	0	0	1	-	1.59	1.05	0.69	0.7	0.63	0.47	0.08	0.06	-0.03	-0.14	-0.53	-0.62	-0.61
PF11597	Med13_N	Domain	IPR021643	1	1	1	1	1	0	0	0	0	0	0	0	0	0	1	0	0	0	-	1.59	1.05	0.69	0.7	0.63	0.47	0.08	0.06	-0.03	0.56	-0.53	-0.62	-1.31
PF11598	COMP	Family	IPR024665	1	1	1	1	1	0	0	0	0	0	0	0	0	0	0	0	0	1	-	1.59	1.05	0.69	0.7	0.63	0.47	0.08	0.06	-0.03	-0.14	-0.53	-0.62	-0.61
PF11618	C2-C2_1	Domain	IPR021656	2	7	3.5	7	8	0	0	0	0.04	0.08	0	0.04	0.15	0.08	0	0.08	0.27	0.27	-	0.57	0.03	-0.34	0.37	0.71	-0.56	-0.25	0.65	0.04	-1.16	-0.45	0.43	-0.25
PF11627	HnRNPA1	Family	IPR021662	1	17	17	4	3	0	0	0.39	0	0	0	0	0	0	0	0.06	0	0.55	-	0.45	-0.09	2.11	-0.45	-0.51	-0.68	-1.06	-1.08	-1.18	-1.28	-0.57	-1.77	0.44
PF11636	Troponin-I_N	Family	IPR021666	1	3	3	3	3	0	0	0	0	0	0	0	0	0	0.43	0.43	0	0.14	-	1.24	0.69	0.33	0.34	0.27	0.11	-0.27	-0.29	-0.39	0.89	0.5	-0.98	-0.97
PF11640	TAN	Domain	IPR021668	1	2	2	1	7	0	0	0.14	0	0.14	0	0.14	0	0.14	0.14	0	0.14	0.14	-	0.94	0.39	1.13	0.04	1.07	-0.19	0.52	-0.59	0.41	0.31	-1.18	-0.18	-0.86
PF11648	RIG-I_C-RD	Domain	IPR021673	1	3	3	2	3	0	0	0.43	0	0	0	0	0	0	0	0.14	0	0.43	-	1.24	0.69	1.72	0.34	0.27	0.11	-0.27	-0.29	-0.39	-0.49	-0.19	-0.98	-0.28
PF11704	Folliculin	Family	IPR037520	1	4	4	3	3	0.17	0	0	0	0	0	0	0.5	0.33	0	0	0	0	-	1.98	0.74	0.38	0.39	0.33	0.16	-0.22	1.14	0.76	-0.44	-0.83	-0.93	-1.61
PF11717	Tudor-knot	Family	IPR025995	1	2	2	1	0	-	-	-	-	-	-	-	-	-	-	-	-	-	-	-	-	-	-	-	-	-	-	-	-	-	-	-
PF11719	Drc1-Sld2	Family	IPR021110	1	1	1	2	1	0	0	0	0	0	0	0	0	0	0	1	0	0	-	1.59	1.05	0.69	0.7	0.63	0.47	0.08	0.06	-0.03	-0.14	0.17	-0.62	-1.31
PF11764	N-SET	Domain	IPR024657	1	1	1	1	0	-	-	-	-	-	-	-	-	-	-	-	-	-	-	-	-	-	-	-	-	-	-	-	-	-	-	-
PF11799	IMS_C	Domain	IPR017961	1	1	1	1	3	0	0	0	0	0	0	0	0	0.33	0	0	0.33	0.33	-	1.46	0.92	0.55	0.56	0.5	0.33	-0.05	-0.07	0.53	-0.27	-0.66	-0.06	-0.75
PF11851	DUF3371	Family	IPR021802	1	3	3	2	5	0	0.2	0	0	0	0	0.1	0	0.3	0	0	0.2	0.2	-	1.1	1.65	0.19	0.2	0.13	-0.03	0.28	-0.43	0.86	-0.63	-1.02	-0.02	-0.7
PF11864	DUF3384	Family	IPR024584	1	13	13	3	3	0.04	0	0	0	0	0	0	0.48	0	0	0	0	0.48	-	1.24	0	-0.36	-0.35	-0.42	-0.58	-0.97	1.65	-1.08	-1.19	-1.58	-1.67	0.28
PF11865	DUF3385	Family	IPR024585	1	1	1	1	1	0	0	0	0	0	0	0	1	0	0	0	0	0	-	1.59	1.05	0.69	0.7	0.63	0.47	0.08	0.76	-0.03	-0.14	-0.53	-0.62	-1.31
PF11894	Nup192	Family	IPR021827	1	1	1	1	1	0	0	0	0	0	0	0	1	0	0	0	0	0	-	1.59	1.05	0.69	0.7	0.63	0.47	0.08	0.76	-0.03	-0.14	-0.53	-0.62	-1.31
PF11916	Vac14_Fig4_bd	Domain	IPR021841	1	2	2	1	1	0	0	0	0	0	0	0	0	0	0	0	0	1	-	1.52	0.98	0.62	0.63	0.56	0.4	0.01	-0.01	-0.1	-0.2	-0.59	-0.69	-0.28
PF11918	Peptidase_S41_N	Domain	-	1	1	1	1	2	0	0	0	0	0	0	0	0	0	0	0	0.5	0.5	-	1.52	0.98	0.62	0.63	0.56	0.4	0.01	-0.01	-0.1	-0.2	-0.59	0	-0.68
PF11933	Na_trans_cytopl	Family	IPR024583	3	17	3	10	3	0	0	0	0	0	0	0	0	0	0.63	0.11	0	0.26	-	0.77	0.22	-0.14	-0.13	-0.2	-0.36	-0.74	-0.76	-0.86	1.6	-0.25	-1.45	-0.34
PF11934	DUF3452	Family	IPR024599	1	7	7	2	2	0	0	0	0	0	0	0	0	0	0	0	0.5	0.5	-	1.01	0.47	0.11	0.12	0.05	-0.11	-0.5	-0.52	-0.61	-0.72	-1.11	0.74	0.06
PF11938	DUF3456	Family	IPR021852	1	1	1	1	1	0	0	0	0	0	0	0	0	0	0	0	0	1	-	1.59	1.05	0.69	0.7	0.63	0.47	0.08	0.06	-0.03	-0.14	-0.53	-0.62	-0.61
PF11969	DcpS_C	Family	-	1	8	8	1	4	0	0	0	0	0	0	0	0	0.25	0.25	0	0.25	0.25	-	0.43	-0.12	-0.48	-0.47	-0.54	-0.7	-1.08	-1.11	1	0.89	-1.69	0.41	-0.28
PF12004	DUF3498	Family	IPR021887	1	6	6	3	1	0	0	0	0	0	0	0	0	0	0	0	0	1	-	1.34	0.8	0.43	0.45	0.38	0.22	-0.17	-0.19	-0.28	-0.39	-0.78	-0.87	0.23
PF12012	DUF3504	Family	IPR021893	1	1	1	1	0	-	-	-	-	-	-	-	-	-	-	-	-	-	-	-	-	-	-	-	-	-	-	-	-	-	-	-
PF12022	DUF3510	Family	IPR024603	1	1	1	2	1	0	0	0	0	0	0	0	0	0	0	0	0	1	-	1.59	1.05	0.69	0.7	0.63	0.47	0.08	0.06	-0.03	-0.14	-0.53	-0.62	-0.61
PF12031	BAF250_C	Family	IPR033388	1	4	4	2	2	0	0	0	0	0	0	0	0	0	0	0.5	0	0.5	-	1.19	0.64	0.28	0.29	0.23	0.06	-0.32	-0.34	-0.44	-0.54	0.68	-1.03	-0.1
PF12036	DUF3522	Family	IPR021910	1	4	4	1	2	0	0	0	0	0	0	0	0	0	0	0.5	0	0.5	-	1.19	0.64	0.28	0.29	0.23	0.06	-0.32	-0.34	-0.44	-0.54	0.68	-1.03	-0.1
PF12037	DUF3523	Family	IPR021911	1	2	2	1	0	-	-	-	-	-	-	-	-	-	-	-	-	-	-	-	-	-	-	-	-	-	-	-	-	-	-	-
PF12047	DNMT1-RFD	Domain	IPR022702	1	1	1	1	2	0	0.5	0	0	0	0	0	0	0	0	0	0	0.5	-	1.52	1.67	0.62	0.63	0.56	0.4	0.01	-0.01	-0.1	-0.2	-0.59	-0.69	-0.68
PF12134	PRP8_domainIV	Domain	IPR021983	1	2	2	2	2	0	0	0	0	0	0	0	0	0	0	0	0.5	0.5	-	1.4	0.86	0.49	0.5	0.44	0.27	-0.11	-0.13	-0.23	-0.33	-0.72	0.28	-0.4
PF12144	Med12-PQL	Domain	IPR021989	1	1	1	1	1	0	0	0	0	0	0	0	0	0	0	0	0	1	1.19533e-152	1.59	1.05	0.69	0.7	0.63	0.47	0.08	0.06	-0.03	-0.14	-0.53	-0.62	-0.61
PF12145	Med12-LCEWAV	Domain	IPR021990	1	4	4	2	1	0	0	0	0	0	0	0	0	0	0	0	0	1	2.48789e-141	1.46	0.92	0.55	0.56	0.5	0.33	-0.05	-0.07	-0.17	-0.27	-0.66	-0.76	-0.05
PF12146	Hydrolase_4	Family	IPR022742	1	2	2	2	3	0	0.2	0	0	0	0	0	0	0	0	0	0.4	0.4	1.12994e-69	1.34	1.49	0.43	0.45	0.38	0.22	-0.17	-0.19	-0.28	-0.39	-0.78	0.23	-0.46
PF12157	DUF3591	Family	IPR022591	1	3	3	1	1	0	0	0	0	0	0	0	0	0	0	0	0	1	1.13057e-65	1.46	0.92	0.55	0.56	0.5	0.33	-0.05	-0.07	-0.17	-0.27	-0.66	-0.76	-0.05
PF12166	Piezo_RRas_bdg	Family	IPR031334	2	12	6	8	4	0	0	0.07	0	0	0.21	0	0	0	0	0.57	0	0.14	5.77141e-58	0.94	0.39	0.72	0.04	-0.03	1.2	-0.57	-0.59	-0.69	-0.79	1.01	-1.28	-0.86
PF12234	Rav1p_C	Family	IPR022033	1	1	1	1	1	0	0	0	0	0	0	0	0	0	0	0	0	1	4.68443e-54	1.59	1.05	0.69	0.7	0.63	0.47	0.08	0.06	-0.03	-0.14	-0.53	-0.62	-0.61
PF12254	DNA_pol_alpha_N	Family	IPR024647	2	2	1	1	1	0	0	0	0	0	0	0	0	0	0	0	0	1	2.74103e-36	1.52	0.98	0.62	0.63	0.56	0.4	0.01	-0.01	-0.1	-0.2	-0.59	-0.69	-0.28
PF12257	IML1	Family	IPR027244	1	1	1	1	1	0	0	0	0	0	0	0	0	0	0	0	0	1	-	1.59	1.05	0.69	0.7	0.63	0.47	0.08	0.06	-0.03	-0.14	-0.53	-0.62	-0.61
PF12284	HoxA13_N	Family	IPR022067	1	1	1	1	1	0	0	0	0	1	0	0	0	0	0	0	0	0	-	1.59	1.05	0.69	0.7	1.32	0.47	0.08	0.06	-0.03	-0.14	-0.53	-0.62	-1.31
PF12297	EVC2_like	Family	IPR022076	1	1	1	1	6	0.17	0	0	0	0.17	0	0	0.17	0.17	0.17	0.17	0	0	-	1.98	0.74	0.38	0.39	1.02	0.16	-0.22	0.45	0.36	0.25	-0.14	-0.93	-1.61
PF12310	Elf-1_N	Family	IPR022084	1	1	1	1	0	-	-	-	-	-	-	-	-	-	-	-	-	-	-	-	-	-	-	-	-	-	-	-	-	-	-	-
PF12336	SOXp	Family	IPR022097	1	1	1	1	0	-	-	-	-	-	-	-	-	-	-	-	-	-	-	-	-	-	-	-	-	-	-	-	-	-	-	-
PF12349	Sterol-sensing	Family	IPR000731	1	29	29	3	2	0	0	0.97	0	0	0	0	0	0	0	0	0	0.03	1.08465e-06	0.47	-0.07	2.97	-0.42	-0.49	-0.66	-1.04	-1.06	-1.15	-1.26	-1.65	-1.74	-1.74
PF12352	V-SNARE_C	Domain	-	1	1	1	3	2	0	0	0	0	0	0	0	0	0	0	0.5	0	0.5	1.51123e-05	1.52	0.98	0.62	0.63	0.56	0.4	0.01	-0.01	-0.1	-0.2	0.1	-0.69	-0.68
PF12360	Pax7	Family	IPR022106	1	1	1	1	4	0	0.25	0	0	0	0	0	0	0.25	0	0	0.25	0.25	1.99066e-05	1.4	1.55	0.49	0.5	0.44	0.27	-0.11	-0.13	0.47	-0.33	-0.72	-0.12	-0.81
PF12369	GnHR_trans	Family	IPR024635	1	2	2	1	2	0	0	0	0	0.5	0	0.5	0	0	0	0	0	0	-	1.4	0.86	0.49	0.5	1.54	0.27	0.99	-0.13	-0.23	-0.33	-0.72	-0.82	-1.5
PF12403	Pax2_C	Family	IPR022130	1	2	2	2	3	0	0	0	0	0.25	0	0	0.5	0	0	0	0.25	0	-	1.4	0.86	0.49	0.5	1.13	0.27	-0.11	0.97	-0.23	-0.33	-0.72	-0.12	-1.5
PF12416	DUF3668	Family	IPR022136	1	2	2	2	5	0.2	0	0	0	0	0	0	0.2	0	0	0.2	0.2	0.2	-	2.03	0.8	0.43	0.45	0.38	0.22	-0.17	0.5	-0.28	-0.39	-0.08	-0.18	-0.86
PF12424	ATP_Ca_trans_C	Family	IPR022141	1	2	2	2	1	0	0	0	0	0	0	0	0	0	0	0	0	1	-	1.59	1.05	0.69	0.7	0.63	0.47	0.08	0.06	-0.03	-0.14	-0.53	-0.62	-0.61
PF12444	Sox_N	Family	IPR022151	1	2	2	2	4	0	0	0	0	0.25	0	0.25	0	0	0	0.25	0	0.25	-	1.4	0.86	0.49	0.5	1.13	0.27	0.58	-0.13	-0.23	-0.33	-0.03	-0.82	-0.81
PF12455	Dynactin	Family	IPR022157	1	2	2	1	1	0	0	0	0	0	0	0	0	0	0	0	0	1	-	1.52	0.98	0.62	0.63	0.56	0.4	0.01	-0.01	-0.1	-0.2	-0.59	-0.69	-0.28
PF12470	SUFU_C	Family	IPR024314	1	1	1	1	2	0	0	0	0	0	0	0	0	0	0	0	0.5	0.5	-	1.52	0.98	0.62	0.63	0.56	0.4	0.01	-0.01	-0.1	-0.2	-0.59	0	-0.68
PF12485	SLY	Family	IPR021090	1	7	7	2	3	0	0	0	0.11	0	0	0	0	0.78	0	0.11	0	0	-	1.14	0.6	0.23	0.94	0.18	0.01	-0.37	-0.39	1.6	-0.59	-0.28	-1.07	-1.76
PF12529	Xylo_C	Family	IPR024448	1	1	1	1	0	-	-	-	-	-	-	-	-	-	-	-	-	-	-	-	-	-	-	-	-	-	-	-	-	-	-	-
PF12560	RAG1_imp_bd	Family	IPR035714	1	6	6	3	2	0	0	0.6	0	0	0	0	0	0.4	0	0	0	0	-	1.1	0.55	2.14	0.2	0.13	-0.03	-0.41	-0.43	1.08	-0.63	-1.02	-1.12	-1.8
PF12569	NARP1	Family	IPR021183	1	1	1	1	0	-	-	-	-	-	-	-	-	-	-	-	-	-	-	-	-	-	-	-	-	-	-	-	-	-	-	-
PF12595	Rhomboid_SP	Family	IPR022241	1	2	2	1	2	0	0	0	0.5	0	0	0	0	0.5	0	0	0	0	-	1.4	0.86	0.49	1.6	0.44	0.27	-0.11	-0.13	0.87	-0.33	-0.72	-0.82	-1.5
PF12597	DUF3767	Family	IPR022533	1	1	1	1	0	-	-	-	-	-	-	-	-	-	-	-	-	-	-	-	-	-	-	-	-	-	-	-	-	-	-	-
PF12598	TBX	Family	IPR022582	1	1	1	1	0	-	-	-	-	-	-	-	-	-	-	-	-	-	-	-	-	-	-	-	-	-	-	-	-	-	-	-
PF12612	TFCD_C	Family	IPR022577	1	1	1	1	2	0	0	0	0	0	0	0	0	0	0	0	0.5	0.5	-	1.52	0.98	0.62	0.63	0.56	0.4	0.01	-0.01	-0.1	-0.2	-0.59	0	-0.68
PF12624	Chorein_N	Family	IPR026854	1	1	1	1	2	0	0	0	0	0	0	0	0	0.5	0	0	0	0.5	-	1.52	0.98	0.62	0.63	0.56	0.4	0.01	-0.01	0.59	-0.2	-0.59	-0.69	-0.68
PF12631	MnmE_helical	Family	IPR025867	1	10	10	1	3	0	0	0	0	0	0	0	0	0	0.33	0.33	0	0.33	-	0.47	-0.07	-0.44	-0.42	-0.49	-0.66	-1.04	-1.06	-1.15	1.14	0.75	-1.74	-0.03
PF12661	hEGF	Domain	IPR013032	2	6	3	2	2	0	0	0	0	0	0	0	0	0	0	0	0.5	0.5	-	1.01	0.47	0.11	0.12	0.05	-0.11	-0.5	-0.52	-0.61	-0.72	-1.11	0.74	0.06
PF12662	cEGF	Domain	IPR026823	4	58	5	10	4	0	0	0	0	0	0	0	0	0.33	0.33	0.01	0.34	0	-	-0.78	-1.32	-1.69	-1.67	-1.74	-1.9	-2.29	-2.31	1.42	1.32	-2.2	0.86	-3.68
PF12698	ABC2_membrane_3	Family	-	4	113	11	14	6	0.05	0	0.04	0	0	0	0	0	0.03	0	0	0.43	0.45	-	1.21	-1.73	0.21	-2.08	-2.15	-2.31	-2.7	-2.72	-0.73	-2.22	-3.31	1.12	0.48
PF12701	LSM14	Domain	IPR025609	1	1	1	1	1	0	0	0	0	0	0	0	0	0	0	0	0	1	-	1.59	1.05	0.69	0.7	0.63	0.47	0.08	0.06	-0.03	-0.14	-0.53	-0.62	-0.61
PF12705	PDDEXK_1	Domain	IPR038726	1	1	1	1	0	-	-	-	-	-	-	-	-	-	-	-	-	-	-	-	-	-	-	-	-	-	-	-	-	-	-	-
PF12706	Lactamase_B_2	Domain	IPR001279	1	1	1	1	2	0	0	0	0	0	0	0	0	0	0.5	0.5	0	0	-	1.52	0.98	0.62	0.63	0.56	0.4	0.01	-0.01	-0.1	0.49	0.1	-0.69	-1.38
PF12738	PTCB-BRCT	Family	IPR001357	1	3	3	1	2	0	0	0	0	0	0	0	0	0	0	0	0.5	0.5	-	1.29	0.74	0.38	0.39	0.33	0.16	-0.22	-0.24	-0.34	-0.44	-0.83	0.46	-0.23
PF12765	Cohesin_HEAT	Family	IPR026003	1	1	1	1	2	0	0	0	0	0	0	0	0	0	0	0.5	0	0.5	-	1.52	0.98	0.62	0.63	0.56	0.4	0.01	-0.01	-0.1	-0.2	0.1	-0.69	-0.68
PF12769	PNTB_4TM	Family	IPR024605	1	1	1	1	1	0	0	0	0	0	0	1	0	0	0	0	0	0	-	1.59	1.05	0.69	0.7	0.63	0.47	0.78	0.06	-0.03	-0.14	-0.53	-0.62	-1.31
PF12772	GHBP	Family	IPR025871	1	1	1	2	1	0	0	0	0	0	0	1	0	0	0	0	0	0	-	1.59	1.05	0.69	0.7	0.63	0.47	0.78	0.06	-0.03	-0.14	-0.53	-0.62	-1.31
PF12774	AAA_6	Domain	IPR035699	6	7	1	8	5	0.44	0	0	0	0.22	0	0	0.11	0	0	0.11	0	0.11	-	2.75	0.6	0.23	0.25	1.28	0.01	-0.37	0.3	-0.48	-0.59	-0.28	-1.07	-1.07
PF12775	AAA_7	Domain	-	1	11	11	4	3	0.33	0	0	0	0	0	0	0.33	0	0	0.33	0	0	-	2.89	-0.14	-0.5	-0.49	-0.56	-0.72	-1.11	1.36	-1.22	-1.33	0.77	-1.81	-2.5
PF12777	MT	Domain	IPR024743	7	22	1	9	5	0.46	0	0	0	0.04	0	0	0.04	0	0	0.04	0	0.42	-	3.11	0.08	-0.29	-0.27	0.35	-0.51	-0.89	-0.22	-1	-1.11	-0.8	-1.59	0.12
PF12780	AAA_8	Domain	IPR024317	2	14	7	10	4	0.27	0	0	0	0	0	0	0.27	0	0	0.3	0	0.15	-	2.71	-0.14	-0.5	-0.49	-0.56	-0.72	-1.11	1.18	-1.22	-1.33	0.68	-1.81	-0.7
PF12781	AAA_9	Domain	IPR035706	4	7	1.5	6	4	0.38	0	0	0	0.15	0	0	0.23	0	0	0.23	0	0	-	2.77	0.43	0.07	0.08	1.11	-0.15	-0.54	0.83	-0.65	-0.76	0.24	-1.24	-1.93
PF12796	Ank_2	Repeat	IPR020683	11	25	2	14	10	0	0.05	0	0.05	0.05	0	0.1	0.3	0.1	0.05	0.1	0.1	0.1	-	0.26	0.82	-0.65	0.46	0.4	-0.86	0.36	1.3	0.25	-0.37	-0.25	-0.34	-1.03
PF12804	NTP_transf_3	Domain	IPR025877	1	7	7	2	1	0	0	0	0	0	0	0	0	0	0	0	0	1	-	1.24	0.69	0.33	0.34	0.27	0.11	-0.27	-0.29	-0.39	-0.49	-0.88	-0.98	0.42
PF12820	BRCT_assoc	Domain	IPR025994	1	1	1	1	0	-	-	-	-	-	-	-	-	-	-	-	-	-	-	-	-	-	-	-	-	-	-	-	-	-	-	-
PF12830	Nipped-B_C	Domain	IPR024986	1	11	11	1	2	0	0	0	0	0	0	0	0	0	0	0.5	0	0.5	-	0.68	0.13	-0.23	-0.22	-0.29	-0.45	-0.83	-0.85	-0.95	-1.05	1.04	-1.54	0.26
PF12838	Fer4_7	Domain	IPR017896	1	3	3	2	2	0	0	0	0	0	0	0	0	0	0	0	0.5	0.5	-	1.4	0.86	0.49	0.5	0.44	0.27	-0.11	-0.13	-0.23	-0.33	-0.72	0.28	-0.4
PF12842	DUF3819	Domain	IPR024557	1	3	3	1	0	-	-	-	-	-	-	-	-	-	-	-	-	-	-	-	-	-	-	-	-	-	-	-	-	-	-	-
PF12851	Tet_JBP	Domain	IPR024779	1	5	5	2	1	0	0	0	0	0	0	0	0	0	0	0	0	1	-	1.59	1.05	0.69	0.7	0.63	0.47	0.08	0.06	-0.03	-0.14	-0.53	-0.62	-0.61
PF12877	DUF3827	Family	IPR024606	1	1	1	1	2	0	0	0	0	0	0	0	0	0	0	0	0.5	0.5	-	1.52	0.98	0.62	0.63	0.56	0.4	0.01	-0.01	-0.1	-0.2	-0.59	0	-0.68
PF12894	ANAPC4_WD40	Repeat	IPR024977	1	5	5	1	3	0.33	0	0.33	0	0	0	0	0.33	0	0	0	0	0	-	2.69	0.36	1.78	0	-0.06	-0.23	-0.61	1.16	-0.73	-0.83	-1.22	-1.31	-2
PF12895	ANAPC3	Domain	-	1	3	3	2	2	0	0	0	0	0	0	0	0	0	0	0	0.5	0.5	-	1.29	0.74	0.38	0.39	0.33	0.16	-0.22	-0.24	-0.34	-0.44	-0.83	0.46	-0.23
PF12925	APP_E2	Domain	IPR024329	1	1	1	1	2	0	0	0	0	0	0	0	0	0	0.5	0	0	0.5	-	1.52	0.98	0.62	0.63	0.56	0.4	0.01	-0.01	-0.1	0.49	-0.59	-0.69	-0.68
PF12928	tRNA_int_end_N2	Domain	IPR024336	1	2	2	2	2	0	0	0	0	0	0	0	0	0	0	0.33	0	0.67	-	1.46	0.92	0.55	0.56	0.5	0.33	-0.05	-0.07	-0.17	-0.27	0.03	-0.76	-0.34
PF12933	FTO_NTD	Domain	IPR024367	1	3	3	1	0	-	-	-	-	-	-	-	-	-	-	-	-	-	-	-	-	-	-	-	-	-	-	-	-	-	-	-
PF12940	RAG1	Family	IPR024627	1	38	38	5	3	0	0	0.65	0	0	0	0	0	0.33	0	0	0	0.02	-	-0.02	-0.56	2.71	-0.91	-0.98	-1.14	-1.53	-1.55	1.35	-1.75	-2.14	-2.23	-2.22
PF12947	EGF_3	Domain	IPR024731	1	1	1	1	1	0	0	0	0	0	0	0	1	0	0	0	0	0	1.66287e-159	1.59	1.05	0.69	0.7	0.63	0.47	0.08	0.76	-0.03	-0.14	-0.53	-0.62	-1.31
PF12971	NAGLU_N	Domain	IPR024240	1	12	12	3	3	0	0	0	0	0	0	0	0	0	0	0.33	0.33	0.33	4.30088e-90	0.34	-0.2	-0.57	-0.56	-0.62	-0.79	-1.17	-1.19	-1.28	-1.39	0.79	0.69	0.01
PF12972	NAGLU_C	Domain	IPR024732	1	34	34	3	3	0	0	0	0	0	0	0	0	0	0	0.33	0.35	0.33	5.99206e-64	-0.48	-1.02	-1.38	-1.37	-1.44	-1.6	-1.99	-2.01	-2.1	-2.21	0.9	0.86	0.12
PF12998	ING	Coiled-coil	IPR024610	1	1	1	1	0	-	-	-	-	-	-	-	-	-	-	-	-	-	2.09272e-59	-	-	-	-	-	-	-	-	-	-	-	-	-
PF13000	Acatn	Family	IPR024371	1	2	2	2	2	0	0	0	0	0	0	0	0	0	0	0	0.33	0.67	2.23872e-43	1.46	0.92	0.55	0.56	0.5	0.33	-0.05	-0.07	-0.17	-0.27	-0.66	-0.06	-0.34
PF13015	PRKCSH_1	Family	IPR036607	1	3	3	1	0	-	-	-	-	-	-	-	-	-	-	-	-	-	5.00839e-40	-	-	-	-	-	-	-	-	-	-	-	-	-
PF13085	Fer2_3	Domain	IPR025192	1	23	23	6	4	0	0	0	0.15	0	0	0.41	0.22	0	0	0	0	0.22	7.37018e-37	0.24	-0.3	-0.66	1.29	-0.72	-0.88	1.62	1.01	-1.38	-1.49	-1.88	-1.97	-0.35
PF13086	AAA_11	Domain	IPR041677	3	23	8	5	3	0	0	0	0	0	0	0	0	0	0	0.32	0.13	0.55	1.53655e-35	0.3	-0.24	-0.61	-0.6	-0.66	-0.83	-1.21	-1.23	-1.32	-1.43	0.75	-0.12	0.49
PF13087	AAA_12	Domain	IPR041679	3	20	2	5	3	0	0	0	0	0	0	0	0	0	0	0.45	0.05	0.5	-	0.3	-0.24	-0.61	-0.6	-0.66	-0.83	-1.21	-1.23	-1.32	-1.43	1.07	-0.82	0.4
PF13088	BNR_2	Domain	IPR011040	1	19	19	2	4	0	0	0	0	0	0	0	0.25	0	0	0.25	0.25	0.25	-	-0.26	-0.8	-1.16	-1.15	-1.22	-1.38	-1.77	1.21	-1.88	-1.99	0.62	0.52	-0.16
PF13091	PLDc_2	Domain	IPR025202	1	1	1	1	0	-	-	-	-	-	-	-	-	-	-	-	-	-	1.03349e-22	-	-	-	-	-	-	-	-	-	-	-	-	-
PF13181	TPR_8	Repeat	IPR019734	7	19	3	9	11	0.09	0	0.12	0.12	0.08	0.06	0.08	0.12	0.05	0	0.06	0.09	0.12	3.04023e-19	1.82	-0.67	1.17	1.18	0.71	0.36	0.16	0.54	-0.36	-1.85	-0.63	-0.39	-0.83
PF13191	AAA_16	Domain	IPR041664	1	1	1	1	2	0	0	0	0	0	0	0	0	0	0	0.5	0	0.5	-	1.52	0.98	0.62	0.63	0.56	0.4	0.01	-0.01	-0.1	-0.2	0.1	-0.69	-0.68
PF13193	AMP-binding_C	Domain	IPR025110	2	4	2	3	2	0.5	0	0	0	0	0	0	0	0.5	0	0	0	0	-	2.22	0.98	0.62	0.63	0.56	0.4	0.01	-0.01	0.59	-0.2	-0.59	-0.69	-1.38
PF13229	Beta_helix	Family	IPR039448	2	30	15	4	3	0	0	0	0	0.41	0	0	0.41	0	0	0	0	0.18	1.86344e-13	0.07	-0.47	-0.83	-0.82	2.2	-1.05	-1.44	1.63	-1.55	-1.66	-2.05	-2.14	-0.52
PF13246	Cation_ATPase	Family	-	3	7	2	7	6	0	0.08	0	0.33	0	0	0.33	0	0.08	0	0	0.08	0.08	3.04858e-13	1.01	1.16	0.11	1.73	0.05	-0.11	1.11	-0.52	0.08	-0.72	-1.11	-0.51	-1.19
PF13306	LRR_5	Repeat	IPR026906	3	10	3	6	2	0	0	0	0	0.47	0	0.53	0	0	0	0	0	0	2.41748e-11	0.77	0.22	-0.14	-0.13	2.11	-0.36	1.65	-0.76	-0.86	-0.96	-1.35	-1.45	-2.13
PF13307	Helicase_C_2	Domain	IPR006555	3	22	3	6	8	0	0.15	0	0	0.15	0.02	0	0.02	0.34	0	0.02	0.15	0.15	-	-0.12	1.73	-1.03	-1.02	1.31	-0.56	-1.64	-0.96	1.39	-1.85	-1.55	0.06	-0.63
PF13341	RAG2_PHD	Domain	IPR025162	1	8	8	5	2	0	0	0.8	0	0	0	0	0	0.2	0	0	0	0	-	1.1	0.55	2.39	0.2	0.13	-0.03	-0.41	-0.43	0.57	-0.63	-1.02	-1.12	-1.8
PF13347	MFS_2	Family	-	2	20	10	2	3	0	0	0	0	0	0	0	0	0.42	0	0	0.5	0.07	-	0.26	-0.28	-0.65	-0.63	-0.7	-0.86	-1.25	-1.27	1.53	-1.47	-1.86	1.09	-1.25
PF13353	Fer4_12	Domain	-	1	4	4	1	2	0	0	0	0	0	0	0	0	0	0	0	0.5	0.5	-	1.19	0.64	0.28	0.29	0.23	0.06	-0.32	-0.34	-0.44	-0.54	-0.93	0.58	-0.1
PF13360	PQQ_2	Domain	IPR002372	1	1	1	1	0	-	-	-	-	-	-	-	-	-	-	-	-	-	1.20007e-08	-	-	-	-	-	-	-	-	-	-	-	-	-
PF13364	BetaGal_dom4_5	Domain	IPR025300	1	14	14	5	3	0	0	0	0	0	0	0	0	0	0	0.35	0.35	0.3	-	0.26	-0.28	-0.65	-0.63	-0.7	-0.86	-1.25	-1.27	-1.36	-1.47	0.85	0.76	-0.07
PF13365	Trypsin_2	Domain	-	3	18	4	5	7	0.09	0	0	0	0	0	0.02	0	0.09	0.24	0.07	0.24	0.24	-	1.78	-0.37	-0.74	-0.72	-0.79	-0.95	-0.65	-1.36	0.16	0.93	-0.56	0.44	-0.24
PF13385	Laminin_G_3	Domain	-	1	7	7	2	3	0	0.26	0	0	0	0	0	0	0	0	0	0.37	0.37	-	0.77	2.02	-0.14	-0.13	-0.2	-0.36	-0.74	-0.76	-0.86	-0.96	-1.35	0.63	-0.05
PF13393	tRNA-synt_His	Domain	IPR041715	3	17	7	5	8	0.05	0.2	0	0	0.12	0	0.12	0.05	0	0.05	0	0.03	0.38	1.00736e-06	1.36	1.92	-0.65	-0.63	1.09	-0.86	0.54	-0.17	-1.36	-0.37	-1.86	-1.26	0.13
PF13401	AAA_22	Domain	IPR003593	1	1	1	1	2	0	0	0	0	0	0	0	0	0	0	0.5	0	0.5	1.80943e-06	1.52	0.98	0.62	0.63	0.56	0.4	0.01	-0.01	-0.1	-0.2	0.1	-0.69	-0.68
PF13405	EF-hand_6	Domain	IPR002048	1	1	1	1	1	0	0	0	0	0	0	0	0	0	0	1	0	0	-	1.59	1.05	0.69	0.7	0.63	0.47	0.08	0.06	-0.03	-0.14	0.17	-0.62	-1.31
PF13410	GST_C_2	Domain	-	2	8	4	9	2	0	0	0	0	0	0	0	0	0	0.11	0	0	0.89	-	1.14	0.6	0.23	0.25	0.18	0.01	-0.37	-0.39	-0.48	0.11	-0.98	-1.07	0.44
PF13414	TPR_11	Repeat	-	2	3	1.5	2	6	0	0	0	0.15	0.15	0	0.15	0.15	0	0	0	0.15	0.23	3.19077e-05	0.97	0.43	0.07	1.18	1.11	-0.15	0.56	0.54	-0.65	-0.76	-1.14	-0.14	-0.54
PF13418	Kelch_4	Repeat	-	2	3	1.5	3	8	0	0	0.1	0	0.1	0	0.1	0.1	0	0.1	0.2	0.1	0.2	3.63343e-05	1.1	0.55	0.88	0.2	0.83	-0.03	0.28	0.26	-0.53	0.06	0.08	-0.42	-0.7
PF13424	TPR_12	Repeat	-	2	5	2.5	3	2	0	0	0	0	0	0	0	0.8	0	0	0	0	0.2	-	1.34	0.8	0.43	0.45	0.38	0.22	-0.17	1.42	-0.28	-0.39	-0.78	-0.87	-0.86
PF13426	PAS_9	Domain	IPR000014	2	23	11.5	4	2	0	0	0	0	0	0	0.04	0	0	0.96	0	0	0	-	0.65	0.11	-0.26	-0.25	-0.31	-0.48	-0.17	-0.88	-0.98	2.06	-1.47	-1.57	-2.25
PF13432	TPR_16	Family	-	1	1	1	1	1	0	0	0	0	0	0	0	0	0	0	0	0	1	-	1.59	1.05	0.69	0.7	0.63	0.47	0.08	0.06	-0.03	-0.14	-0.53	-0.62	-0.61
PF13439	Glyco_transf_4	Domain	IPR028098	1	2	2	2	2	0	0	0	0	0	0	0	0	0	0	0	0.33	0.67	0.00722048	1.46	0.92	0.55	0.56	0.5	0.33	-0.05	-0.07	-0.17	-0.27	-0.66	-0.06	-0.34
PF13481	AAA_25	Domain	-	1	22	22	6	6	0	0.03	0	0	0.03	0	0.03	0	0	0	0.47	0.2	0.23	0.00810695	0.47	0.62	-0.44	-0.42	0.2	-0.66	-0.35	-1.06	-1.15	-1.26	1.06	0.2	-0.35
PF13489	Methyltransf_23	Domain	-	1	2	2	1	1	0	0	0	0	0	0	0	0	0	0	0	0	1	-	1.52	0.98	0.62	0.63	0.56	0.4	0.01	-0.01	-0.1	-0.2	-0.59	-0.69	-0.28
PF13499	EF-hand_7	Domain	IPR002048	7	63	10	13	5	0	0	0	0	0	0.07	0	0	0	0.51	0.02	0.2	0.2	-	-0.31	-0.85	-1.22	-1.21	-1.27	0.51	-1.82	-1.84	-1.94	1.7	-1.33	0.31	-0.38
PF13516	LRR_6	Repeat	IPR001611	1	1	1	2	2	0	0	0.5	0.5	0	0	0	0	0	0	0	0	0	-	1.52	0.98	1.31	1.32	0.56	0.4	0.01	-0.01	-0.1	-0.2	-0.59	-0.69	-1.38
PF13520	AA_permease_2	Family	IPR002293	3	54	18	3	3	0	0	0	0	0	0	0	0.95	0	0	0	0.03	0.03	-	0.32	-0.22	-0.59	-0.58	-0.64	-0.81	-1.19	2.37	-1.31	-1.41	-1.8	-1.2	-1.89
PF13522	GATase_6	Domain	-	1	3	3	1	2	0	0	0	0	0	0	0	0	0	0	0	0.5	0.5	-	1.29	0.74	0.38	0.39	0.33	0.16	-0.22	-0.24	-0.34	-0.44	-0.83	0.46	-0.23
PF13534	Fer4_17	Domain	-	1	23	23	7	4	0	0	0	0.24	0	0	0.29	0.24	0	0	0	0	0.23	0.0657254	-0.14	-0.68	-1.04	1.8	-1.1	-1.26	1.35	1.16	-1.76	-1.87	-2.26	-2.35	-0.26
PF13537	GATase_7	Domain	IPR017932	1	3	3	1	1	0	0	0	0	0	0	0	0	0	0	0	0	1	-	1.46	0.92	0.55	0.56	0.5	0.33	-0.05	-0.07	-0.17	-0.27	-0.66	-0.76	-0.05
PF13553	FIIND	Family	IPR025307	1	1	1	1	0	-	-	-	-	-	-	-	-	-	-	-	-	-	-	-	-	-	-	-	-	-	-	-	-	-	-	-
PF13589	HATPase_c_3	Domain	-	4	71	6	18	5	0	0	0	0.5	0.19	0	0.19	0	0	0	0.04	0	0.09	-	-0.54	-1.08	-1.45	2.54	1.54	-1.66	1	-2.07	-2.16	-2.27	-1.05	-2.75	-1.14
PF13593	SBF_like	Domain	IPR016833	1	4	4	1	0	-	-	-	-	-	-	-	-	-	-	-	-	-	-	-	-	-	-	-	-	-	-	-	-	-	-	-
PF13602	ADH_zinc_N_2	Domain	-	1	1	1	1	0	-	-	-	-	-	-	-	-	-	-	-	-	-	-	-	-	-	-	-	-	-	-	-	-	-	-	-
PF13625	Helicase_C_3	Domain	IPR032830	1	2	2	2	5	0	0.17	0	0	0.17	0	0	0	0.33	0	0	0.17	0.17	-	1.29	1.44	0.38	0.39	1.02	0.16	-0.22	-0.24	0.76	-0.44	-0.83	-0.23	-0.92
PF13639	zf-RING_2	Domain	IPR001841	2	4	2	2	2	0	0	0	0	0	0	0	0	0	0	0.2	0	0.8	-	1.34	0.8	0.43	0.45	0.38	0.22	-0.17	-0.19	-0.28	-0.39	-0.08	-0.87	0.05
PF13640	2OG-FeII_Oxy_3	Domain	IPR005123	2	5	2.5	3	4	0	0	0.3	0	0	0.3	0	0	0	0	0.3	0	0.1	-	1.1	0.55	1.58	0.2	0.13	1.36	-0.41	-0.43	-0.53	-0.63	0.36	-1.12	-1.11
PF13649	Methyltransf_25	Domain	IPR041698	1	1	1	1	0	-	-	-	-	-	-	-	-	-	-	-	-	-	-	-	-	-	-	-	-	-	-	-	-	-	-	-
PF13656	RNA_pol_L_2	Domain	IPR009025	1	8	8	1	4	0	0.25	0	0	0	0	0	0	0	0	0.25	0.25	0.25	-	0.43	2.08	-0.48	-0.47	-0.54	-0.7	-1.08	-1.11	-1.2	-1.3	0.5	0.41	-0.28
PF13671	AAA_33	Domain	-	2	3	1.5	4	2	0	0	0	0	0	0	0	0	0	0	0	0.25	0.75	-	1.4	0.86	0.49	0.5	0.44	0.27	-0.11	-0.13	-0.23	-0.33	-0.72	-0.12	-0.11
PF13688	Reprolysin_5	Family	-	1	1	1	1	3	0	0	0.33	0.33	0	0	0	0	0.33	0	0	0	0	-	1.46	0.92	1.25	1.26	0.5	0.33	-0.05	-0.07	0.53	-0.27	-0.66	-0.76	-1.44
PF13704	Glyco_tranf_2_4	Family	-	1	2	2	1	2	0	0	0	0	0	0	0	0	0	0.5	0	0	0.5	-	1.4	0.86	0.49	0.5	0.44	0.27	-0.11	-0.13	-0.23	0.77	-0.72	-0.82	-0.4
PF13716	CRAL_TRIO_2	Domain	IPR001251	2	2	1	2	4	0	0	0	0	0	0	0	0.17	0	0.17	0	0.33	0.33	-	1.29	0.74	0.38	0.39	0.33	0.16	-0.22	0.45	-0.34	0.25	-0.83	0.17	-0.51
PF13765	PRY	Family	IPR006574	1	5	5	1	2	0	0	0.5	0	0	0	0	0.5	0	0	0	0	0	-	1.1	0.55	1.98	0.2	0.13	-0.03	-0.41	1.36	-0.53	-0.63	-1.02	-1.12	-1.8
PF13768	VWA_3	Domain	IPR002035	1	1	1	1	2	0	0	0	0	0	0	0	0	0	0	0	0.5	0.5	-	1.52	0.98	0.62	0.63	0.56	0.4	0.01	-0.01	-0.1	-0.2	-0.59	0	-0.68
PF13771	zf-HC5HC2H	Domain	-	3	8	2	4	3	0	0	0	0	0	0	0.28	0	0	0	0	0.28	0.44	-	0.8	0.26	-0.11	-0.1	-0.16	-0.33	1.08	-0.73	-0.83	-0.93	-1.32	0.38	0.1
PF13793	Pribosyltran_N	Domain	IPR029099	1	8	8	5	4	0	0.26	0	0	0	0	0	0.16	0	0	0	0.16	0.42	-	0.77	2.02	-0.14	-0.13	-0.2	-0.36	-0.74	0.62	-0.86	-0.96	-1.35	-0.06	0.06
PF13802	Gal_mutarotas_2	Domain	IPR025887	2	27	13.5	2	4	0	0	0	0.02	0	0	0.02	0	0	0.48	0.48	0	0	-	0.03	-0.52	-0.88	-0.18	-0.93	-1.1	-0.79	-1.5	-1.6	1.59	1.2	-2.19	-2.87
PF13815	Dzip-like_N	Family	IPR032714	2	3	1.5	2	2	0	0	0	0	0.6	0	0	0.4	0	0	0	0	0	-	1.34	0.8	0.43	0.45	1.77	0.22	-0.17	0.91	-0.28	-0.39	-0.78	-0.87	-1.56
PF13832	zf-HC5HC2H_2	Domain	-	3	4	1	3	2	0	0	0	0	0	0	0	0	0	0	0	0.33	0.67	-	1.46	0.92	0.55	0.56	0.5	0.33	-0.05	-0.07	-0.17	-0.27	-0.66	-0.06	-0.34
PF13833	EF-hand_8	Domain	IPR002048	2	4	2	3	3	0	0	0	0	0	0	0	0	0	0.33	0.33	0	0.33	-	1.29	0.74	0.38	0.39	0.33	0.16	-0.22	-0.24	-0.34	0.66	0.27	-0.93	-0.51
PF13843	DDE_Tnp_1_7	Domain	IPR029526	1	1	1	1	2	0	0	0	0	0.5	0	0.5	0	0	0	0	0	0	-	1.52	0.98	0.62	0.63	1.26	0.4	0.71	-0.01	-0.1	-0.2	-0.59	-0.69	-1.38
PF13844	Glyco_transf_41	Family	IPR029489	1	2	2	1	1	0	0	0	0	0	0	0	0	0	0	0	0	1	-	1.52	0.98	0.62	0.63	0.56	0.4	0.01	-0.01	-0.1	-0.2	-0.59	-0.69	-0.28
PF13850	ERGIC_N	Domain	IPR039542	1	1	1	1	0	-	-	-	-	-	-	-	-	-	-	-	-	-	-	-	-	-	-	-	-	-	-	-	-	-	-	-
PF13851	GAS	Coiled-coil	IPR025593	1	1	1	1	1	1	0	0	0	0	0	0	0	0	0	0	0	0	-	2.29	1.05	0.69	0.7	0.63	0.47	0.08	0.06	-0.03	-0.14	-0.53	-0.62	-1.31
PF13855	LRR_8	Repeat	IPR001611	13	38	2	15	9	0	0	0	0	0.06	0.14	0.12	0.08	0.08	0.04	0.08	0.12	0.29	-	0.07	-0.47	-0.83	-0.82	0.5	1.03	0.51	0.15	0.06	-0.56	-0.44	-0.2	-0.05
PF13857	Ank_5	Repeat	-	2	2	1	2	7	0	0	0	0.12	0.12	0	0.12	0.12	0	0.12	0	0.25	0.12	-	1.19	0.64	0.28	0.98	0.92	0.06	0.37	0.35	-0.44	0.15	-0.93	0.07	-1.02
PF13868	TPH	Coiled-coil	IPR043597	1	1	1	1	1	0	0	0	0	0	0	0	0	0	1	0	0	0	-	1.59	1.05	0.69	0.7	0.63	0.47	0.08	0.06	-0.03	0.56	-0.53	-0.62	-1.31
PF13880	Acetyltransf_13	Domain	IPR028009	1	1	1	1	0	-	-	-	-	-	-	-	-	-	-	-	-	-	-	-	-	-	-	-	-	-	-	-	-	-	-	-
PF13882	Bravo_FIGEY	Domain	IPR026966	1	2	2	3	1	0	0	0	0	0	0	0	0	0	0	0	0	1	-	1.52	0.98	0.62	0.63	0.56	0.4	0.01	-0.01	-0.1	-0.2	-0.59	-0.69	-0.28
PF13887	MRF_C1	Domain	IPR026932	1	2	2	4	4	0.25	0	0	0	0.25	0	0	0	0	0.25	0.25	0	0	-	2.09	0.86	0.49	0.5	1.13	0.27	-0.11	-0.13	-0.23	0.36	-0.03	-0.82	-1.5
PF13888	MRF_C2	Domain	IPR025719	1	1	1	1	0	-	-	-	-	-	-	-	-	-	-	-	-	-	3.45579e-27	-	-	-	-	-	-	-	-	-	-	-	-	-
PF13894	zf-C2H2_4	Domain	-	1	2	2	1	1	0	0	0	0	0	0	0	0	0	0	0	0	1	1.04246e-22	1.52	0.98	0.62	0.63	0.56	0.4	0.01	-0.01	-0.1	-0.2	-0.59	-0.69	-0.28
PF13895	Ig_2	Domain	IPR007110	5	9	2	5	7	0	0.15	0.08	0	0	0.23	0.15	0	0	0	0.08	0.08	0.23	1.82708e-21	0.97	1.53	0.76	0.08	0.01	1.23	0.56	-0.56	-0.65	-0.76	-0.45	-0.55	-0.54
PF13896	Glyco_transf_49	Domain	-	2	5	2.5	4	3	0	0	0	0	0	0	0	0	0	0	0.31	0.31	0.38	1.41527e-13	0.97	0.43	0.07	0.08	0.01	-0.15	-0.54	-0.56	-0.65	-0.76	0.46	0.37	-0.13
PF13905	Thioredoxin_8	Domain	IPR012336	1	1	1	1	0	-	-	-	-	-	-	-	-	-	-	-	-	-	3.18771e-05	-	-	-	-	-	-	-	-	-	-	-	-	-
PF13907	DUF4208	Domain	IPR025260	1	2	2	2	1	0	0	0	0	0	0	0	0	0	0	0	0	1	-	1.59	1.05	0.69	0.7	0.63	0.47	0.08	0.06	-0.03	-0.14	-0.53	-0.62	-0.61
PF13909	zf-H2C2_5	Domain	-	1	1	1	1	1	0	0	0	0	0	0	0	1	0	0	0	0	0	2.68825e-12	1.59	1.05	0.69	0.7	0.63	0.47	0.08	0.76	-0.03	-0.14	-0.53	-0.62	-1.31
PF13920	zf-C3HC4_3	Domain	-	3	5	1	3	6	0	0	0.11	0	0	0.11	0.11	0	0	0	0.11	0.11	0.44	-	1.14	0.6	0.93	0.25	0.18	0.71	0.32	-0.39	-0.48	-0.59	-0.28	-0.38	-0.15
PF13923	zf-C3HC4_2	Domain	-	2	2	1	4	3	0	0	0.33	0	0	0	0	0	0.33	0	0	0	0.33	-	1.46	0.92	1.25	0.56	0.5	0.33	-0.05	-0.07	0.53	-0.27	-0.66	-0.76	-0.75
PF13925	Katanin_con80	Domain	IPR028021	1	2	2	1	1	0	0	0	0	0	0	0	0	0	0	0	0	1	-	1.52	0.98	0.62	0.63	0.56	0.4	0.01	-0.01	-0.1	-0.2	-0.59	-0.69	-0.28
PF13927	Ig_3	Domain	-	12	31	1	18	7	0.02	0	0	0	0	0	0	0.17	0.02	0.02	0.1	0.2	0.46	-	0.94	-0.3	-0.66	-0.65	-0.72	-0.88	-1.27	0.79	-0.69	-0.79	-0.27	0.23	0.34
PF13949	ALIX_LYPXL_bnd	Domain	IPR025304	1	2	2	1	0	-	-	-	-	-	-	-	-	-	-	-	-	-	-	-	-	-	-	-	-	-	-	-	-	-	-	-
PF13967	RSN1_TM	Family	IPR032880	1	1	1	1	1	0	0	0	0	0	0	0	0	0	0	0	0	1	-	1.59	1.05	0.69	0.7	0.63	0.47	0.08	0.06	-0.03	-0.14	-0.53	-0.62	-0.61
PF13975	gag-asp_proteas	Domain	-	1	1	1	1	2	0	0	0	0	0	0	0	0	0.5	0	0	0.5	0	-	1.52	0.98	0.62	0.63	0.56	0.4	0.01	-0.01	0.59	-0.2	-0.59	0	-1.38
PF14047	DCR	Family	IPR025891	1	1	1	1	2	0	0	0	0	0.5	0	0.5	0	0	0	0	0	0	-	1.52	0.98	0.62	0.63	1.26	0.4	0.71	-0.01	-0.1	-0.2	-0.59	-0.69	-1.38
PF14306	PUA_2	Domain	IPR025980	1	1	1	1	1	0	0	0	0	0	0	0	0	0	0	1	0	0	-	1.59	1.05	0.69	0.7	0.63	0.47	0.08	0.06	-0.03	-0.14	0.17	-0.62	-1.31
PF14377	UBM	Repeat	IPR025527	1	6	6	1	1	0	0	0	0	0	0	0	0	0	0	0	0	1	-	1.29	0.74	0.38	0.39	0.33	0.16	-0.22	-0.24	-0.34	-0.44	-0.83	-0.93	0.33
PF14382	ECR1_N	Domain	IPR025721	1	1	1	1	3	0	0.33	0	0	0	0	0	0	0	0	0	0.33	0.33	-	1.46	1.61	0.55	0.56	0.5	0.33	-0.05	-0.07	-0.17	-0.27	-0.66	-0.06	-0.75
PF14396	CFTR_R	Domain	IPR025837	1	5	5	2	2	0.2	0	0	0	0.8	0	0	0	0	0	0	0	0	-	2.03	0.8	0.43	0.45	1.99	0.22	-0.17	-0.19	-0.28	-0.39	-0.78	-0.87	-1.56
PF14447	Prok-RING_4	Family	-	1	6	6	2	0	-	-	-	-	-	-	-	-	-	-	-	-	-	-	-	-	-	-	-	-	-	-	-	-	-	-	-
PF14484	FISNA	Family	IPR029495	1	2	2	3	2	0	0	0.67	0	0	0	0	0.33	0	0	0	0	0	-	1.46	0.92	1.65	0.56	0.5	0.33	-0.05	0.62	-0.17	-0.27	-0.66	-0.76	-1.44
PF14492	EFG_III	Domain	IPR041095	2	2	1	2	2	0	0	0	0	0	0	0	0	0	0	0.5	0	0.5	-	1.52	0.98	0.62	0.63	0.56	0.4	0.01	-0.01	-0.1	-0.2	0.1	-0.69	-0.68
PF14493	HTH_40	Domain	IPR029491	1	1	1	1	2	0	0	0	0	0	0	0	0	0.5	0	0	0.5	0	-	1.52	0.98	0.62	0.63	0.56	0.4	0.01	-0.01	0.59	-0.2	-0.59	0	-1.38
PF14497	GST_C_3	Domain	IPR004046	1	1	1	1	0	-	-	-	-	-	-	-	-	-	-	-	-	-	-	-	-	-	-	-	-	-	-	-	-	-	-	-
PF14572	Pribosyl_synth	Domain	IPR005946	1	6	6	4	4	0	0.21	0	0	0	0	0	0.07	0	0	0	0.29	0.43	-	0.94	1.78	0.03	0.04	-0.03	-0.19	-0.57	0.1	-0.69	-0.79	-1.18	0.33	-0.02
PF14575	EphA2_TM	Domain	IPR027936	1	1	1	1	1	1	0	0	0	0	0	0	0	0	0	0	0	0	-	2.29	1.05	0.69	0.7	0.63	0.47	0.08	0.06	-0.03	-0.14	-0.53	-0.62	-1.31
PF14580	LRR_9	Repeat	-	2	2	1	3	3	0.33	0	0	0	0	0	0	0	0.33	0	0	0.33	0	-	2.15	0.92	0.55	0.56	0.5	0.33	-0.05	-0.07	0.53	-0.27	-0.66	-0.06	-1.44
PF14604	SH3_9	Domain	IPR001452	1	2	2	1	3	0	0	0	0	0	0	0.33	0	0	0	0	0.33	0.33	-	1.29	0.74	0.38	0.39	0.33	0.16	0.88	-0.24	-0.34	-0.44	-0.83	0.17	-0.51
PF14608	zf-CCCH_2	Domain	-	1	2	2	1	2	0	0	0	0	0.5	0	0.5	0	0	0	0	0	0	-	1.4	0.86	0.49	0.5	1.54	0.27	0.99	-0.13	-0.23	-0.33	-0.72	-0.82	-1.5
PF14631	FancD2	Family	IPR029448	1	8	8	1	4	0	0	0	0	0	0.25	0	0.25	0.25	0	0.25	0	0	-	0.43	-0.12	-0.48	-0.47	-0.54	1.5	-1.08	1.09	1	-1.3	0.5	-1.79	-2.47
PF14634	zf-RING_5	Domain	IPR001841	1	6	6	1	1	0	0	0	0	0	0	0	0	0	0	0	0	1	-	1.29	0.74	0.38	0.39	0.33	0.16	-0.22	-0.24	-0.34	-0.44	-0.83	-0.93	0.33
PF14649	Spatacsin_C	Family	IPR028107	1	1	1	2	1	0	0	0	0	0	0	0	0	0	0	0	0	1	-	1.59	1.05	0.69	0.7	0.63	0.47	0.08	0.06	-0.03	-0.14	-0.53	-0.62	-0.61
PF14655	RAB3GAP2_N	Family	IPR032839	1	3	3	3	5	0	0	0	0.11	0.22	0	0.22	0	0	0	0	0.22	0.22	-	1.14	0.6	0.23	0.94	1.28	0.01	0.73	-0.39	-0.48	-0.59	-0.98	0.03	-0.66
PF14656	RAB3GAP2_C	Family	IPR029257	1	2	2	1	4	0	0	0	0	0.25	0	0.25	0	0	0	0	0.25	0.25	-	1.19	0.64	0.28	0.29	1.32	0.06	0.78	-0.34	-0.44	-0.54	-0.93	0.07	-0.61
PF14670	FXa_inhibition	Domain	-	9	84	2	16	5	0	0	0	0	0	0.52	0	0	0	0.19	0.19	0.05	0.05	-	-0.03	-0.57	-0.94	-0.93	-0.99	2.28	-1.54	-1.56	-1.66	0.73	0.34	-0.86	-1.54
PF14677	FANCI_S3	Family	IPR029313	1	2	2	1	4	0	0	0	0	0	0.25	0	0.25	0.25	0	0.25	0	0	-	1.19	0.64	0.28	0.29	0.23	1.16	-0.32	0.76	0.66	-0.54	0.17	-1.03	-1.71
PF14678	FANCI_S4	Family	IPR029314	1	1	1	1	4	0	0	0	0	0	0.25	0	0.25	0.25	0	0.25	0	0	-	1.4	0.86	0.49	0.5	0.44	0.97	-0.11	0.56	0.47	-0.33	-0.03	-0.82	-1.5
PF14691	Fer4_20	Domain	IPR028261	1	1	1	1	1	0	0	0	0	0	0	0	0	0	0	1	0	0	-	1.59	1.05	0.69	0.7	0.63	0.47	0.08	0.06	-0.03	-0.14	0.17	-0.62	-1.31
PF14694	LINES_N	Family	IPR032794	1	1	1	1	1	0	0	0	0	0	0	0	0	0	0	0	0	1	-	1.59	1.05	0.69	0.7	0.63	0.47	0.08	0.06	-0.03	-0.14	-0.53	-0.62	-0.61
PF14698	ASL_C2	Domain	IPR029419	1	5	5	1	0	-	-	-	-	-	-	-	-	-	-	-	-	-	-	-	-	-	-	-	-	-	-	-	-	-	-	-
PF14701	hDGE_amylase	Domain	IPR032792	1	2	2	1	2	0	0	0	0	0	0	0	0	0	0.5	0.5	0	0	-	1.4	0.86	0.49	0.5	0.44	0.27	-0.11	-0.13	-0.23	0.77	0.38	-0.82	-1.5
PF14707	Sulfatase_C	Domain	-	4	44	10	4	4	0	0	0	0	0	0	0	0	0.04	0	0.28	0.48	0.2	-	-0.35	-0.9	-1.26	-1.25	-1.31	-1.48	-1.86	-1.88	-0.59	-2.08	0.75	1.17	-0.36
PF14719	PID_2	Domain	IPR006020	1	1	1	1	0	-	-	-	-	-	-	-	-	-	-	-	-	-	-	-	-	-	-	-	-	-	-	-	-	-	-	-
PF14721	AIF_C	Domain	IPR029324	1	6	6	3	2	0	0.4	0	0	0	0	0	0	0	0	0	0	0.6	-	1.1	2.16	0.19	0.2	0.13	-0.03	-0.41	-0.43	-0.53	-0.63	-1.02	-1.12	0.14
PF14724	mit_SMPDase	Family	IPR024129	1	1	1	1	0	-	-	-	-	-	-	-	-	-	-	-	-	-	-	-	-	-	-	-	-	-	-	-	-	-	-	-
PF14726	RTTN_N	Family	IPR029249	1	1	1	1	2	0	0	0	0	0	0	0	0	0	0	0.5	0	0.5	-	1.52	0.98	0.62	0.63	0.56	0.4	0.01	-0.01	-0.1	-0.2	0.1	-0.69	-0.68
PF14727	PHTB1_N	Family	IPR028073	1	4	4	3	6	0	0	0	0.15	0.15	0	0.15	0.15	0	0	0	0.2	0.2	-	0.74	0.19	-0.17	1.23	1.16	-0.39	0.61	0.59	-0.89	-0.99	-1.38	0.13	-0.55
PF14728	PHTB1_C	Family	IPR028074	1	1	1	1	6	0	0	0	0.17	0.17	0	0.17	0.17	0	0	0	0.17	0.17	-	1.29	0.74	0.38	1.09	1.02	0.16	0.47	0.45	-0.34	-0.44	-0.83	-0.23	-0.92
PF14737	DUF4470	Family	IPR027974	1	1	1	2	1	1	0	0	0	0	0	0	0	0	0	0	0	0	6.59956e-16	2.29	1.05	0.69	0.7	0.63	0.47	0.08	0.06	-0.03	-0.14	-0.53	-0.62	-1.31
PF14740	DUF4471	Domain	IPR028235	1	1	1	1	1	1	0	0	0	0	0	0	0	0	0	0	0	0	1.45656e-13	2.29	1.05	0.69	0.7	0.63	0.47	0.08	0.06	-0.03	-0.14	-0.53	-0.62	-1.31
PF14745	WASH-7_N	Family	IPR028191	1	1	1	1	1	0	0	0	0	0	0	0	0	0	0	0	0	1	-	1.59	1.05	0.69	0.7	0.63	0.47	0.08	0.06	-0.03	-0.14	-0.53	-0.62	-0.61
PF14746	WASH-7_C	Family	IPR028283	1	2	2	1	1	0	0	0	0	0	0	0	0	0	0	0	0	1	-	1.52	0.98	0.62	0.63	0.56	0.4	0.01	-0.01	-0.1	-0.2	-0.59	-0.69	-0.28
PF14748	P5CR_dimer	Domain	IPR029036	2	19	9.5	4	4	0	0	0	0	0	0	0	0	0.32	0	0.24	0.32	0.12	6.82754e-10	0.24	-0.3	-0.66	-0.65	-0.72	-0.88	-1.27	-1.29	1.26	-1.49	0.52	0.67	-0.86
PF14752	RBP_receptor	Family	-	1	9	9	2	2	0.47	0	0	0	0	0	0	0	0	0	0	0.53	0	-	3.03	0.29	-0.08	-0.06	-0.13	-0.3	-0.68	-0.7	-0.79	-0.9	-1.29	0.92	-2.07
PF14762	HPS3_Mid	Domain	IPR028167	1	2	2	2	3	0	0	0	0	0	0.33	0	0	0.33	0	0	0.33	0	-	1.29	0.74	0.38	0.39	0.33	1.26	-0.22	-0.24	0.76	-0.44	-0.83	0.17	-1.61
PF14779	BBS1	Family	IPR032728	1	4	4	1	6	0	0	0	0.17	0.17	0	0.17	0.17	0	0	0	0.17	0.17	-	0.62	0.08	-0.29	1.33	1.27	-0.51	0.72	0.7	-1	-1.11	-1.5	0.02	-0.67
PF14780	DUF4477	Family	IPR027951	1	2	2	1	1	0	0	0	0	0	0	0	0	0	0	1	0	0	-	1.52	0.98	0.62	0.63	0.56	0.4	0.01	-0.01	-0.1	-0.2	0.5	-0.69	-1.38
PF14781	BBS2_N	Family	IPR029430	1	6	6	3	6	0	0	0	0.16	0.16	0	0.16	0.16	0	0	0	0.19	0.19	4.02259e-06	0.43	-0.12	-0.48	1.32	1.26	-0.7	0.71	0.69	-1.2	-1.3	-1.69	0.16	-0.53
PF14782	BBS2_C	Family	IPR029333	1	10	10	2	6	0	0	0	0.17	0.17	0	0.17	0.17	0	0	0	0.17	0.17	5.37275e-06	-0.06	-0.6	-0.97	1.44	1.38	-1.18	0.83	0.81	-1.68	-1.79	-2.18	0.12	-0.56
PF14783	BBS2_Mid	Family	IPR029429	1	1	1	1	6	0	0	0	0.17	0.17	0	0.17	0.17	0	0	0	0.17	0.17	-	1.29	0.74	0.38	1.09	1.02	0.16	0.47	0.45	-0.34	-0.44	-0.83	-0.23	-0.92
PF14796	AP3B1_C	Family	IPR029390	1	1	1	1	5	0	0	0.2	0	0	0.2	0	0	0.2	0	0	0.2	0.2	-	1.34	0.8	1.13	0.45	0.38	0.91	-0.17	-0.19	0.41	-0.39	-0.78	-0.18	-0.86
PF14811	TPD	Family	IPR029404	1	2	2	1	1	0	0	0	0	0	1	0	0	0	0	0	0	0	7.8413e-05	1.52	0.98	0.62	0.63	0.56	1.5	0.01	-0.01	-0.1	-0.2	-0.59	-0.69	-1.38
PF14815	NUDIX_4	Domain	IPR029119	1	5	5	2	1	0	0	0	1	0	0	0	0	0	0	0	0	0	-	1.34	0.8	0.43	2.24	0.38	0.22	-0.17	-0.19	-0.28	-0.39	-0.78	-0.87	-1.56
PF14828	Amnionless	Family	IPR026112	1	4	4	2	3	0	0	0	0.33	0	0.33	0	0.33	0	0	0	0	0	0.000129054	1.01	0.47	0.11	1.73	0.05	1.5	-0.5	1.09	-0.61	-0.72	-1.11	-1.2	-1.89
PF14835	zf-RING_6	Domain	IPR039503	1	1	1	1	0	-	-	-	-	-	-	-	-	-	-	-	-	-	-	-	-	-	-	-	-	-	-	-	-	-	-	-
PF14843	GF_recep_IV	Domain	IPR032778	1	3	3	3	1	0	0	0	0	0	0	0	0	0	0	0	0	1	-	1.46	0.92	0.55	0.56	0.5	0.33	-0.05	-0.07	-0.17	-0.27	-0.66	-0.76	-0.05
PF14844	PH_BEACH	Domain	IPR023362	2	2	1	2	3	0	0	0	0	0	0.33	0	0	0	0	0	0.33	0.33	-	1.46	0.92	0.55	0.56	0.5	1.03	-0.05	-0.07	-0.17	-0.27	-0.66	-0.06	-0.75
PF14845	Glycohydro_20b2	Domain	IPR029019	2	7	3.5	2	2	0	0	0	0	0	0	0	0	0	0	0	0.5	0.5	-	0.94	0.39	0.03	0.04	-0.03	-0.19	-0.57	-0.59	-0.69	-0.79	-1.18	0.8	0.12
PF14854	LURAP	Family	IPR039499	1	1	1	1	1	0	0	0	1	0	0	0	0	0	0	0	0	0	-	1.59	1.05	0.69	1.39	0.63	0.47	0.08	0.06	-0.03	-0.14	-0.53	-0.62	-1.31
PF14880	COX14	Family	IPR029208	1	1	1	1	0	-	-	-	-	-	-	-	-	-	-	-	-	-	-	-	-	-	-	-	-	-	-	-	-	-	-	-
PF14881	Tubulin_3	Domain	IPR029209	1	1	1	1	2	0	0	0	0	0	0	0	0	0	0	0.5	0	0.5	-	1.52	0.98	0.62	0.63	0.56	0.4	0.01	-0.01	-0.1	-0.2	0.1	-0.69	-0.68
PF14926	DUF4498	Family	IPR029416	1	1	1	1	1	1	0	0	0	0	0	0	0	0	0	0	0	0	-	2.29	1.05	0.69	0.7	0.63	0.47	0.08	0.06	-0.03	-0.14	-0.53	-0.62	-1.31
PF14935	TMEM138	Family	IPR024133	1	5	5	2	5	0	0	0	0	0.08	0	0	0.08	0	0	0.08	0.38	0.38	-	0.97	0.43	0.07	0.08	0.71	-0.15	-0.54	0.14	-0.65	-0.76	-0.45	0.55	-0.13
PF14949	ARF7EP_C	Family	IPR029264	1	1	1	1	1	0	0	0	0	0	0	0	0	0	0	0	0	1	-	1.59	1.05	0.69	0.7	0.63	0.47	0.08	0.06	-0.03	-0.14	-0.53	-0.62	-0.61
PF14974	P_C10	Family	IPR026317	1	1	1	1	1	0	0	0	0	0	0	0	0	0	0	0	0	1	-	1.59	1.05	0.69	0.7	0.63	0.47	0.08	0.06	-0.03	-0.14	-0.53	-0.62	-0.61
PF14995	TMEM107	Family	IPR029248	1	1	1	1	1	0	0	0	0	0	0	0	0	0	0	1	0	0	-	1.59	1.05	0.69	0.7	0.63	0.47	0.08	0.06	-0.03	-0.14	0.17	-0.62	-1.31
PF14996	RMP	Family	IPR029239	1	2	2	2	6	0	0	0	0.12	0.12	0	0.12	0.12	0	0	0	0.25	0.25	-	1.19	0.64	0.28	0.98	0.92	0.06	0.37	0.35	-0.44	-0.54	-0.93	0.07	-0.61
PF15009	TMEM173	Family	IPR029158	1	4	4	1	2	0	0	0.5	0	0	0	0	0	0	0.5	0	0	0	-	1.19	0.64	1.89	0.29	0.23	0.06	-0.32	-0.34	-0.44	1.07	-0.93	-1.03	-1.71
PF15014	CLN5	Family	IPR026138	1	13	13	2	2	0	0	0	0	0	0	0	0	0	0	0	0.5	0.5	-	0.57	0.03	-0.34	-0.33	-0.39	-0.56	-0.94	-0.96	-1.06	-1.16	-1.55	0.99	0.31
PF15015	NYD-SP12_N	Family	IPR029161	1	1	1	1	1	0	0	0	0	1	0	0	0	0	0	0	0	0	-	1.59	1.05	0.69	0.7	1.32	0.47	0.08	0.06	-0.03	-0.14	-0.53	-0.62	-1.31
PF15141	UQCC3	Family	IPR027896	1	1	1	1	0	-	-	-	-	-	-	-	-	-	-	-	-	-	-	-	-	-	-	-	-	-	-	-	-	-	-	-
PF15152	Kisspeptin	Family	IPR020207	1	2	2	1	2	0	0	0	0	0.5	0	0.5	0	0	0	0	0	0	-	1.4	0.86	0.49	0.5	1.54	0.27	0.99	-0.13	-0.23	-0.33	-0.72	-0.82	-1.5
PF15156	CLN6	Family	IPR029255	1	24	24	3	2	0	0	0	0	0	0	0	0	0	0	0	0.5	0.5	-	0.12	-0.42	-0.79	-0.77	-0.84	-1.01	-1.39	-1.41	-1.5	-1.61	-2	1.13	0.44
PF15159	PIG-Y	Family	IPR029164	1	1	1	1	2	0	0	0	0	0	0	0	0	0	0	0.5	0	0.5	-	1.52	0.98	0.62	0.63	0.56	0.4	0.01	-0.01	-0.1	-0.2	0.1	-0.69	-0.68
PF15165	REC114-like	Family	IPR029168	1	1	1	1	1	0	0	0	0	1	0	0	0	0	0	0	0	0	-	1.59	1.05	0.69	0.7	1.32	0.47	0.08	0.06	-0.03	-0.14	-0.53	-0.62	-1.31
PF15169	Cybc1_Eros	Family	IPR027846	1	1	1	1	5	0.2	0	0.2	0.2	0	0.2	0	0	0.2	0	0	0	0	-	2.03	0.8	1.13	1.14	0.38	0.91	-0.17	-0.19	0.41	-0.39	-0.78	-0.87	-1.56
PF15183	MRAP	Family	IPR028111	1	1	1	2	1	0	0	0	0	0	0	1	0	0	0	0	0	0	-	1.59	1.05	0.69	0.7	0.63	0.47	0.78	0.06	-0.03	-0.14	-0.53	-0.62	-1.31
PF15201	Rod_cone_degen	Family	IPR027937	1	3	3	1	2	0	0	0	0	0	0	0	0	0	0	0	0.5	0.5	-	1.29	0.74	0.38	0.39	0.33	0.16	-0.22	-0.24	-0.34	-0.44	-0.83	0.46	-0.23
PF15207	TMEM240	Family	IPR027947	1	5	5	1	2	0	0	0	0	0	0	0	0	0	0	0	0.5	0.5	-	1.1	0.55	0.19	0.2	0.13	-0.03	-0.41	-0.43	-0.53	-0.63	-1.02	0.67	-0.01
PF15244	HSD3	Family	IPR029357	1	1	1	1	3	0	0	0	0	0	0	0	0	0.33	0	0	0.33	0.33	-	1.46	0.92	0.55	0.56	0.5	0.33	-0.05	-0.07	0.53	-0.27	-0.66	-0.06	-0.75
PF15268	Dapper	Family	IPR024843	1	1	1	1	0	-	-	-	-	-	-	-	-	-	-	-	-	-	-	-	-	-	-	-	-	-	-	-	-	-	-	-
PF15294	Leu_zip	Family	IPR026157	1	1	1	2	6	0	0	0	0.17	0.17	0	0.17	0.17	0	0	0	0.17	0.17	-	1.29	0.74	0.38	1.09	1.02	0.16	0.47	0.45	-0.34	-0.44	-0.83	-0.23	-0.92
PF15296	Codanin-1_C	Family	IPR028171	1	2	2	1	1	0	0	0	0	0	1	0	0	0	0	0	0	0	-	1.52	0.98	0.62	0.63	0.56	1.5	0.01	-0.01	-0.1	-0.2	-0.59	-0.69	-1.38
PF15305	IFT43	Family	IPR029302	1	1	1	1	3	0.33	0	0	0	0	0	0	0.33	0	0	0.33	0	0	-	2.15	0.92	0.55	0.56	0.5	0.33	-0.05	0.62	-0.17	-0.27	0.03	-0.76	-1.44
PF15311	HYLS1_C	Family	IPR027918	1	1	1	1	2	0	0	0	0	0	0	0	0	0	0	0.5	0	0.5	-	1.52	0.98	0.62	0.63	0.56	0.4	0.01	-0.01	-0.1	-0.2	0.1	-0.69	-0.68
PF15324	TALPID3	Family	IPR029246	2	3	1.5	2	5	0	0	0	0	0.11	0	0	0.11	0	0	0.11	0.33	0.33	-	1.14	0.6	0.23	0.25	0.87	0.01	-0.37	0.3	-0.48	-0.59	-0.28	0.31	-0.37
PF15362	Enamelin	Family	IPR015673	1	1	1	2	2	0	0	0	0.5	0	0	0	0	0	0	0.5	0	0	-	1.52	0.98	0.62	1.32	0.56	0.4	0.01	-0.01	-0.1	-0.2	0.1	-0.69	-1.38
PF15410	PH_9	Domain	IPR041681	1	1	1	1	0	-	-	-	-	-	-	-	-	-	-	-	-	-	-	-	-	-	-	-	-	-	-	-	-	-	-	-
PF15449	Retinal	Family	IPR029352	1	2	2	1	2	0	0	0	0	0	0	0	0	0	0	0	0.5	0.5	-	1.4	0.86	0.49	0.5	0.44	0.27	-0.11	-0.13	-0.23	-0.33	-0.72	0.28	-0.4
PF15462	Barttin	Family	IPR029181	1	1	1	1	3	0	0.33	0	0	0	0	0	0.33	0	0	0	0	0.33	-	1.46	1.61	0.55	0.56	0.5	0.33	-0.05	0.62	-0.17	-0.27	-0.66	-0.76	-0.75
PF15489	CTC1	Family	IPR029156	1	9	9	2	4	0	0	0	0	0	0	0	0	0.07	0.31	0	0.31	0.31	-	0.49	-0.05	-0.41	-0.4	-0.47	-0.63	-1.02	-1.04	-0.03	1.07	-1.62	0.58	-0.1
PF15492	Nbas_N	Family	IPR029145	1	3	3	1	2	0	0	0	0.5	0	0	0.5	0	0	0	0	0	0	-	1.29	0.74	0.38	1.78	0.33	0.16	1.16	-0.24	-0.34	-0.44	-0.83	-0.93	-1.61
PF15494	SRCR_2	Domain	IPR017448	1	2	2	1	2	0	0.5	0	0	0	0	0	0	0	0	0	0	0.5	-	1.4	1.95	0.49	0.5	0.44	0.27	-0.11	-0.13	-0.23	-0.33	-0.72	-0.82	-0.4
PF15502	MPLKIP	Family	IPR028265	1	1	1	1	2	0	0	0	0	0.5	0	0	0	0.5	0	0	0	0	-	1.52	0.98	0.62	0.63	1.26	0.4	0.01	-0.01	0.59	-0.2	-0.59	-0.69	-1.38
PF15508	NAAA-beta	Family	IPR029130	1	5	5	2	3	0	0	0	0	0	0	0	0	0.33	0	0	0.33	0.33	-	1.01	0.47	0.11	0.12	0.05	-0.11	-0.5	-0.52	1	-0.72	-1.11	0.41	-0.28
PF15551	DUF4656	Family	IPR028003	1	1	1	1	1	0	0	0	0	0	0	0	0	1	0	0	0	0	-	1.59	1.05	0.69	0.7	0.63	0.47	0.08	0.06	0.66	-0.14	-0.53	-0.62	-1.31
PF15619	Lebercilin	Coiled-coil	IPR028933	1	2	2	2	3	0	0	0	0	0	0	0	0	0.2	0	0	0.4	0.4	-	1.34	0.8	0.43	0.45	0.38	0.22	-0.17	-0.19	0.41	-0.39	-0.78	0.23	-0.46
PF15702	HPS6	Family	IPR017218	1	3	3	2	3	0	0	0	0	0	0.33	0	0	0.33	0	0	0.33	0	3.64061e-213	1.14	0.6	0.23	0.25	0.18	1.4	-0.37	-0.39	0.9	-0.59	-0.98	0.31	-1.76
PF15705	TMEM132D_N	Family	IPR031435	1	1	1	1	2	0	0.5	0	0	0	0	0	0	0	0	0	0	0.5	2.10095e-135	1.52	1.67	0.62	0.63	0.56	0.4	0.01	-0.01	-0.1	-0.2	-0.59	-0.69	-0.68
PF15711	ILEI	Domain	IPR039477	1	4	4	2	3	0	0	0	0	0	0	0	0	0	0	0.27	0.36	0.36	6.77171e-73	1.05	0.51	0.15	0.16	0.09	-0.07	-0.46	-0.48	-0.57	-0.67	0.32	0.45	-0.24
PF15778	UNC80	Family	IPR031542	1	1	1	1	1	0	0	0	0	0	0	0	0	0	0	0	0	1	-	1.59	1.05	0.69	0.7	0.63	0.47	0.08	0.06	-0.03	-0.14	-0.53	-0.62	-0.61
PF15782	GREB1	Family	IPR028422	1	27	27	1	1	0	0	0	0	0	0	0	1	0	0	0	0	0	-	0.54	0	-0.36	-0.35	-0.42	-0.58	-0.97	2.34	-1.08	-1.19	-1.58	-1.67	-2.36
PF15865	Fanconi_A_N	Family	IPR031729	1	15	15	1	4	0	0	0	0	0	0.25	0	0.25	0.25	0	0.25	0	0	2.72348e-28	-0.06	-0.6	-0.97	-0.95	-1.02	1.59	-1.57	1.18	1.09	-1.79	0.6	-2.27	-2.96
PF15879	MWFE	Family	IPR017384	1	3	3	2	0	-	-	-	-	-	-	-	-	-	-	-	-	-	5.94333e-18	-	-	-	-	-	-	-	-	-	-	-	-	-
PF15911	WD40_3	Repeat	IPR039468	1	1	1	1	1	0	0	0	0	0	0	0	1	0	0	0	0	0	1.15082e-14	1.59	1.05	0.69	0.7	0.63	0.47	0.08	0.76	-0.03	-0.14	-0.53	-0.62	-1.31
PF15913	Furin-like_2	Domain	IPR043601	2	8	4	2	1	0	0	0	0	0	0	0	0	1	0	0	0	0	-	1.24	0.69	0.33	0.34	0.27	0.11	-0.27	-0.29	1.69	-0.49	-0.88	-0.98	-1.66
PF15917	PIEZO	Family	IPR031805	1	2	2	2	2	0	0	0.5	0	0	0.5	0	0	0	0	0	0	0	-	1.52	0.98	1.31	0.63	0.56	1.09	0.01	-0.01	-0.1	-0.2	-0.59	-0.69	-1.38
PF15936	DUF4749	Family	IPR031847	1	1	1	1	3	0	0	0	0	0	0	0	0	0	0.33	0.33	0	0.33	-	1.46	0.92	0.55	0.56	0.5	0.33	-0.05	-0.07	-0.17	0.42	0.03	-0.76	-0.75
PF15951	MITF_TFEB_C_3_N	Family	IPR031867	1	2	2	2	1	0	0	0	0	0	0	0	0	0	0	0	0	1	-	1.59	1.05	0.69	0.7	0.63	0.47	0.08	0.06	-0.03	-0.14	-0.53	-0.62	-0.61
PF15985	KH_6	Domain	IPR004088	2	2	1	2	4	0	0.2	0	0	0	0	0	0	0	0	0.2	0.2	0.4	-	1.34	1.49	0.43	0.45	0.38	0.22	-0.17	-0.19	-0.28	-0.39	-0.08	-0.18	-0.46
PF16018	Anillin_N	Family	IPR031970	1	1	1	2	1	0	0	0	0	0	0	0	1	0	0	0	0	0	-	1.59	1.05	0.69	0.7	0.63	0.47	0.08	0.76	-0.03	-0.14	-0.53	-0.62	-1.31
PF16038	TMIE	Family	IPR032006	1	3	3	2	2	0	0.5	0	0	0	0	0	0	0	0	0	0	0.5	-	1.29	2.13	0.38	0.39	0.33	0.16	-0.22	-0.24	-0.34	-0.44	-0.83	-0.93	-0.23
PF16045	LisH_2	Domain	IPR006594	1	9	9	4	7	0	0.17	0	0	0.15	0	0	0.15	0.15	0	0.17	0.04	0.17	-	0.04	1.8	-0.86	-0.85	1.28	-1.08	-1.47	0.71	0.61	-1.69	0.23	-1.07	-0.55
PF16050	CDC73_N	Family	IPR032041	1	4	4	4	2	0	0	0	0	0	0	0.75	0.25	0	0	0	0	0	0.00019393	1.4	0.86	0.49	0.5	0.44	0.27	1.27	0.56	-0.23	-0.33	-0.72	-0.82	-1.5
PF16057	DUF4800	Family	-	1	2	2	1	1	0	0	0	0	0	1	0	0	0	0	0	0	0	-	1.52	0.98	0.62	0.63	0.56	1.5	0.01	-0.01	-0.1	-0.2	-0.59	-0.69	-1.38
PF16070	TMEM132	Family	IPR031437	1	1	1	1	2	0	0.5	0	0	0	0	0	0	0	0	0	0	0.5	-	1.52	1.67	0.62	0.63	0.56	0.4	0.01	-0.01	-0.1	-0.2	-0.59	-0.69	-0.68
PF16095	COR	Family	IPR032171	1	3	3	1	1	0	0	0	0	0	0	0	0	0	0	0	0	1	-	1.46	0.92	0.55	0.56	0.5	0.33	-0.05	-0.07	-0.17	-0.27	-0.66	-0.76	-0.05
PF16097	FXR_C3	Family	IPR032177	1	1	1	1	1	0	0	0	0	0	0	0	0	0	0	0	0	1	-	1.59	1.05	0.69	0.7	0.63	0.47	0.08	0.06	-0.03	-0.14	-0.53	-0.62	-0.61
PF16113	ECH_2	Domain	IPR032259	1	7	7	2	1	0	0	0	0	0	0	0	0	0	0	0	0	1	0.00253647	1.29	0.74	0.38	0.39	0.33	0.16	-0.22	-0.24	-0.34	-0.44	-0.83	-0.93	0.33
PF16124	RecQ_Zn_bind	Domain	IPR032284	1	2	2	1	3	0	0	0.33	0	0	0.33	0	0	0.33	0	0	0	0	0.0104254	1.29	0.74	1.48	0.39	0.33	1.26	-0.22	-0.24	0.76	-0.44	-0.83	-0.93	-1.61
PF16134	THOC2_N	Family	IPR032302	1	3	3	1	1	0	0	0	0	0	0	0	0	0	0	0	0	1	-	1.46	0.92	0.55	0.56	0.5	0.33	-0.05	-0.07	-0.17	-0.27	-0.66	-0.76	-0.05
PF16159	FOXP-CC	Domain	IPR032354	2	3	1.5	2	4	0	0	0.29	0.29	0	0	0.29	0	0	0	0	0	0.14	-	1.24	0.69	1.43	1.44	0.27	0.11	0.82	-0.29	-0.39	-0.49	-0.88	-0.98	-0.97
PF16164	VWA_N2	Family	IPR032361	1	8	8	5	1	0	0	0	0	0	1	0	0	0	0	0	0	0	-	1.19	0.64	0.28	0.29	0.23	2.26	-0.32	-0.34	-0.44	-0.54	-0.93	-1.03	-1.71
PF16165	Ferlin_C	Family	IPR032362	2	3	1.5	2	3	0	0.17	0	0	0	0	0	0	0	0	0.33	0	0.5	-	1.29	1.44	0.38	0.39	0.33	0.16	-0.22	-0.24	-0.34	-0.44	0.27	-0.93	-0.23
PF16178	Anoct_dimer	Family	IPR032394	2	3	1.5	6	4	0	0	0	0.25	0	0	0	0.25	0	0	0.25	0	0.25	-	1.4	0.86	0.49	1.2	0.44	0.27	-0.11	0.56	-0.23	-0.33	-0.03	-0.82	-0.81
PF16183	Kinesin_assoc	Family	IPR032405	1	1	1	1	2	0	0	0	0	0	0	0	0	0	0	0	0.5	0.5	-	1.52	0.98	0.62	0.63	0.56	0.4	0.01	-0.01	-0.1	-0.2	-0.59	0	-0.68
PF16184	Cadherin_3	Domain	-	2	6	3	4	6	0	0.06	0	0	0.19	0	0	0.19	0	0	0.25	0.19	0.12	-	0.86	1.02	-0.04	-0.03	1.29	-0.26	-0.65	0.72	-0.76	-0.86	0.36	0.04	-0.94
PF16185	MTABC_N	Family	IPR032410	1	2	2	2	2	0	0	0	0	0	0	0	0	0.5	0	0	0.5	0	-	1.52	0.98	0.62	0.63	0.56	0.4	0.01	-0.01	0.59	-0.2	-0.59	0	-1.38
PF16192	PMT_4TMC	Family	IPR032421	2	9	4.5	4	3	0	0	0	0	0	0	0	0	0	0	0.45	0.1	0.45	-	0.74	0.19	-0.17	-0.16	-0.23	-0.39	-0.77	-0.8	-0.89	-0.99	0.92	-0.38	0.14
PF16202	BLM_N	Family	IPR032437	1	2	2	1	3	0	0	0.33	0	0	0.33	0	0	0.33	0	0	0	0	-	1.29	0.74	1.48	0.39	0.33	1.26	-0.22	-0.24	0.76	-0.44	-0.83	-0.93	-1.61
PF16208	Keratin_2_head	Family	IPR032444	3	9	3	5	3	0	0	0	0.25	0	0	0.25	0	0.5	0	0	0	0	-	1.01	0.47	0.11	1.5	0.05	-0.11	0.89	-0.52	1.33	-0.72	-1.11	-1.2	-1.89
PF16209	PhoLip_ATPase_N	Family	IPR032631	1	1	1	1	2	0	0	0	0.5	0	0	0.5	0	0	0	0	0	0	-	1.52	0.98	0.62	1.32	0.56	0.4	0.71	-0.01	-0.1	-0.2	-0.59	-0.69	-1.38
PF16212	PhoLip_ATPase_C	Family	IPR032630	2	4	2	3	4	0	0	0	0.38	0	0	0.38	0	0	0	0	0.12	0.12	-	1.19	0.64	0.28	1.68	0.23	0.06	1.06	-0.34	-0.44	-0.54	-0.93	-0.33	-1.02
PF16214	AC_N	Family	IPR032628	1	3	3	1	1	0	0	0	0	0	0	0	0	0	0	0	0	1	-	1.46	0.92	0.55	0.56	0.5	0.33	-0.05	-0.07	-0.17	-0.27	-0.66	-0.76	-0.05
PF16218	Peptidase_C101	Family	IPR023235	1	2	2	1	1	0	0	1	0	0	0	0	0	0	0	0	0	0	-	1.52	0.98	1.72	0.63	0.56	0.4	0.01	-0.01	-0.1	-0.2	-0.59	-0.69	-1.38
PF16332	DUF4962	Family	IPR032518	1	1	1	1	5	0	0	0	0	0	0	0	0.2	0.2	0.2	0.2	0	0.2	-	1.34	0.8	0.43	0.45	0.38	0.22	-0.17	0.5	0.41	0.31	-0.08	-0.87	-0.86
PF16347	DUF4976	Family	IPR032506	1	2	2	1	3	0	0	0	0	0	0	0	0	0	0	0.33	0.33	0.33	-	1.29	0.74	0.38	0.39	0.33	0.16	-0.22	-0.24	-0.34	-0.44	0.27	0.17	-0.51
PF16363	GDP_Man_Dehyd	Domain	IPR016040	2	22	11	2	4	0	0	0	0	0	0	0	0.39	0	0	0.11	0.39	0.11	-	0.19	-0.35	-0.72	-0.71	-0.77	-0.94	-1.32	1.55	-1.44	-1.54	-0.14	0.86	-0.92
PF16413	Mlh1_C	Domain	IPR032189	1	38	38	6	4	0	0	0	0.65	0.16	0	0.16	0	0	0	0	0	0.02	-	0.01	-0.53	-0.89	2.73	1.35	-1.11	0.8	-1.52	-1.61	-1.72	-2.11	-2.2	-2.19
PF16414	NPC1_N	Domain	IPR032190	1	11	11	1	1	0	0	1	0	0	0	0	0	0	0	0	0	0	-	1.05	0.51	2.63	0.16	0.09	-0.07	-0.46	-0.48	-0.57	-0.67	-1.06	-1.16	-1.85
PF16415	CNOT1_CAF1_bind	Domain	IPR032191	1	3	3	1	0	-	-	-	-	-	-	-	-	-	-	-	-	-	-	-	-	-	-	-	-	-	-	-	-	-	-	-
PF16417	CNOT1_TTP_bind	Domain	IPR032193	1	1	1	1	0	-	-	-	-	-	-	-	-	-	-	-	-	-	-	-	-	-	-	-	-	-	-	-	-	-	-	-
PF16418	CNOT1_HEAT	Domain	IPR032194	1	3	3	2	2	0	0	0	0	0	0	0.5	0	0	0	0	0	0.5	-	1.52	0.98	0.62	0.63	0.56	0.4	0.71	-0.01	-0.1	-0.2	-0.59	-0.69	-0.68
PF16422	COE1_DBD	Domain	IPR032200	1	9	9	1	0	-	-	-	-	-	-	-	-	-	-	-	-	-	-	-	-	-	-	-	-	-	-	-	-	-	-	-
PF16453	IQ_SEC7_PH	Domain	IPR033742	1	1	1	1	1	0	0	0	0	0	0	0	0	0	0	0	0	1	-	1.59	1.05	0.69	0.7	0.63	0.47	0.08	0.06	-0.03	-0.14	-0.53	-0.62	-0.61
PF16454	PI3K_P85_iSH2	Domain	IPR032498	2	6	3	8	8	0	0	0.04	0.17	0	0.04	0.17	0	0.17	0	0.04	0.13	0.22	-	0.65	0.11	0.43	1.36	-0.31	0.22	0.75	-0.88	0.63	-1.08	-0.78	-0.18	-0.46
PF16471	JIP_LZII	Coiled-coil	IPR032486	1	1	1	1	0	-	-	-	-	-	-	-	-	-	-	-	-	-	-	-	-	-	-	-	-	-	-	-	-	-	-	-
PF16482	Staufen_C	Domain	IPR032478	1	1	1	1	1	0	0	0	0	0	0	0	0	0	0	0	0	1	-	1.59	1.05	0.69	0.7	0.63	0.47	0.08	0.06	-0.03	-0.14	-0.53	-0.62	-0.61
PF16484	CPT_N	Domain	IPR032476	1	2	2	1	1	0	0	0	0	0	0	0	0	0	0	0	0	1	-	1.52	0.98	0.62	0.63	0.56	0.4	0.01	-0.01	-0.1	-0.2	-0.59	-0.69	-0.28
PF16496	SWIRM-assoc_2	Family	IPR032450	1	1	1	1	2	0	0	0	0	0	0	0	0	0	0	0.5	0	0.5	-	1.52	0.98	0.62	0.63	0.56	0.4	0.01	-0.01	-0.1	-0.2	0.1	-0.69	-0.68
PF16499	Melibiase_2	Family	IPR002241	2	188	94	4	7	0	0	0.14	0	0	0	0	0.14	0.14	0.14	0.14	0.14	0.14	-	-2.95	-3.49	1.37	-3.84	-3.91	-4.07	-4.46	0.75	0.65	0.56	0.17	0.06	-0.62
PF16516	CC2-LZ	Coiled-coil	IPR032419	2	10	5	6	4	0	0	0.2	0	0	0	0	0	0.25	0	0	0.3	0.25	-	0.74	0.19	1.44	-0.16	-0.23	-0.39	-0.77	-0.8	0.9	-0.99	-1.38	0.47	-0.37
PF16531	SAS-6_N	Domain	IPR032396	1	1	1	1	2	0	0	0	0	0	0	0	0	0	0	0	0.5	0.5	-	1.52	0.98	0.62	0.63	0.56	0.4	0.01	-0.01	-0.1	-0.2	-0.59	0	-0.68
PF16533	SOAR	Domain	IPR032393	1	2	2	1	1	0	0	1	0	0	0	0	0	0	0	0	0	0	-	1.52	0.98	1.72	0.63	0.56	0.4	0.01	-0.01	-0.1	-0.2	-0.59	-0.69	-1.38
PF16563	P66_CC	Coiled-coil	IPR032346	1	1	1	1	1	0	0	0	0	0	0	0	0	0	0	0	0	1	-	1.59	1.05	0.69	0.7	0.63	0.47	0.08	0.06	-0.03	-0.14	-0.53	-0.62	-0.61
PF16575	CLP1_P	Domain	IPR032319	1	1	1	1	1	0	0	0	0	0	0	0	0	0	0	0	0	1	-	1.59	1.05	0.69	0.7	0.63	0.47	0.08	0.06	-0.03	-0.14	-0.53	-0.62	-0.61
PF16577	UBA_5	Domain	IPR033741	1	9	9	4	2	0	0	0	0	0	0	0	0	0	0	0.43	0	0.57	-	0.94	0.39	0.03	0.04	-0.03	-0.19	-0.57	-0.59	-0.69	-0.79	0.76	-1.28	0.23
PF16589	BRCT_2	Family	IPR001357	1	1	1	1	2	0	0	0	0	0	0	0	0	0	0	0	0.5	0.5	-	1.52	0.98	0.62	0.63	0.56	0.4	0.01	-0.01	-0.1	-0.2	-0.59	0	-0.68
PF16620	23ISL	Disordered	-	1	1	1	1	1	0	0	0	0	0	0	0	0	0	1	0	0	0	8.05649e-53	1.59	1.05	0.69	0.7	0.63	0.47	0.08	0.06	-0.03	0.56	-0.53	-0.62	-1.31
PF16629	Arm_APC_u3	Disordered	-	1	3	3	2	1	0	0	0	1	0	0	0	0	0	0	0	0	0	2.22174e-39	1.46	0.92	0.55	1.95	0.5	0.33	-0.05	-0.07	-0.17	-0.27	-0.66	-0.76	-1.44
PF16630	APC_u5	Disordered	-	1	3	3	1	1	0	0	0	1	0	0	0	0	0	0	0	0	0	6.37188e-32	1.46	0.92	0.55	1.95	0.5	0.33	-0.05	-0.07	-0.17	-0.27	-0.66	-0.76	-1.44
PF16633	APC_u9	Disordered	-	1	4	4	3	2	0	0	0	0.75	0	0	0	0	0	0	0	0	0.25	-	1.4	0.86	0.49	1.89	0.44	0.27	-0.11	-0.13	-0.23	-0.33	-0.72	-0.82	-0.81
PF16648	Calpain_u2	Disordered	-	1	3	3	3	2	0	0	0	0	0	0	0	0	0	0	0.5	0	0.5	-	1.29	0.74	0.38	0.39	0.33	0.16	-0.22	-0.24	-0.34	-0.44	0.56	-0.93	-0.23
PF16652	PH_13	Domain	IPR001849	1	1	1	1	1	0	0	0	1	0	0	0	0	0	0	0	0	0	4.03703e-28	1.59	1.05	0.69	1.39	0.63	0.47	0.08	0.06	-0.03	-0.14	-0.53	-0.62	-1.31
PF16679	CDT1_C	Domain	IPR032054	1	3	3	1	2	0	0	0	0	0	0	0	0	0	0	0.5	0	0.5	1.23145e-24	1.29	0.74	0.38	0.39	0.33	0.16	-0.22	-0.24	-0.34	-0.44	0.56	-0.93	-0.23
PF16686	POT1PC	Domain	IPR032042	1	3	3	1	2	0	0	0	0	0	0	0.5	0	0.5	0	0	0	0	6.43109e-16	1.29	0.74	0.38	0.39	0.33	0.16	1.16	-0.24	1.05	-0.44	-0.83	-0.93	-1.61
PF16690	MMACHC	Domain	IPR032037	1	18	18	3	4	0	0	0	0	0	0.33	0	0.02	0	0	0	0.33	0.33	8.61747e-16	0.01	-0.53	-0.89	-0.88	-0.95	1.83	-1.5	-0.83	-1.61	-1.72	-2.11	0.74	0.06
PF16692	Folliculin_C	Domain	IPR032035	1	3	3	2	3	0.2	0	0	0	0	0	0	0.4	0.4	0	0	0	0	-	2.03	0.8	0.43	0.45	0.38	0.22	-0.17	0.91	0.82	-0.39	-0.78	-0.87	-1.56
PF16705	NUDIX_5	Domain	IPR032022	1	2	2	1	2	0	0	0	0	0	0	0	0	0	0.5	0	0	0.5	-	1.4	0.86	0.49	0.5	0.44	0.27	-0.11	-0.13	-0.23	0.77	-0.72	-0.82	-0.4
PF16742	IL17R_D_N	Family	IPR031951	1	2	2	1	2	0	0	0	0	0.5	0	0.5	0	0	0	0	0	0	1.03137e-08	1.4	0.86	0.49	0.5	1.54	0.27	0.99	-0.13	-0.23	-0.33	-0.72	-0.82	-1.5
PF16746	BAR_3	Domain	-	2	2	1	2	3	0	0	0	0.33	0	0	0.33	0	0	0	0	0	0.33	-	1.46	0.92	0.55	1.26	0.5	0.33	0.64	-0.07	-0.17	-0.27	-0.66	-0.76	-0.75
PF16756	PALB2_WD40	Domain	IPR031920	1	1	1	1	0	-	-	-	-	-	-	-	-	-	-	-	-	-	-	-	-	-	-	-	-	-	-	-	-	-	-	-
PF16757	Fucosidase_C	Domain	IPR031919	1	1	1	1	2	0	0	0	0	0	0	0	0	0	0.5	0.5	0	0	-	1.52	0.98	0.62	0.63	0.56	0.4	0.01	-0.01	-0.1	0.49	0.1	-0.69	-1.38
PF16863	NtCtMGAM_N	Domain	IPR031727	2	15	7.5	2	3	0	0	0	0.07	0	0	0	0	0	0.46	0.46	0	0	4.64204e-05	0.52	-0.02	-0.39	0.72	-0.44	-0.61	-0.99	-1.01	-1.11	1.43	1.04	-1.7	-2.38
PF16878	SIX1_SD	Domain	IPR031701	3	18	6	5	7	0	0.14	0	0	0.07	0	0.23	0.07	0	0	0.07	0.02	0.4	-	0.21	1.61	-0.7	-0.69	0.63	-0.92	1.09	0.06	-1.42	-1.52	-0.53	-1.31	0.2
PF16886	ATP-synt_ab_Xtn	Family	IPR031686	1	1	1	1	1	0	0	0	0	0	0	0	0	0	0	0	0	1	-	1.59	1.05	0.69	0.7	0.63	0.47	0.08	0.06	-0.03	-0.14	-0.53	-0.62	-0.61
PF16891	STPPase_N	Family	IPR031675	1	1	1	3	8	0	0	0.12	0	0.12	0	0	0.12	0.12	0.12	0.12	0.12	0.12	-	1.19	0.64	0.97	0.29	0.92	0.06	-0.32	0.35	0.26	0.15	-0.24	-0.33	-1.02
PF16905	GPHH	Family	IPR031649	3	6	2	3	3	0	0	0	0	0	0	0	0	0	0.11	0	0.33	0.56	-	1.14	0.6	0.23	0.25	0.18	0.01	-0.37	-0.39	-0.48	0.11	-0.98	0.31	0.03
PF16910	VPS13_mid_rpt	Repeat	IPR031642	1	1	1	1	2	0	0	0	0	0	0	0	0	0	0	0	0.5	0.5	-	1.52	0.98	0.62	0.63	0.56	0.4	0.01	-0.01	-0.1	-0.2	-0.59	0	-0.68
PF16923	Glyco_hydro_63N	Domain	IPR031631	1	1	1	1	1	0	0	0	0	0	0	0	0	0	0	0	0	1	-	1.59	1.05	0.69	0.7	0.63	0.47	0.08	0.06	-0.03	-0.14	-0.53	-0.62	-0.61
PF16953	PRORP	Domain	IPR031595	1	1	1	1	4	0	0.25	0	0	0.25	0	0.25	0	0	0	0	0	0.25	-	1.4	1.55	0.49	0.5	1.13	0.27	0.58	-0.13	-0.23	-0.33	-0.72	-0.82	-0.81
PF17101	Stealth_CR1	Family	IPR031358	1	3	3	2	1	0	0	0	0	0	0	0	0	0	0	1	0	0	-	1.46	0.92	0.55	0.56	0.5	0.33	-0.05	-0.07	-0.17	-0.27	0.73	-0.76	-1.44
PF17102	Stealth_CR3	Family	IPR031357	1	5	5	2	1	0	0	0	0	0	0	0	0	0	0	1	0	0	-	1.34	0.8	0.43	0.45	0.38	0.22	-0.17	-0.19	-0.28	-0.39	1.01	-0.87	-1.56
PF17103	Stealth_CR4	Family	IPR031356	1	3	3	2	1	0	0	0	0	0	0	0	0	0	0	1	0	0	-	1.46	0.92	0.55	0.56	0.5	0.33	-0.05	-0.07	-0.17	-0.27	0.73	-0.76	-1.44
PF17105	BRD4_CDT	Family	IPR031354	1	1	1	1	1	0	0	0	0	1	0	0	0	0	0	0	0	0	-	1.59	1.05	0.69	0.7	1.32	0.47	0.08	0.06	-0.03	-0.14	-0.53	-0.62	-1.31
PF17135	Ribosomal_L18	Family	IPR021131	1	1	1	1	1	0	0	0	0	0	1	0	0	0	0	0	0	0	-	1.59	1.05	0.69	0.7	0.63	1.16	0.08	0.06	-0.03	-0.14	-0.53	-0.62	-1.31
PF17144	Ribosomal_L5e	Family	IPR005485	1	2	2	2	1	0	0	0	0	0	1	0	0	0	0	0	0	0	-	1.52	0.98	0.62	0.63	0.56	1.5	0.01	-0.01	-0.1	-0.2	-0.59	-0.69	-1.38
PF17189	Glyco_hydro_30C	Domain	IPR033452	1	13	13	6	6	0.2	0	0	0	0	0	0	0	0.02	0.18	0.18	0.23	0.2	-	2.48	-0.54	-0.91	-0.9	-0.96	-1.13	-1.51	-1.53	-0.93	0.67	0.28	0.42	-0.42
PF17205	PSI_integrin	Domain	IPR033760	1	2	2	1	1	0	0	0	0	0	0	0	0	1	0	0	0	0	-	1.52	0.98	0.62	0.63	0.56	0.4	0.01	-0.01	1	-0.2	-0.59	-0.69	-1.38
PF17211	VHL_C	Domain	IPR024048	1	58	58	6	8	0	0	0.06	0	0	0.06	0.17	0.16	0	0.16	0.06	0.16	0.16	-	-1.6	-2.14	0.59	-2.49	-2.56	0.37	0.94	0.84	-3.22	0.64	-0.62	0.16	-0.53
PF17284	Spermine_synt_N	Domain	IPR035246	1	5	5	2	2	0	0	0	0	0	0	0.17	0	0	0	0	0	0.83	-	1.29	0.74	0.38	0.39	0.33	0.16	0.47	-0.24	-0.34	-0.44	-0.83	-0.93	0.18
PF17297	PEPCK_N	Domain	IPR035078	1	2	2	1	0	-	-	-	-	-	-	-	-	-	-	-	-	-	-	-	-	-	-	-	-	-	-	-	-	-	-	-
PF17387	Glyco_hydro_59M	Domain	IPR035394	1	4	4	1	2	0	0	0	0	0	0	0	0	0	0	0	0.5	0.5	-	1.19	0.64	0.28	0.29	0.23	0.06	-0.32	-0.34	-0.44	-0.54	-0.93	0.58	-0.1
PF17450	Melibiase_2_C	Domain	IPR035373	2	36	18	3	7	0	0	0.14	0	0	0	0	0.14	0.14	0.14	0.14	0.14	0.15	-	-1.28	-1.82	1.34	-2.17	-2.24	-2.4	-2.79	0.72	0.62	0.52	0.13	0.03	-0.57
PF17655	IRK_C	Domain	IPR041647	8	47	3.5	15	9	0	0.03	0	0.16	0	0	0.17	0.06	0.02	0.16	0.19	0.02	0.2	-	-0.5	0.34	-1.41	1.43	-1.47	-1.63	0.88	-0.09	-1.03	0.6	0.37	-1.62	-0.36
PF17661	DUF5523	Family	IPR041510	1	1	1	1	2	0	0	0	0	0	0	0	0	0	0	0	0.5	0.5	-	1.52	0.98	0.62	0.63	0.56	0.4	0.01	-0.01	-0.1	-0.2	-0.59	0	-0.68
PF17677	Glyco_hydro38C2	Domain	IPR041147	1	4	4	1	3	0	0	0	0	0	0	0	0	0	0	0.33	0.33	0.33	-	1.01	0.47	0.11	0.12	0.05	-0.11	-0.5	-0.52	-0.61	-0.72	0.5	0.41	-0.28
PF17681	GCP_N_terminal	Domain	IPR041470	1	1	1	1	2	0	0	0	0	0	0	0	0	0	0	0	0.5	0.5	-	1.52	0.98	0.62	0.63	0.56	0.4	0.01	-0.01	-0.1	-0.2	-0.59	0	-0.68
PF17725	YBD	Domain	IPR041086	1	1	1	1	2	0	0	0	0	0	0	0	0	0	0	0	0.5	0.5	-	1.52	0.98	0.62	0.63	0.56	0.4	0.01	-0.01	-0.1	-0.2	-0.59	0	-0.68
PF17745	Ydr279_N	Domain	IPR041195	1	5	5	1	2	0	0	0.5	0	0	0	0	0	0	0	0	0	0.5	-	1.1	0.55	1.98	0.2	0.13	-0.03	-0.41	-0.43	-0.53	-0.63	-1.02	-1.12	-0.01
PF17751	SKICH	Domain	IPR041611	1	2	2	1	2	0	0	0	0	0	0	0	0	0	0	0.5	0	0.5	-	1.4	0.86	0.49	0.5	0.44	0.27	-0.11	-0.13	-0.23	-0.33	0.38	-0.82	-0.4
PF17756	RET_CLD1	Domain	IPR041163	1	9	9	2	2	0	0	0	0.8	0	0	0	0	0	0	0	0	0.2	-	1.1	0.55	0.19	2.4	0.13	-0.03	-0.41	-0.43	-0.53	-0.63	-1.02	-1.12	-0.7
PF17759	tRNA_synthFbeta	Domain	IPR041616	1	3	3	2	3	0	0	0	0.29	0	0	0.29	0	0	0	0	0	0.43	-	1.24	0.69	0.33	1.44	0.27	0.11	0.82	-0.29	-0.39	-0.49	-0.88	-0.98	-0.28
PF17771	ADAM_CR_2	Domain	IPR041645	2	2	1	2	3	0	0	0	0	0	0	0	0	0	0	0.25	0.5	0.25	-	1.4	0.86	0.49	0.5	0.44	0.27	-0.11	-0.13	-0.23	-0.33	-0.03	0.28	-0.81
PF17772	zf-MYST	Domain	IPR040706	1	1	1	1	0	-	-	-	-	-	-	-	-	-	-	-	-	-	-	-	-	-	-	-	-	-	-	-	-	-	-	-
PF17776	NLRC4_HD2	Domain	IPR041267	2	16	8	5	6	0.13	0	0.65	0	0	0	0	0.09	0.04	0.04	0	0	0.04	-	2.03	0.11	2.51	-0.25	-0.31	-0.48	-0.86	0.22	-0.28	-0.39	-1.47	-1.57	-1.56
PF17779	NOD2_WH	Domain	IPR041075	1	1	1	1	1	0	0	1	0	0	0	0	0	0	0	0	0	0	-	1.59	1.05	1.38	0.7	0.63	0.47	0.08	0.06	-0.03	-0.14	-0.53	-0.62	-1.31
PF17789	MG4	Domain	IPR040839	1	1	1	1	1	0	0	1	0	0	0	0	0	0	0	0	0	0	-	1.59	1.05	1.38	0.7	0.63	0.47	0.08	0.06	-0.03	-0.14	-0.53	-0.62	-1.31
PF17812	RET_CLD3	Domain	IPR040667	1	16	16	3	2	0	0	0	0.94	0	0	0.06	0	0	0	0	0	0	-	0.86	0.32	-0.04	2.74	-0.1	-0.26	0.05	-0.67	-0.76	-0.86	-1.25	-1.35	-2.03
PF17813	RET_CLD4	Domain	IPR041317	1	10	10	7	4	0	0	0	0.69	0	0	0.08	0.08	0	0	0	0	0.15	-	0.97	0.43	0.07	2.38	0.01	-0.15	0.16	0.14	-0.65	-0.76	-1.14	-1.24	-0.83
PF17820	PDZ_6	Domain	IPR041489	2	3	1.5	3	3	0	0	0	0	0	0	0	0.33	0	0	0.33	0	0.33	-	1.46	0.92	0.55	0.56	0.5	0.33	-0.05	0.62	-0.17	-0.27	0.03	-0.76	-0.75
PF17852	Dynein_AAA_lid	Domain	IPR041466	3	6	2	4	2	0.83	0	0	0	0.17	0	0	0	0	0	0	0	0	-	3.08	0.74	0.38	0.39	1.02	0.16	-0.22	-0.24	-0.34	-0.44	-0.83	-0.93	-1.61
PF17857	AAA_lid_1	Domain	IPR041589	1	5	5	2	1	1	0	0	0	0	0	0	0	0	0	0	0	0	-	3.13	0.8	0.43	0.45	0.38	0.22	-0.17	-0.19	-0.28	-0.39	-0.78	-0.87	-1.56
PF17862	AAA_lid_3	Domain	IPR041569	3	19	2	3	3	0	0.04	0	0	0	0	0	0	0	0	0	0.13	0.83	-	0.65	0.8	-0.26	-0.25	-0.31	-0.48	-0.86	-0.88	-0.98	-1.08	-1.47	-0.18	0.74
PF17872	AAA_lid_10	Domain	IPR041083	1	2	2	1	2	0	0	0	0	0	0	0	0	0	0	0.5	0	0.5	-	1.4	0.86	0.49	0.5	0.44	0.27	-0.11	-0.13	-0.23	-0.33	0.38	-0.82	-0.4
PF17874	TPR_MalT	Domain	IPR041617	1	7	7	5	3	0.25	0	0	0	0	0	0	0	0	0	0	0.33	0.42	-	2.4	0.47	0.11	0.12	0.05	-0.11	-0.5	-0.52	-0.61	-0.72	-1.11	0.41	-0.09
PF17888	Carm_PH	Domain	IPR041245	1	1	1	1	1	0	0	1	0	0	0	0	0	0	0	0	0	0	4.97537e-57	1.59	1.05	1.38	0.7	0.63	0.47	0.08	0.06	-0.03	-0.14	-0.53	-0.62	-1.31
PF17902	SH3_10	Domain	IPR041615	1	2	2	3	3	0	0	0	0	0	0	0	0	0.2	0.4	0.4	0	0	-	1.34	0.8	0.43	0.45	0.38	0.22	-0.17	-0.19	0.41	0.71	0.32	-0.87	-1.56
PF17904	KH_9	Domain	IPR040472	1	1	1	1	3	0	0	0	0	0	0	0.33	0	0	0	0	0.33	0.33	-	1.46	0.92	0.55	0.56	0.5	0.33	0.64	-0.07	-0.17	-0.27	-0.66	-0.06	-0.75
PF17907	AWS	Domain	IPR006560	1	6	6	3	6	0	0	0	0	0.08	0	0	0.08	0	0.08	0.08	0.33	0.33	-	1.01	0.47	0.11	0.12	0.74	-0.11	-0.5	0.18	-0.61	-0.02	-0.41	0.41	-0.28
PF17913	FHA_2	Domain	IPR041388	1	3	3	2	2	0	0	0	0	0	0	0	0	0	0	0	0.25	0.75	2.48035e-15	1.4	0.86	0.49	0.5	0.44	0.27	-0.11	-0.13	-0.23	-0.33	-0.72	-0.12	-0.11
PF17942	Morc6_S5	Family	IPR041006	1	3	3	2	1	0	0	0	0	0	0	0	0	0	0	0	0	1	1.67528e-13	1.52	0.98	0.62	0.63	0.56	0.4	0.01	-0.01	-0.1	-0.2	-0.59	-0.69	-0.28
PF17950	SpmSyn_N	Domain	IPR040900	1	4	4	1	1	0	0	0	0	0	0	0	0	0	0	0	0	1	-	1.4	0.86	0.49	0.5	0.44	0.27	-0.11	-0.13	-0.23	-0.33	-0.72	-0.82	0.11
PF17958	EF-hand_13	Domain	IPR041534	1	1	1	2	1	0	0	0	0	1	0	0	0	0	0	0	0	0	-	1.59	1.05	0.69	0.7	1.32	0.47	0.08	0.06	-0.03	-0.14	-0.53	-0.62	-1.31
PF17976	zf-RING_12	Domain	IPR041565	1	2	2	1	1	0	0	0	0	0	0	0	0	0	0	0	0	1	-	1.52	0.98	0.62	0.63	0.56	0.4	0.01	-0.01	-0.1	-0.2	-0.59	-0.69	-0.28
PF17978	zf-RING_14	Domain	IPR041170	1	6	6	2	1	0	0	0	0	0	0	0	0	0	0	0	0	1	-	1.29	0.74	0.38	0.39	0.33	0.16	-0.22	-0.24	-0.34	-0.44	-0.83	-0.93	0.33
PF17981	ADD_ATRX	Domain	IPR041430	1	9	9	9	4	0	0	0	0	0.24	0.24	0.24	0	0	0	0	0	0.28	-	0.49	-0.05	-0.41	-0.4	1.61	1.45	1.06	-1.04	-1.13	-1.23	-1.62	-1.72	-0.21
PF17982	C5HCH	Domain	IPR041306	1	6	6	1	2	0	0	0	0	0	0	0	0	0	0	0	0.5	0.5	-	1.01	0.47	0.11	0.12	0.05	-0.11	-0.5	-0.52	-0.61	-0.72	-1.11	0.74	0.06
PF18012	PH_17	Domain	IPR041428	1	1	1	1	1	0	0	0	0	0	0	0	0	0	1	0	0	0	-	1.59	1.05	0.69	0.7	0.63	0.47	0.08	0.06	-0.03	0.56	-0.53	-0.62	-1.31
PF18028	Zmiz1_N	Domain	IPR040797	1	1	1	1	0	-	-	-	-	-	-	-	-	-	-	-	-	-	-	-	-	-	-	-	-	-	-	-	-	-	-	-
PF18044	zf-CCCH_4	Domain	IPR041367	1	1	1	1	2	0	0	0	0	0.5	0	0.5	0	0	0	0	0	0	-	1.52	0.98	0.62	0.63	1.26	0.4	0.71	-0.01	-0.1	-0.2	-0.59	-0.69	-1.38
PF18100	PDE4_UCR	Domain	IPR040844	1	8	8	1	2	0	0	0	0	0	0	0.5	0	0	0	0.5	0	0	0.000127797	0.86	0.32	-0.04	-0.03	-0.1	-0.26	1.55	-0.67	-0.76	-0.86	0.94	-1.35	-2.03
PF18111	RPGR1_C	Domain	IPR041091	2	3	1.5	2	6	0	0	0	0	0.09	0	0	0.09	0.18	0	0.09	0.27	0.27	-	1.05	0.51	0.15	0.16	0.79	-0.07	-0.46	0.22	0.53	-0.67	-0.37	0.23	-0.46
PF18119	RIG-I_C	Domain	IPR041204	1	1	1	1	2	0	0	0.5	0	0	0	0	0	0	0	0.5	0	0	-	1.52	0.98	1.31	0.63	0.56	0.4	0.01	-0.01	-0.1	-0.2	0.1	-0.69	-1.38
PF18121	TFA2_Winged_2	Domain	IPR040501	1	2	2	1	2	0	0	0	0	0.5	0	0	0	0.5	0	0	0	0	-	1.4	0.86	0.49	0.5	1.54	0.27	-0.11	-0.13	0.87	-0.33	-0.72	-0.82	-1.5
PF18123	FGFR3_TM	Domain	IPR041159	3	10	2	10	4	0	0	0	0	0	0	0	0.13	0.13	0	0.67	0.07	0	-	0.9	0.36	-0.01	0	-0.06	-0.23	-0.61	0.47	0.37	-0.83	1.18	-0.62	-2
PF18136	DNApol_Exo	Domain	IPR041336	1	20	20	6	2	0	0	0	0	0	0	0	0	0	0	0.33	0	0.67	-	0.62	0.08	-0.29	-0.27	-0.34	-0.51	-0.89	-0.91	-1	-1.11	0.7	-1.59	0.55
PF18139	LSDAT_euk	Family	IPR041491	3	7	2	3	4	0	0	0	0	0	0	0	0.09	0	0.18	0	0.36	0.36	-	1.05	0.51	0.15	0.16	0.09	-0.07	-0.46	0.22	-0.57	0.42	-1.06	0.45	-0.24
PF18140	PCC_BT	Domain	IPR041265	1	3	3	1	0	-	-	-	-	-	-	-	-	-	-	-	-	-	-	-	-	-	-	-	-	-	-	-	-	-	-	-
PF18198	AAA_lid_11	Domain	IPR041658	6	6	1	7	5	0.56	0	0	0	0.11	0	0	0.11	0	0	0.11	0	0.11	-	2.93	0.6	0.23	0.25	0.87	0.01	-0.37	0.3	-0.48	-0.59	-0.28	-1.07	-1.07
PF18199	Dynein_C	Domain	IPR041228	4	8	1	7	4	0.39	0	0	0	0	0	0	0.28	0	0	0.28	0	0.06	-	2.88	0.26	-0.11	-0.1	-0.16	-0.33	-0.71	1.06	-0.83	-0.93	0.47	-1.42	-1.41
PF18201	PIH1_CS	Domain	IPR041442	1	1	1	1	1	1	0	0	0	0	0	0	0	0	0	0	0	0	-	2.29	1.05	0.69	0.7	0.63	0.47	0.08	0.06	-0.03	-0.14	-0.53	-0.62	-1.31
PF18262	PhetRS_B1	Domain	IPR040659	1	1	1	2	3	0	0	0	0.33	0	0	0.33	0	0	0	0	0	0.33	-	1.46	0.92	0.55	1.26	0.5	0.33	0.64	-0.07	-0.17	-0.27	-0.66	-0.76	-0.75
PF18266	Ncstrn_small	Domain	IPR041084	1	1	1	1	1	0	0	0	0	0	0	0	0	1	0	0	0	0	-	1.59	1.05	0.69	0.7	0.63	0.47	0.08	0.06	0.66	-0.14	-0.53	-0.62	-1.31
PF18278	RANK_CRD_2	Domain	IPR041648	1	1	1	1	3	0	0	0.33	0	0	0	0	0	0	0	0.33	0.33	0	-	1.46	0.92	1.25	0.56	0.5	0.33	-0.05	-0.07	-0.17	-0.27	0.03	-0.06	-1.44
PF18292	ZIP4_domain	Domain	IPR041137	1	2	2	1	2	0	0	0	0.5	0	0	0	0	0.5	0	0	0	0	-	1.4	0.86	0.49	1.6	0.44	0.27	-0.11	-0.13	0.87	-0.33	-0.72	-0.82	-1.5
PF18296	MID_MedPIWI	Domain	IPR041285	1	3	3	2	2	0	0	0	0	0	0	0	0	0	0.5	0	0	0.5	-	1.52	0.98	0.62	0.63	0.56	0.4	0.01	-0.01	-0.1	0.49	-0.59	-0.69	-0.68
PF18362	THB	Domain	IPR040849	2	10	5	4	2	0	0	0	0	0	0	0	0	0	0.42	0.58	0	0	-	1.01	0.47	0.11	0.12	0.05	-0.11	-0.5	-0.52	-0.61	1.08	0.97	-1.2	-1.89
PF18366	zf_ZIC	Domain	IPR041643	2	8	4	2	3	0	0	0	0	0	0	0.33	0	0	0.33	0	0	0.33	-	1.01	0.47	0.11	0.12	0.05	-0.11	1.11	-0.52	-0.61	0.89	-1.11	-1.2	-0.28
PF18373	Spectrin_like	Domain	IPR041573	1	5	5	1	3	0	0	0	0	0	0	0	0	0.33	0.33	0.33	0	0	-	0.9	0.36	-0.01	0	-0.06	-0.23	-0.61	-0.63	1.07	0.96	0.57	-1.31	-2
PF18375	CDH1_2_SANT_HL1	Domain	IPR040793	1	2	2	1	1	0	0	0	0	0	0	0	0	0	0	0	0	1	-	1.52	0.98	0.62	0.63	0.56	0.4	0.01	-0.01	-0.1	-0.2	-0.59	-0.69	-0.28
PF18376	MDD_C	Domain	IPR041431	1	2	2	1	1	0	0	0	0	0	0	0	0	1	0	0	0	0	-	1.52	0.98	0.62	0.63	0.56	0.4	0.01	-0.01	1	-0.2	-0.59	-0.69	-1.38
PF18377	FERM_F2	Domain	IPR041046	1	1	1	1	1	0	0	1	0	0	0	0	0	0	0	0	0	0	-	1.59	1.05	1.38	0.7	0.63	0.47	0.08	0.06	-0.03	-0.14	-0.53	-0.62	-1.31
PF18379	FERM_F1	Domain	IPR041155	1	4	4	1	1	0	0	1	0	0	0	0	0	0	0	0	0	0	-	1.4	0.86	2.1	0.5	0.44	0.27	-0.11	-0.13	-0.23	-0.33	-0.72	-0.82	-1.5
PF18383	IFT81_CH	Domain	IPR041146	1	1	1	1	3	0.33	0	0	0	0	0	0	0.33	0	0	0.33	0	0	-	2.15	0.92	0.55	0.56	0.5	0.33	-0.05	0.62	-0.17	-0.27	0.03	-0.76	-1.44
PF18391	CHIP_TPR_N	Domain	IPR041312	1	3	3	2	2	0	0	0	0	0	0	0	0	0	0	0	0.5	0.5	-	1.29	0.74	0.38	0.39	0.33	0.16	-0.22	-0.24	-0.34	-0.44	-0.83	0.46	-0.23
PF18394	TBK1_CCD1	Coiled-coil	IPR041309	1	4	4	1	1	0	0	0	0	0	0	0	0	0	0	0	0	1	-	1.4	0.86	0.49	0.5	0.44	0.27	-0.11	-0.13	-0.23	-0.33	-0.72	-0.82	0.11
PF18414	zf_C2H2_10	Domain	-	1	6	6	3	4	0	0	0.24	0	0	0	0	0	0.29	0	0	0.29	0.18	-	0.83	0.29	1.53	-0.06	-0.13	-0.3	-0.68	-0.7	1	-0.9	-1.29	0.41	-0.68
PF18424	a_DG1_N2	Domain	IPR041631	1	1	1	1	2	0	0	0	0	0	0	0	0	0	0	0.5	0	0.5	-	1.52	0.98	0.62	0.63	0.56	0.4	0.01	-0.01	-0.1	-0.2	0.1	-0.69	-0.68
PF18432	ECD	Domain	IPR041149	1	2	2	2	3	0	0.4	0	0	0	0	0	0	0	0	0	0.2	0.4	-	1.34	1.9	0.43	0.45	0.38	0.22	-0.17	-0.19	-0.28	-0.39	-0.78	-0.18	-0.46
PF18447	FN3_7	Domain	IPR040997	1	2	2	3	6	0	0	0.29	0	0	0.14	0	0.14	0	0.14	0.14	0	0.14	-	1.24	0.69	1.43	0.34	0.27	0.8	-0.27	0.4	-0.39	0.2	-0.19	-0.98	-0.97
PF18459	PCSK9_C1	Domain	IPR041254	1	3	3	3	0	-	-	-	-	-	-	-	-	-	-	-	-	-	-	-	-	-	-	-	-	-	-	-	-	-	-	-
PF18463	PCSK9_C3	Domain	IPR041051	1	1	1	2	0	-	-	-	-	-	-	-	-	-	-	-	-	-	-	-	-	-	-	-	-	-	-	-	-	-	-	-
PF18487	TSR	Repeat	-	1	1	1	1	1	0	0	1	0	0	0	0	0	0	0	0	0	0	-	1.59	1.05	1.38	0.7	0.63	0.47	0.08	0.06	-0.03	-0.14	-0.53	-0.62	-1.31
PF18521	TAD2	Domain	IPR040926	1	1	1	2	2	0	0	0	0	0	0	0	0	0	0	0.5	0	0.5	-	1.52	0.98	0.62	0.63	0.56	0.4	0.01	-0.01	-0.1	-0.2	0.1	-0.69	-0.68
PF18568	COS	Domain	IPR040859	1	1	1	1	1	0	0	0	0	0	0	0	0	0	0	0	0	1	-	1.59	1.05	0.69	0.7	0.63	0.47	0.08	0.06	-0.03	-0.14	-0.53	-0.62	-0.61
PF18574	zf_C2HC_14	Domain	IPR034734	1	1	1	1	0	-	-	-	-	-	-	-	-	-	-	-	-	-	-	-	-	-	-	-	-	-	-	-	-	-	-	-
PF18587	PLL	Domain	IPR040679	1	4	4	1	1	0	0	0	0	0	0	0	0	0	0	0	0	1	-	1.4	0.86	0.49	0.5	0.44	0.27	-0.11	-0.13	-0.23	-0.33	-0.72	-0.82	0.11
PF18707	IL2RB_N1	Domain	IPR040951	1	2	2	1	1	0	0	1	0	0	0	0	0	0	0	0	0	0	-	1.52	0.98	1.72	0.63	0.56	0.4	0.01	-0.01	-0.1	-0.2	-0.59	-0.69	-1.38
PF18772	APOBEC2	Family	-	1	13	13	1	2	0	0	0.5	0	0	0.5	0	0	0	0	0	0	0	-	0.57	0.03	2.3	-0.33	-0.39	2.08	-0.94	-0.96	-1.06	-1.16	-1.55	-1.65	-2.33
PF18797	APC_rep	Repeat	IPR041257	1	1	1	1	1	0	0	0	1	0	0	0	0	0	0	0	0	0	-	1.59	1.05	0.69	1.39	0.63	0.47	0.08	0.06	-0.03	-0.14	-0.53	-0.62	-1.31
PF18876	AF-4_C	Family	IPR043640	1	2	2	2	3	0	0	0	0	0.33	0	0.33	0	0	0	0	0	0.33	-	1.46	0.92	0.55	0.56	1.19	0.33	0.64	-0.07	-0.17	-0.27	-0.66	-0.76	-0.75
PF18913	FBPase_C	Domain	IPR044015	1	3	3	1	0	-	-	-	-	-	-	-	-	-	-	-	-	-	-	-	-	-	-	-	-	-	-	-	-	-	-	-
PF18995	PRT6_C	Domain	IPR044046	1	3	3	1	4	0	0.25	0	0	0	0	0.25	0	0.25	0	0	0	0.25	-	1.01	1.86	0.11	0.12	0.05	-0.11	0.89	-0.52	0.77	-0.72	-1.11	-1.2	-0.5
PF19018	Vanin_C	Domain	IPR043957	1	5	5	1	2	0	0	0	0	0	0	0	0	0.5	0	0	0	0.5	-	1.1	0.55	0.19	0.2	0.13	-0.03	-0.41	-0.43	1.26	-0.63	-1.02	-1.12	-0.01
PF19030	TSP1_ADAMTS	Domain	-	3	13	4	4	7	0	0	0.21	0	0.03	0.21	0.03	0.21	0	0.21	0.11	0	0	-	0.3	-0.24	1.59	-0.6	0.03	1.37	-0.52	0.97	-1.32	0.77	-0.21	-1.91	-2.6
PF19035	TSP1_CCN	Domain	IPR043973	1	2	2	1	1	0	0	0	0	0	0	0	0	0	0	1	0	0	-	1.52	0.98	0.62	0.63	0.56	0.4	0.01	-0.01	-0.1	-0.2	0.5	-0.69	-1.38
PF19037	Fuz_longin_2	Domain	IPR043971	1	3	3	2	4	0.18	0	0	0	0	0.27	0	0	0.27	0	0	0.27	0	-	2.15	0.51	0.15	0.16	0.09	1.31	-0.46	-0.48	0.82	-0.67	-1.06	0.23	-1.85
PF19038	Fuz_longin_3	Domain	IPR043970	1	1	1	1	4	0.25	0	0	0	0	0.25	0	0	0.25	0	0	0.25	0	-	2.09	0.86	0.49	0.5	0.44	0.97	-0.11	-0.13	0.47	-0.33	-0.72	-0.12	-1.5

## Sheet: InterPro
									Frequencies														LogOdds (computed with respect to background LP/P) "
EntryID	EntryName	EntryType	Pfam/InterPro mapping	# genes	# LP/P	Median number of LP/P per gene covered by the domain	# Diseases	# Disease categories	Respiratory system disease	Auditory system disease	Immune system disease	Digestive system disease	Disease of genitourinary system	Hematologic disease	Endocrine system disease	Urinary system disease	Integumentary system disease	Cardiovascular disease	Musculoskeletal disease	Disease of the visual system	Nervous system disease	Corrected P-value (chi-square test)	Respiratory system disease	Auditory system disease	Immune system disease	Digestive system disease	Disease of genitourinary system	Hematologic disease	Endocrine system disease	Urinary system disease	Integumentary system disease	Cardiovascular disease	Musculoskeletal disease	Disease of the visual system	Nervous system disease
Background									0.015	0.025	0.0369	0.035	0.04	0.044	0.064	0.068	0.0737	0.081	0.119	0.13	0.26	-	-	-	-	-	-	-	-	-	-	-	-	-	-
IPR000001	Kringle	Domain	PF00051;PS50070;SM00130;cd00108	2	6	3	2	3	0	0	0	0	0	0.33	0	0	0	0	0.33	0	0.33	0	1.01	0.64	0.18	0.2	0.16	1.28	-0.41	-0.38	-0.45	-0.61	0.47	-1.05	-0.36
IPR000003	Retinoid-X_rcpt/HNF4	Family	PR00545	1	5	5	3	2	0	0	0	0	0	0	0	0	0	0	0	0.5	0.5	1.83659e-214	0.96	0.6	0.13	0.15	0.12	-0.15	-0.45	-0.43	-0.5	-0.65	-0.96	0.7	0
IPR000007	Tubby_C	Domain	PF01167;PR01573	1	23	23	7	4	0	0	0	0	0	0	0	0	0.15	0	0.02	0.42	0.42	1.8459e-69	-0.12	-0.49	-0.95	-0.93	-0.97	-1.24	-1.54	-1.51	0.62	-1.74	-1.35	1	0.3
IPR000008	C2_dom	Domain	PF00168;PR00360;PS50004;SM00239	17	85	2	30	12	0	0.06	0.02	0.02	0.05	0.01	0.01	0.05	0.01	0.01	0.16	0.19	0.43	5.96641e-57	-1.2	0.92	-0.64	-0.62	0.26	-1.62	-1.52	-0.19	-1.97	-2.12	0.31	0.33	0.45
IPR000010	Cystatin_dom	Domain	PF00031;PF16845;SM00043;cd00042	3	8	3	3	4	0	0	0	0	0	0.2	0	0	0	0.27	0.2	0	0.33	-	0.77	0.4	-0.06	-0.04	-0.08	1.03	-0.65	-0.62	-0.69	0.76	0.23	-1.29	-0.2
IPR000011	UBQ/SUMO-activ_enz_E1-like	Family	PR01849	1	2	2	1	2	0	0	0	0	0	0	0	0	0	0	0.5	0	0.5	-	1.26	0.9	0.44	0.46	0.42	0.15	-0.15	-0.13	-0.19	-0.35	0.44	-0.79	-0.39
IPR000014	PAS	Domain	PF13188;PF13426;PS50112;SM00091;TIGR00229;cd00130	2	16	8	3	2	0	0	0	0	0	0	0.06	0	0	0.94	0	0	0	2.84151e-18	0.73	0.37	-0.1	-0.08	-0.11	-0.39	0.01	-0.66	-0.73	1.89	-1.19	-1.32	-2.03
IPR000020	Anaphylatoxin/fibulin	Domain	PF01821;PS01177;PS01178;SM00104;cd00017	1	2	2	1	3	0	0	0.33	0	0	0.33	0	0.33	0	0	0	0	0	-	1.15	0.79	1.42	0.35	0.31	1.13	-0.26	0.86	-0.3	-0.46	-0.77	-0.9	-1.6
IPR000023	Phosphofructokinase_dom	Domain	PF00365	1	9	9	1	2	0	0	0	0	0	0.5	0	0	0	0	0.5	0	0	-	0.66	0.3	-0.16	-0.14	-0.18	1.85	-0.75	-0.73	-0.79	-0.95	1.04	-1.39	-2.09
IPR000033	LDLR_classB_rpt	Repeat	PF00058;PS51120;SM00135	5	199	7	22	6	0	0	0	0.02	0	0	0.02	0	0	0.15	0.22	0.3	0.3	1.52707e-11	-1.12	-1.49	-1.95	-0.54	-1.97	-2.24	-1.15	-2.51	-2.58	0.56	0.59	0.77	0.09
IPR000039	Ribosomal_L18e	Family	PTHR10934	1	1	1	1	1	0	0	0	0	0	1	0	0	0	0	0	0	0	2.29775e-08	1.46	1.09	0.63	0.65	0.61	1.03	0.04	0.07	0	-0.15	-0.47	-0.6	-1.3
IPR000040	AML1_Runt	Family	PR00967;PTHR11950	2	52	26	2	2	0	0	0	0	0	0.04	0	0	0	0	0.96	0	0	-	-0.08	-0.44	-0.9	-0.88	-0.92	-0.1	-1.49	-1.47	-1.53	-1.69	1.93	-2.13	-2.83
IPR000043	Adenosylhomocysteinase-like	Family	MF_00563;PF05221;PIRSF001109;PTHR23420;SM00996;TIGR00936;cd00401	1	5	5	3	2	0	0	0	0	0	0	0	0	0	0	0.2	0	0.8	-	1.21	0.84	0.38	0.4	0.36	0.09	-0.21	-0.18	-0.25	-0.41	-0.02	-0.85	0.06
IPR000047	HTH_motif	Conserved_site	PR00031	6	14	1.5	10	8	0	0.04	0	0.04	0.15	0	0.15	0	0.04	0	0.3	0.07	0.22	-	0.41	0.74	-0.42	0.29	1.17	-0.71	0.6	-0.98	-0.36	-1.2	0.68	-0.55	-0.4
IPR000048	IQ_motif_EF-hand-BS	Binding_site	PF00612;PS50096;SM00015	5	9	2	7	5	0	0.12	0	0	0	0	0	0	0	0.24	0.24	0.18	0.24	0.000294246	0.7	1.43	-0.13	-0.11	-0.15	-0.42	-0.72	-0.69	-0.76	0.69	0.38	0.03	-0.45
IPR000049	ET-Flavoprotein_bsu_CS	Conserved_site	PS01065	1	1	1	1	2	0	0	0	0	0	0	0	0	0	0.5	0.5	0	0	-	1.39	1.03	0.56	0.58	0.55	0.27	-0.03	0	-0.07	0.47	0.16	-0.66	-1.37
IPR000053	Thymidine/pyrmidine_PPase	Family	PIRSF000478;PTHR10515	1	43	43	2	4	0	0	0	0.25	0	0	0	0	0	0	0.25	0.25	0.25	-	-1.06	-1.42	-1.88	1.85	-1.9	-2.17	-2.47	-2.45	-2.51	-2.67	0.73	0.6	-0.1
IPR000058	Znf_AN1	Domain	PF01428;PS51039;SM00154	1	3	3	2	2	0	0	0	0	0	0	0	0	0	0	0.5	0	0.5	-	1.15	0.79	0.33	0.35	0.31	0.04	-0.26	-0.24	-0.3	-0.46	0.61	-0.9	-0.22
IPR000065	Leptin	Family	PF02024;PIRSF001837;PR00495;PTHR11724	1	3	3	1	2	0	0	0	0	0.5	0	0.5	0	0	0	0	0	0	1.21783	1.15	0.79	0.33	0.35	1.7	0.04	1.12	-0.24	-0.3	-0.46	-0.77	-0.9	-1.6
IPR000068	GPCR_3_Ca_sens_rcpt-rel	Family	PR00592;PTHR24061	1	127	127	9	6	0.27	0	0	0	0	0	0.42	0.01	0	0	0.29	0	0.01	-	2.76	-2	-2.47	-2.45	-2.48	-2.76	1.77	-1.42	-3.1	-2.56	0.89	-3.69	-3.01
IPR000072	PDGF/VEGF_dom	Domain	PF00341;PS50278;SM00141;cd00135	1	1	1	1	1	0	0	0	0	0	0	0	0	0	0	0	0	1	-	1.46	1.09	0.63	0.65	0.61	0.34	0.04	0.07	0	-0.15	-0.47	-0.6	-0.6
IPR000073	AB_hydrolase_1	Domain	PF00561;PF12697;PR00111	3	34	2	4	3	0	0	0	0	0	0	0	0	0.4	0	0.4	0	0.2	-	1.21	0.84	0.38	0.4	0.36	0.09	-0.21	-0.18	0.85	-0.41	0.38	-0.85	-0.86
IPR000074	ApoA_E	Family	PF01442	2	13	6.5	4	2	0	0	0	0	0	0	0	0.83	0	0	0	0	0.17	-	1.15	0.79	0.33	0.35	0.31	0.04	-0.26	1.55	-0.3	-0.46	-0.77	-0.9	-0.91
IPR000076	KCL_cotranspt	Family	PR01081	1	2	2	1	1	0	0	0	0	0	0	0	0	0	0	0	0	1	-	1.39	1.03	0.56	0.58	0.55	0.27	-0.03	0	-0.07	-0.22	-0.54	-0.66	-0.27
IPR000082	SEA_dom	Domain	PF01390;PS50024;SM00200	3	9	2	4	3	0	0	0	0	0	0.38	0	0	0	0	0	0.31	0.31	-	0.84	0.48	0.01	0.03	0	1.51	-0.58	-0.55	-0.62	-0.77	-1.09	0.39	-0.31
IPR000083	Fibronectin_type1	Domain	PF00039;PS01253;PS51091;SM00058;cd00061	1	9	9	2	1	0	0	0	0	0	0	0	0	0	0	1	0	0	-	1.01	0.64	0.18	0.2	0.16	-0.11	-0.41	-0.38	-0.45	-0.61	1.38	-1.05	-1.75
IPR000086	NUDIX_hydrolase_dom	Domain	PF00293;PS51462	1	5	5	2	1	0	0	0	1	0	0	0	0	0	0	0	0	0	-	1.21	0.84	0.38	2.19	0.36	0.09	-0.21	-0.18	-0.25	-0.41	-0.72	-0.85	-1.55
IPR000089	Biotin_lipoyl	Domain	PF00364;PS50968	3	5	1	3	1	0	0	0	0	0	0	0	0	0	0	0	0	1	-	1.46	1.09	0.63	0.65	0.61	0.34	0.04	0.07	0	-0.15	-0.47	-0.6	-0.6
IPR000092	Polyprenyl_synt	Family	PF00348;cd00685	2	3	1.5	2	2	0	0	0	0	0	0	0	0	0.33	0	0	0	0.67	-	1.33	0.96	0.5	0.52	0.48	0.21	-0.09	-0.07	0.56	-0.29	-0.6	-0.73	-0.33
IPR000095	CRIB_dom	Domain	PF00786;PS50108;SM00285	1	2	2	3	3	0	0	0.4	0	0	0.4	0	0	0.2	0	0	0	0	-	1.21	0.84	1.48	0.4	0.36	1.19	-0.21	-0.18	0.44	-0.41	-0.72	-0.85	-1.55
IPR000111	Glyco_hydro_27/36_CS	Conserved_site	PS00512	1	9	9	1	7	0	0	0.14	0	0	0	0	0.14	0.14	0.14	0.14	0.14	0.14	-	-0.23	-0.6	1.24	-1.04	-1.08	-1.35	-1.65	0.68	0.61	0.46	0.14	0.02	-0.69
IPR000120	Amidase	Family	PTHR11895	1	2	2	1	0	-	-	-	-	-	-	-	-	-	-	-	-	-	-	-	-	-	-	-	-	-	-	-	-	-	-	-
IPR000133	ER_ret_rcpt	Family	PF00810;PR00660;PS00951;PS00952;PTHR10585	1	2	2	1	1	0	0	0	0	0	0	0	0	0	0	1	0	0	-	1.39	1.03	0.56	0.58	0.55	0.27	-0.03	0	-0.07	-0.22	0.56	-0.66	-1.37
IPR000138	HMG_CoA_lyase_AS	Active_site	PS01062	1	1	1	1	0	-	-	-	-	-	-	-	-	-	-	-	-	-	-	-	-	-	-	-	-	-	-	-	-	-	-	-
IPR000146	FBPase_class-1	Family	MF_01855;PIRSF000904;PTHR11556;cd00354	1	9	9	1	0	-	-	-	-	-	-	-	-	-	-	-	-	-	-	-	-	-	-	-	-	-	-	-	-	-	-	-
IPR000152	EGF-type_Asp/Asn_hydroxyl_site	PTM	PS00010	19	263	3	39	11	0	0	0	0.01	0	0.04	0.01	0.01	0.25	0.29	0.05	0.28	0.05	-	-2.43	-2.79	-2.16	-1.63	-1.89	-0.11	-2.24	-1.62	1.25	1.22	-0.8	0.77	-1.6
IPR000155	Mcort_rcpt_4	Family	PR01062	1	7	7	2	1	0	0	0	0	0	0	1	0	0	0	0	0	0	-	1.1	0.74	0.27	0.29	0.26	-0.02	1.76	-0.29	-0.36	-0.51	-0.82	-0.95	-1.65
IPR000157	TIR_dom	Domain	PF01582;PF13676;PS50104;SM00255	1	1	1	1	0	-	-	-	-	-	-	-	-	-	-	-	-	-	-	-	-	-	-	-	-	-	-	-	-	-	-	-
IPR000161	Vprsn_rcpt_V2	Family	PR00898	1	1	1	1	1	0	0	0	0	0	0	0	1	0	0	0	0	0	-	1.46	1.09	0.63	0.65	0.61	0.34	0.04	0.76	0	-0.15	-0.47	-0.6	-1.3
IPR000162	GPCR_3_mtglu_rcpt	Family	PR00593	1	1	1	1	2	0	0	0	0	0	0	0	0	0	0	0	0.5	0.5	-	1.39	1.03	0.56	0.58	0.55	0.27	-0.03	0	-0.07	-0.22	-0.54	0.03	-0.67
IPR000164	Histone_H3/CENP-A	Family	PR00622;PS00322;PS00959;PTHR11426;SM00428	2	7	3.5	7	7	0	0	0.09	0	0	0.09	0.09	0.18	0	0.18	0.09	0	0.27	-	0.92	0.56	0.79	0.11	0.08	0.5	0.2	0.63	-0.54	0.4	-0.31	-1.13	-0.45
IPR000169	Pept_cys_AS	Active_site	PS00139	1	1	1	1	4	0	0	0.25	0.25	0	0	0	0	0.25	0	0.25	0	0	-	1.26	0.9	1.13	1.15	0.42	0.15	-0.15	-0.13	0.5	-0.35	0.03	-0.79	-1.49
IPR000175	Na/ntran_symport	Family	PF00209;PR00176;PS00610;PS00754;PS50267;PTHR11616	9	73	5	13	5	0	0	0	0	0	0	0	0.14	0.14	0.01	0	0.02	0.68	3.14879e-162	-0.66	-1.03	-1.49	-1.47	-1.51	-1.78	-2.08	0.72	0.65	-1.58	-2.59	-1.62	0.86
IPR000177	Apple	Domain	PR00005;PS00495;SM00223;cd01100	2	43	21.5	2	1	0	0	0	0	0	1	0	0	0	0	0	0	0	1.79103e-155	0.07	-0.29	-0.76	-0.74	-0.77	2.74	-1.34	-1.32	-1.39	-1.54	-1.85	-1.98	-2.68
IPR000178	TF_IF2_bacterial-like	Family	MF_00100_B;PS01176;TIGR00487	1	1	1	1	0	-	-	-	-	-	-	-	-	-	-	-	-	-	1.37893e-142	-	-	-	-	-	-	-	-	-	-	-	-	-
IPR000182	GNAT_dom	Domain	PF00583;PF13302;PF13508;PF13673;PF13718;PS51186	1	18	18	3	2	0	0	0	0	0	0	0	0	0	0	0	0.05	0.95	7.80364e-23	0.63	0.27	-0.2	-0.18	-0.21	-0.49	-0.79	-0.76	-0.83	-0.98	-1.29	-0.73	0.82
IPR000190	ATII_AT1_rcpt	Family	PR00635	1	1	1	2	1	0	0	0	0	0	0	0	1	0	0	0	0	0	-	1.46	1.09	0.63	0.65	0.61	0.34	0.04	0.76	0	-0.15	-0.47	-0.6	-1.3
IPR000192	Aminotrans_V_dom	Domain	PF00266	4	87	2.5	9	4	0	0	0	0	0	0	0	0.49	0.01	0	0.01	0	0.49	1.1338e-154	-1.1	-1.47	-1.93	-1.91	-1.95	-2.22	-2.52	1.93	-1.46	-2.71	-2.33	-3.16	0.57
IPR000194	ATPase_F1/V1/A1_a/bsu_nucl-bd	Domain	PF00006	4	13	3.5	6	6	0	0.22	0	0	0	0	0	0.22	0.04	0	0.04	0.04	0.43	2.03681e-116	0.51	1.94	-0.31	-0.29	-0.33	-0.6	-0.9	0.92	-0.25	-1.1	-0.72	-0.85	0.16
IPR000195	Rab-GTPase-TBC_dom	Domain	PF00566;PS50086;SM00164	2	18	9	10	4	0	0.27	0	0	0	0	0	0	0.15	0	0.03	0	0.55	2.42787e-106	0.27	2.21	-0.56	-0.54	-0.58	-0.85	-1.15	-1.12	0.6	-1.34	-0.96	-1.79	0.46
IPR000197	Znf_TAZ	Domain	PF02135;PS50134;SM00551	1	4	4	1	0	-	-	-	-	-	-	-	-	-	-	-	-	-	4.00409e-56	-	-	-	-	-	-	-	-	-	-	-	-	-
IPR000198	RhoGAP_dom	Domain	PF00620;PS50238;SM00324	5	12	1	8	8	0	0	0.03	0	0	0.03	0.03	0.28	0	0.03	0.07	0.21	0.31	6.71451e-55	0.36	0	0.23	-0.45	-0.48	-0.06	-0.36	1.17	-1.1	-0.56	-0.47	0.25	-0.09
IPR000203	GPS	Domain	PF01825;PS50221;SM00303	4	8	2	4	4	0	0	0	0	0.3	0	0	0.3	0.1	0	0	0	0.3	4.19253e-32	0.96	0.6	0.13	0.15	1.5	-0.15	-0.45	0.96	0.2	-0.65	-0.96	-1.09	-0.41
IPR000206	Ribosomal_L7/12	Family	MF_00368;PTHR45987;TIGR00855;cd00387	1	1	1	1	0	-	-	-	-	-	-	-	-	-	-	-	-	-	5.72021e-32	-	-	-	-	-	-	-	-	-	-	-	-	-
IPR000209	Peptidase_S8/S53_dom	Domain	PF00082	4	31	5.5	8	5	0	0	0	0	0.02	0	0.02	0	0	0	0.05	0.45	0.45	2.77181e-20	0.09	-0.27	-0.74	-0.72	-0.06	-1.03	-0.63	-1.3	-1.37	-1.52	-0.74	1.03	0.33
IPR000210	BTB/POZ_dom	Domain	PF00651;PS50097;SM00225	10	34	3	14	9	0	0	0.03	0	0.16	0	0.01	0.07	0.15	0.07	0.07	0.09	0.33	1.53947e-19	-0.28	-0.65	-0.01	-1.09	1.36	-1.4	-1.01	0.12	0.66	-0.11	-0.42	-0.39	0.1
IPR000215	Serpin_fam	Family	PTHR11461	11	146	2	14	8	0.03	0	0	0	0	0.23	0.01	0.03	0.13	0.34	0.23	0	0.01	9.44866e-18	0.49	-2.17	-2.64	-2.62	-2.65	1.48	-2.13	-0.8	0.56	1.39	0.67	-3.86	-2.77
IPR000217	Tubulin	Family	PR01161;PTHR11588	13	192	7	27	8	0	0	0	0	0.07	0.01	0	0	0.02	0	0.06	0.07	0.77	1.24221e-06	-1.31	-1.68	-2.14	-2.12	0.55	-1.33	-2.04	-2.7	-1.16	-2.23	-0.6	-0.66	1.02
IPR000219	DH-domain	Domain	PF00621;PS50010;SM00325;cd00160	7	31	6	13	8	0	0	0.15	0.01	0.15	0	0	0.11	0	0.15	0.11	0.12	0.19	2.00069e-06	-0.82	-1.19	1.35	-0.94	1.33	-1.94	-2.24	0.5	-2.28	0.56	-0.04	-0.1	-0.4
IPR000225	Armadillo	Repeat	PF00514;PS50176;SM00185	9	27	1	14	9	0.05	0	0	0.15	0.3	0	0.25	0	0.03	0.05	0.12	0.03	0.03	5.02558e-06	1.23	-0.24	-0.7	1.27	1.85	-0.99	1.11	-1.26	-0.64	-0.39	-0.01	-1.23	-1.94
IPR000227	Angiotensinogen	Family	PR00654;PTHR11461:SF13;PTHR11461:SF331	1	1	1	1	1	0	0	0	0	0	0	0	1	0	0	0	0	0	-	1.46	1.09	0.63	0.65	0.61	0.34	0.04	0.76	0	-0.15	-0.47	-0.6	-1.3
IPR000232	HSF_DNA-bd	Domain	PF00447;PR00056;PS00434;SM00415	1	6	6	1	1	0	0	0	0	0	0	0	0	0	0	0	1	0	0.00020277	1.15	0.79	0.33	0.35	0.31	0.04	-0.26	-0.24	-0.3	-0.46	-0.77	1.04	-1.6
IPR000233	Cadherin_cytoplasmic-dom	Domain	PF01049	1	1	1	1	2	0	0	0	0	0	0	0	0	0	0.5	0	0	0.5	-	1.39	1.03	0.56	0.58	0.55	0.27	-0.03	0	-0.07	0.47	-0.54	-0.66	-0.67
IPR000235	Ribosomal_S5/S7	Family	PIRSF002122;PTHR11205	1	1	1	1	0	-	-	-	-	-	-	-	-	-	-	-	-	-	-	-	-	-	-	-	-	-	-	-	-	-	-	-
IPR000237	GRIP_dom	Domain	PF01465;PS50913;SM00755	1	1	1	2	2	0	0	0	0.5	0	0	0	0	0	0	0.5	0	0	-	1.39	1.03	0.56	1.28	0.55	0.27	-0.03	0	-0.07	-0.22	0.16	-0.66	-1.37
IPR000242	PTPase_domain	Domain	PF00102;PR00700;PS50055;SM00194	3	55	1	16	10	0	0.06	0.13	0	0.13	0.03	0	0.13	0	0.13	0.13	0.13	0.13	-	-1.86	0.87	1.21	-1.97	1.17	-0.41	-3.27	0.63	-3.31	0.44	0.15	-0.04	-0.68
IPR000243	Pept_T1A_subB	Family	PR00141	2	2	1	2	1	0	0	1	0	0	0	0	0	0	0	0	0	0	0.283746	1.39	1.03	1.66	0.58	0.55	0.27	-0.03	0	-0.07	-0.22	-0.54	-0.66	-1.37
IPR000246	Peptidase_T2	Family	PF01112;PTHR10188	2	15	7.5	2	2	0	0	0	0	0	0	0	0	0	0	0.5	0	0.5	-	0.38	0.02	-0.44	-0.42	-0.46	-0.73	-1.03	-1.01	-1.07	-1.23	1.17	-1.67	0.34
IPR000248	ATII_rcpt	Family	PR00241	1	1	1	2	1	0	0	0	0	0	0	0	1	0	0	0	0	0	-	1.46	1.09	0.63	0.65	0.61	0.34	0.04	0.76	0	-0.15	-0.47	-0.6	-1.3
IPR000253	FHA_dom	Domain	PF00498;PS50006;SM00240;cd00060	2	4	2	4	2	0	0	0	0	0	0	0	0	0	0	0	0.33	0.67	-	1.33	0.96	0.5	0.52	0.48	0.21	-0.09	-0.07	-0.13	-0.29	-0.6	-0.04	-0.33
IPR000257	Uroporphyrinogen_deCOase	Domain	PF01208;PS00906;PS00907	1	35	35	3	3	0	0	0	0.33	0	0	0.33	0	0.33	0	0	0	0	-	-0.67	-1.04	-1.5	2.1	-1.52	-1.79	1.49	-2.06	1.45	-2.29	-2.6	-2.73	-3.43
IPR000260	NADH4_N	Domain	PF01059	1	1	1	1	5	0	0.2	0	0	0	0	0	0	0	0.2	0.2	0.2	0.2	-	1.21	1.54	0.38	0.4	0.36	0.09	-0.21	-0.18	-0.25	0.29	-0.02	-0.15	-0.86
IPR000261	EH_dom	Domain	PF12763;PS50031;SM00027;cd00052	1	2	2	1	1	0	0	0	0	0	0	0	0	0	0	0	0	1	-	1.39	1.03	0.56	0.58	0.55	0.27	-0.03	0	-0.07	-0.22	-0.54	-0.66	-0.27
IPR000264	ALB/AFP/VDB	Family	PR00802;PTHR11385	2	4	2	2	2	0	0	0	0	0.2	0	0.8	0	0	0	0	0	0	-	1.21	0.84	0.38	0.4	1.06	0.09	1.4	-0.18	-0.25	-0.41	-0.72	-0.85	-1.55
IPR000270	PB1_dom	Domain	PF00564;PS51745;SM00666	1	2	2	1	1	0	0	0	0	0	0	0	0	0	0	0	0	1	-	1.39	1.03	0.56	0.58	0.55	0.27	-0.03	0	-0.07	-0.22	-0.54	-0.66	-0.27
IPR000272	Ion-transport_regulator_FXYD	Family	PF02038;PS01310	1	1	1	1	1	0	0	0	0	0	0	0	1	0	0	0	0	0	-	1.46	1.09	0.63	0.65	0.61	0.34	0.04	0.76	0	-0.15	-0.47	-0.6	-1.3
IPR000276	GPCR_Rhodpsn	Family	PF00001;PR00237;PS00237;SM01381	29	361	4	53	12	0	0.02	0	0.02	0.13	0.01	0.26	0.18	0.03	0.03	0.01	0.16	0.17	-	-2.31	-0.37	-2.44	-0.81	1.18	-1.48	1.3	0.96	-0.99	-1.09	-2.44	0.22	-0.42
IPR000277	Cys/Met-Metab_PyrdxlP-dep_enz	Family	PF01053;PIRSF001434;PS00868;PTHR11808;cd00614	1	2	2	1	0	-	-	-	-	-	-	-	-	-	-	-	-	-	-	-	-	-	-	-	-	-	-	-	-	-	-	-
IPR000286	His_deacetylse	Family	PR01270	2	11	5.5	3	2	0	0	0	0	0	0	0	0	0	0	0.47	0	0.53	-	0.63	0.27	-0.2	-0.18	-0.21	-0.49	-0.79	-0.76	-0.83	-0.98	1.01	-1.42	0.27
IPR000289	Ribosomal_S28e	Family	MF_00292;PF01200;PTHR10769;cd04457	1	1	1	1	1	0	0	0	0	0	1	0	0	0	0	0	0	0	-	1.46	1.09	0.63	0.65	0.61	1.03	0.04	0.07	0	-0.15	-0.47	-0.6	-1.3
IPR000294	GLA_domain	Domain	PF00594;PR00001;PS00011;PS50998;SM00069	6	63	7.5	10	3	0	0	0	0	0	0.66	0	0	0	0.17	0.17	0	0	-	-0.58	-0.94	-1.4	-1.38	-1.42	2.45	-1.99	-1.97	-2.03	0.64	0.33	-2.63	-3.33
IPR000298	Cyt_c_oxidase-like_su3	Domain	PF00510;PS50253	1	2	2	1	4	0	0	0	0	0	0	0	0	0	0.25	0.25	0.25	0.25	-	1.05	0.69	0.23	0.25	0.21	-0.06	-0.36	-0.34	-0.41	0.54	0.23	0.1	-0.6
IPR000299	FERM_domain	Domain	PS50057	6	47	6	11	5	0	0.23	0.08	0	0	0	0	0	0	0.01	0	0.1	0.58	-	-0.33	2.14	0.79	-1.14	-1.18	-1.45	-1.75	-1.72	-1.79	-1.25	-2.26	-0.31	0.65
IPR000300	IPPc	Domain	SM00128	5	67	5	11	4	0	0	0	0	0	0	0	0.22	0	0	0.06	0.34	0.38	-	-1.04	-1.4	-1.87	-1.85	-1.88	-2.16	-2.46	1.16	-2.5	-2.65	-0.57	0.9	0.3
IPR000301	Tetraspanin	Family	PIRSF002419;PR00259	2	10	5	4	4	0	0.03	0	0	0	0	0	0	0	0.31	0	0.31	0.34	0	0.36	0.69	-0.47	-0.45	-0.48	-0.76	-1.06	-1.03	-1.1	1.05	-1.57	0.61	0
IPR000304	Pyrroline-COOH_reductase	Family	MF_01925;PIRSF000193;PS00521;TIGR00112	2	22	11	4	4	0	0	0	0	0	0	0	0	0.31	0	0.25	0.31	0.12	0	-0.01	-0.38	-0.84	-0.82	-0.86	-1.13	-1.43	-1.4	1.3	-1.63	0.63	0.71	-0.82
IPR000306	Znf_FYVE	Domain	PF01363;SM00064	1	1	1	1	1	0	0	0	0	0	0	0	0	0	0	0	0	1	1.58173e-288	1.46	1.09	0.63	0.65	0.61	0.34	0.04	0.07	0	-0.15	-0.47	-0.6	-0.6
IPR000308	14-3-3	Family	PIRSF000868;PR00305;PTHR18860	1	4	4	1	1	0	0	0	0	0	0	0	0	0	0	0	0	1	5.80946e-247	1.26	0.9	0.44	0.46	0.42	0.15	-0.15	-0.13	-0.19	-0.35	-0.66	-0.79	0.12
IPR000312	Glycosyl_Trfase_fam3	Domain	PF00591	1	30	30	2	4	0	0	0	0.25	0	0	0	0	0	0	0.25	0.25	0.25	1.35802e-152	-0.7	-1.06	-1.53	1.83	-1.54	-1.82	-2.12	-2.09	-2.16	-2.31	0.71	0.58	-0.12
IPR000313	PWWP_dom	Domain	PF00855;PS50812;SM00293	3	13	5	6	7	0	0	0.04	0	0.09	0	0	0.09	0	0.09	0.09	0.26	0.35	1.58986e-135	0.51	0.15	0.38	-0.29	0.77	-0.6	-0.9	0.22	-0.94	0	-0.31	0.41	-0.04
IPR000315	Znf_B-box	Domain	PF00643;PS50119;SM00336	4	4	1	4	8	0	0	0	0.08	0.17	0	0.08	0.17	0.08	0.08	0	0.17	0.17	2.98331e-73	0.88	0.51	0.05	0.76	1.13	-0.24	0.15	0.59	0.11	-0.04	-1.05	-0.08	-0.78
IPR000320	Hedgehog_signalling_dom	Domain	PF01085	3	55	14	9	6	0	0	0	0.01	0.03	0	0.4	0	0	0.03	0.16	0	0.38	4.63607e-73	-0.64	-1	-1.47	-0.75	-0.1	-1.76	1.66	-2.03	-2.1	-0.87	0.27	-2.69	0.27
IPR000322	Glyco_hydro_31	Family	PF01055	4	112	5.5	5	7	0	0	0	0.04	0.01	0	0.01	0.01	0	0.46	0.46	0	0	7.39497e-65	-1.34	-1.7	-2.16	0.16	-1.08	-2.45	-1.65	-1.63	-2.79	1.67	1.35	-3.39	-3.4
IPR000323	Cu2_ascorb_mOase_N	Domain	PF01082	1	1	1	1	2	0	0	0	0	0	0	0	0	0	0	0	0.5	0.5	1.62356e-58	1.39	1.03	0.56	0.58	0.55	0.27	-0.03	0	-0.07	-0.22	-0.54	0.03	-0.67
IPR000326	P_Acid_Pase_2/haloperoxidase	Domain	PF01569;SM00014	2	41	20.5	2	3	0	0	0.21	0	0	0.21	0	0.58	0	0	0	0	0	1.45885e-55	-0.08	-0.44	1.58	-0.88	-0.92	1.29	-1.49	1.97	-1.53	-1.69	-2	-2.13	-2.83
IPR000327	POU_dom	Domain	PF00157;PS00035;PS00465;PS51179;SM00352	2	13	6.5	2	4	0	0.18	0	0	0.21	0	0.21	0	0	0	0	0	0.39	1.78028e-52	0.27	1.85	-0.56	-0.54	1.5	-0.85	0.93	-1.12	-1.19	-1.34	-1.66	-1.79	0.15
IPR000330	SNF2_dom	Domain	PF00176	12	96	5	16	12	0	0.06	0.08	0.03	0.11	0.04	0.11	0.08	0.01	0.05	0.11	0.06	0.26	1.73903e-51	-1.57	0.96	0.74	-0.18	0.99	-0.12	0.42	0.18	-1.41	-0.47	-0.09	-0.73	-0.03
IPR000331	Rap_GAP_dom	Domain	PF02145;PS50085	2	36	18	3	2	0	0	0	0	0	0	0	0.49	0	0	0	0	0.51	1.37064e-46	-0.26	-0.62	-1.09	-1.07	-1.1	-1.38	-1.68	1.85	-1.72	-1.87	-2.18	-2.31	0.51
IPR000333	TGFB_receptor	Family	PR00653;PTHR23255	9	338	12	28	11	0	0	0	0.02	0.01	0	0.01	0.13	0.2	0.41	0.03	0.01	0.17	6.37922e-43	-1.77	-2.83	-3.29	-0.71	-1.11	-2.89	-1.68	0.65	1.01	1.59	-1.25	-2.32	-0.43
IPR000337	GPCR_3	Family	PR00248	5	57	3	16	7	0.25	0	0	0	0	0	0.34	0.02	0	0.01	0.27	0.04	0.08	5.35351e-42	2.65	-1.24	-1.7	-1.68	-1.72	-1.99	1.52	-1.16	-2.33	-1.79	0.81	-1.13	-1.23
IPR000357	HEAT	Repeat	PF02985	1	7	7	10	5	0.18	0	0	0.18	0.24	0	0.18	0	0	0	0	0	0.24	6.22264e-37	2.08	0.33	-0.13	1.28	1.46	-0.42	0.67	-0.69	-0.76	-0.92	-1.23	-1.36	-0.45
IPR000358	RNR_small_fam	Family	PF00268;PIRSF000355;PTHR23409	1	10	10	1	1	0	0	0	0	0	0	0	0	0	0	0	0	1	7.35745e-37	0.96	0.6	0.13	0.15	0.12	-0.15	-0.45	-0.43	-0.5	-0.65	-0.96	-1.09	0.6
IPR000361	FeS_biogenesis	Domain	PF01521	2	3	1.5	2	2	0	0	0	0	0	0	0	0	0	0	0	0.4	0.6	2.61229e-32	1.21	0.84	0.38	0.4	0.36	0.09	-0.21	-0.18	-0.25	-0.41	-0.72	0.25	-0.16
IPR000362	Fumarate_lyase_fam	Family	PR00149	3	33	11	5	4	0	0	0	0	0	0	0	0.18	0.18	0	0.18	0	0.45	9.85308e-32	0.17	-0.2	-0.66	-0.64	-0.68	-0.95	-1.25	0.85	0.79	-1.45	0.32	-1.89	0.3
IPR000367	Gprotein_alpha_S	Family	PR00443	1	5	5	3	5	0	0	0	0	0	0	0.18	0.18	0.23	0	0.23	0.18	0	9.83944e-31	0.54	0.18	-0.29	-0.27	-0.3	-0.57	0.73	0.76	0.88	-1.07	0.41	0.1	-2.21
IPR000369	K_chnl_KCNE	Family	PF02060;PR00168;PTHR15282	2	14	7	5	3	0	0.18	0	0	0	0	0	0	0	0.64	0	0	0.18	4.44839e-21	0.54	1.79	-0.29	-0.27	-0.3	-0.57	-0.87	-0.85	-0.92	1.64	-1.38	-1.51	-0.6
IPR000372	LRRNT	Domain	PF01462;SM00013	4	5	1	5	5	0	0	0	0	0	0.33	0.17	0	0	0.17	0	0.17	0.17	7.50548e-20	1.15	0.79	0.33	0.35	0.31	1.13	0.43	-0.24	-0.3	0.23	-0.77	-0.21	-0.91
IPR000375	Dynamin_stalk	Domain	PF01031	3	25	8	9	3	0	0	0	0	0	0	0	0	0	0	0.21	0.04	0.75	6.81666e-19	0.38	0.02	-0.44	-0.42	-0.46	-0.73	-1.03	-1.01	-1.07	-1.23	0.4	-0.98	0.72
IPR000378	Opsin_red/grn	Family	PR00575	1	1	1	1	2	0	0	0	0	0	0	0	0	0	0	0	0.5	0.5	2.74983e-18	1.39	1.03	0.56	0.58	0.55	0.27	-0.03	0	-0.07	-0.22	-0.54	0.03	-0.67
IPR000380	Topo_IA	Family	PTHR11390;PTHR42785	1	2	2	2	2	0	0	0.5	0	0	0	0	0	0	0	0.5	0	0	4.14334e-18	1.39	1.03	1.26	0.58	0.55	0.27	-0.03	0	-0.07	-0.22	0.16	-0.66	-1.37
IPR000385	MoaA_NifB_PqqE_Fe-S-bd_CS	Conserved_site	PS01305	1	2	2	1	2	0	0	0	0	0	0	0	0	0	0	0	0.5	0.5	7.53021e-15	1.26	0.9	0.44	0.46	0.42	0.15	-0.15	-0.13	-0.19	-0.35	-0.66	0.31	-0.39
IPR000387	TYR_PHOSPHATASE_dom	Domain	PS50056	6	64	5.5	15	11	0	0.05	0.1	0.01	0.1	0.03	0	0.1	0	0.1	0.19	0.1	0.23	2.96591e-14	-1.51	0.84	0.96	-1.22	0.91	-0.55	-2.23	0.36	-2.97	0.17	0.48	-0.3	-0.17
IPR000388	Sulphorea_rcpt	Family	PR01092	2	19	9.5	6	4	0	0	0	0.46	0	0	0.46	0	0	0	0.04	0	0.04	4.53513e-13	0.49	0.12	-0.34	2.16	-0.36	-0.63	1.55	-0.9	-0.97	-1.13	-0.75	-1.57	-1.58
IPR000403	PI3/4_kinase_cat_dom	Domain	PF00454;PS50290;SM00146	6	42	4.5	18	10	0	0	0.13	0.05	0.13	0.02	0.13	0.03	0.13	0.11	0	0.11	0.17	-	-1.03	-1.39	1.19	0.25	1.17	-0.76	0.6	-0.62	0.56	0.25	-2.95	-0.19	-0.49
IPR000406	Rho_GDI	Family	PF02115;PR00492;PTHR10980	1	1	1	1	1	0	0	0	0	0	0	0	1	0	0	0	0	0	2.7445e-11	1.46	1.09	0.63	0.65	0.61	0.34	0.04	0.76	0	-0.15	-0.47	-0.6	-1.3
IPR000407	GDA1_CD39_NTPase	Family	PF01150;PS01238;PTHR11782	1	1	1	1	1	0	0	0	0	0	0	0	0	0	0	0	0	1	-	1.46	1.09	0.63	0.65	0.61	0.34	0.04	0.07	0	-0.15	-0.47	-0.6	-0.6
IPR000408	Reg_chr_condens	Repeat	PF00415;PR00633;PS00625;PS00626;PS50012	5	33	3	11	6	0.04	0	0	0.02	0	0	0.02	0.09	0	0	0	0.39	0.46	-	0.95	-0.52	-0.98	-0.27	-1	-1.27	-0.87	0.25	-1.61	-1.76	-2.08	0.93	0.39
IPR000409	BEACH_dom	Domain	PF02138;PS50197;SM01026;cd06071	2	6	3	2	2	0	0	0	0	0.17	0.83	0	0	0	0	0	0	0	-	1.15	0.79	0.33	0.35	1	1.83	-0.26	-0.24	-0.3	-0.46	-0.77	-0.9	-1.6
IPR000413	Integrin_alpha	Family	PR01185	3	23	2	4	4	0.07	0	0	0	0	0.74	0	0.11	0.07	0	0	0	0	5.63711e-08	1.51	0.04	-0.42	-0.4	-0.44	2.34	-1.01	0.4	0.05	-1.2	-1.52	-1.65	-2.35
IPR000415	Nitroreductase-like	Homologous_superfamily	G3DSA:3.40.109.10;SSF55469	1	2	2	1	1	0	0	0	0	0	0	1	0	0	0	0	0	0	-	1.39	1.03	0.56	0.58	0.55	0.27	1.07	0	-0.07	-0.22	-0.54	-0.66	-1.37
IPR000418	Ets_dom	Domain	PF00178;PR00454;PS00345;PS00346;PS50061;SM00413	3	15	5	9	7	0	0	0.05	0	0	0.57	0	0.05	0	0.05	0.14	0.1	0.05	1.76929e-06	0.57	0.21	0.44	-0.24	-0.27	2.02	-0.85	-0.13	-0.89	-0.35	0.03	-0.38	-1.49
IPR000421	FA58C	Domain	PF00754;PS01285;PS01286;PS50022;SM00231;cd00057	5	192	3	9	5	0	0	0	0	0	0.51	0	0	0	0	0.01	0.24	0.24	8.09946e-05	-0.79	-1.85	-2.31	-2.29	-2.33	2.26	-2.9	-2.87	-2.94	-3.1	-2.31	0.57	-0.11
IPR000424	Primosome_PriB/ssb	Family	PF00436;PS50935;cd04496	1	4	4	1	2	0	0	0	0	0	0	0	0	0	0	0	0.5	0.5	0.000384962	1.05	0.69	0.23	0.25	0.21	-0.06	-0.36	-0.34	-0.41	-0.56	-0.87	0.61	-0.09
IPR000425	MIP	Family	PF00230;PR00783;TIGR00861;cd00333	4	39	5.5	5	4	0	0	0	0	0	0	0	0.69	0.13	0	0	0.15	0.03	0.00128824	0.15	-0.22	-0.68	-0.66	-0.7	-0.97	-1.27	2.09	0.48	-1.47	-1.78	0.04	-1.92
IPR000432	DNA_mismatch_repair_MutS_C	Domain	PF00488;PS00486;SM00534	2	27	13.5	5	3	0	0	0	0.68	0.16	0	0.16	0	0	0	0	0	0	0.00176826	0.31	-0.05	-0.51	2.6	1.26	-0.8	0.69	-1.08	-1.14	-1.3	-1.61	-1.74	-2.44
IPR000433	Znf_ZZ	Domain	PF00569;PS01357;PS50135;SM00291	3	10	3	3	4	0	0	0	0	0	0	0	0	0	0.19	0.19	0.19	0.44	-	0.73	0.37	-0.1	-0.08	-0.11	-0.39	-0.69	-0.66	-0.73	0.5	0.19	0.06	0.05
IPR000434	PC1	Family	PR00500	1	4	4	1	2	0	0	0	0	0.5	0	0	0.5	0	0	0	0	0	-	1.05	0.69	0.23	0.25	1.82	-0.06	-0.36	1.27	-0.41	-0.56	-0.87	-1	-1.7
IPR000436	Sushi_SCR_CCP_dom	Domain	PF00084;PS50923;SM00032;cd00033	12	73	2	17	8	0	0	0.28	0.01	0	0.3	0.04	0.24	0.09	0	0	0.01	0.02	0.0441361	-0.53	-0.89	1.9	-0.64	-1.37	1.69	-0.33	1.17	0.21	-2.14	-2.45	-1.89	-2.18
IPR000439	Ribosomal_L15e	Family	PF00827;PTHR11847;SM01384	1	1	1	1	1	0	0	0	0	0	1	0	0	0	0	0	0	0	-	1.46	1.09	0.63	0.65	0.61	1.03	0.04	0.07	0	-0.15	-0.47	-0.6	-1.3
IPR000440	NADH_UbQ/plastoQ_OxRdtase_su3	Family	PF00507;PTHR11058	1	3	3	2	2	0	0	0	0	0	0	0	0	0	0	0	0.5	0.5	-	1.39	1.03	0.56	0.58	0.55	0.27	-0.03	0	-0.07	-0.22	-0.54	0.03	-0.67
IPR000447	G3P_DH_FAD-dep	Family	PR01001;PS00977;PTHR11985	1	1	1	1	2	0	0	0	0.5	0	0	0.5	0	0	0	0	0	0	-	1.39	1.03	0.56	1.28	0.55	0.27	0.67	0	-0.07	-0.22	-0.54	-0.66	-1.37
IPR000451	NFkB/Dor	Family	PR00057;PTHR24169	1	1	1	1	2	0	0	0.5	0	0	0.5	0	0	0	0	0	0	0	-	1.39	1.03	1.26	0.58	0.55	0.97	-0.03	0	-0.07	-0.22	-0.54	-0.66	-1.37
IPR000460	Nlgn	Family	PR01090	2	2	1	2	1	0	0	0	0	0	0	0	0	0	0	0	0	1	-	1.46	1.09	0.63	0.65	0.61	0.34	0.04	0.07	0	-0.15	-0.47	-0.6	-0.6
IPR000462	CDP-OH_P_trans	Family	PF01066;PS00379	1	1	1	1	1	0	0	0	0	0	0	0	0	0	0	0	0	1	1.46493	1.46	1.09	0.63	0.65	0.61	0.34	0.04	0.07	0	-0.15	-0.47	-0.6	-0.6
IPR000465	XPA	Family	PTHR10142;TIGR00598	1	5	5	1	3	0	0	0	0	0	0	0	0	0.33	0	0	0.33	0.33	-	0.77	0.4	-0.06	-0.04	-0.08	-0.35	-0.65	-0.62	1.1	-0.85	-1.16	0.5	-0.2
IPR000467	G_patch_dom	Domain	PF01585;PS50174;SM00443	1	1	1	1	1	0	0	0	0	0	0	0	0	0	0	0	0	1	-	1.46	1.09	0.63	0.65	0.61	0.34	0.04	0.07	0	-0.15	-0.47	-0.6	-0.6
IPR000472	Activin_recp	Domain	PF01064	4	54	6	7	4	0	0	0	0.06	0	0	0	0.43	0	0.49	0.02	0	0	-	-0.46	-0.82	-1.28	0.53	-1.3	-1.57	-1.87	1.74	-1.91	1.64	-1.28	-2.51	-3.21
IPR000477	RT_dom	Domain	PF00078;PS50878	1	23	23	8	7	0.18	0	0.16	0.02	0	0.27	0.02	0	0.18	0	0.16	0	0	-	2.27	-0.39	1.34	-0.14	-0.87	1.49	-0.75	-1.42	0.81	-1.64	0.24	-2.08	-2.79
IPR000483	Cys-rich_flank_reg_C	Domain	PF01463;SM00082	10	25	1	12	7	0	0	0.03	0	0.11	0.24	0.05	0.11	0	0	0	0.22	0.24	-	0.19	-0.18	0.05	-0.62	0.95	1.37	-0.13	0.4	-1.27	-1.43	-1.74	0.33	-0.27
IPR000488	Death_domain	Domain	PF00531;PS50017;SM00005	5	26	3	5	4	0	0	0.64	0	0	0	0	0	0.11	0	0	0.11	0.14	-	0.38	0.02	2.5	-0.42	-0.46	-0.73	-1.03	-1.01	0.31	-1.23	-1.54	-0.28	-0.76
IPR000489	Pterin-binding_dom	Domain	PF00809;PS00792;PS00793;PS50972	1	1	1	1	3	0	0	0	0	0	0.33	0	0.33	0	0	0	0	0.33	6.51724	1.33	0.96	0.5	0.52	0.48	0.9	-0.09	0.63	-0.13	-0.29	-0.6	-0.73	-0.74
IPR000493	InsP3_rcpt	Family	PR00779	1	1	1	1	2	0	0	0	0	0	0	0	0	0	0	0	0.5	0.5	-	1.39	1.03	0.56	0.58	0.55	0.27	-0.03	0	-0.07	-0.22	-0.54	0.03	-0.67
IPR000494	Rcpt_L-dom	Domain	PF01030	3	23	2	6	4	0	0	0.02	0.34	0	0	0.36	0	0.28	0	0	0	0	-	-0.17	-0.53	-0.3	2.07	-1.01	-1.28	1.51	-1.56	1.21	-1.78	-2.09	-2.22	-2.92
IPR000499	Endthln_rcpt	Family	PR00366	2	4	2	3	6	0	0.2	0	0.2	0	0	0	0	0.2	0	0.07	0.13	0.2	-	0.77	1.79	-0.06	1.34	-0.08	-0.35	-0.65	-0.62	0.69	-0.85	-0.47	-0.19	-0.6
IPR000500	Connexin	Family	PR00206;PTHR11984	10	426	16	43	9	0	0.31	0	0	0	0	0	0	0.11	0.01	0.06	0.11	0.39	-	-2.71	2.57	-2.15	-3.51	-2.86	-3.82	-4.12	-3.4	0.39	-1.92	-0.57	-0.21	0.4
IPR000504	RRM_dom	Domain	PF00076;PF16367;PS50102;SM00360	8	13	1	10	10	0	0.06	0.03	0	0.09	0	0.09	0.16	0.03	0.19	0.06	0.03	0.25	10.3373	0.29	1.03	0.16	-0.52	0.83	-0.83	0.26	0.69	-0.47	0.62	-0.54	-1.07	-0.27
IPR000511	Holocyt_c/c1_synthase	Family	PF01265;PS00821;PS00822;PTHR12743	1	2	2	1	3	0	0	0	0	0	0	0	0	0.33	0	0	0.33	0.33	-	1.15	0.79	0.33	0.35	0.31	0.04	-0.26	-0.24	0.79	-0.46	-0.77	0.2	-0.5
IPR000514	Glyco_hydro_39	Family	PF01229;PR00745;PS01027	1	50	50	4	4	0	0	0	0	0	0	0	0	0	0.21	0.26	0.26	0.26	-	-1.22	-1.58	-2.05	-2.03	-2.06	-2.34	-2.64	-2.61	-2.68	0.9	0.79	0.66	-0.04
IPR000519	P_trefoil_dom	Domain	PF00088;PS51448;SM00018;cd00111	1	9	9	1	2	0	0	0	0	0	0	0	0	0	0.5	0.5	0	0	-	0.66	0.3	-0.16	-0.14	-0.18	-0.45	-0.75	-0.73	-0.79	1.35	1.04	-1.39	-2.09
IPR000533	Tropomyosin	Family	PF00261;PF12718;PR00194;PS00326	3	56	16	14	3	0	0	0	0	0	0	0	0	0	0.27	0.48	0	0.25	-	-0.73	-1.1	-1.56	-1.54	-1.58	-1.85	-2.15	-2.12	-2.19	1.09	1.35	-2.78	-0.12
IPR000535	MSP_dom	Domain	PF00635;PS50202	1	2	2	2	2	0	0	0	0	0	0	0	0	0	0	0.33	0	0.67	-	1.33	0.96	0.5	0.52	0.48	0.21	-0.09	-0.07	-0.13	-0.29	0.09	-0.73	-0.33
IPR000536	Nucl_hrmn_rcpt_lig-bd	Domain	PF00104;PS51843;SM00430	22	285	4	38	11	0	0.01	0	0.01	0.3	0	0.42	0.02	0.01	0.02	0.05	0.04	0.12	-	-2.24	-1.22	-2.38	-1.1	2.03	-3.36	1.8	-0.99	-2.09	-1.55	-0.73	-1.2	-0.79
IPR000537	UbiA_prenyltransferase	Family	PF01040	3	36	11	5	3	0	0	0	0	0	0	0	0	0.35	0	0	0.45	0.2	-	-0.12	-0.49	-0.95	-0.93	-0.97	-1.24	-1.54	-1.51	1.42	-1.74	-2.05	1.08	-0.39
IPR000539	Frizzled/Smoothened_TM	Domain	PF01534;PR00489;SM01330	4	16	3.5	9	8	0	0	0	0	0.08	0	0.08	0.08	0.04	0.14	0.14	0.14	0.29	-	-0.03	-0.39	-0.86	-0.84	0.74	-1.15	0.16	0.19	-0.39	0.44	0.12	0	-0.08
IPR000542	Carn_acyl_trans	Family	PS00439;PS00440;PTHR22589	3	60	19	9	4	0.02	0	0	0	0	0	0	0	0	0	0.49	0.21	0.28	-	0.54	-0.52	-0.98	-0.96	-1	-1.27	-1.57	-1.54	-1.61	-1.76	1.29	0.36	-0.07
IPR000544	Octanoyltransferase	Family	MF_00013;PIRSF016262;TIGR00214;cd16444	1	3	3	1	0	-	-	-	-	-	-	-	-	-	-	-	-	-	-	-	-	-	-	-	-	-	-	-	-	-	-	-
IPR000547	Clathrin_H-chain/VPS_repeat	Repeat	PF00637;PS50236;SM00299	1	3	3	2	1	0	0	0	0	0	0	0	0	0	0	0	0	1	-	1.39	1.03	0.56	0.58	0.55	0.27	-0.03	0	-0.07	-0.22	-0.54	-0.66	-0.27
IPR000555	JAMM/MPN+_dom	Domain	PF01398;SM00232	3	3	1	3	5	0	0	0.17	0	0	0.17	0	0	0	0	0.17	0.17	0.33	-	1.15	0.79	1.02	0.35	0.31	0.73	-0.26	-0.24	-0.3	-0.46	-0.08	-0.21	-0.5
IPR000560	His_Pase_clade-2	Family	PF00328;cd07061	3	9	1	3	5	0	0.06	0	0.41	0	0	0.06	0	0	0	0.41	0	0.06	-	0.7	1.03	-0.13	1.97	-0.15	-0.42	-0.03	-0.69	-0.76	-0.92	0.85	-1.36	-1.37
IPR000562	FN_type2_dom	Domain	PF00040;PS00023;PS51092;SM00059;cd00062	1	1	1	1	2	0	0	0	0	0	0.5	0	0	0	0.5	0	0	0	-	1.39	1.03	0.56	0.58	0.55	0.97	-0.03	0	-0.07	0.47	-0.54	-0.66	-1.37
IPR000566	Lipocln_cytosolic_FA-bd_dom	Domain	PF00061;PF08212	2	8	4	5	2	0	0	0	0	0	0	0	0	0	0	0	0.5	0.5	-	0.96	0.6	0.13	0.15	0.12	-0.15	-0.45	-0.43	-0.5	-0.65	-0.96	0.7	0
IPR000568	ATP_synth_F0_asu	Family	MF_01393;PF00119;PR00123;TIGR01131	1	6	6	7	5	0	0	0	0	0	0.07	0	0	0	0.07	0.14	0.36	0.36	-	0.8	0.44	-0.03	-0.01	-0.04	0.38	-0.62	-0.59	-0.66	-0.12	-0.02	0.54	-0.16
IPR000569	HECT_dom	Domain	PF00632;PS50237;SM00119;cd00078	7	26	2	7	2	0	0	0	0	0	0	0	0	0	0	0	0.08	0.92	-	0.46	0.1	-0.37	-0.35	-0.38	-0.66	-0.96	-0.93	-1	-1.15	-1.47	-0.5	0.88
IPR000571	Znf_CCCH	Domain	PF00642;PS50103;SM00356	2	6	3	2	3	0	0	0	0	0.33	0	0.33	0	0	0	0	0	0.33	-	1.01	0.64	0.18	0.2	1.55	-0.11	0.98	-0.38	-0.45	-0.61	-0.92	-1.05	-0.36
IPR000572	OxRdtase_Mopterin-bd_dom	Domain	PF00174	1	6	6	1	2	0	0	0	0	0	0	0	0	0	0	0	0.5	0.5	-	0.88	0.51	0.05	0.07	0.03	-0.24	-0.54	-0.51	-0.58	-0.73	-1.05	0.77	0.07
IPR000573	AconitaseA/IPMdHydase_ssu_swvl	Domain	PF00694	1	3	3	2	2	0	0	0	0	0	0	0	0	0	0	0	0.5	0.5	-	1.15	0.79	0.33	0.35	0.31	0.04	-0.26	-0.24	-0.3	-0.46	-0.77	0.49	-0.22
IPR000577	Carb_kinase_FGGY	Family	PIRSF000538	1	3	3	1	0	-	-	-	-	-	-	-	-	-	-	-	-	-	-	-	-	-	-	-	-	-	-	-	-	-	-	-
IPR000585	Hemopexin-like_dom	Domain	cd00094	2	3	1.5	2	3	0	0	0	0.25	0	0	0	0	0	0.5	0.25	0	0	-	1.26	0.9	0.44	1.15	0.42	0.15	-0.15	-0.13	-0.19	0.75	0.03	-0.79	-1.49
IPR000590	HMG_CoA_synt_AS	Active_site	PS01226	1	4	4	1	0	-	-	-	-	-	-	-	-	-	-	-	-	-	-	-	-	-	-	-	-	-	-	-	-	-	-	-
IPR000594	ThiF_NAD_FAD-bd	Domain	PF00899	2	8	4	2	2	0	0	0	0	0	0	0	0	0	0	0.27	0	0.73	2.12967e-98	0.92	0.56	0.09	0.11	0.08	-0.2	-0.5	-0.47	-0.54	-0.69	0.38	-1.13	0.36
IPR000595	cNMP-bd_dom	Domain	PF00027;PS50042;SM00100;cd00038	9	61	4	17	7	0	0	0	0	0.02	0	0.13	0	0.01	0.11	0.12	0.29	0.32	4.99856e-93	-0.66	-1.03	-1.49	-1.47	-0.41	-1.78	0.63	-2.05	-1.43	0.21	0.05	0.72	0.11
IPR000597	Ribosomal_L3	Family	PF00297	1	1	1	1	0	-	-	-	-	-	-	-	-	-	-	-	-	-	1.70239e-80	-	-	-	-	-	-	-	-	-	-	-	-	-
IPR000600	ROK	Family	PF00480;PS01125;PTHR18964	1	30	30	3	3	0	0	0	0	0	0.33	0	0	0	0	0.32	0	0.35	2.99255e-79	-0.48	-0.84	-1.3	-1.28	-1.32	1.77	-1.89	-1.87	-1.94	-2.09	0.93	-2.53	0.17
IPR000601	PKD_dom	Domain	PF00801;PS50093	1	24	24	5	3	0	0	0	0	0.48	0	0	0.5	0	0.02	0	0	0	7.44585e-55	-0.01	-0.38	-0.84	-0.82	2.32	-1.13	-1.43	1.82	-1.47	-0.93	-1.94	-2.07	-2.77
IPR000602	Glyco_hydro_38_N	Domain	PF01074	1	18	18	1	3	0	0	0	0	0	0	0	0	0	0	0.33	0.33	0.33	1.81145e-54	-0.11	-0.47	-0.93	-0.91	-0.95	-1.22	-1.52	-1.5	-1.57	-1.72	0.91	0.78	0.08
IPR000607	dsRNA_A_deaminase_rpt	Repeat	PS50139	1	2	2	1	2	0	0	0.5	0	0	0	0	0	0	0	0	0	0.5	6.75357e-38	1.26	0.9	1.54	0.46	0.42	0.15	-0.15	-0.13	-0.19	-0.35	-0.66	-0.79	-0.39
IPR000608	UBQ-conjugat_E2	Domain	PF00179;PS50127;cd00195	1	2	2	1	1	0	0	0	0	0	0	0	0	0	0	0	0	1	8.06292e-26	1.39	1.03	0.56	0.58	0.55	0.27	-0.03	0	-0.07	-0.22	-0.54	-0.66	-0.27
IPR000611	NPY_rcpt	Family	PR01012	1	3	3	1	2	0	0	0	0	0.5	0	0.5	0	0	0	0	0	0	7.60768e-21	1.15	0.79	0.33	0.35	1.7	0.04	1.12	-0.24	-0.3	-0.46	-0.77	-0.9	-1.6
IPR000615	Bestrophin	Family	PTHR10736	1	133	133	7	2	0	0	0	0	0	0	0	0	0	0	0	0.5	0.5	7.63316e-20	-1.53	-1.9	-2.36	-2.34	-2.38	-2.65	-2.95	-2.92	-2.99	-3.15	-3.46	1.31	0.61
IPR000626	Ubiquitin-like_dom	Domain	PF00240;PF14560;PS50053;SM00213	1	7	7	2	1	0	0	0	0	0	0	0	0	0	0	0	0	1	-	1.1	0.74	0.27	0.29	0.26	-0.02	-0.32	-0.29	-0.36	-0.51	-0.82	-0.95	0.43
IPR000629	RNA-helicase_DEAD-box_CS	Conserved_site	PS00039	1	1	1	2	1	0	0	0	0	0	0	0	0	0	0	0	0	1	-	1.46	1.09	0.63	0.65	0.61	0.34	0.04	0.07	0	-0.15	-0.47	-0.6	-0.6
IPR000631	CARKD	Family	MF_01965;PF01256;PS51383;TIGR00196;cd01171	1	2	2	1	1	0	0	0	0	0	0	0	0	0	0	0	0	1	1.44138e-08	1.39	1.03	0.56	0.58	0.55	0.27	-0.03	0	-0.07	-0.22	-0.54	-0.66	-0.27
IPR000633	Vinculin_CS	Conserved_site	PS00663;PS00664	1	1	1	1	2	0	0	0	0	0	0	0	0	0	0.5	0.5	0	0	4.69197e-07	1.39	1.03	0.56	0.58	0.55	0.27	-0.03	0	-0.07	0.47	0.16	-0.66	-1.37
IPR000640	EFG_V-like	Domain	PF00679;SM00838	1	1	1	1	0	-	-	-	-	-	-	-	-	-	-	-	-	-	-	-	-	-	-	-	-	-	-	-	-	-	-	-
IPR000642	Peptidase_M41	Domain	PF01434	2	22	11	3	2	0	0	0	0	0	0	0	0	0	0	0	0.5	0.5	-	0.05	-0.31	-0.77	-0.75	-0.79	-1.06	-1.36	-1.34	-1.4	-1.56	-1.87	1.14	0.43
IPR000644	CBS_dom	Domain	PF00571;PS51371;SM00116	8	39	3	15	7	0	0.01	0	0	0	0	0	0.01	0.01	0.19	0.29	0.27	0.21	-	-0.36	-0.03	-1.18	-1.16	-1.2	-1.47	-1.77	-1.05	-1.12	0.74	0.81	0.63	-0.34
IPR000647	CTF/NFI	Family	PF00859;PTHR11492	3	11	3	3	2	0	0	0	0	0	0	0	0	0	0	0	0.43	0.57	2.01757e-11	0.8	0.44	-0.03	-0.01	-0.04	-0.32	-0.62	-0.59	-0.66	-0.81	-1.12	0.69	0.24
IPR000649	IF-2B-related	Family	PF01008	3	23	6	3	3	0	0	0	0	0.04	0	0.04	0	0	0	0	0	0.92	1.83876e-08	0.46	0.1	-0.37	-0.35	0.31	-0.66	-0.26	-0.93	-1	-1.15	-1.47	-1.59	0.88
IPR000651	Ras-like_Gua-exchang_fac_N	Domain	PF00618;PS50212;SM00229;cd06224	1	7	7	6	8	0	0	0.14	0.02	0.14	0	0	0.14	0	0.14	0.14	0.14	0.14	1.09e-06	0.07	-0.29	1.19	-0.04	1.17	-1.04	-1.34	0.63	-1.39	0.4	0.09	-0.04	-0.74
IPR000652	Triosephosphate_isomerase	Family	PF00121;PS51440;PTHR21139;TIGR00419;cd00311	1	9	9	1	2	0	0	0	0	0	0.5	0	0	0	0	0	0	0.5	-	0.66	0.3	-0.16	-0.14	-0.18	1.85	-0.75	-0.73	-0.79	-0.95	-1.26	-1.39	0.21
IPR000659	Pyridox_Oxase	Family	MF_01629;PIRSF000190;PTHR10851;TIGR00558	1	6	6	2	2	0	0	0	0	0	0	0	0	0	0	0.14	0	0.86	-	1.1	0.74	0.27	0.29	0.26	-0.02	-0.32	-0.29	-0.36	-0.51	-0.13	-0.95	0.29
IPR000668	Peptidase_C1A_C	Domain	PF00112;PR00705;SM00645	3	36	9	5	6	0	0	0.21	0.21	0	0	0	0	0.21	0	0.3	0.04	0.04	0.000882878	-0.69	-1.05	1.62	1.68	-1.53	-1.81	-2.11	-2.08	0.99	-2.3	0.88	-1.13	-1.84
IPR000672	THF_DH/CycHdrlase	Family	MF_01576;PR00085	1	5	5	1	0	-	-	-	-	-	-	-	-	-	-	-	-	-	-	-	-	-	-	-	-	-	-	-	-	-	-	-
IPR000679	Znf_GATA	Domain	PF00320;PR00619;PS00344;PS50114;SM00401;cd00202	8	49	6	17	12	0.01	0.11	0.1	0.05	0.03	0.14	0.08	0.02	0.05	0.24	0.05	0	0.13	-	-0.03	1.48	0.93	0.42	-0.18	0.93	0.16	-1.01	-0.39	1	-0.7	-2.78	-0.77
IPR000686	FANCC	Family	PF02106;PIRSF018417;PR00494;PTHR16798	1	3	3	1	4	0	0	0	0	0	0.25	0	0.25	0.25	0	0.25	0	0	-	0.88	0.51	0.05	0.07	0.03	1.15	-0.54	0.87	0.81	-0.73	0.34	-1.18	-1.88
IPR000689	UbQ_mOase_COQ6	Family	MF_03193;TIGR01989	1	6	6	1	3	0	0.33	0	0	0	0	0	0.33	0	0	0	0	0.33	-	0.66	2.25	-0.16	-0.14	-0.18	-0.45	-0.75	1.22	-0.79	-0.95	-1.26	-1.39	-0.15
IPR000697	WH1/EVH1_dom	Domain	PF00568;PS50229;SM00461	2	24	12	4	5	0	0	0.28	0	0	0.36	0	0	0.3	0.03	0.03	0	0	-	-0.21	-0.57	1.86	-1.01	-1.05	1.81	-1.62	-1.6	1.28	-0.72	-1.03	-2.26	-2.96
IPR000698	Arrestin	Family	PR00309;PTHR11792	2	3	1.5	2	2	0	0	0	0	0	0	0	0	0	0	0	0.75	0.25	-	1.26	0.9	0.44	0.46	0.42	0.15	-0.15	-0.13	-0.19	-0.35	-0.66	0.6	-0.8
IPR000699	RIH_dom	Domain	PF01365	3	56	10	10	4	0	0	0	0	0	0	0	0	0	0.1	0.44	0.01	0.45	-	-0.61	-0.98	-1.44	-1.42	-1.46	-1.73	-2.03	-2	-2.07	0.17	1.25	-1.97	0.44
IPR000700	PAS-assoc_C	Domain	PS50113	1	1	1	1	1	0	0	0	0	0	0	0	0	0	1	0	0	0	-	1.46	1.09	0.63	0.65	0.61	0.34	0.04	0.07	0	0.54	-0.47	-0.6	-1.3
IPR000701	SuccDH_FuR_B_TM-su	Family	PF01127	1	5	5	3	3	0	0	0	0.33	0	0	0.33	0	0	0	0	0	0.33	-	0.88	0.51	0.05	1.68	0.03	-0.24	1.07	-0.51	-0.58	-0.73	-1.05	-1.18	-0.27
IPR000704	Casein_kinase_II_reg-sub	Family	PF01214;PR00472;PS01101;PTHR11740;SM01085	1	4	4	1	0	-	-	-	-	-	-	-	-	-	-	-	-	-	-	-	-	-	-	-	-	-	-	-	-	-	-	-
IPR000705	Galactokinase	Family	PR00473;PTHR10457:SF6;TIGR00131	2	14	7	1	2	0	0	0	0	0	0	0	0.5	0	0	0	0.5	0	-	0.38	0.02	-0.44	-0.42	-0.46	-0.73	-1.03	1.7	-1.07	-1.23	-1.54	1.04	-2.37
IPR000715	Glycosyl_transferase_4	Family	PF00953;PTHR22926	1	15	15	3	2	0	0	0	0	0	0	0	0	0	0	0	0.32	0.68	-	0.63	0.27	-0.2	-0.18	-0.21	-0.49	-0.79	-0.76	-0.83	-0.98	-1.29	0.52	0.52
IPR000716	Thyroglobulin_1	Domain	PF00086;PS00484;PS51162;SM00211;cd00191	4	9	2	4	5	0	0	0	0.08	0	0	0.31	0	0.08	0	0	0.31	0.23	-	0.84	0.48	0.01	0.73	0	-0.28	1.03	-0.55	0.07	-0.77	-1.09	0.39	-0.53
IPR000717	PCI_dom	Domain	PF01399;PS50250;SM00088	1	5	5	1	0	-	-	-	-	-	-	-	-	-	-	-	-	-	-	-	-	-	-	-	-	-	-	-	-	-	-	-
IPR000718	Peptidase_M13	Family	PS51885;PTHR11733;cd08662	4	81	8	7	5	0	0	0	0.02	0	0	0.01	0	0	0	0.88	0.01	0.07	-	-0.46	-0.82	-1.28	-0.17	-1.3	-1.57	-1.18	-1.85	-1.91	-2.07	1.91	-1.82	-1.27
IPR000719	Prot_kinase_dom	Domain	PF00069;PS50011;SM00220	117	1068	4	241	13	0.02	0	0.09	0.04	0.03	0.07	0.06	0.05	0.1	0.15	0.1	0.06	0.23	-	0.34	-2.06	0.84	0.13	-0.11	0.28	-0.09	-0.33	0.34	0.57	-0.12	-0.84	-0.15
IPR000722	RNA_pol_asu	Domain	PF00623	3	5	1	9	7	0	0.09	0	0	0.09	0	0.09	0	0.09	0	0.09	0.18	0.36	-	0.92	1.25	0.09	0.11	0.77	-0.2	0.2	-0.47	0.15	-0.69	-0.31	-0.04	-0.23
IPR000727	T_SNARE_dom	Domain	PF05739;PS50192;SM00397	2	5	2.5	4	2	0	0	0	0	0	0	0	0	0	0	0	0.17	0.83	-	1.15	0.79	0.33	0.35	0.31	0.04	-0.26	-0.24	-0.3	-0.46	-0.77	-0.21	0.19
IPR000730	Pr_cel_nuc_antig	Family	MF_00317;PR00339;PTHR11352:SF0;TIGR00590	1	2	2	1	5	0	0.2	0	0	0	0	0	0	0.2	0.2	0	0.2	0.2	0	0.96	1.7	0.13	0.15	0.12	-0.15	-0.45	-0.43	0.6	0.45	-0.96	0.01	-0.69
IPR000731	SSD	Domain	PF12349;PS50156	2	40	20	6	3	0	0	0.83	0	0	0	0.02	0	0	0	0	0	0.15	2.8323e-293	0.11	-0.26	2.84	-0.7	-0.74	-1.01	-0.62	-1.28	-1.35	-1.5	-1.82	-1.95	-0.7
IPR000732	Rhodopsin	Family	PR00579	1	14	14	5	2	0	0	0	0	0	0	0	0	0	0	0	0.5	0.5	7.80584e-142	0.38	0.02	-0.44	-0.42	-0.46	-0.73	-1.03	-1.01	-1.07	-1.23	-1.54	1.04	0.34
IPR000734	TAG_lipase	Family	PR00821;PTHR11610	5	83	2	6	3	0	0	0	0.25	0	0	0.25	0	0.5	0	0	0	0	4.36155e-133	1.26	0.9	0.44	1.15	0.42	0.15	0.54	-0.13	0.9	-0.35	-0.66	-0.79	-1.49
IPR000738	WHEP-TRS_dom	Domain	PF00458;PS00762;PS51185;SM00991	1	1	1	1	1	0	0	0	0	0	0	0	0	0	0	0	0	1	3.27122e-117	1.46	1.09	0.63	0.65	0.61	0.34	0.04	0.07	0	-0.15	-0.47	-0.6	-0.6
IPR000741	FBA_I	Family	PF00274	2	19	9.5	2	3	0	0	0	0.46	0	0.09	0	0.46	0	0	0	0	0	7.10339e-101	0.23	-0.14	-0.6	2.25	-0.62	0.5	-1.19	1.67	-1.23	-1.39	-1.7	-1.83	-2.53
IPR000742	EGF-like_dom	Domain	PF00008;PS00022;PS01186;PS50026;SM00181	48	929	2	102	11	0	0	0	0.01	0	0.05	0.01	0.01	0.22	0.27	0.05	0.28	0.1	4.16249e-73	-3.61	-3.97	-2.24	-1.85	-2.15	-0.07	-2.25	-1.91	1.11	1.16	-0.73	0.78	-0.96
IPR000750	Proenkphlin_B	Family	PR01030;PTHR11438:SF4	1	8	8	1	2	0	0	0	0	0	0	0	0	0	0	0	0.5	0.5	6.41809e-51	0.73	0.37	-0.1	-0.08	-0.11	-0.39	-0.69	-0.66	-0.73	-0.88	-1.19	0.87	0.17
IPR000756	Diacylglycerol_kin_accessory	Domain	PF00609;SM00045	1	1	1	1	3	0	0	0.33	0	0	0.33	0	0.33	0	0	0	0	0	7.67994e-51	1.33	0.96	1.19	0.52	0.48	0.9	-0.09	0.63	-0.13	-0.29	-0.6	-0.73	-1.43
IPR000760	Inositol_monophosphatase-like	Family	PF00459;PR00377	1	2	2	1	1	0	0	0	0	0	0	0	0	0	0	1	0	0	8.34594e-47	1.39	1.03	0.56	0.58	0.55	0.27	-0.03	0	-0.07	-0.22	0.56	-0.66	-1.37
IPR000761	MSH_rcpt	Family	PR00536;PTHR22750:SF2	1	6	6	2	3	0	0	0	0	0	0	0.42	0	0.5	0	0	0.08	0	5.7186e-44	0.88	0.51	0.05	0.07	0.03	-0.24	1.25	-0.51	1.37	-0.73	-1.05	-0.48	-1.88
IPR000770	SAND_dom	Domain	PF01342;PS50864;SM00258	2	6	3	2	3	0	0	0.14	0	0	0	0.14	0	0	0	0	0	0.71	1.1988e-37	1.1	0.74	0.97	0.29	0.26	-0.02	0.38	-0.29	-0.36	-0.51	-0.82	-0.95	0.14
IPR000772	Ricin_B_lectin	Domain	PF00652;PF14200;PS50231;SM00458;cd00161	2	2	1	2	4	0	0	0	0	0	0	0.25	0	0.25	0	0.25	0.25	0	-	1.26	0.9	0.44	0.46	0.42	0.15	0.54	-0.13	0.5	-0.35	0.03	-0.1	-1.49
IPR000778	Cyt_b245_heavy_chain	Family	PR00466	1	21	21	2	5	0.2	0	0.2	0.2	0	0.2	0	0	0.2	0	0	0	0	4.6087e-33	2.42	-1.04	1.59	1.61	-1.52	1.3	-2.09	-2.06	0.96	-2.29	-2.6	-2.73	-3.43
IPR000782	FAS1_domain	Domain	PF02469;PS50213;SM00554	1	24	24	7	2	0	0	0	0	0	0	0	0	0.5	0	0	0.5	0	2.10959e-31	-0.01	-0.38	-0.84	-0.82	-0.86	-1.13	-1.43	-1.4	1.75	-1.63	-1.94	1.15	-2.77
IPR000795	T_Tr_GTP-bd_dom	Domain	PF00009;PR00315;PS51722	8	19	1.5	10	3	0	0	0	0	0	0	0.17	0	0	0	0.11	0	0.72	-	0.66	0.3	-0.16	-0.14	-0.18	-0.45	0.63	-0.73	-0.79	-0.95	-0.16	-1.39	0.55
IPR000796	Asp_trans	Family	PR00799;PTHR11879	1	3	3	1	1	0	0	0	0	0	0	0	0	0	0	0	0	1	1.76823e-23	1.33	0.96	0.5	0.52	0.48	0.21	-0.09	-0.07	-0.13	-0.29	-0.6	-0.73	-0.04
IPR000798	Ez/rad/moesin-like	Family	PR00661	2	5	2.5	2	3	0	0.38	0.25	0	0	0	0	0	0	0	0	0	0.38	1.20839e-21	1.05	2.07	1.32	0.25	0.21	-0.06	-0.36	-0.34	-0.41	-0.56	-0.87	-1	-0.32
IPR000799	StAR-like	Family	PR00978	1	10	10	1	2	0	0	0	0	0.5	0	0.5	0	0	0	0	0	0	-	0.6	0.24	-0.23	-0.21	2.15	-0.52	1.58	-0.79	-0.86	-1.01	-1.32	-1.45	-2.15
IPR000800	Notch_dom	Domain	PF00066;PR01452;PS50258;SM00004	2	9	4.5	6	2	0	0	0	0	0	0	0	0	0.27	0	0.73	0	0	1.14107e-11	0.92	0.56	0.09	0.11	0.08	-0.2	-0.5	-0.47	0.85	-0.69	1.19	-1.13	-1.84
IPR000811	Glyco_trans_35	Family	PF00343;PIRSF000460;PTHR11468	2	43	21.5	2	1	0	0	0	0	0	0	0	0	0	0	1	0	0	-	0.27	-0.1	-0.56	-0.54	-0.58	-0.85	-1.15	-1.12	-1.19	-1.34	1.87	-1.79	-2.49
IPR000812	TFIIB	Family	PR00685;PTHR11618	1	5	5	2	4	0	0	0	0.31	0	0	0	0	0	0.08	0.31	0	0.31	1.37703e-06	0.84	0.48	0.01	1.64	0	-0.28	-0.58	-0.55	-0.62	-0.08	0.52	-1.21	-0.31
IPR000817	Prion	Family	PR00341;SM00157	1	20	20	7	1	0	0	0	0	0	0	0	0	0	0	0	0	1	-	0.6	0.24	-0.23	-0.21	-0.24	-0.52	-0.82	-0.79	-0.86	-1.01	-1.32	-1.45	0.89
IPR000830	Peripherin/rom-1	Family	PR00218	1	39	39	11	3	0	0	0	0	0	0	0	0	0	0.01	0	0.5	0.49	-	-0.41	-0.78	-1.24	-1.22	-1.26	-1.53	-1.83	-1.8	-1.87	-1.33	-2.34	1.22	0.49
IPR000832	GPCR_2_secretin-like	Family	PF00002;PR00249	5	18	2	8	7	0	0.03	0	0.03	0.2	0	0.2	0	0	0	0.2	0.03	0.31	6.36215e-06	0.23	0.56	-0.6	0.11	1.46	-0.89	0.89	-1.16	-1.23	-1.39	0.38	-1.13	-0.04
IPR000834	Peptidase_M14	Domain	PF00246;PR00765;PS00132;PS00133;SM00631	4	7	1.5	5	5	0	0	0	0.1	0	0	0	0	0.1	0	0.1	0.2	0.5	-	0.96	0.6	0.13	0.85	0.12	-0.15	-0.45	-0.43	0.2	-0.65	-0.27	0.01	0
IPR000836	PRibTrfase_dom	Domain	PF00156;cd06223	4	86	16	7	5	0	0.01	0	0	0	0.27	0	0.41	0	0	0	0.02	0.3	-	-1.26	-0.93	-2.09	-2.07	-2.1	1.63	-2.68	1.77	-2.72	-2.87	-3.18	-1.93	0.08
IPR000842	PRib_PP_synth_CS	Conserved_site	PS00114	1	3	3	3	3	0	0.33	0	0	0	0	0	0.17	0	0	0	0	0.5	2.55101e-05	1.15	1.89	0.33	0.35	0.31	0.04	-0.26	0.46	-0.3	-0.46	-0.77	-0.9	-0.22
IPR000845	Nucleoside_phosphorylase_d	Domain	PF01048	1	6	6	1	1	0	0	1	0	0	0	0	0	0	0	0	0	0	-	1.15	0.79	2.27	0.35	0.31	0.04	-0.26	-0.24	-0.3	-0.46	-0.77	-0.9	-1.6
IPR000849	Sugar_P_transporter	Family	PIRSF002808	1	34	34	1	3	0	0	0.33	0	0	0.33	0	0.33	0	0	0	0	0	-	-0.65	-1.01	2.08	-1.45	-1.49	1.79	-2.06	1.52	-2.11	-2.26	-2.57	-2.7	-3.4
IPR000850	Adenylat/UMP-CMP_kin	Family	MF_00235;PR00094;PTHR23359;cd01428	3	11	4	3	3	0	0	0.45	0	0.18	0.36	0	0	0	0	0	0	0	-	0.92	0.56	1.88	0.11	1.17	1.41	-0.5	-0.47	-0.54	-0.69	-1.01	-1.13	-1.84
IPR000857	MyTH4_dom	Domain	PF00784;PS51016;SM00139	2	25	12.5	8	3	0	0.38	0	0	0	0	0	0	0	0	0	0.24	0.38	-	-0.23	2.62	-1.06	-1.04	-1.08	-1.35	-1.65	-1.62	-1.69	-1.85	-2.16	0.49	0.23
IPR000859	CUB_dom	Domain	PF00431;PS01180;SM00042;cd00041	9	23	2	11	8	0	0	0.03	0.19	0	0.22	0	0.19	0.22	0.03	0.06	0.06	0	-	0.21	-0.16	0.07	1.48	-0.64	1.29	-1.21	0.89	0.94	-0.71	-0.62	-0.75	-2.55
IPR000860	HemC	Family	MF_00260;PIRSF001438;PR00151;PTHR11557;TIGR00212	1	91	91	1	3	0	0	0	0.33	0	0	0.33	0	0.33	0	0	0	0	-	-1.56	-1.92	-2.39	2.16	-2.4	-2.68	1.55	-2.95	1.51	-3.17	-3.48	-3.61	-4.31
IPR000863	Sulfotransferase_dom	Domain	PF00685	4	66	7.5	4	4	0	0	0	0	0	0	0	0	0.31	0	0.07	0.3	0.32	-	-1.08	-1.44	-1.91	-1.89	-1.92	-2.2	-2.5	-2.47	1.41	-2.69	-0.52	0.78	0.15
IPR000867	IGFBP-like	Domain	PF00219;PS51323;SM00121	1	7	7	2	1	0	0	0	0	0	0	0	0	0	0	1	0	0	-	1.1	0.74	0.27	0.29	0.26	-0.02	-0.32	-0.29	-0.36	-0.51	1.26	-0.95	-1.65
IPR000872	Tafazzin	Family	PR00979;PTHR12497	1	15	15	1	4	0	0	0.25	0	0	0.25	0	0	0	0.25	0.25	0	0	-	-0.19	-0.56	1.75	-1	-1.04	1.46	-1.61	-1.58	-1.65	0.97	0.65	-2.25	-2.95
IPR000873	AMP-dep_Synth/Lig	Domain	PF00501	3	13	6	3	3	0.46	0	0	0	0	0	0	0	0.46	0	0	0	0.08	-	2.79	0.48	0.01	0.03	0	-0.28	-0.58	-0.55	1.33	-0.77	-1.09	-1.21	-1.22
IPR000883	Cyt_C_Oxase_1	Family	PF00115;PR01165;PTHR10422	1	4	4	2	1	0	0	0	1	0	0	0	0	0	0	0	0	0	-	1.39	1.03	0.56	1.68	0.55	0.27	-0.03	0	-0.07	-0.22	-0.54	-0.66	-1.37
IPR000884	TSP1_rpt	Repeat	PF00090;PS50092;SM00209	6	34	3.5	7	7	0	0	0.27	0	0.01	0.21	0.01	0.21	0	0.21	0.09	0	0	-	-0.56	-0.92	1.87	-1.36	-0.71	1.32	-1.28	1.05	-2.01	0.83	-0.28	-2.61	-3.31
IPR000885	Fib_collagen_C	Domain	PF01410;PS51461;SM00038	6	23	2	13	4	0	0	0	0.2	0	0	0	0	0.14	0.03	0.63	0	0	-	0.23	-0.14	-0.6	1.5	-0.62	-0.89	-1.19	-1.16	0.56	-0.69	1.44	-1.83	-2.53
IPR000891	PYR_CT	Domain	PF00682;PS50991	2	26	13	2	0	-	-	-	-	-	-	-	-	-	-	-	-	-	-	-	-	-	-	-	-	-	-	-	-	-	-	-
IPR000892	Ribosomal_S26e	Family	PF01283;PS00733;PTHR12538	1	5	5	1	1	0	0	0	0	0	1	0	0	0	0	0	0	0	4.20425e-229	1.21	0.84	0.38	0.4	0.36	1.88	-0.21	-0.18	-0.25	-0.41	-0.72	-0.85	-1.55
IPR000895	Transthyretin/HIU_hydrolase	Family	PR00189	1	53	53	7	4	0	0	0	0	0	0	0.01	0	0	0.22	0.22	0	0.54	2.05114e-212	-0.61	-0.98	-1.44	-1.42	-1.46	-1.73	-1.34	-2	-2.07	0.91	0.6	-2.67	0.62
IPR000897	SRP54_GTPase_dom	Domain	PF00448;PS00300;SM00962	2	8	4	3	2	0	0	0.5	0	0	0.5	0	0	0	0	0	0	0	4.2981e-118	0.73	0.37	2.1	-0.08	-0.11	1.81	-0.69	-0.66	-0.73	-0.88	-1.19	-1.32	-2.03
IPR000904	Sec7_dom	Domain	PF01369;PS50190;SM00222;cd00171	2	11	5.5	3	1	0	0	0	0	0	0	0	0	0	0	0	0	1	2.80955e-74	0.96	0.6	0.13	0.15	0.12	-0.15	-0.45	-0.43	-0.5	-0.65	-0.96	-1.09	0.6
IPR000905	Gcp-like_dom	Domain	PF00814;PTHR11735	1	16	16	1	2	0	0	0	0	0	0	0	0.5	0	0	0	0	0.5	2.78142e-61	0.29	-0.07	-0.54	-0.52	-0.55	-0.83	-1.13	1.73	-1.17	-1.32	-1.63	-1.76	0.37
IPR000906	ZU5_dom	Domain	PF00791;PS51145;SM00218	1	1	1	1	1	0	0	0	0	0	1	0	0	0	0	0	0	0	1.88527e-51	1.46	1.09	0.63	0.65	0.61	1.03	0.04	0.07	0	-0.15	-0.47	-0.6	-1.3
IPR000907	LipOase	Family	PTHR11771	2	94	47	2	2	0	0	0	0	0	0	0	0	0.85	0	0	0.15	0	3.29397e-49	-0.71	-1.08	-1.54	-1.52	-1.56	-1.83	-2.13	-2.1	2.38	-2.33	-2.64	0.06	-3.47
IPR000909	PLipase_C_PInositol-sp_X_dom	Domain	PF00388;SM00148	3	3	1	4	3	0	0	0	0	0.33	0	0	0.33	0	0	0.33	0	0	2.34512e-44	1.33	0.96	0.5	0.52	1.17	0.21	-0.09	0.63	-0.13	-0.29	0.09	-0.73	-1.43
IPR000917	Sulfatase_N	Domain	PF00884	9	423	41	11	6	0	0	0	0	0	0	0	0	0.11	0.1	0.26	0.33	0.2	-	-3.06	-2.33	-3.89	-3.87	-3.91	-4.18	-4.48	-4.46	0.39	0.2	0.83	0.92	-0.28
IPR000919	p40phox	Family	PR00497;PTHR15706:SF20	1	1	1	1	5	0.2	0	0.2	0.2	0	0.2	0	0	0.2	0	0	0	0	-	1.9	0.84	1.07	1.09	0.36	0.78	-0.21	-0.18	0.44	-0.41	-0.72	-0.85	-1.55
IPR000920	Myelin_P0-rel	Family	PR00213;PTHR13869	3	108	3	14	2	0	0	0	0	0	0	0	0	0	0.05	0	0	0.95	-	-0.69	-1.05	-1.52	-1.5	-1.53	-1.81	-2.11	-2.08	-2.15	-0.51	-2.61	-2.74	1.19
IPR000924	Glu/Gln-tRNA-synth	Family	PR00987	1	1	1	1	1	0	0	0	0	0	0	0	0	0	0	0	0	1	1.57253e-18	1.46	1.09	0.63	0.65	0.61	0.34	0.04	0.07	0	-0.15	-0.47	-0.6	-0.6
IPR000933	Glyco_hydro_29	Family	PF01120;PTHR10030;SM00812	1	5	5	1	2	0	0	0	0	0	0	0	0	0	0.5	0.5	0	0	1.02082e-17	0.96	0.6	0.13	0.15	0.12	-0.15	-0.45	-0.43	-0.5	1.14	0.83	-1.09	-1.79
IPR000938	CAP-Gly_domain	Domain	PF01302;PS00845;PS50245;SM01052	2	10	5	4	2	0	0	0	0	0	0	0	0	0	0	0.1	0	0.9	2.88309e-17	0.96	0.6	0.13	0.15	0.12	-0.15	-0.45	-0.43	-0.5	-0.65	-0.27	-1.09	0.51
IPR000941	Enolase	Family	MF_00318;PIRSF001400;PR00148;PTHR11902;SFLDF00002;TIGR01060;cd03313	1	2	2	1	1	0	0	0	0	0	0	0	0	0	0	1	0	0	-	1.39	1.03	0.56	0.58	0.55	0.27	-0.03	0	-0.07	-0.22	0.56	-0.66	-1.37
IPR000945	DBH-like	Family	PTHR10157	1	6	6	1	2	0	0	0	0	0	0	0	0	0	0	0	0.5	0.5	2.40532e-13	0.88	0.51	0.05	0.07	0.03	-0.24	-0.54	-0.51	-0.58	-0.73	-1.05	0.77	0.07
IPR000953	Chromo/chromo_shadow_dom	Domain	PS50013;SM00298	2	5	2.5	3	9	0	0.11	0.11	0	0.11	0	0.11	0.11	0	0.11	0.11	0.11	0.11	-	0.41	1.43	0.97	-0.4	0.95	-0.71	0.38	0.4	-1.05	0.18	-0.13	-0.26	-0.96
IPR000960	Flavin_mOase	Family	PIRSF000332;PR00370	1	11	11	2	0	-	-	-	-	-	-	-	-	-	-	-	-	-	1.70051e-09	-	-	-	-	-	-	-	-	-	-	-	-	-
IPR000961	AGC-kinase_C	Domain	PS51285;SM00133	5	6	1	8	7	0	0	0.07	0	0	0.07	0	0.07	0	0.14	0.21	0.07	0.36	1.89168e-08	0.8	0.44	0.67	-0.01	-0.04	0.38	-0.62	0.1	-0.66	0.29	0.26	-0.56	-0.16
IPR000965	GPR_dom	Domain	MF_00412;TIGR00407;cd07079	1	7	7	5	3	0	0	0	0	0	0	0	0	0.25	0	0	0.33	0.42	-	0.88	0.51	0.05	0.07	0.03	-0.24	-0.54	-0.51	0.81	-0.73	-1.05	0.43	-0.09
IPR000971	Globin	Domain	PF00042;PS01033	3	31	7	14	6	0	0	0.03	0	0.05	0.46	0.16	0.22	0	0	0.08	0	0	-	-0.23	-0.6	0.04	-1.04	0.31	2.05	0.75	1.08	-1.69	-1.85	-0.37	-2.29	-2.99
IPR000973	CD4	Family	PR00692;PTHR11422:SF0	1	1	1	1	0	-	-	-	-	-	-	-	-	-	-	-	-	-	-	-	-	-	-	-	-	-	-	-	-	-	-	-
IPR000975	IL-1_fam	Family	PF00340;PR00264;PTHR10078	1	4	4	2	2	0	0	0.5	0	0	0	0	0	0.5	0	0	0	0	-	1.05	0.69	1.83	0.25	0.21	-0.06	-0.36	-0.34	1.2	-0.56	-0.87	-1	-1.7
IPR000976	Wilms_tumour_N	Domain	PF02165	1	5	5	3	3	0	0	0	0	0.14	0	0.14	0.71	0	0	0	0	0	-	1.1	0.74	0.27	0.29	0.95	-0.02	0.38	1.5	-0.36	-0.51	-0.82	-0.95	-1.65
IPR000977	DNA_ligase_ATP-dep	Family	TIGR00574	1	7	7	2	2	0	0	0.86	0	0	0	0.14	0	0	0	0	0	0	0.184632	1.1	0.74	2.22	0.29	0.26	-0.02	0.38	-0.29	-0.36	-0.51	-0.82	-0.95	-1.65
IPR000980	SH2	Domain	PF00017;PR00401;PS50001;SM00252	13	124	3	33	12	0	0.03	0.22	0.01	0.09	0.11	0.02	0.08	0.03	0.09	0.11	0.09	0.11	-	-2.11	0.36	1.75	-1.31	0.81	0.8	-1.22	0.24	-0.73	0.04	-0.03	-0.38	-0.86
IPR000981	Neurhyp_horm	Family	PF00184;PIRSF001815;PR00831;PTHR11681;SM00003	1	40	40	1	3	0	0	0	0	0	0	0.33	0.33	0	0	0	0	0.33	-	-0.79	-1.16	-1.62	-1.6	-1.64	-1.91	1.5	1.53	-2.25	-2.41	-2.72	-2.85	0.17
IPR000990	Innexin	Family	PF00876;PR01262;PS51013;PTHR11893	1	2	2	1	1	0	0	0	0	1	0	0	0	0	0	0	0	0	-	1.39	1.03	0.56	0.58	1.64	0.27	-0.03	0	-0.07	-0.22	-0.54	-0.66	-1.37
IPR000994	Pept_M24	Domain	PF00557	2	8	4	2	5	0	0	0.24	0	0	0	0	0.03	0.24	0.24	0	0	0.24	-	0.36	0	1.61	-0.45	-0.48	-0.76	-1.06	-0.34	0.98	0.83	-1.57	-1.69	-0.32
IPR000997	Cholinesterase	Family	PR00878	1	11	11	1	1	0	0	0	0	0	0	0	0	0	0	0	0	1	-	0.92	0.56	0.09	0.11	0.08	-0.2	-0.5	-0.47	-0.54	-0.69	-1.01	-1.13	0.65
IPR000999	RNase_III_dom	Domain	PF00636;PF14622;PS00517;PS50142;SM00535;cd00593	1	3	3	2	1	1	0	0	0	0	0	0	0	0	0	0	0	0	-	2.71	0.96	0.5	0.52	0.48	0.21	-0.09	-0.07	-0.13	-0.29	-0.6	-0.73	-1.43
IPR001005	SANT/Myb	Domain	PF00249;SM00717	1	3	3	1	2	0	0	0	0	0	0	0	0	0	0	0.5	0	0.5	-	1.15	0.79	0.33	0.35	0.31	0.04	-0.26	-0.24	-0.3	-0.46	0.61	-0.9	-0.22
IPR001007	VWF_dom	Domain	PF00093;PS01208;PS50184;SM00214;SM00215	8	23	1	17	11	0	0.03	0	0.12	0.14	0.08	0.14	0.12	0.03	0.15	0.03	0.15	0.03	-	-0.37	0.37	-1.2	1.13	1.19	0.46	0.61	0.54	-0.73	0.5	-1.19	0.06	-2.03
IPR001013	NK3_rcpt	Family	PR01026	1	1	1	1	2	0	0	0	0	0.5	0	0.5	0	0	0	0	0	0	-	1.39	1.03	0.56	0.58	1.24	0.27	0.67	0	-0.07	-0.22	-0.54	-0.66	-1.37
IPR001015	Ferrochelatase	Family	MF_00323;PF00762;PTHR11108;TIGR00109	1	25	25	1	3	0	0	0	0.33	0	0	0.33	0	0.33	0	0	0	0	-	-0.38	-0.74	-1.21	2.07	-1.22	-1.5	1.46	-1.77	1.42	-1.99	-2.3	-2.43	-3.14
IPR001017	DH_E1	Domain	PF00676	4	61	12	6	2	0	0	0	0	0.03	0	0	0	0	0	0	0	0.97	-	0.23	-0.14	-0.6	-0.58	0.08	-0.89	-1.19	-1.16	-1.23	-1.39	-1.7	-1.83	1.03
IPR001019	Gprotein_alpha_su	Family	PF00503;PR00318;PS51882;PTHR10218;SM00275;cd00066	11	90	3	31	9	0.01	0	0	0	0.03	0	0.19	0.11	0.12	0.01	0.17	0.17	0.2	-	-0.55	-1.61	-2.07	-2.05	-0.3	-2.36	0.98	0.5	0.52	-2.16	0.39	0.23	-0.31
IPR001024	PLAT/LH2_dom	Domain	PF01477;PS50095;SM00308	4	46	14.5	4	3	0	0	0	0	0.33	0	0	0.33	0.33	0	0	0	0	-	-0.01	-0.38	-0.84	-0.82	1.98	-1.13	-1.43	1.43	1.36	-1.63	-1.94	-2.07	-2.77
IPR001025	BAH_dom	Domain	PF01426;PS51038;SM00439	2	3	1.5	2	2	0	0	0	0	0	0	0	0	0	0	0.4	0	0.6	-	1.21	0.84	0.38	0.4	0.36	0.09	-0.21	-0.18	-0.25	-0.41	0.38	-0.85	-0.16
IPR001030	Acoase/IPM_deHydtase_lsu_aba	Domain	PF00330;PR00415	1	6	6	3	2	0	0	0	0	0	0	0	0	0	0	0	0.5	0.5	-	1.05	0.69	0.23	0.25	0.21	-0.06	-0.36	-0.34	-0.41	-0.56	-0.87	0.61	-0.09
IPR001033	Alpha_catenin	Family	PR00805	1	2	2	1	2	0	0	0	0	0	0	0	0	0	0	0	0.5	0.5	-	1.26	0.9	0.44	0.46	0.42	0.15	-0.15	-0.13	-0.19	-0.35	-0.66	0.31	-0.39
IPR001039	MHC_I_a_a1/a2	Domain	PR01638	1	3	3	1	0	-	-	-	-	-	-	-	-	-	-	-	-	-	-	-	-	-	-	-	-	-	-	-	-	-	-	-
IPR001041	2Fe-2S_ferredoxin-type	Domain	PF00111;PS51085;cd00207	2	23	11.5	7	5	0	0	0	0.14	0	0	0.4	0.21	0	0	0.02	0	0.21	0	0.09	-0.27	-0.74	1.23	-0.75	-1.03	1.56	1	-1.37	-1.52	-1.14	-1.96	-0.36
IPR001044	XPG/Rad2_eukaryotes	Family	PR00066;TIGR00600	1	5	5	1	4	0	0.25	0	0	0	0	0	0	0.25	0	0	0.25	0.25	2.02955e-307	0.6	2.03	-0.23	-0.21	-0.24	-0.52	-0.82	-0.79	0.93	-1.01	-1.32	0.34	-0.36
IPR001046	NRAMP_fam	Family	MF_00221;PF01566;PR00447;PTHR11706;TIGR01197	1	3	3	1	1	0	0	0	0	0	1	0	0	0	0	0	0	0	2.48887e-136	1.33	0.96	0.5	0.52	0.48	1.59	-0.09	-0.07	-0.13	-0.29	-0.6	-0.73	-1.43
IPR001048	Asp/Glu/Uridylate_kinase	Domain	PF00696	1	12	12	4	3	0	0	0	0	0	0	0	0	0.36	0	0	0.44	0.2	1.28779e-101	0.46	0.1	-0.37	-0.35	-0.38	-0.66	-0.96	-0.93	1.3	-1.15	-1.47	0.89	-0.5
IPR001054	A/G_cyclase	Domain	PF00211;PS50125;SM00044;cd07302	6	37	3.5	13	6	0	0	0	0.04	0	0	0	0	0.21	0.01	0.07	0.3	0.36	1.27858e-86	-0.28	-0.65	-1.11	0.29	-1.13	-1.4	-1.7	-1.67	0.97	-1.2	-0.42	0.71	0.18
IPR001057	Glu/AcGlu_kinase	Family	PR00474	1	1	1	3	3	0	0	0	0	0	0	0	0	0.33	0	0	0.33	0.33	8.8641e-81	1.33	0.96	0.5	0.52	0.48	0.21	-0.09	-0.07	0.56	-0.29	-0.6	-0.04	-0.74
IPR001058	Synuclein	Family	PF01387;PR01211;PTHR13820	2	7	3.5	2	1	0	0	0	0	0	0	0	0	0	0	0	0	1	1.66431e-53	1.1	0.74	0.27	0.29	0.26	-0.02	-0.32	-0.29	-0.36	-0.51	-0.82	-0.95	0.43
IPR001060	FCH_dom	Domain	PF00611;SM00055	1	1	1	2	2	0	0	0.5	0	0	0.5	0	0	0	0	0	0	0	6.2422e-30	1.39	1.03	1.26	0.58	0.55	0.97	-0.03	0	-0.07	-0.22	-0.54	-0.66	-1.37
IPR001064	Beta/gamma_crystallin	Domain	PF00030;PR01367;PS50915;SM00247	8	27	3	10	1	0	0	0	0	0	0	0	0	0	0	0	1	0	2.62247e-24	0.43	0.07	-0.39	-0.37	-0.41	-0.68	-0.98	-0.96	-1.02	-1.18	-1.49	1.68	-2.32
IPR001073	C1q_dom	Domain	PF00386;PR00007;PS50871;SM00110	6	24	1	5	4	0	0	0.11	0	0	0	0	0	0	0	0.59	0.15	0.15	-	0.41	0.04	0.97	-0.4	-0.44	-0.71	-1.01	-0.98	-1.05	-1.2	1.32	-0.04	-0.74
IPR001075	NIF_FeS_clus_asmbl_NifU_C	Domain	PF01106	1	4	4	1	1	0	0	0	0	0	0	0	0	0	0	0	0	1	1.81471e-18	1.26	0.9	0.44	0.46	0.42	0.15	-0.15	-0.13	-0.19	-0.35	-0.66	-0.79	0.12
IPR001078	2-oxoacid_DH_actylTfrase	Domain	PF00198	4	8	1	5	2	0	0	0	0	0	0	0.25	0	0	0	0	0	0.75	3.74238e-12	1.26	0.9	0.44	0.46	0.42	0.15	0.54	-0.13	-0.19	-0.35	-0.66	-0.79	-0.1
IPR001084	MAP_tubulin-bd_rpt	Repeat	PF00418;PS00229;PS51491	1	15	15	3	2	0	0	0	0	0	0	0	0	0	0	0	0.06	0.94	-	0.73	0.37	-0.1	-0.08	-0.11	-0.39	-0.69	-0.66	-0.73	-0.88	-1.19	-0.63	0.75
IPR001085	Ser_HO-MeTrfase	Family	MF_00051;PIRSF000412;PTHR11680;cd00378	1	6	6	1	0	-	-	-	-	-	-	-	-	-	-	-	-	-	1.6066e-09	-	-	-	-	-	-	-	-	-	-	-	-	-
IPR001090	Ephrin_rcpt_lig-bd_dom	Domain	PF01404;PS51550;SM00615	2	2	1	2	2	0	0	0	0	0.5	0	0	0	0	0.5	0	0	0	4.2412e-08	1.39	1.03	0.56	0.58	1.24	0.27	-0.03	0	-0.07	0.47	-0.54	-0.66	-1.37
IPR001093	IMP_DH_GMPRt	Domain	PF00478;cd00381	1	7	7	2	3	0	0	0	0	0	0	0	0	0.12	0	0	0.44	0.44	1.29531e-07	0.73	0.37	-0.1	-0.08	-0.11	-0.39	-0.69	-0.66	0.37	-0.88	-1.19	0.76	0.05
IPR001094	Flavdoxin-like	Domain	PR00369	1	2	2	1	2	0	0	0	0	0	0.5	0	0	0	0	0	0	0.5	2.46931e-07	1.26	0.9	0.44	0.46	0.42	1.25	-0.15	-0.13	-0.19	-0.35	-0.66	-0.79	-0.39
IPR001096	Peptidase_C13	Family	PF01650;PIRSF019663;PR00776;PTHR12000	1	5	5	1	0	-	-	-	-	-	-	-	-	-	-	-	-	-	-	-	-	-	-	-	-	-	-	-	-	-	-	-
IPR001098	DNA-dir_DNA_pol_A_palm_dom	Domain	PF00476;SM00482	1	53	53	10	4	0	0	0	0.04	0	0	0	0	0	0	0.33	0.07	0.56	-	-0.32	-0.69	-1.15	0.26	-1.17	-1.44	-1.74	-1.71	-1.78	-1.93	0.93	-0.58	0.61
IPR001100	Pyr_nuc-diS_OxRdtase	Family	PIRSF000350	2	12	6	2	2	0	0	0	0	0	0.08	0	0	0	0	0	0	0.92	0.00299595	0.88	0.51	0.05	0.07	0.03	0.45	-0.54	-0.51	-0.58	-0.73	-1.05	-1.18	0.61
IPR001101	Plectin_repeat	Repeat	PF00681;SM00250	2	2	1	2	3	0	0	0	0	0	0	0	0	0.33	0	0.33	0	0.33	-	1.33	0.96	0.5	0.52	0.48	0.21	-0.09	-0.07	0.56	-0.29	0.09	-0.73	-0.74
IPR001102	Transglutaminase_N	Domain	PF00868	5	19	2	5	4	0	0	0	0	0	0.15	0	0	0.75	0	0	0.05	0.05	0.293238	0.6	0.24	-0.23	-0.21	-0.24	0.87	-0.82	-0.79	1.92	-1.01	-1.32	-0.76	-1.46
IPR001103	Andrgn_rcpt	Family	PF02166;PR00521	1	8	8	3	2	0	0	0	0	0.5	0	0.5	0	0	0	0	0	0	-	0.73	0.37	-0.1	-0.08	2.08	-0.39	1.51	-0.66	-0.73	-0.88	-1.19	-1.32	-2.03
IPR001104	3-oxo-5_a-steroid_4-DH_C	Domain	PF02544;PS50244	2	26	13	2	3	0	0	0	0	0.49	0	0.49	0	0	0	0	0	0.02	-	-0.06	-0.43	-0.89	-0.87	2.35	-1.18	1.78	-1.45	-1.52	-1.67	-1.99	-2.12	-2.12
IPR001106	Aromatic_Lyase	Family	PF00221;PTHR10362;cd00332	1	4	4	1	0	-	-	-	-	-	-	-	-	-	-	-	-	-	-	-	-	-	-	-	-	-	-	-	-	-	-	-
IPR001107	Band_7	Domain	PF01145;SM00244	3	43	2	5	2	0	0	0	0	0	0	0	0.93	0	0	0	0	0.07	-	0.07	-0.29	-0.76	-0.74	-0.77	-1.04	-1.34	2.4	-1.39	-1.54	-1.85	-1.98	-1.3
IPR001108	Peptidase_A22A	Family	PF01080;PR01072;PTHR10202	2	127	63.5	8	4	0	0	0	0	0	0	0	0	0.14	0.02	0.02	0	0.82	-	-1.03	-1.39	-1.85	-1.83	-1.87	-2.14	-2.44	-2.42	0.65	-1.25	-1.57	-3.08	1.07
IPR001111	TGF-b_propeptide	Domain	PF00688	6	24	3	12	9	0	0	0.06	0.06	0.03	0	0.03	0	0.11	0.06	0.4	0.14	0.11	-	0.23	-0.14	0.5	0.52	0.08	-0.89	-0.5	-1.16	0.38	-0.29	1.01	-0.04	-0.92
IPR001114	Adenylosuccinate_synthetase	Family	MF_00011;PF00709;PTHR11846;SM00788;TIGR00184;cd03108	1	2	2	1	2	0	0	0	0	0	0	0	0	0	0	0.5	0	0.5	-	1.26	0.9	0.44	0.46	0.42	0.15	-0.15	-0.13	-0.19	-0.35	0.44	-0.79	-0.39
IPR001117	Cu-oxidase	Domain	PF00394	2	42	21	3	3	0	0	0	0	0	0.88	0	0	0	0	0	0.06	0.06	-	-0.01	-0.38	-0.84	-0.82	-0.86	2.63	-1.43	-1.4	-1.47	-1.63	-1.94	-0.68	-1.38
IPR001124	Lipid-bd_serum_glycop_C	Domain	PF02886;SM00329	1	1	1	1	0	-	-	-	-	-	-	-	-	-	-	-	-	-	-	-	-	-	-	-	-	-	-	-	-	-	-	-
IPR001126	UmuC	Domain	PF00817;PS50173	1	4	4	1	3	0	0	0	0	0	0	0	0	0.33	0	0	0.33	0.33	-	0.88	0.51	0.05	0.07	0.03	-0.24	-0.54	-0.51	1.03	-0.73	-1.05	0.43	-0.27
IPR001128	Cyt_P450	Family	PF00067;PR00385	19	306	7	31	9	0	0	0	0.03	0.24	0	0.33	0.01	0.07	0	0.05	0.17	0.1	-	-2.34	-2.7	-3.16	-0.05	1.81	-3.45	1.55	-1.53	-0.03	-2.85	-0.89	0.25	-0.96
IPR001131	Peptidase_M24B_aminopep-P_CS	Conserved_site	PS00491	1	1	1	1	4	0	0	0.25	0	0	0	0	0	0.25	0.25	0	0	0.25	-	1.26	0.9	1.13	0.46	0.42	0.15	-0.15	-0.13	0.5	0.34	-0.66	-0.79	-0.8
IPR001132	SMAD_dom_Dwarfin-type	Domain	PF03166;PS51076;SM00524	4	59	10.5	22	7	0.06	0	0	0.43	0.06	0	0.08	0	0	0.19	0.11	0	0.06	-	1.33	-0.83	-1.29	2.34	0.48	-1.58	0.2	-1.86	-1.92	0.75	-0.09	-2.52	-1.43
IPR001133	NADH_UbQ_OxRdtase_chain4L/K	Family	MF_01456;PTHR11434	1	1	1	1	4	0	0	0	0	0	0	0	0	0	0.25	0.25	0.25	0.25	-	1.26	0.9	0.44	0.46	0.42	0.15	-0.15	-0.13	-0.19	0.34	0.03	-0.1	-0.8
IPR001134	Netrin_domain	Domain	PS50189	2	3	1.5	2	4	0	0	0.2	0	0	0.2	0	0.2	0	0	0	0	0.4	-	1.21	0.84	1.07	0.4	0.36	0.78	-0.21	0.51	-0.25	-0.41	-0.72	-0.85	-0.45
IPR001135	NADH_Q_OxRdtase_suD	Domain	PF00346	1	4	4	1	0	-	-	-	-	-	-	-	-	-	-	-	-	-	-	-	-	-	-	-	-	-	-	-	-	-	-	-
IPR001139	Glyco_hydro_30	Family	PR00843;PTHR11069	1	181	181	9	7	0.2	0	0	0	0	0	0	0	0.02	0.18	0.18	0.21	0.2	-	2.49	-3.03	-3.49	-3.47	-3.51	-3.09	-4.08	-4.06	-1.49	0.78	0.46	0.48	-0.26
IPR001147	Ribosomal_L21e	Family	PF01157;PTHR20981	1	1	1	1	1	0	0	0	0	0	0	0	0	1	0	0	0	0	-	1.46	1.09	0.63	0.65	0.61	0.34	0.04	0.07	0.69	-0.15	-0.47	-0.6	-1.3
IPR001148	CA_dom	Domain	PF00194;PS51144;SM01057	5	12	2	5	5	0	0	0	0	0	0	0	0.18	0.09	0	0.18	0.36	0.18	-	0.54	0.18	-0.29	-0.27	-0.3	-0.57	-0.87	0.76	0.18	-1.07	0.23	0.69	-0.6
IPR001156	Transferrin-like_dom	Domain	PF00405;PR00422;PS51408;SM00094	1	4	4	1	1	0	0	0	0	0	1	0	0	0	0	0	0	0	-	1.26	0.9	0.44	0.46	0.42	1.76	-0.15	-0.13	-0.19	-0.35	-0.66	-0.79	-1.49
IPR001161	XPB/Ssl2	Family	TIGR00603	1	2	2	2	5	0	0.17	0	0	0.17	0	0	0	0.33	0	0	0.17	0.17	0	1.15	1.48	0.33	0.35	1	0.04	-0.26	-0.24	0.79	-0.46	-0.77	-0.21	-0.91
IPR001163	LSM_dom_euk/arc	Domain	PF01423;SM00651	2	5	2.5	2	3	0	0	0	0	0	0	0	0	0.11	0	0.44	0	0.44	1.73862e-213	1.01	0.64	0.18	0.2	0.16	-0.11	-0.41	-0.38	0.24	-0.61	0.69	-1.05	-0.14
IPR001168	ACTH_rcpt	Family	PR00520;PTHR22750:SF3	1	12	12	1	1	0	0	0	0	0	0	1	0	0	0	0	0	0	1.20033e-154	0.88	0.51	0.05	0.07	0.03	-0.24	2.03	-0.51	-0.58	-0.73	-1.05	-1.18	-1.88
IPR001170	ANPR/GUC	Family	PR00255;PS00458	1	4	4	1	1	0	0	0	0	0	0	0	0	0	0	1	0	0	4.40911e-97	1.26	0.9	0.44	0.46	0.42	0.15	-0.15	-0.13	-0.19	-0.35	0.95	-0.79	-1.49
IPR001171	Ergosterol_biosynth_ERG4_ERG24	Family	PF01222	2	70	35	6	7	0	0	0	0	0.16	0	0.16	0.17	0	0	0.17	0.16	0.16	1.62826e-83	-1.22	-2.28	-2.74	-2.72	1.43	-3.03	0.86	0.9	-3.37	-3.53	0.41	0.22	-0.48
IPR001173	Glyco_trans_2-like	Domain	PF00535;PF13632	4	6	1.5	4	3	0	0	0	0	0	0	0.29	0	0.29	0	0	0	0.43	2.1607e-83	1.1	0.74	0.27	0.29	0.26	-0.02	0.78	-0.29	0.74	-0.51	-0.82	-0.95	-0.27
IPR001179	PPIase_FKBP_dom	Domain	PF00254;PS50059	4	8	2	7	7	0	0	0	0.15	0.1	0	0.1	0	0.1	0	0.25	0.1	0.2	7.24975e-60	0.6	0.24	-0.23	1.18	0.86	-0.52	0.28	-0.79	0.24	-1.01	0.47	-0.35	-0.54
IPR001190	SRCR	Domain	PF00530;PR00258;PS00420;PS50287	2	6	3	3	6	0	0.25	0.12	0	0	0.12	0	0.12	0	0	0	0.06	0.31	4.16037e-45	0.73	1.98	1	-0.08	-0.11	0.71	-0.69	0.44	-0.73	-0.88	-1.19	-0.63	-0.23
IPR001192	PI-PLC_fam	Family	PR00390;PTHR10336	5	17	3	7	6	0	0	0.1	0	0.15	0.1	0	0.1	0.2	0	0.35	0	0	-	0.6	0.24	0.87	-0.21	1.14	0.58	-0.82	0.31	0.75	-1.01	0.76	-1.45	-2.15
IPR001193	MBTPS2	Family	PR01000;PTHR13325	1	9	9	6	4	0	0	0	0	0	0	0	0	0.37	0	0.11	0.32	0.21	9.68668e-07	0.63	0.27	-0.2	-0.18	-0.21	-0.49	-0.79	-0.76	1.25	-0.98	-0.19	0.52	-0.51
IPR001194	cDENN_dom	Domain	PF02141;SM00799	1	4	4	2	0	-	-	-	-	-	-	-	-	-	-	-	-	-	2.11849e-05	-	-	-	-	-	-	-	-	-	-	-	-	-
IPR001197	Ribosomal_L10e	Family	PIRSF005590;PTHR11726;TIGR00279	1	4	4	2	1	0	0	0	0	0	0	0	0	0	0	0	0	1	-	1.39	1.03	0.56	0.58	0.55	0.27	-0.03	0	-0.07	-0.22	-0.54	-0.66	-0.27
IPR001199	Cyt_B5-like_heme/steroid-bd	Domain	PF00173;PR00363;PS50255;SM01117	3	5	1	3	3	0	0	0	0	0	0.17	0	0	0	0	0	0.17	0.67	6.11091e-05	1.15	0.79	0.33	0.35	0.31	0.73	-0.26	-0.24	-0.3	-0.46	-0.77	-0.21	0.01
IPR001202	WW_dom	Domain	PF00397;PF18507;PS01159;PS50020;SM00456;cd00201	2	5	2.5	5	2	0	0	0	0	0	0	0	0	0	0	0	0.2	0.8	-	1.21	0.84	0.38	0.4	0.36	0.09	-0.21	-0.18	-0.25	-0.41	-0.72	-0.15	0.06
IPR001204	Phos_transporter	Family	PF01384;PTHR11101	1	20	20	1	1	0	0	0	0	0	0	0	0	0	0	0	0	1	-	0.6	0.24	-0.23	-0.21	-0.24	-0.52	-0.82	-0.79	-0.86	-1.01	-1.32	-1.45	0.89
IPR001206	Diacylglycerol_kinase_cat_dom	Domain	PF00781;PS50146;SM00046	1	1	1	2	3	0	0	0.33	0	0	0.33	0	0.33	0	0	0	0	0	-	1.33	0.96	1.19	0.52	0.48	0.9	-0.09	0.63	-0.13	-0.29	-0.6	-0.73	-1.43
IPR001208	MCM_dom	Domain	PF00493;PR01657;PS50051	1	1	1	1	2	0	0	0	0	0	0	0	0	0	0	0.5	0	0.5	-	1.39	1.03	0.56	0.58	0.55	0.27	-0.03	0	-0.07	-0.22	0.16	-0.66	-0.67
IPR001209	Ribosomal_S14	Family	PF00253;PTHR19836	2	3	1.5	2	1	0	0	0	0	0	1	0	0	0	0	0	0	0	-	1.39	1.03	0.56	0.58	0.55	1.37	-0.03	0	-0.07	-0.22	-0.54	-0.66	-1.37
IPR001210	Ribosomal_S17e	Family	MF_00511;PF00833;PTHR10732	1	1	1	1	1	0	0	0	0	0	1	0	0	0	0	0	0	0	0.00260855	1.46	1.09	0.63	0.65	0.61	1.03	0.04	0.07	0	-0.15	-0.47	-0.6	-1.3
IPR001211	PLipase_A2	Family	PR00389;PTHR11716	1	2	2	1	2	0	0	0	0	0	0	0	0	0	0	0	0.5	0.5	-	1.26	0.9	0.44	0.46	0.42	0.15	-0.15	-0.13	-0.19	-0.35	-0.66	0.31	-0.39
IPR001212	Somatomedin_B_dom	Domain	PF01033;PS00524;PS50958;SM00201	1	7	7	3	2	0	0	0	0	0	0	0	0	0	0.6	0.4	0	0	-	1.21	0.84	0.38	0.4	0.36	0.09	-0.21	-0.18	-0.25	0.98	0.38	-0.85	-1.55
IPR001214	SET_dom	Domain	PF00856;PS50280;SM00317	9	40	3	10	7	0	0	0	0	0.09	0	0	0.09	0.01	0.1	0.09	0.25	0.39	-	-0.57	-0.93	-1.39	-1.37	0.79	-1.68	-1.98	0.24	-1.33	0.12	-0.29	0.56	0.29
IPR001216	P-phosphate_BS	Binding_site	PS00901	1	9	9	1	2	0	0	0	0	0	0	0	0	0	0	0	0.5	0.5	-	0.66	0.3	-0.16	-0.14	-0.18	-0.45	-0.75	-0.73	-0.79	-0.95	-1.26	0.91	0.21
IPR001217	STAT	Family	PTHR11801	4	75	18.5	8	6	0	0	0.31	0.12	0	0.17	0.14	0	0.25	0	0	0	0.01	-	-1.3	-1.66	2.07	1.12	-2.14	1.2	0.69	-2.69	1.2	-2.91	-3.22	-3.35	-2.95
IPR001232	SKP1-like	Family	SM00512	1	3	3	1	1	0	0	0	0	0	0	0	1	0	0	0	0	0	0.982678	1.33	0.96	0.5	0.52	0.48	0.21	-0.09	1.32	-0.13	-0.29	-0.6	-0.73	-1.43
IPR001236	Lactate/malate_DH_N	Domain	PF00056	3	6	1	3	1	0	0	0	0	0	0	0	0	0	0	0	0	1	-	1.39	1.03	0.56	0.58	0.55	0.27	-0.03	0	-0.07	-0.22	-0.54	-0.66	-0.27
IPR001239	Prot_inh_Kazal-m	Family	PR00290	1	2	2	1	2	0	0	0	0.5	0	0	0.5	0	0	0	0	0	0	-	1.26	0.9	0.44	1.56	0.42	0.15	0.95	-0.13	-0.19	-0.35	-0.66	-0.79	-1.49
IPR001245	Ser-Thr/Tyr_kinase_cat_dom	Domain	PF07714;PR00109	53	673	6	168	13	0.02	0	0.11	0.04	0.04	0.09	0.06	0.03	0.12	0.15	0.11	0.05	0.18	-	0.25	-1.69	1.06	0.13	-0.07	0.54	-0.13	-0.87	0.55	0.57	-0.08	-0.9	-0.36
IPR001247	ExoRNase_PH_dom1	Domain	PF01138	1	7	7	2	2	0	0.5	0	0	0	0	0	0	0	0	0	0	0.5	-	1.26	2	0.44	0.46	0.42	0.15	-0.15	-0.13	-0.19	-0.35	-0.66	-0.79	-0.39
IPR001250	Man6P_Isoase-1	Family	PF01238;TIGR00218	1	17	17	1	3	0	0	0.33	0.33	0	0	0	0	0	0.33	0	0	0	-	-0.06	-0.43	2	2.02	-0.91	-1.18	-1.48	-1.45	-1.52	1.22	-1.99	-2.12	-2.82
IPR001251	CRAL-TRIO_dom	Domain	PF00650;PF13716;PS50191;SM00516;cd00170	4	14	2.5	6	4	0	0	0	0	0	0	0	0.03	0	0.03	0	0.47	0.47	-	0.34	-0.03	-0.49	-0.47	-0.51	-0.78	-1.08	-0.36	-1.12	-0.58	-1.59	0.99	0.29
IPR001253	TIF_eIF-1A	Family	MF_00216;PTHR21668;SM00652;TIGR00523;cd05793	1	1	1	2	6	0	0	0.17	0	0	0.17	0	0.17	0	0.17	0.17	0	0.17	-	1.15	0.79	1.02	0.35	0.31	0.73	-0.26	0.46	-0.3	0.23	-0.08	-0.9	-0.91
IPR001254	Trypsin_dom	Domain	PF00089;PS50240;SM00020;cd00190	22	402	7	35	11	0	0.01	0.16	0.04	0	0.61	0.04	0.01	0.01	0.07	0.05	0.01	0.01	-	-2.3	-0.87	1.42	-0.01	-3.14	2.47	-0.62	-1.74	-2.37	-0.2	-0.89	-2.41	-3.26
IPR001258	NHL_repeat	Repeat	PF01436	2	6	3	3	2	0	0	0	0	0	0	0	0	0	0	0.33	0	0.67	-	1.15	0.79	0.33	0.35	0.31	0.04	-0.26	-0.24	-0.3	-0.46	0.33	-0.9	0.01
IPR001260	Coprogen_oxidase_aer	Family	MF_00333;PF01218;PIRSF000166;PR00073;PTHR10755	1	17	17	2	3	0	0	0	0.33	0	0	0.33	0	0.33	0	0	0	0	-	-0.01	-0.38	-0.84	2.01	-0.86	-1.13	1.4	-1.4	1.36	-1.63	-1.94	-2.07	-2.77
IPR001263	PI3K_accessory_dom	Domain	PF00613;PS51545;SM00145	1	2	2	3	3	0	0	0	0.33	0	0	0.33	0	0.33	0	0	0	0	-	1.33	0.96	0.5	1.21	0.48	0.21	0.6	-0.07	0.56	-0.29	-0.6	-0.73	-1.43
IPR001266	Ribosomal_S19e	Family	PF01090;PTHR11710;SM01413	1	24	24	2	1	0	0	0	0	0	1	0	0	0	0	0	0	0	-	0.51	0.15	-0.31	-0.29	-0.33	2.58	-0.9	-0.88	-0.94	-1.1	-1.41	-1.54	-2.24
IPR001268	NADH_UbQ_OxRdtase_30kDa_su	Domain	PF00329	1	3	3	2	0	-	-	-	-	-	-	-	-	-	-	-	-	-	-	-	-	-	-	-	-	-	-	-	-	-	-	-
IPR001270	ClpA/B	Family	PR00300	2	2	1	2	3	0	0	0	0	0.33	0	0	0	0	0	0	0.33	0.33	-	1.33	0.96	0.5	0.52	1.17	0.21	-0.09	-0.07	-0.13	-0.29	-0.6	-0.04	-0.74
IPR001273	ArAA_hydroxylase	Family	PTHR11473	3	368	38	4	1	0	0	0	0	0	0	0	0	0	0	0	0	1	-	-1.84	-2.21	-2.67	-2.65	-2.69	-2.96	-3.26	-3.23	-3.3	-3.46	-3.77	-3.9	1.31
IPR001275	DM_DNA-bd	Domain	PF00751;PS40000;PS50809;SM00301	1	1	1	1	4	0	0	0	0	0.25	0	0.25	0	0	0.25	0.25	0	0	-	1.26	0.9	0.44	0.46	1.11	0.15	0.54	-0.13	-0.19	0.34	0.03	-0.79	-1.49
IPR001278	Arg-tRNA-ligase	Family	MF_00123;PR01038;PTHR11956;TIGR00456	2	8	4	4	1	0	0	0	0	0	0	0	0	0	0	0	0	1	-	1.05	0.69	0.23	0.25	0.21	-0.06	-0.36	-0.34	-0.41	-0.56	-0.87	-1	0.49
IPR001279	Metallo-B-lactamas	Domain	PF00753;PF12706;PF16661;SM00849	2	12	6	2	2	0	0	0	0	0	0	0	0	0	0.5	0.5	0	0	0	1.39	1.03	0.56	0.58	0.55	0.27	-0.03	0	-0.07	0.47	0.16	-0.66	-1.37
IPR001282	G6P_DH	Family	MF_00966;PIRSF000110;PR00079;PTHR23429;TIGR00871	2	60	30	2	3	0	0	0	0	0.03	0.94	0.03	0	0	0	0	0	0	2.93786e-279	-0.22	-0.58	-1.05	-1.03	0.03	2.74	-0.54	-1.61	-1.68	-1.83	-2.14	-2.27	-2.98
IPR001285	Synaptophysin/porin	Family	PR00220;PS00604;PTHR10306	1	1	1	1	1	0	0	0	0	0	0	0	0	0	0	0	0	1	1.60762e-207	1.46	1.09	0.63	0.65	0.61	0.34	0.04	0.07	0	-0.15	-0.47	-0.6	-0.6
IPR001286	Glyco_hydro_59	Family	PF02057;PR00850;PTHR15172	1	57	57	1	2	0	0	0	0	0	0	0	0	0	0	0	0.5	0.5	5.46279e-132	-0.75	-1.11	-1.57	-1.55	-1.59	-1.86	-2.16	-2.14	-2.2	-2.36	-2.67	1.26	0.56
IPR001292	Oestr_rcpt	Family	PF02159;PIRSF500101;PR00543	1	2	2	1	2	0	0	0	0	0.5	0	0.5	0	0	0	0	0	0	1.14516e-110	1.26	0.9	0.44	0.46	1.52	0.15	0.95	-0.13	-0.19	-0.35	-0.66	-0.79	-1.49
IPR001295	Dihydroorotate_DH_CS	Conserved_site	PS00911;PS00912	1	2	2	1	2	0	0	0	0	0	0	0	0	0	0	0.5	0.5	0	8.91205e-87	1.26	0.9	0.44	0.46	0.42	0.15	-0.15	-0.13	-0.19	-0.35	0.44	0.31	-1.49
IPR001296	Glyco_trans_1	Domain	PF00534	3	25	6	3	3	0	0	0	0	0	0.04	0	0.04	0	0	0	0	0.92	9.98672e-79	0.43	0.07	-0.39	-0.37	-0.41	0.01	-0.98	-0.26	-1.02	-1.18	-1.49	-1.62	0.9
IPR001298	Filamin/ABP280_rpt	Repeat	SM00557	3	41	15	18	8	0	0.05	0	0	0.01	0	0	0.01	0.04	0.16	0.44	0.06	0.22	1.38453e-60	-0.4	0.84	-1.23	-1.21	-0.55	-1.52	-1.82	-1.1	-0.47	0.55	1.23	-0.66	-0.27
IPR001300	Peptidase_C2_calpain_cat	Domain	PF00648;PS50203;SM00230;cd00044	3	36	4	4	3	0	0	0	0	0	0	0	0	0	0	0.43	0.06	0.51	2.41853e-38	-0.32	-0.69	-1.15	-1.13	-1.17	-1.44	-1.74	-1.71	-1.78	-1.93	1.19	-0.77	0.53
IPR001304	C-type_lectin-like	Domain	PF00059;PS50041;SM00034	8	19	2	9	6	0.07	0	0	0	0.21	0.14	0	0.36	0	0	0.07	0	0.14	2.68176e-37	1.48	0.02	-0.44	-0.42	1.49	0.88	-1.03	1.39	-1.07	-1.23	-0.44	-1.67	-0.76
IPR001308	ETF_a/FixB	Family	PIRSF000089	1	3	3	1	2	0	0	0	0	0	0	0	0	0	0.5	0.5	0	0	2.97865e-35	1.15	0.79	0.33	0.35	0.31	0.04	-0.26	-0.24	-0.3	0.93	0.61	-0.9	-1.6
IPR001309	Pept_C14_p20	Domain	PS50208	2	2	1	2	1	0	0	1	0	0	0	0	0	0	0	0	0	0	4.39323e-34	1.39	1.03	1.66	0.58	0.55	0.27	-0.03	0	-0.07	-0.22	-0.54	-0.66	-1.37
IPR001310	Histidine_triad_HIT	Family	PF01230;PR00332	1	9	9	1	1	0	0	0	0	0	0	0	0	0	0	0	0	1	3.21397e-25	1.01	0.64	0.18	0.2	0.16	-0.11	-0.41	-0.38	-0.45	-0.61	-0.92	-1.05	0.55
IPR001312	Hexokinase	Family	PS51748;PTHR19443	2	187	93.5	12	5	0	0	0	0.49	0	0.01	0.49	0	0	0	0	0.01	0.01	4.36348e-18	-1.84	-2.21	-2.67	2.54	-2.69	-1.57	1.93	-3.23	-3.3	-3.46	-3.77	-2.51	-3.21
IPR001313	Pumilio_RNA-bd_rpt	Repeat	PF00806;PS50302;SM00025	1	3	3	1	1	0	0	0	0	0	0	0	0	0	0	0	0	1	5.26367e-16	1.33	0.96	0.5	0.52	0.48	0.21	-0.09	-0.07	-0.13	-0.29	-0.6	-0.73	-0.04
IPR001314	Peptidase_S1A	Family	PR00722	18	117	2.5	24	10	0	0.01	0.2	0.03	0	0.63	0.03	0.02	0.01	0.04	0.02	0	0.01	-	-1.1	-0.37	1.63	-0.12	-1.95	2.45	-0.73	-1.1	-1.87	-0.63	-1.64	-3.16	-2.76
IPR001315	CARD	Domain	PF00619;PS50209;SM00114	4	6	1.5	5	3	0	0	0.43	0	0	0	0	0	0.14	0	0	0	0.43	-	1.1	0.74	1.66	0.29	0.26	-0.02	-0.32	-0.29	0.34	-0.51	-0.82	-0.95	-0.27
IPR001320	Iontro_rcpt	Domain	PF00060;SM00079	9	130	5	17	2	0	0	0	0	0	0	0	0	0	0	0	0.03	0.97	-	-0.82	-1.19	-1.65	-1.63	-1.67	-1.94	-2.24	-2.21	-2.28	-2.44	-2.75	-1.27	1.22
IPR001322	Lamin_tail_dom	Domain	PF00932;PS51841	1	58	58	12	4	0	0	0	0	0	0	0	0	0.06	0.27	0.35	0	0.32	1.45542e-11	-0.94	-1.3	-1.77	-1.75	-1.78	-2.06	-2.36	-2.33	-0.09	1.11	1.05	-2.99	0.13
IPR001323	EPO_TPO	Family	PF00758	2	2	1	2	0	-	-	-	-	-	-	-	-	-	-	-	-	-	1.90062e-07	-	-	-	-	-	-	-	-	-	-	-	-	-
IPR001346	Interferon_reg_fact_DNA-bd_dom	Domain	PF00605;PR00267;PS51507;PTHR11949;PTHR11963:SF20;SM00348;cd00103	5	60	1	9	5	0	0	0.01	0.02	0	0	0	0	0	0	0.54	0.21	0.22	-	-0.63	-0.99	-0.76	-0.34	-1.47	-1.75	-2.05	-2.02	-2.09	-2.24	1.45	0.41	-0.25
IPR001347	SIS	Domain	PF01380;PF13580;PS51464	1	6	6	1	2	0	0	0	0	0	0	0	0	0	0	0	0.5	0.5	-	0.88	0.51	0.05	0.07	0.03	-0.24	-0.54	-0.51	-0.58	-0.73	-1.05	0.77	0.07
IPR001349	Cyt_c_oxidase_su6a	Family	PF02046;PIRSF000277;PTHR11504;cd00925	1	2	2	1	0	-	-	-	-	-	-	-	-	-	-	-	-	-	-	-	-	-	-	-	-	-	-	-	-	-	-	-
IPR001352	RNase_HII/HIII	Family	PTHR10954	1	8	8	2	2	0	0	0.5	0	0	0	0	0	0	0	0	0	0.5	-	0.8	0.44	2.05	-0.01	-0.04	-0.32	-0.62	-0.59	-0.66	-0.81	-1.12	-1.25	0.13
IPR001353	Proteasome_sua/b	Family	PF00227	2	4	2	2	1	0	0	1	0	0	0	0	0	0	0	0	0	0	-	1.26	0.9	2.05	0.46	0.42	0.15	-0.15	-0.13	-0.19	-0.35	-0.66	-0.79	-1.49
IPR001356	Homeobox_dom	Domain	PF00046;PS50071;SM00389;cd00086	59	290	2	101	12	0	0.04	0.01	0.1	0.13	0	0.18	0.09	0.05	0.02	0.11	0.11	0.17	-	-1.29	0.57	-1.43	1	1.18	-3.51	0.95	0.24	-0.35	-1.3	-0.07	-0.18	-0.46
IPR001357	BRCT_dom	Domain	PF00533;PF12738;PF16589;PF16770;PS50172;SM00292	3	45	4	7	9	0	0	0	0.01	0.41	0.02	0.41	0.02	0.02	0	0.02	0.04	0.04	-	-0.58	-0.95	-1.41	-0.7	2.26	-0.6	1.69	-0.88	-0.94	-2.2	-1.41	-1.03	-1.73
IPR001360	Glyco_hydro_1	Family	PF00232;PR00131;PTHR10353	2	2	1	3	3	0	0	0	0.33	0	0	0.33	0	0.33	0	0	0	0	-	1.33	0.96	0.5	1.21	0.48	0.21	0.6	-0.07	0.56	-0.29	-0.6	-0.73	-1.43
IPR001365	A/AMP_deaminase_dom	Domain	PF00962	5	57	8	8	5	0	0	0.63	0	0	0	0	0	0.03	0.12	0.18	0	0.04	-	-0.28	-0.65	2.65	-1.09	-1.13	-1.4	-1.7	-1.67	-0.64	0.3	0.36	-2.34	-1.65
IPR001368	TNFR/NGFR_Cys_rich_reg	Domain	PF00020;PS00652;PS50050;SM00208	6	31	2.5	7	8	0	0	0.61	0	0	0.05	0	0.02	0.02	0.02	0.16	0.09	0.02	-	0.05	-0.31	2.56	-0.75	-0.79	0.04	-1.36	-0.64	-0.71	-0.87	0.21	-0.39	-2.01
IPR001370	BIR_rpt	Repeat	PF00653;PS01282;PS50143;SM00238;cd00022	1	2	2	1	1	0	0	1	0	0	0	0	0	0	0	0	0	0	-	1.39	1.03	1.66	0.58	0.55	0.27	-0.03	0	-0.07	-0.22	-0.54	-0.66	-1.37
IPR001373	Cullin_N	Domain	PF00888	3	10	3	7	5	0	0	0	0.08	0	0	0	0.33	0	0.25	0.17	0	0.17	-	0.88	0.51	0.05	0.76	0.03	-0.24	-0.54	1.1	-0.58	0.65	0.05	-1.18	-0.78
IPR001380	Ribosomal_L13e	Family	MF_00499;PF01294;PTHR11722	1	3	3	1	0	-	-	-	-	-	-	-	-	-	-	-	-	-	-	-	-	-	-	-	-	-	-	-	-	-	-	-
IPR001382	Glyco_hydro_47	Family	PF01532;PR00747	1	3	3	1	1	0	0	0	0	0	0	0	0	0	0	0	0	1	-	1.33	0.96	0.5	0.52	0.48	0.21	-0.09	-0.07	-0.13	-0.29	-0.6	-0.73	-0.04
IPR001387	Cro/C1-type_HTH	Domain	PF01381;PF12844;PF13443;PS50943;SM00530;cd00093	1	5	5	1	2	0	0.5	0	0	0	0	0	0	0	0	0	0	0.5	-	0.96	2.39	0.13	0.15	0.12	-0.15	-0.45	-0.43	-0.5	-0.65	-0.96	-1.09	0
IPR001388	Synaptobrevin	Family	PF00957;PR00219;PS00417	2	4	2	2	2	0	0	0	0	0	0	0	0	0	0	0	0.5	0.5	-	1.39	1.03	0.56	0.58	0.55	0.27	-0.03	0	-0.07	-0.22	-0.54	0.03	-0.67
IPR001390	GABAAa_rcpt	Family	PR01079	2	10	5	6	1	0	0	0	0	0	0	0	0	0	0	0	0	1	-	1.01	0.64	0.18	0.2	0.16	-0.11	-0.41	-0.38	-0.45	-0.61	-0.92	-1.05	0.55
IPR001392	Clathrin_mu	Family	PIRSF005992;PR00314	2	3	1.5	4	1	0	0	0	0	0	0	0	0	0	0	0	0	1	-	1.39	1.03	0.56	0.58	0.55	0.27	-0.03	0	-0.07	-0.22	-0.54	-0.66	-0.27
IPR001393	Calsequestrin	Family	PF01216;PTHR10033	2	10	5	5	3	0	0	0	0	0	0	0	0	0	0.64	0.27	0	0.09	-	0.92	0.56	0.09	0.11	0.08	-0.2	-0.5	-0.47	-0.54	1.39	0.38	-1.13	-1.14
IPR001394	Peptidase_C19_UCH	Domain	PF00443	4	5	1	5	3	0	0	0	0	0	0	0	0	0.33	0	0	0.33	0.33	-	1.01	0.64	0.18	0.2	0.16	-0.11	-0.41	-0.38	0.93	-0.61	-0.92	0.34	-0.36
IPR001400	Somatotropin/Prolactin	Family	PF00103;PR00836;PTHR11417	1	17	17	4	3	0	0	0	0	0.33	0	0.33	0	0	0	0	0	0.33	-	-0.06	-0.43	-0.89	-0.87	1.98	-1.18	1.41	-1.45	-1.52	-1.67	-1.99	-2.12	0.07
IPR001401	Dynamin_GTPase	Domain	SM00053;cd08771	3	57	13	9	2	0	0	0	0	0	0	0	0	0	0	0	0.43	0.57	-	-0.54	-0.9	-1.36	-1.34	-1.38	-1.65	-1.95	-1.93	-2	-2.15	-2.46	1.1	0.66
IPR001406	PsdUridine_synth_TruA	Family	MF_00171;PIRSF001430;PTHR11142;TIGR00071;cd02570	2	5	2.5	6	5	0	0	0	0	0	0.2	0	0	0.2	0.1	0.2	0	0.3	4.00948e-51	0.96	0.6	0.13	0.15	0.12	0.94	-0.45	-0.43	0.6	0.04	0.14	-1.09	-0.41
IPR001408	Gprotein_alpha_I	Family	PR00441	2	3	1.5	3	2	0	0	0	0	0	0	0	0	0	0	0	0.25	0.75	4.23031e-40	1.26	0.9	0.44	0.46	0.42	0.15	-0.15	-0.13	-0.19	-0.35	-0.66	-0.1	-0.1
IPR001409	Glcrtcd_rcpt	Family	PF02155;PR00528	1	1	1	1	2	0	0	0	0	0.5	0	0.5	0	0	0	0	0	0	1.25377e-36	1.39	1.03	0.56	0.58	1.24	0.27	0.67	0	-0.07	-0.22	-0.54	-0.66	-1.37
IPR001412	aa-tRNA-synth_I_CS	Conserved_site	PS00178	2	3	1.5	2	1	0	0	0	0	0	0	0	0	0	0	0	0	1	5.21252e-34	1.46	1.09	0.63	0.65	0.61	0.34	0.04	0.07	0	-0.15	-0.47	-0.6	-0.6
IPR001414	GPR143	Family	PF02101;PR00965;PTHR15177	1	34	34	3	2	0	0	0	0	0	0	0	0	0	0	0	0.97	0.03	8.92066e-34	0.27	-0.1	-0.56	-0.54	-0.58	-0.85	-1.15	-1.12	-1.19	-1.34	-1.66	1.71	-1.79
IPR001415	PTH/PTH-rel	Family	PF01279;PS00335;SM00087	1	2	2	1	1	0	0	0	0	0	0	0	0	0	0	1	0	0	7.50996e-26	1.39	1.03	0.56	0.58	0.55	0.27	-0.03	0	-0.07	-0.22	0.56	-0.66	-1.37
IPR001416	ACKR3	Family	PR00646;PTHR10489:SF931	1	1	1	1	0	-	-	-	-	-	-	-	-	-	-	-	-	-	1.05607e-19	-	-	-	-	-	-	-	-	-	-	-	-	-
IPR001421	ATP8_metazoa	Family	PF00895	1	1	1	1	0	-	-	-	-	-	-	-	-	-	-	-	-	-	2.54773e-19	-	-	-	-	-	-	-	-	-	-	-	-	-
IPR001424	SOD_Cu_Zn_dom	Domain	PF00080;PR00068;cd00305	1	79	79	2	1	0	0	0	0	0	0	0	0	0	0	0	0	1	1.2703e-12	-0.42	-0.79	-1.25	-1.23	-1.27	-1.54	-1.84	-1.81	-1.88	-2.04	-2.35	-2.48	1.2
IPR001427	RNaseA	Family	PR00794;PTHR11437	1	14	14	1	1	0	0	0	0	0	0	0	0	0	0	0	0	1	-	0.8	0.44	-0.03	-0.01	-0.04	-0.32	-0.62	-0.59	-0.66	-0.81	-1.12	-1.25	0.75
IPR001429	P2X_purnocptor	Family	PIRSF005713;PR01307;PS01212;TIGR00863	1	2	2	1	2	0	0.5	0	0	0	0	0	0	0	0	0	0	0.5	-	1.26	2	0.44	0.46	0.42	0.15	-0.15	-0.13	-0.19	-0.35	-0.66	-0.79	-0.39
IPR001433	OxRdtase_FAD/NAD-bd	Domain	PF00175	2	7	3.5	3	5	0	0	0	0	0.2	0.4	0.2	0	0	0	0.1	0	0.1	7.46096e-08	0.96	0.6	0.13	0.15	1.22	1.45	0.64	-0.43	-0.5	-0.65	-0.27	-1.09	-1.1
IPR001436	Alpha-crystallin/sHSP_animal	Family	PIRSF036514;PR00299;PTHR45640	5	49	5	13	4	0	0	0	0	0	0	0	0	0	0.05	0.36	0.15	0.44	-	-0.45	-0.81	-1.27	-1.25	-1.29	-1.56	-1.86	-1.84	-1.9	-0.45	1.03	0.07	0.41
IPR001440	TPR_1	Repeat	PF00515	1	1	1	1	1	0	0	0	0	0	0	0	0	0	0	0	0	1	-	1.46	1.09	0.63	0.65	0.61	0.34	0.04	0.07	0	-0.15	-0.47	-0.6	-0.6
IPR001441	UPP_synth-like	Family	MF_01139;PF01255;PTHR10291;TIGR00055;cd00475	2	8	4	5	2	0	0	0	0	0	0	0	0	0	0	0	0.4	0.6	7.60599e-05	0.96	0.6	0.13	0.15	0.12	-0.15	-0.45	-0.43	-0.5	-0.65	-0.96	0.52	0.15
IPR001442	Collagen_IV_NC	Domain	PF01413;PS51403;SM00111	4	18	2.5	5	5	0	0.24	0	0	0	0	0	0.24	0	0.03	0	0.24	0.26	-	-0.3	2.17	-1.12	-1.1	-1.14	-1.41	-1.71	1.15	-1.75	-0.81	-2.22	0.48	-0.11
IPR001451	Hexapep	Repeat	PF00132;PF14602	2	5	2.5	5	3	0	0	0	0	0	0	0	0	0	0	0.33	0.11	0.56	-	1.01	0.64	0.18	0.2	0.16	-0.11	-0.41	-0.38	-0.45	-0.61	0.47	-0.35	0.04
IPR001452	SH3_domain	Domain	PF00018;PF07653;PF14604;PR00452;PS50002;SM00326	9	13	1	10	11	0.04	0.12	0.04	0.04	0	0.04	0.08	0	0.04	0.04	0.08	0.19	0.31	-	1.13	1.46	0.3	0.32	-0.41	0.01	0.12	-0.96	-0.33	-0.49	-0.39	0.17	-0.12
IPR001453	MoaB/Mog_dom	Domain	PF00994;SM00852;TIGR00177;cd00885;cd00886	1	1	1	1	2	0	0	0	0	0	0	0	0	0	0	0	0.5	0.5	0.016864	1.39	1.03	0.56	0.58	0.55	0.27	-0.03	0	-0.07	-0.22	-0.54	0.03	-0.67
IPR001457	NADH_UbQ/plastoQ_OxRdtase_su6	Family	PF00499	1	9	9	4	5	0	0.03	0	0	0	0	0	0	0	0.23	0.23	0.26	0.26	-	0.23	0.56	-0.6	-0.58	-0.62	-0.89	-1.19	-1.16	-1.23	0.81	0.5	0.47	-0.23
IPR001461	Aspartic_peptidase_A1	Family	PR00792;PTHR13683;PTHR47965;PTHR47966	2	7	3.5	3	3	0	0	0	0	0	0	0	0.27	0	0	0	0.36	0.36	-	0.92	0.56	0.09	0.11	0.08	-0.2	-0.5	0.92	-0.54	-0.69	-1.01	0.47	-0.23
IPR001469	ATP_synth_F1_dsu/esu	Family	MF_00530;PTHR13822;TIGR01216;cd12152	1	2	2	1	0	-	-	-	-	-	-	-	-	-	-	-	-	-	-	-	-	-	-	-	-	-	-	-	-	-	-	-
IPR001474	GTP_CycHdrlase_I	Family	MF_00223;PTHR11109;TIGR00063	1	47	47	5	1	0	0	0	0	0	0	0	0	0	0	0	0	1	-	0.07	-0.29	-0.76	-0.74	-0.77	-1.04	-1.34	-1.32	-1.39	-1.54	-1.85	-1.98	1.1
IPR001475	ABCC9	Family	PR01094;PTHR24223:SF173	1	18	18	4	3	0	0	0	0	0	0	0	0	0	0.17	0.41	0	0.41	-	0.11	-0.26	-0.72	-0.7	-0.74	-1.01	-1.31	-1.28	-1.35	0.57	1.07	-1.95	0.24
IPR001478	PDZ	Domain	PF00595;PF13180;PS50106;SM00228	6	11	1.5	9	6	0	0.22	0	0.17	0	0	0.17	0.06	0	0	0.06	0	0.33	-	0.66	1.91	-0.16	1.24	-0.18	-0.45	0.63	-0.03	-0.79	-0.95	-0.57	-1.39	-0.15
IPR001487	Bromodomain	Domain	PF00439;PR00503;PS50014;SM00297	5	5	1	5	6	0	0	0	0	0.12	0	0.12	0.12	0	0	0.12	0.12	0.38	1.96572	1.05	0.69	0.23	0.25	0.9	-0.06	0.33	0.36	-0.41	-0.56	-0.18	-0.31	-0.32
IPR001506	Peptidase_M12A	Domain	PF01400;PR00480;PS51864	2	4	2	2	2	0	0	0	0	0	0	0	0	0	0.5	0.5	0	0	-	1.26	0.9	0.44	0.46	0.42	0.15	-0.15	-0.13	-0.19	0.75	0.44	-0.79	-1.49
IPR001507	ZP_dom	Domain	PF00100;PR00023;PS51034;SM00241	5	27	2	6	6	0	0.2	0	0	0.05	0	0	0.03	0.17	0.17	0	0	0.37	-	-0.18	2.02	-1.01	-0.99	0.36	-1.3	-1.6	-0.47	0.76	0.61	-2.1	-2.23	0.2
IPR001508	Iono_rcpt_met	Family	PR00177	7	64	4	14	2	0	0	0	0	0	0	0	0	0	0	0	0.05	0.95	-	-0.22	-0.58	-1.05	-1.03	-1.06	-1.34	-1.64	-1.61	-1.68	-1.83	-2.14	-0.89	1.12
IPR001514	DNA-dir_RNA_pol_30-40kDasu_CS	Conserved_site	PS00446	1	5	5	2	6	0	0.06	0	0	0.28	0	0.28	0	0	0	0.06	0.06	0.28	-	0.66	0.99	-0.16	-0.14	1.61	-0.45	1.04	-0.73	-0.79	-0.95	-0.57	-0.7	-0.3
IPR001518	Arginosuc_synth	Family	PF00764;PTHR11587;TIGR00032	1	93	93	2	0	-	-	-	-	-	-	-	-	-	-	-	-	-	-	-	-	-	-	-	-	-	-	-	-	-	-	-
IPR001519	Ferritin	Family	PTHR11431	1	3	3	3	3	0	0	0	0	0	0.33	0	0	0	0	0	0.33	0.33	-	1.33	0.96	0.5	0.52	0.48	0.9	-0.09	-0.07	-0.13	-0.29	-0.6	-0.04	-0.74
IPR001521	Opsin_blue	Family	PR00574	1	1	1	1	2	0	0	0	0	0	0	0	0	0	0	0	0.5	0.5	-	1.39	1.03	0.56	0.58	0.55	0.27	-0.03	0	-0.07	-0.22	-0.54	0.03	-0.67
IPR001523	Paired_dom	Domain	PF00292;PR00027;PS51057;SM00351;cd00131	8	94	8.5	19	9	0	0.1	0	0.06	0.07	0	0.08	0.08	0.11	0	0.04	0.36	0.1	-	-1.17	1.41	-2	0.51	0.55	-2.29	0.12	0.21	0.42	-2.78	-1.02	0.98	-0.98
IPR001525	C5_MeTfrase	Family	PF00145;PR00105;PS51679;TIGR00675	2	31	15.5	9	5	0.04	0	0.44	0	0	0.15	0	0	0	0	0.17	0	0.2	-	0.99	-0.47	2.28	-0.91	-0.95	0.97	-1.52	-1.5	-1.57	-1.72	0.27	-2.16	-0.38
IPR001533	Pterin_deHydtase	Family	MF_00434;PF01329;PTHR12599	1	2	2	1	0	-	-	-	-	-	-	-	-	-	-	-	-	-	-	-	-	-	-	-	-	-	-	-	-	-	-	-
IPR001544	Aminotrans_IV	Family	PF01063	1	1	1	1	0	-	-	-	-	-	-	-	-	-	-	-	-	-	-	-	-	-	-	-	-	-	-	-	-	-	-	-
IPR001545	Gonadotropin_bsu	Family	PTHR11515;SM00068;cd00069	3	5	2	3	2	0	0	0	0	0.44	0	0.56	0	0	0	0	0	0	-	1.01	0.64	0.18	0.2	1.77	-0.11	1.38	-0.38	-0.45	-0.61	-0.92	-1.05	-1.75
IPR001548	Peptidase_M2	Family	PF01401;PR00791;PTHR10514;cd06461	1	2	2	2	1	0	0	0	0	0	0	0	1	0	0	0	0	0	-	1.39	1.03	0.56	0.58	0.55	0.27	-0.03	1.1	-0.07	-0.22	-0.54	-0.66	-1.37
IPR001557	L-lactate/malate_DH	Family	PIRSF000102;PR00086	3	14	3	3	1	0	0	0	0	0	0	0	0	0	0	0	0	1	-	1.26	0.9	0.44	0.46	0.42	0.15	-0.15	-0.13	-0.19	-0.35	-0.66	-0.79	0.12
IPR001562	Znf_Btk_motif	Conserved_site	PF00779;PR00402;PS51113;SM00107	1	3	3	1	2	0	0	0.5	0	0	0.5	0	0	0	0	0	0	0	-	1.15	0.79	1.71	0.35	0.31	1.42	-0.26	-0.24	-0.3	-0.46	-0.77	-0.9	-1.6
IPR001563	Peptidase_S10	Family	PF00450;PR00724;PTHR11802	1	12	12	1	3	0	0	0	0	0	0	0	0	0	0	0.33	0.33	0.33	-	0.21	-0.16	-0.62	-0.6	-0.64	-0.91	-1.21	-1.18	-1.25	-1.41	0.85	0.72	0.02
IPR001565	Synaptotagmin	Domain	PR00399	1	4	4	2	2	0	0	0	0	0	0	0	0	0	0	0	0.5	0.5	0	1.15	0.79	0.33	0.35	0.31	0.04	-0.26	-0.24	-0.3	-0.46	-0.77	0.49	-0.22
IPR001567	Pept_M3A_M3B	Domain	PF01432	1	2	2	1	4	0	0	0	0	0	0	0	0	0	0.25	0.25	0.25	0.25	1.78627e-217	1.05	0.69	0.23	0.25	0.21	-0.06	-0.36	-0.34	-0.41	0.54	0.23	0.1	-0.6
IPR001568	RNase_T2-like	Family	PF00445;PTHR11240	1	1	1	1	1	0	0	0	0	0	0	0	0	0	0	0	0	1	2.71871e-96	1.46	1.09	0.63	0.65	0.61	0.34	0.04	0.07	0	-0.15	-0.47	-0.6	-0.6
IPR001576	Phosphoglycerate_kinase	Family	MF_00145;PF00162;PIRSF000724;PR00477;PTHR11406;cd00318	1	14	14	2	4	0	0	0	0	0.03	0.33	0	0	0	0	0.33	0	0.33	1.34786e-87	0.13	-0.24	-0.7	-0.68	-0.02	1.65	-1.29	-1.26	-1.33	-1.49	0.84	-1.93	0.01
IPR001578	Peptidase_C12_UCH	Domain	PF01088;PR00707;PS00140;PTHR10589	2	7	3.5	6	7	0	0	0.08	0	0	0.08	0	0.08	0	0.08	0.08	0.23	0.38	4.22725e-58	0.84	0.48	0.7	0.03	0	0.42	-0.58	0.14	-0.62	-0.08	-0.39	0.17	-0.12
IPR001585	TAL/FSA	Family	PF00923;PTHR10683	1	2	2	1	0	-	-	-	-	-	-	-	-	-	-	-	-	-	2.72368e-39	-	-	-	-	-	-	-	-	-	-	-	-	-
IPR001589	Actinin_actin-bd_CS	Conserved_site	PS00019;PS00020	5	5	1	7	5	0	0	0	0	0	0	0	0.11	0	0.22	0.22	0.11	0.33	7.0681e-37	1.01	0.64	0.18	0.2	0.16	-0.11	-0.41	0.31	-0.45	0.49	0.18	-0.35	-0.36
IPR001590	Peptidase_M12B	Domain	PF01421;PS50215	5	15	1	5	10	0	0	0.24	0.02	0.02	0.2	0.02	0.2	0.02	0.22	0	0.02	0.04	2.30834e-34	-0.11	-0.47	1.7	-0.22	-0.26	1.26	-0.83	0.99	-0.87	0.84	-2.03	-1.47	-1.76
IPR001594	Palmitoyltrfase_DHHC	Domain	PF01529	1	2	2	1	1	0	0	0	0	0	0	0	0	0	0	0	0	1	4.6999e-23	1.39	1.03	0.56	0.58	0.55	0.27	-0.03	0	-0.07	-0.22	-0.54	-0.66	-0.27
IPR001597	ArAA_b-elim_lyase/Thr_aldolase	Domain	PF01212	1	6	6	1	1	0	0	0	0	0	0	0	0	0	0	0	0	1	9.23926e-19	1.15	0.79	0.33	0.35	0.31	0.04	-0.26	-0.24	-0.3	-0.46	-0.77	-0.9	0.34
IPR001604	DNA/RNA_non-sp_Endonuclease	Domain	PF01223;SM00892	1	5	5	1	1	0	0	0	0	0	0	0	0	0	1	0	0	0	-	1.21	0.84	0.38	0.4	0.36	0.09	-0.21	-0.18	-0.25	1.39	-0.72	-0.85	-1.55
IPR001605	PH_dom-spectrin-type	Domain	PR00683	1	1	1	1	0	-	-	-	-	-	-	-	-	-	-	-	-	-	1.55287e-14	-	-	-	-	-	-	-	-	-	-	-	-	-
IPR001606	ARID_dom	Domain	PF01388;PS51011;SM00501	2	4	2	3	2	0	0	0	0	0	0	0	0	0	0	0.43	0	0.57	-	1.1	0.74	0.27	0.29	0.26	-0.02	-0.32	-0.29	-0.36	-0.51	0.56	-0.95	-0.04
IPR001608	Ala_racemase_N	Domain	PF01168	1	3	3	1	1	0	0	0	0	0	0	0	0	0	0	0	0	1	7.75346e-10	1.33	0.96	0.5	0.52	0.48	0.21	-0.09	-0.07	-0.13	-0.29	-0.6	-0.73	-0.04
IPR001609	Myosin_head_motor_dom	Domain	PF00063;PR00193;PS51456;SM00242	15	302	4	48	9	0	0.09	0	0.03	0	0.01	0	0.02	0	0.31	0.34	0.06	0.15	6.08512e-09	-2.37	1.37	-3.2	-0.35	-2.52	-1.54	-3.79	-1.36	-3.83	1.3	1.07	-0.81	-0.58
IPR001610	PAC	Repeat	SM00086	1	1	1	1	1	0	0	0	0	0	0	0	0	0	1	0	0	0	5.08098e-07	1.46	1.09	0.63	0.65	0.61	0.34	0.04	0.07	0	0.54	-0.47	-0.6	-1.3
IPR001611	Leu-rich_rpt	Repeat	PF00560;PF13516;PF13855;PS51450	21	58	2	31	12	0.04	0	0.01	0.01	0.07	0.11	0.1	0.05	0.07	0.04	0.06	0.15	0.28	-	0.94	-0.81	-0.58	-0.56	0.66	0.74	0.33	-0.23	0.04	-0.67	-0.58	0.07	-0.02
IPR001612	Caveolin	Family	PF01146;PTHR10844	1	22	22	6	3	0	0	0	0	0	0	0	0	0	0.29	0.37	0	0.34	2.22982e-05	0.23	-0.14	-0.6	-0.58	-0.62	-0.89	-1.19	-1.16	-1.23	1.01	0.94	-1.83	0.04
IPR001614	Myelin_PLP	Family	PF01275;PR00214;PTHR11683;SM00002	1	83	83	3	2	0	0	0	0	0	0	0	0	0	0	0	0.5	0.5	6.50753e-05	-1.08	-1.44	-1.91	-1.89	-1.92	-2.2	-2.5	-2.47	-2.54	-2.69	-3	1.29	0.58
IPR001619	Sec1-like	Family	PF00995;PIRSF005715;PTHR11679	5	48	3	11	9	0.02	0	0.13	0	0.05	0.03	0	0.05	0.05	0	0.02	0.02	0.64	-	0.49	-0.57	1.16	-1.01	0.34	-0.22	-1.62	-0.21	-0.28	-1.82	-1.44	-1.57	0.73
IPR001623	DnaJ_domain	Domain	PF00226;PR00625;PS50076;SM00271;cd06257	7	11	1	8	7	0	0	0.09	0	0.09	0.09	0	0.09	0	0	0.18	0.14	0.32	0.00117566	0.54	0.18	0.81	-0.27	0.8	0.52	-0.87	0.25	-0.92	-1.07	0.23	-0.13	-0.13
IPR001627	Semap_dom	Domain	PF01403;PS51004;SM00630	3	9	2	6	9	0	0	0.05	0	0.25	0.05	0.25	0.05	0	0.05	0.05	0.1	0.15	-	0.6	0.24	0.47	-0.21	1.55	0.18	0.98	-0.1	-0.86	-0.32	-0.63	-0.35	-0.77
IPR001628	Znf_hrmn_rcpt	Domain	PF00105;PR00047;PS00031;PS51030;SM00399	14	75	3	21	9	0	0.01	0	0	0.19	0	0.25	0.02	0.02	0.06	0.11	0.16	0.18	0.00317628	-0.99	-0.66	-1.82	-1.8	1.53	-2.11	1.23	-0.99	-1.06	-0.3	-0.02	0.17	-0.41
IPR001632	Gprotein_B	Domain	PR00319	4	27	2	10	3	0	0	0	0	0	0	0	0	0	0.03	0	0.03	0.93	-	0.36	0	-0.47	-0.45	-0.48	-0.76	-1.06	-1.03	-1.1	-0.56	-1.57	-1	0.94
IPR001650	Helicase_C	Domain	PF00271;PS51194;SM00490	27	139	2	45	12	0	0.03	0.13	0.01	0.07	0.04	0.07	0.04	0.02	0.02	0.06	0.06	0.44	0.371431	-1.33	0.39	1.18	-1.04	0.66	-0.25	0.09	-0.52	-0.99	-1.15	-0.61	-0.74	0.47
IPR001655	P47PHOX	Family	PR00498;PTHR15706:SF6	1	3	3	1	5	0.2	0	0.2	0.2	0	0.2	0	0	0.2	0	0	0	0	-	2.15	0.4	1.32	1.34	-0.08	1.03	-0.65	-0.62	0.69	-0.85	-1.16	-1.29	-1.99
IPR001656	PsdUridine_synth_TruD	Family	MF_01082;PF01142;PIRSF037016;PTHR13326;TIGR00094	1	1	1	1	0	-	-	-	-	-	-	-	-	-	-	-	-	-	-	-	-	-	-	-	-	-	-	-	-	-	-	-
IPR001657	Hedgehog	Family	PIRSF009400;PR00632	3	102	15	9	6	0	0	0	0.01	0.03	0	0.43	0	0	0.03	0.1	0	0.41	3.36787	-1.26	-1.63	-2.09	-1.38	-0.16	-2.38	1.79	-2.65	-2.72	-0.93	-0.14	-3.32	0.39
IPR001658	GphnRH_fam_rcpt	Family	PR00529	1	6	6	2	2	0	0	0	0	0.5	0	0.5	0	0	0	0	0	0	-	0.88	0.51	0.05	0.07	1.98	-0.24	1.41	-0.51	-0.58	-0.73	-1.05	-1.18	-1.88
IPR001660	SAM	Domain	PF00536;PF07647;PS50105;SM00454	5	11	1	9	7	0	0.04	0	0	0.04	0	0	0.04	0.27	0	0.27	0.27	0.08	-	0.43	0.76	-0.39	-0.37	0.28	-0.68	-0.98	-0.26	1.06	-1.18	0.59	0.46	-1.22
IPR001667	DDH_dom	Domain	PF01368	1	4	4	1	0	-	-	-	-	-	-	-	-	-	-	-	-	-	-	-	-	-	-	-	-	-	-	-	-	-	-	-
IPR001671	Melcrt_ACTH_rcpt	Family	PR00534	3	18	7	4	2	0	0	0	0	0	0	0.9	0	0.1	0	0	0	0	-	0.6	0.24	-0.23	-0.21	-0.24	-0.52	2.13	-0.79	0.24	-1.01	-1.32	-1.45	-2.15
IPR001672	G6P_Isomerase	Family	MF_00473;PF00342;PR00662;PS51463;PTHR11469	1	24	24	1	1	0	0	0	0	0	1	0	0	0	0	0	0	0	-	0.49	0.12	-0.34	-0.32	-0.36	2.59	-0.93	-0.9	-0.97	-1.13	-1.44	-1.57	-2.27
IPR001675	Glyco_trans_29	Family	PF00777	2	6	3	3	2	0	0	0	0	0	0	0	0	0.4	0	0	0	0.6	-	0.96	0.6	0.13	0.15	0.12	-0.15	-0.45	-0.43	1.11	-0.65	-0.96	-1.09	0.15
IPR001678	MeTrfase_RsmB/NOP2	Domain	PF01189;PS51686	1	2	2	1	0	-	-	-	-	-	-	-	-	-	-	-	-	-	-	-	-	-	-	-	-	-	-	-	-	-	-	-
IPR001680	WD40_repeat	Repeat	PF00400;PS50082;SM00320	45	198	3	67	13	0.09	0.02	0.02	0.01	0	0	0.01	0.11	0.07	0	0.09	0.16	0.41	-	1.66	-0.28	-0.46	-0.91	-1.86	-2.13	-1.52	0.48	0.05	-2.63	-0.23	0.19	0.41
IPR001681	Neurokn_rcpt	Family	PR00244	1	2	2	1	2	0	0	0	0	0.5	0	0.5	0	0	0	0	0	0	-	1.26	0.9	0.44	0.46	1.52	0.15	0.95	-0.13	-0.19	-0.35	-0.66	-0.79	-1.49
IPR001683	PX_dom	Domain	PF00787;PS50195;SM00312	4	8	1.5	4	7	0.12	0	0.12	0.12	0	0.12	0	0	0.12	0	0.21	0.17	0	-	1.87	0.12	1.05	1.07	-0.36	0.76	-0.93	-0.9	0.41	-1.13	0.35	0.04	-2.27
IPR001694	NADH_UbQ_OxRdtase_su1/FPO	Family	MF_01350;PF00146;PTHR11432	1	3	3	3	5	0	0.1	0	0	0	0	0	0	0	0.2	0.2	0.2	0.3	-	0.96	1.29	0.13	0.15	0.12	-0.15	-0.45	-0.43	-0.5	0.45	0.14	0.01	-0.41
IPR001695	Lysyl_oxidase	Family	PF01186;PR00074	1	4	4	1	1	0	0	0	0	0	0	0	0	0	1	0	0	0	-	1.26	0.9	0.44	0.46	0.42	0.15	-0.15	-0.13	-0.19	1.26	-0.66	-0.79	-1.49
IPR001696	Na_channel_asu	Family	PR00170	5	35	4	20	4	0	0	0	0	0	0	0	0	0	0.2	0.1	0.05	0.65	-	0.13	-0.24	-0.7	-0.68	-0.72	-0.99	-1.29	-1.26	-1.33	0.71	-0.19	-0.83	0.67
IPR001697	Pyr_Knase	Family	PR01050;PTHR11817;TIGR01064;cd00288	1	102	102	1	1	0	0	0	0	0	1	0	0	0	0	0	0	0	-	-0.65	-1.01	-1.47	-1.45	-1.49	2.87	-2.06	-2.04	-2.11	-2.26	-2.57	-2.7	-3.4
IPR001699	TF_T-box	Family	PF00907;PR00937;PS50252;PTHR11267;SM00425;cd00182	12	49	2.5	20	8	0	0.03	0.03	0	0.06	0	0.07	0.06	0	0.26	0.39	0	0.11	2.92956e-78	-0.32	0.41	-0.05	-1.13	0.44	-1.44	0.05	-0.1	-1.78	1.01	1.09	-2.38	-0.88
IPR001704	Orexin	Family	PF02072;PIRSF037824;PR01091;PTHR15173	1	1	1	1	1	0	0	0	0	0	0	0	0	0	0	0	0	1	1.4283e-72	1.46	1.09	0.63	0.65	0.61	0.34	0.04	0.07	0	-0.15	-0.47	-0.6	-0.6
IPR001708	YidC/ALB3/OXA1/COX18	Family	PF02096;PR00701;PR01900;PTHR12428	1	1	1	1	0	-	-	-	-	-	-	-	-	-	-	-	-	-	1.47648e-68	-	-	-	-	-	-	-	-	-	-	-	-	-
IPR001709	Flavoprot_Pyr_Nucl_cyt_Rdtase	Domain	PR00371	3	8	2	4	5	0	0	0	0	0.18	0.18	0.18	0	0	0	0.18	0	0.29	3.3171e-54	0.7	0.33	-0.13	-0.11	1.24	0.97	0.67	-0.69	-0.76	-0.92	0.16	-1.36	-0.27
IPR001711	PLipase_C_Pinositol-sp_Y	Domain	PF00387;PS50008;SM00149	3	7	2	4	3	0	0	0	0	0.14	0	0	0	0.29	0	0.57	0	0	2.43668e-44	1.1	0.74	0.27	0.29	0.95	-0.02	-0.32	-0.29	0.74	-0.51	0.79	-0.95	-1.65
IPR001713	Prot_inh_stefin	Family	PR00295;PTHR11414	1	4	4	1	1	0	0	0	0	0	0	0	0	0	0	0	0	1	-	1.26	0.9	0.44	0.46	0.42	0.15	-0.15	-0.13	-0.19	-0.35	-0.66	-0.79	0.12
IPR001715	CH-domain	Domain	PF00307;PS50021;SM00033;cd00014	13	70	3	30	9	0	0.12	0	0	0.01	0.04	0	0.07	0.04	0.07	0.29	0.05	0.3	1.32753e-33	-0.79	1.62	-1.62	-1.6	-0.94	-0.12	-2.21	0.12	-0.46	-0.21	0.87	-0.9	0.06
IPR001717	Anion_exchange	Family	PR00165	1	5	5	6	2	0	0	0	0	0	0.83	0	0.17	0	0	0	0	0	1.36106e-30	1.15	0.79	0.33	0.35	0.31	1.83	-0.26	0.46	-0.3	-0.46	-0.77	-0.9	-1.6
IPR001723	Nuclear_hrmn_rcpt	Family	PR00398	17	54	2	26	11	0	0.03	0.01	0.03	0.18	0	0.27	0.02	0.01	0.05	0.07	0.08	0.25	1.39939e-26	-0.78	0.24	-0.91	0.02	1.47	-1.89	1.3	-1.07	-1.54	-0.45	-0.51	-0.43	-0.1
IPR001727	Gdt1	Family	PF01169;PS01214;PTHR12608	1	3	3	1	2	0	0	0	0	0	0	0	0	0	0	0.5	0	0.5	4.30878e-21	1.15	0.79	0.33	0.35	0.31	0.04	-0.26	-0.24	-0.3	-0.46	0.61	-0.9	-0.22
IPR001728	ThyrH_rcpt	Family	PR00546	2	4	2	2	1	0	0	0	0	0	0	1	0	0	0	0	0	0	5.8235e-21	1.26	0.9	0.44	0.46	0.42	0.15	1.46	-0.13	-0.19	-0.35	-0.66	-0.79	-1.49
IPR001729	SP-C	Family	PTHR10800;SM00019	1	5	5	1	2	0.5	0	0.5	0	0	0	0	0	0	0	0	0	0	1.46666e-20	2.75	0.6	1.93	0.15	0.12	-0.15	-0.45	-0.43	-0.5	-0.65	-0.96	-1.09	-1.79
IPR001731	ALAD	Family	PF00490;PIRSF001415;PR00144;PTHR11458;SM01004	1	5	5	1	2	0	0	0	0.5	0	0	0.5	0	0	0	0	0	0	3.477e-18	0.96	0.6	0.13	1.95	0.12	-0.15	1.34	-0.43	-0.5	-0.65	-0.96	-1.09	-1.79
IPR001732	UDP-Glc/GDP-Man_DH_N	Domain	PF03721	1	5	5	1	1	0	0	0	0	0	0	0	0	0	0	0	0	1	6.35828e-15	1.21	0.84	0.38	0.4	0.36	0.09	-0.21	-0.18	-0.25	-0.41	-0.72	-0.85	0.24
IPR001734	Na/solute_symporter	Family	PF00474;PS50283;TIGR00813	5	26	6	5	5	0	0	0	0.23	0	0	0.2	0.17	0	0	0	0.2	0.2	2.8766e-13	0.34	-0.03	-0.49	1.61	-0.51	-0.78	0.87	0.74	-1.12	-1.28	-1.59	0.23	-0.47
IPR001738	Rab_escort	Family	PIRSF016550;PR00893	1	5	5	2	3	0	0	0	0	0	0	0	0	0	0.29	0	0.36	0.36	9.6985e-13	0.8	0.44	-0.03	-0.01	-0.04	-0.32	-0.62	-0.59	-0.66	0.8	-1.12	0.54	-0.16
IPR001739	Methyl_CpG_DNA-bd	Domain	PF01429;PS50982;SM00391	1	31	31	2	1	0	0	0	0	0	0	0	0	0	0	0	0	1	-	0.31	-0.05	-0.51	-0.49	-0.53	-0.8	-1.1	-1.08	-1.14	-1.3	-1.61	-1.74	1.02
IPR001747	Lipid_transpt_N	Domain	PF01347;PS51211;SM00638	2	9	4.5	4	4	0	0	0	0.25	0	0.25	0	0	0	0	0	0.25	0.25	-	0.49	0.12	-0.34	1.63	-0.36	1.32	-0.93	-0.9	-0.97	-1.13	-1.44	0.38	-0.32
IPR001750	ND/Mrp_mem	Domain	PF00361	3	9	2	4	5	0	0.08	0	0	0	0	0	0	0	0.22	0.22	0.24	0.24	-	0.19	1.21	-0.64	-0.62	-0.66	-0.93	-1.23	-1.2	-1.27	0.77	0.46	0.43	-0.27
IPR001752	Kinesin_motor_dom	Domain	PF00225;PR00380;PS50067;SM00129	14	94	2	27	7	0	0	0.06	0	0.01	0	0	0.02	0	0.06	0.08	0.12	0.66	-	-0.87	-1.23	0.5	-1.67	-1.02	-1.98	-2.28	-1.16	-2.32	-0.28	-0.39	-0.15	0.85
IPR001753	Enoyl-CoA_hydra/iso	Family	PF00378	3	25	4	3	3	0	0	0	0	0	0	0	0	0	0	0.02	0.49	0.49	9.91788e-10	0.11	-0.26	-0.72	-0.7	-0.74	-1.01	-1.31	-1.28	-1.35	-1.5	-1.12	1.1	0.4
IPR001754	OMPdeCOase_dom	Domain	PF00215;SM00934	1	1	1	1	1	0	0	0	0	0	1	0	0	0	0	0	0	0	2.38502e-08	1.46	1.09	0.63	0.65	0.61	1.03	0.04	0.07	0	-0.15	-0.47	-0.6	-1.3
IPR001757	P_typ_ATPase	Family	PR00120;TIGR01494	10	238	15.5	27	11	0	0	0.03	0.01	0	0	0.01	0.18	0.15	0.03	0	0.2	0.38	4.0644e-08	-2.14	-1.41	-0.33	-1.16	-2.99	-2.56	-1.77	1	0.71	-1.05	-2.97	0.44	0.36
IPR001760	Opsin	Family	PR00238	2	18	9	6	3	0	0	0	0	0	0	0	0	0	0.03	0	0.49	0.49	-	0.19	-0.18	-0.64	-0.62	-0.66	-0.93	-1.23	-1.2	-1.27	-0.73	-1.74	1.08	0.37
IPR001762	Disintegrin_dom	Domain	PF00200;PR00289;PS50214;SM00050	1	2	2	1	1	0	0	0	0	0	0	0	0	1	0	0	0	0	3.96255e-07	1.39	1.03	0.56	0.58	0.55	0.27	-0.03	0	1.03	-0.22	-0.54	-0.66	-1.37
IPR001763	Rhodanese-like_dom	Domain	PF00581;PS50206;SM00450	1	1	1	1	2	0	0	0	0	0.5	0	0.5	0	0	0	0	0	0	-	1.39	1.03	0.56	0.58	1.24	0.27	0.67	0	-0.07	-0.22	-0.54	-0.66	-1.37
IPR001766	Fork_head_dom	Domain	PF00250;PR00053;PS50039;SM00339;cd00059	10	154	9	23	11	0.09	0	0.04	0.03	0.11	0	0.24	0	0	0.11	0.01	0.25	0.12	0.00394683	1.66	-2	0.02	-0.14	1.05	-2.06	1.23	-2.33	-3.09	0.22	-2.17	0.63	-0.8
IPR001767	Hedgehog_Hint	Domain	PF01079	2	44	22	3	5	0	0	0	0	0.02	0	0.48	0	0	0.02	0.02	0	0.46	-	-0.56	-0.92	-1.38	-1.36	-0.3	-1.67	1.83	-1.95	-2.01	-1.07	-1.38	-2.61	0.45
IPR001774	DSL	Domain	PF01414;PS51051;SM00051	3	16	2	5	8	0	0	0	0.16	0.16	0	0.16	0.16	0.02	0.16	0.02	0.16	0	0.0917001	-0.46	-0.82	-1.28	1.38	1.34	-1.57	0.77	0.79	-0.82	0.57	-1.28	0.13	-3.21
IPR001780	Ribosomal_L35A	Family	MF_00573;PF01247;PTHR10902	1	1	1	1	1	0	0	0	0	0	1	0	0	0	0	0	0	0	-	1.46	1.09	0.63	0.65	0.61	1.03	0.04	0.07	0	-0.15	-0.47	-0.6	-1.3
IPR001781	Znf_LIM	Domain	PF00412;PS00478;PS50023;SM00132	7	46	5	12	9	0	0.01	0	0	0.01	0	0.01	0.16	0.16	0.1	0.31	0.16	0.09	-	-0.92	-0.59	-1.75	-1.73	-1.07	-2.04	-1.64	0.83	0.76	0.17	0.94	0.16	-1.11
IPR001791	Laminin_G	Domain	PF00054;PF02210;PS50025;SM00210;SM00282	11	146	3	22	8	0	0.03	0	0	0	0.11	0	0	0.12	0.12	0.13	0.23	0.26	-	-1.88	0.24	-2.01	-2.69	-2.72	0.79	-3.3	-3.27	0.47	0.34	0.09	0.57	-0.02
IPR001796	DHFR_dom	Domain	PF00186;PS51330;cd00209	1	2	2	1	2	0	0	0	0	0	0.5	0	0	0	0	0	0	0.5	-	1.26	0.9	0.44	0.46	0.42	1.25	-0.15	-0.13	-0.19	-0.35	-0.66	-0.79	-0.39
IPR001799	Ephrin_RBD	Domain	PF00812;PR01347;PS51551	1	21	21	1	2	0	0	0	0	0	0	0	0	0	0	0.5	0	0.5	-	0.09	-0.27	-0.74	-0.72	-0.75	-1.03	-1.33	-1.3	-1.37	-1.52	1.26	-1.96	0.43
IPR001806	Small_GTPase	Family	PF00071	22	140	4	59	13	0.01	0	0.12	0.03	0.08	0.04	0.02	0.09	0.07	0.13	0.13	0.1	0.18	-	-0.42	-1.88	1.13	-0.13	0.77	-0.24	-0.99	0.29	-0.09	0.45	0.13	-0.3	-0.4
IPR001807	Cl-channel_volt-gated	Family	PF00654;PR00762	7	131	12	17	5	0	0	0	0	0	0	0	0.19	0	0	0.35	0.1	0.36	-	-1.31	-1.67	-2.13	-2.11	-2.15	-2.42	-2.03	0.99	-2.76	-2.92	1.07	-0.27	0.27
IPR001810	F-box_dom	Domain	PF00646;PF12937;PF13013;PF15966;PS50181;SM00256	2	2	1	2	1	0	0	0	0	0	0	0	0	0	0	0	0	1	-	1.39	1.03	0.56	0.58	0.55	0.27	-0.03	0	-0.07	-0.22	-0.54	-0.66	-0.27
IPR001816	Transl_elong_EFTs/EF1B	Family	MF_00050;PTHR11741;TIGR00116	1	3	3	1	0	-	-	-	-	-	-	-	-	-	-	-	-	-	-	-	-	-	-	-	-	-	-	-	-	-	-	-
IPR001817	Vasoprsn_rcpt	Family	PR00896	1	27	27	2	1	0	0	0	0	0	0	0	1	0	0	0	0	0	-	0.41	0.04	-0.42	-0.4	-0.44	-0.71	-1.01	2.35	-1.05	-1.2	-1.52	-1.65	-2.35
IPR001818	Pept_M10_metallopeptidase	Domain	PF00413	4	13	3	5	3	0	0	0	0.24	0	0	0	0	0	0.35	0.41	0	0	-	0.7	0.33	-0.13	1.5	-0.15	-0.42	-0.72	-0.69	-0.76	1.03	0.85	-1.36	-2.06
IPR001820	TIMP	Family	PF00965;PTHR11844;SM00206	1	5	5	1	2	0	0	0	0	0	0	0	0	0	0	0	0.5	0.5	-	0.96	0.6	0.13	0.15	0.12	-0.15	-0.45	-0.43	-0.5	-0.65	-0.96	0.7	0
IPR001824	Tyr_kinase_rcpt_3_CS	Conserved_site	PS00240	5	14	3	10	8	0	0	0.15	0.1	0	0.15	0.05	0	0.15	0	0.25	0.05	0.1	-	0.6	0.24	1.16	0.89	-0.24	0.87	-0.12	-0.79	0.53	-1.01	0.47	-0.76	-1.06
IPR001828	ANF_lig-bd_rcpt	Domain	PF01094	10	103	4	22	7	0.16	0	0	0	0	0	0.23	0	0.09	0	0.21	0.12	0.2	0	2.23	-1.69	-2.15	-2.13	-2.17	-2.44	1.15	-2.02	0.21	-2.94	0.56	-0.12	-0.32
IPR001834	CBR-like	Family	PR00406	1	4	4	1	1	0	0	0	0	0	1	0	0	0	0	0	0	0	0	1.26	0.9	0.44	0.46	0.42	1.76	-0.15	-0.13	-0.19	-0.35	-0.66	-0.79	-1.49
IPR001839	TGF-b_C	Domain	PF00019;PS51362;SM00204	14	52	3	29	10	0	0.09	0.01	0.04	0.08	0	0.08	0	0.01	0.23	0.31	0.04	0.1	9.68109e-298	-0.4	1.31	-0.54	0.18	0.7	-1.52	0.13	-1.79	-1.17	0.93	0.89	-1.07	-0.96
IPR001841	Znf_RING	Domain	PF13639;PF14634;PF17121;PF17122;PF17123;PS50089;SM00184	14	58	3	21	11	0	0	0.02	0.01	0.25	0.03	0.26	0.02	0.03	0.04	0.04	0.06	0.24	4.95242e-188	-0.6	-0.97	-0.33	-0.72	1.77	-0.33	1.24	-0.89	-0.67	-0.61	-0.92	-0.71	-0.18
IPR001844	Chaprnin_Cpn60	Family	MF_00600;PR00298;TIGR02348;cd03344	1	4	4	2	1	0	0	0	0	0	0	0	0	0	0	0	0	1	1.32989e-83	1.26	0.9	0.44	0.46	0.42	0.15	-0.15	-0.13	-0.19	-0.35	-0.66	-0.79	0.12
IPR001846	VWF_type-D	Domain	PF00094;PS51233;SM00216	4	16	3	7	4	0	0.38	0	0	0	0.19	0	0	0	0	0.04	0	0.38	1.52266e-78	0.43	2.47	-0.39	-0.37	-0.41	1.11	-0.98	-0.96	-1.02	-1.18	-0.8	-1.62	0.08
IPR001849	PH_domain	Domain	PF00169;PF16457;PF16652;PS50003;SM00233	21	74	1	34	13	0.01	0.01	0.23	0.01	0.06	0.17	0.01	0.03	0.01	0.08	0.15	0.06	0.15	2.37342e-72	-0.26	-0.62	1.75	-0.66	0.51	1.15	-1.27	-0.55	-1.72	0	0.26	-0.7	-0.57
IPR001862	MAC_perforin	Family	PR00764	1	1	1	1	1	0	0	1	0	0	0	0	0	0	0	0	0	0	2.28951e-61	1.46	1.09	1.32	0.65	0.61	0.34	0.04	0.07	0	-0.15	-0.47	-0.6	-1.3
IPR001863	Glypican	Family	PF01153;PTHR10822	1	2	2	1	4	0	0	0	0	0.25	0	0	0.25	0	0	0.25	0	0.25	1.3538e-56	1.05	0.69	0.23	0.25	1.31	-0.06	-0.36	0.76	-0.41	-0.56	0.23	-1	-0.6
IPR001865	Ribosomal_S2	Family	PF00318;PR00395;cd01425	2	7	3.5	2	1	0	0	1	0	0	0	0	0	0	0	0	0	0	2.18714e-52	1.26	0.9	2.05	0.46	0.42	0.15	-0.15	-0.13	-0.19	-0.35	-0.66	-0.79	-1.49
IPR001870	B30.2/SPRY	Domain	PS50188	8	58	1.5	14	8	0	0	0.25	0	0.02	0	0	0.26	0.01	0.03	0.18	0.02	0.23	1.19331e-50	-0.71	-1.08	1.83	-1.52	-0.46	-1.83	-2.13	1.3	-1.48	-0.94	0.4	-1.67	-0.21
IPR001873	ENaC	Family	PF00858;PR01078;PTHR11690	3	21	6	6	3	0.37	0	0	0	0	0	0	0.37	0	0.26	0	0	0	2.11829e-45	2.81	0.04	-0.42	-0.4	-0.44	-0.71	-1.01	1.42	-1.05	0.87	-1.52	-1.65	-2.35
IPR001876	Znf_RanBP2	Domain	PF00641;PS01358;PS50199;SM00547	1	2	2	3	1	0	0	0	0	0	0	0	0	0	0	0	0	1	1.55577e-38	1.39	1.03	0.56	0.58	0.55	0.27	-0.03	0	-0.07	-0.22	-0.54	-0.66	-0.27
IPR001879	GPCR_2_extracellular_dom	Domain	PF02793;PS50227;SM00008	2	2	1	2	4	0	0	0	0	0.25	0	0.25	0	0	0	0.25	0	0.25	-	1.26	0.9	0.44	0.46	1.11	0.15	0.54	-0.13	-0.19	-0.35	0.03	-0.79	-0.8
IPR001881	EGF-like_Ca-bd_dom	Domain	PF07645;SM00179	32	792	3	80	11	0	0	0	0	0	0.04	0.01	0.01	0.23	0.27	0.05	0.29	0.09	6.63444e-32	-3.53	-3.89	-2.16	-1.94	-2.29	-0.3	-2.46	-1.97	1.18	1.19	-0.78	0.79	-1.08
IPR001882	Biotin_BS	Binding_site	PS00188	1	1	1	1	0	-	-	-	-	-	-	-	-	-	-	-	-	-	5.15018e-29	-	-	-	-	-	-	-	-	-	-	-	-	-
IPR001885	LipOase_mml	Family	PR00467	2	16	8	2	2	0	0	0	0	0	0	0	0	0.94	0	0	0.06	0	-	0.7	0.33	-0.13	-0.11	-0.15	-0.42	-0.72	-0.69	2.07	-0.92	-1.23	-0.66	-2.06
IPR001895	RASGEF_cat_dom	Domain	PF00617;PS50009;SM00147;cd00155	3	12	5	3	8	0	0	0.15	0	0.12	0.1	0	0.12	0	0.12	0.12	0.12	0.12	1.044e-13	-0.01	-0.38	1.24	-0.82	1.09	0.66	-1.43	0.54	-1.47	0.32	0.01	-0.12	-0.82
IPR001898	SLC13A/DASS	Family	PF00939;TIGR00785	2	9	4.5	2	1	0	0	0	0	0	0	0	0	0	0	0	0	1	8.72885e-13	1.1	0.74	0.27	0.29	0.26	-0.02	-0.32	-0.29	-0.36	-0.51	-0.82	-0.95	0.43
IPR001900	RNase_II/R	Domain	PF00773;SM00955	2	2	1	3	6	0	0	0.14	0	0	0.14	0	0.29	0	0.14	0.14	0	0.14	2.54199e-12	1.1	0.74	0.97	0.29	0.26	0.68	-0.32	0.81	-0.36	0.18	-0.13	-0.95	-0.96
IPR001902	SLC26A/SulP_fam	Family	PTHR11814;TIGR00815	6	146	8.5	15	7	0	0.31	0	0.08	0.01	0	0.22	0	0	0	0.05	0	0.33	-	-1.72	2.54	-2.55	0.77	-1.47	-2.84	1.15	-3.11	-3.18	-2.64	-0.87	-3.77	0.2
IPR001907	ClpP	Family	MF_00444;PR00127;TIGR00493;cd07017	1	5	5	1	4	0	0.25	0	0	0.25	0	0.25	0	0	0	0	0	0.25	7.2585e-08	0.6	2.03	-0.23	-0.21	1.55	-0.52	0.98	-0.79	-0.86	-1.01	-1.32	-1.45	-0.36
IPR001908	Melancort_rcpt	Family	PR00535	1	3	3	2	1	0	0	0	0	0	0	1	0	0	0	0	0	0	-	1.33	0.96	0.5	0.52	0.48	0.21	1.29	-0.07	-0.13	-0.29	-0.6	-0.73	-1.43
IPR001915	Peptidase_M48	Domain	PF01435	1	3	3	1	2	0	0	0	0	0	0	0	0	0.5	0	0.5	0	0	5.06694e-05	1.15	0.79	0.33	0.35	0.31	0.04	-0.26	-0.24	1.08	-0.46	0.61	-0.9	-1.6
IPR001916	Glyco_hydro_22	Family	PF00062;PR00135;PS51348;SM00263	1	4	4	1	1	0	0	0	0	0	0	0	1	0	0	0	0	0	9.27774e-05	1.26	0.9	0.44	0.46	0.42	0.15	-0.15	1.48	-0.19	-0.35	-0.66	-0.79	-1.49
IPR001917	Aminotrans_II_pyridoxalP_BS	Binding_site	PS00599	2	4	2	3	2	0	0	0	0	0	0.5	0	0	0	0	0	0	0.5	0.000108096	1.26	0.9	0.44	0.46	0.42	1.25	-0.15	-0.13	-0.19	-0.35	-0.66	-0.79	-0.39
IPR001926	PLP-dep	Domain	PF00291	1	86	86	1	2	0	0	0	0	0	0	0	0	0	0	0	0.5	0.5	-	-1.12	-1.49	-1.95	-1.93	-1.97	-2.24	-2.54	-2.51	-2.58	-2.74	-3.05	1.29	0.59
IPR001928	Endothln-like_toxin	Domain	PF00322;SM00272	2	7	3.5	3	6	0	0.19	0	0.19	0	0	0	0	0.19	0	0.07	0.19	0.19	-	0.41	1.84	-0.42	1.39	-0.44	-0.71	-1.01	-0.98	0.74	-1.2	-0.42	0.15	-0.56
IPR001936	RasGAP_dom	Domain	PF00616;PS50018;SM00323	2	35	17.5	11	9	0	0	0.02	0	0	0.02	0.01	0.2	0.04	0.2	0.02	0.2	0.29	-	-0.71	-1.07	-0.44	-1.51	-1.55	-0.72	-1.43	1.04	-0.56	0.82	-1.53	0.37	0.03
IPR001937	GalP_UDPtransf1	Family	PIRSF000808;PTHR11943;TIGR00209;cd00608	1	161	161	1	4	0	0	0	0	0.25	0	0.25	0.25	0	0	0	0.25	0	-	-2.39	-2.75	-3.22	-3.2	1.85	-3.51	1.28	1.31	-3.85	-4	-4.32	0.64	-5.15
IPR001940	Peptidase_S1C	Family	PR00834	1	9	9	2	3	0	0	0	0	0	0	0	0	0	0.33	0	0.33	0.33	-	0.41	0.04	-0.42	-0.4	-0.44	-0.71	-1.01	-0.98	-1.05	1.1	-1.52	0.66	-0.04
IPR001944	Glycoside_Hdrlase_35	Family	PR00742;PTHR23421	1	97	97	5	3	0	0	0	0	0	0	0	0	0	0	0.35	0.35	0.3	-	-1.58	-1.94	-2.41	-2.39	-2.42	-2.7	-3	-2.97	-3.04	-3.19	1.08	0.95	0.12
IPR001945	RAD3/XPD	Family	PR00852;PTHR11472:SF1	1	32	32	4	5	0	0.18	0	0	0.16	0	0	0	0.3	0	0	0.18	0.18	-	-0.68	1.95	-1.51	-1.49	1.36	-1.8	-2.1	-2.07	1.36	-2.29	-2.61	0.26	-0.44
IPR001949	NADH-UbQ_OxRdtase_51kDa_CS	Conserved_site	PS00644;PS00645	1	2	2	2	2	0	0	0	0	0	0	0	0	0	0	0.5	0	0.5	-	1.39	1.03	0.56	0.58	0.55	0.27	-0.03	0	-0.07	-0.22	0.16	-0.66	-0.67
IPR001952	Alkaline_phosphatase	Family	PF00245;PR00113;PTHR11596;SM00098;cd16012	1	118	118	6	1	0	0	0	0	0	0	0	0	0	0	1	0	0	-	-0.78	-1.14	-1.61	-1.59	-1.62	-1.89	-2.19	-2.17	-2.24	-2.39	2.08	-2.83	-3.53
IPR001962	Asn_synthase	Domain	PF00733;cd01991	1	10	10	1	1	0	0	0	0	0	0	0	0	0	0	0	0	1	-	0.96	0.6	0.13	0.15	0.12	-0.15	-0.45	-0.43	-0.5	-0.65	-0.96	-1.09	0.6
IPR001965	Znf_PHD	Domain	SM00249	10	50	2	15	8	0	0	0.05	0	0.05	0	0.07	0.05	0	0.05	0.1	0.28	0.36	-	-0.66	-1.02	0.31	-1.46	0.29	-1.77	0.01	-0.25	-2.11	-0.48	-0.18	0.69	0.23
IPR001969	Aspartic_peptidase_AS	Active_site	PS00141	1	1	1	1	1	0	0	0	0	0	0	0	1	0	0	0	0	0	-	1.46	1.09	0.63	0.65	0.61	0.34	0.04	0.76	0	-0.15	-0.47	-0.6	-1.3
IPR001970	Na/H_exchanger_1	Family	PR01085;PTHR10110:SF59	1	2	2	2	3	0	0.33	0	0	0	0	0	0	0	0	0	0.33	0.33	-	1.33	1.65	0.5	0.52	0.48	0.21	-0.09	-0.07	-0.13	-0.29	-0.6	-0.04	-0.74
IPR001972	Stomatin_HflK_HflKC_fam	Family	PR00721	1	29	29	2	1	0	0	0	0	0	0	0	1	0	0	0	0	0	-	0.36	0	-0.47	-0.45	-0.48	-0.76	-1.06	2.37	-1.1	-1.25	-1.57	-1.69	-2.4
IPR001977	Depp_CoAkinase	Family	MF_00376;PF01121;PS51219;TIGR00152	1	1	1	1	1	0	0	0	0	0	0	0	0	0	0	0	0	1	4.85673e-256	1.46	1.09	0.63	0.65	0.61	0.34	0.04	0.07	0	-0.15	-0.47	-0.6	-0.6
IPR001978	Troponin	Family	PF00992	3	43	17	13	3	0	0	0	0	0	0	0	0	0	0.44	0.46	0	0.1	1.47965e-133	-0.57	-0.93	-1.39	-1.37	-1.41	-1.68	-1.98	-1.96	-2.02	1.56	1.29	-2.62	-1.02
IPR001991	Na-dicarboxylate_symporter	Family	PF00375;PTHR42865	4	10	2.5	4	1	0	0	0	0	0	0	0	0	0	0	0	0	1	1.58283e-63	1.01	0.64	0.18	0.2	0.16	-0.11	-0.41	-0.38	-0.45	-0.61	-0.92	-1.05	0.55
IPR001999	Osteonectin_CS	Conserved_site	PS00612;PS00613	1	1	1	1	1	0	0	0	0	0	0	0	0	0	0	1	0	0	1.1761e-55	1.46	1.09	0.63	0.65	0.61	0.34	0.04	0.07	0	-0.15	0.23	-0.6	-1.3
IPR002000	Lysosome-assoc_membr_glycop	Family	PF01299;PR00336;PS51407;PTHR11506	1	2	2	1	3	0	0	0	0	0	0	0	0	0	0.33	0.33	0	0.33	-	1.15	0.79	0.33	0.35	0.31	0.04	-0.26	-0.24	-0.3	0.64	0.33	-0.9	-0.5
IPR002011	Tyr_kinase_rcpt_2_CS	Conserved_site	PS00239	3	3	1	3	1	0	0	0	0	0	0	0	0	0	0	0	0	1	2.3008e-39	1.46	1.09	0.63	0.65	0.61	0.34	0.04	0.07	0	-0.15	-0.47	-0.6	-0.6
IPR002013	SAC_dom	Domain	PF02383;PS50275	2	4	2	3	2	0	0	0	0	0	0	0	0	0	0	0.25	0	0.75	-	1.26	0.9	0.44	0.46	0.42	0.15	-0.15	-0.13	-0.19	-0.35	0.03	-0.79	-0.1
IPR002017	Spectrin_repeat	Repeat	PF00435	9	40	3	18	6	0	0	0	0	0	0.31	0	0.03	0	0.1	0.1	0.19	0.27	7.16127e-22	-0.18	-0.54	-1.01	-0.99	-1.02	1.65	-1.6	-0.47	-1.64	0.15	-0.16	0.25	-0.1
IPR002018	CarbesteraseB	Domain	PF00135	5	48	3	7	2	0	0	0	0	0	0	0.07	0	0	0	0	0	0.93	8.18151e-17	0.07	-0.29	-0.76	-0.74	-0.77	-1.04	0.04	-1.32	-1.39	-1.54	-1.85	-1.98	1.03
IPR002030	Mit_uncoupling_UCP-like	Family	PR00784	1	1	1	1	1	0	0	0	0	0	0	1	0	0	0	0	0	0	1.07964e-15	1.46	1.09	0.63	0.65	0.61	0.34	0.73	0.07	0	-0.15	-0.47	-0.6	-1.3
IPR002035	VWF_A	Domain	PF00092;PF13519;PF13768;PS50234;SM00327	11	92	3	20	9	0	0.04	0.02	0	0.01	0.33	0	0.03	0.03	0	0.29	0.01	0.24	2.68648e-14	-0.89	0.54	-0.33	-1.69	-1.04	1.8	-2.3	-0.67	-0.73	-2.5	0.88	-2.25	-0.14
IPR002043	UDG_fam1	Family	MF_00148;PTHR11264;TIGR00628;cd10027	1	1	1	1	2	0	0	0.5	0	0	0.5	0	0	0	0	0	0	0	4.4535e-13	1.39	1.03	1.26	0.58	0.55	0.97	-0.03	0	-0.07	-0.22	-0.54	-0.66	-1.37
IPR002044	CBM_fam20	Domain	PF00686;PS51166;SM01065	1	9	9	2	1	0	0	0	0	0	0	0	0	0	0	0	0	1	5.6164e-11	1.01	0.64	0.18	0.2	0.16	-0.11	-0.41	-0.38	-0.45	-0.61	-0.92	-1.05	0.55
IPR002048	EF_hand_dom	Domain	PF00036;PF13202;PF13405;PF13499;PF13833;PS50222;SM00054;cd00051	19	124	4	31	9	0	0.02	0	0.01	0	0.04	0.01	0	0.01	0.32	0.24	0.1	0.25	-	-1.22	0.02	-2.05	-1.33	-2.06	-0.14	-1.94	-2.61	-1.58	1.31	0.7	-0.28	-0.08
IPR002049	Laminin_EGF	Domain	PF00053;PS01248;PS50027;SM00180	11	30	1	14	6	0	0.17	0	0	0	0	0.02	0.03	0	0	0.12	0.28	0.38	-	-0.19	1.84	-1.02	-1	-1.04	-1.31	-0.92	-0.48	-1.65	-1.81	-0.04	0.64	0.23
IPR002058	PAP_assoc	Domain	PF03828	1	1	1	1	2	0	0	0	0	0	0	0	0	0	0	0	0.5	0.5	-	1.39	1.03	0.56	0.58	0.55	0.27	-0.03	0	-0.07	-0.22	-0.54	0.03	-0.67
IPR002067	Mit_carrier	Family	PR00926	8	23	2.5	14	5	0	0	0	0	0	0	0	0	0.12	0.06	0.06	0.12	0.65	-	0.7	0.33	-0.13	-0.11	-0.15	-0.42	-0.72	-0.69	0.34	-0.22	-0.54	-0.26	0.43
IPR002068	A-crystallin/Hsp20_dom	Domain	PF00011;PS01031	5	36	5	13	4	0	0	0	0	0	0	0	0	0	0.06	0.38	0.08	0.48	0.000386548	-0.23	-0.6	-1.06	-1.04	-1.08	-1.35	-1.65	-1.62	-1.69	-0.24	1.06	-0.5	0.45
IPR002070	TF_Brachyury	Family	PR00938	2	4	2	4	2	0	0	0	0	0	0	0	0	0	0	0.67	0	0.33	-	1.33	0.96	0.5	0.52	0.48	0.21	-0.09	-0.07	-0.13	-0.29	0.5	-0.73	-0.74
IPR002072	Nerve_growth_factor-rel	Domain	PF00243;PR00268;SM00140	3	3	1	3	2	0	0	0	0	0	0	0.5	0	0	0	0	0	0.5	-	1.39	1.03	0.56	0.58	0.55	0.27	0.67	0	-0.07	-0.22	-0.54	-0.66	-0.67
IPR002073	PDEase_catalytic_dom	Domain	PF00233;PS51845	5	23	4	7	5	0	0.02	0	0	0	0	0.13	0	0	0	0.13	0.35	0.37	0.0546744	0.02	0.35	-0.81	-0.79	-0.82	-1.1	0.55	-1.37	-1.44	-1.59	0.04	0.8	0.15
IPR002076	ELO_fam	Family	PF01151;PTHR11157	3	6	2	3	3	0	0	0	0	0	0	0	0	0.23	0	0	0.38	0.38	-	0.84	0.48	0.01	0.03	0	-0.28	-0.58	-0.55	0.77	-0.77	-1.09	0.58	-0.12
IPR002077	VDCCAlpha1	Family	PR00167	3	14	4	6	3	0	0	0	0	0	0	0	0	0	0.15	0	0.15	0.7	-	0.6	0.24	-0.23	-0.21	-0.24	-0.52	-0.82	-0.79	-0.86	0.37	-1.32	-0.07	0.55
IPR002082	Asp_carbamoyltransf	Family	MF_00001;PTHR11405:SF16;TIGR00670	1	2	2	1	1	0	0	0	0	0	0	0	0	0	0	0	0	1	-	1.39	1.03	0.56	0.58	0.55	0.27	-0.03	0	-0.07	-0.22	-0.54	-0.66	-0.27
IPR002083	MATH/TRAF_dom	Domain	PF00917;PS50144;SM00061;cd00121	2	18	9	4	1	0	0	0	0	1	0	0	0	0	0	0	0	0	0.227597	0.92	0.56	0.09	0.11	2.56	-0.2	-0.5	-0.47	-0.54	-0.69	-1.01	-1.13	-1.84
IPR002087	Anti_prolifrtn	Domain	PF07742;PR00310;PS00960;PS01203;SM00099	1	2	2	1	1	0	0	0	0	1	0	0	0	0	0	0	0	0	-	1.39	1.03	0.56	0.58	1.64	0.27	-0.03	0	-0.07	-0.22	-0.54	-0.66	-1.37
IPR002093	BRCA2_repeat	Repeat	PF00634;PS50138	1	4	4	2	2	0	0	0	0	0.5	0	0.5	0	0	0	0	0	0	-	1.39	1.03	0.56	0.58	1.24	0.27	0.67	0	-0.07	-0.22	-0.54	-0.66	-1.37
IPR002099	DNA_mismatch_repair_N	Domain	TIGR00585	2	89	44.5	11	5	0	0	0	0.6	0.17	0	0.18	0	0	0	0.01	0	0.04	-	-0.84	-1.2	-1.66	2.69	1.45	-1.95	0.92	-2.23	-2.29	-2.45	-2.07	-2.89	-1.8
IPR002100	TF_MADSbox	Domain	PF00319;PR00404;PS00350;PS50066;SM00432	1	10	10	3	1	0	0	0	0	0	0	0	0	0	0	0	0	1	-	1.05	0.69	0.23	0.25	0.21	-0.06	-0.36	-0.34	-0.41	-0.56	-0.87	-1	0.49
IPR002108	ADF-H	Domain	PF00241;PS51263;SM00102	1	1	1	1	2	0	0	0	0	0	0	0	0	0	0	0.5	0	0.5	-	1.39	1.03	0.56	0.58	0.55	0.27	-0.03	0	-0.07	-0.22	0.16	-0.66	-0.67
IPR002109	Glutaredoxin	Domain	PF00462;PS51354	2	5	2.5	2	3	0	0.29	0	0	0	0.43	0	0	0	0	0	0	0.29	-	1.1	1.84	0.27	0.29	0.26	1.37	-0.32	-0.29	-0.36	-0.51	-0.82	-0.95	-0.56
IPR002110	Ankyrin_rpt	Repeat	PF00023;PF13606;PR01415;PS50088;SM00248	20	41	1.5	31	12	0	0.03	0.03	0.02	0.03	0.03	0.07	0.2	0.05	0.03	0.13	0.08	0.28	-	-0.19	0.54	0.08	-0.31	0.06	-0.21	0	0.98	-0.26	-0.71	0.08	-0.46	-0.06
IPR002113	ADT_euk_type	Family	PR00927;PTHR45635	1	10	10	4	3	0	0	0	0	0	0	0	0	0	0.12	0.75	0.12	0	-	1.05	0.69	0.23	0.25	0.21	-0.06	-0.36	-0.34	-0.41	0.13	1.07	-0.31	-1.7
IPR002117	p53_tumour_suppressor	Family	PR00386;PS00348;PTHR11447	2	161	80.5	28	11	0	0	0	0.01	0.09	0	0.02	0.09	0.12	0.02	0.16	0.11	0.38	-	-1.51	-1.87	-1.64	-1.22	0.83	-1.93	-1.32	0.32	0.5	-1.51	0.33	-0.16	0.33
IPR002119	Histone_H2A	Family	PR00620;SM00414;cd00074	1	1	1	2	6	0	0	0.17	0	0	0.17	0	0.17	0	0.17	0.17	0	0.17	-	1.15	0.79	1.02	0.35	0.31	0.73	-0.26	0.46	-0.3	0.23	-0.08	-0.9	-0.91
IPR002120	TRH_rcpt_1	Family	PR00751;PR01654;PR01846;PTHR46061	1	2	2	1	1	0	0	0	0	0	0	1	0	0	0	0	0	0	-	1.39	1.03	0.56	0.58	0.55	0.27	1.07	0	-0.07	-0.22	-0.54	-0.66	-1.37
[truncated: 4,735 more rows]
