# Supplementary material for: Pathogenic variation types in human genes relate to diseases through Pfam and InterPro mapping
Source: Front Mol Biosci. 2022 Sep 16;9:966927. doi: 10.3389/fmolb.2022.966927 (PMC9523224; doi:10.3389/fmolb.2022.966927)
Supplement: Supplementary file 6 [file Table1.XLSX]

## Sheet: Foglio1
Gene	UniProt	SwissProt	ProteinName	Length	EC Numbers	GO MF	Pfam	Pfam(covering LP/P)	InterPro	InterPro(covering LP/P)	#variations LP/P	#diseases	Diseases associated to the gene	Disease categories associated to the gene
AKT1	P31749	YES	RAC-alpha serine/threonine-protein kinase (EC 2.7.11.1) (Protein kinase B) (PKB) (Protein kinase B alpha) (PKB alpha) (Proto-oncogene c-Akt) (RAC-PK-alpha)	480	2.7.11.1	GO:0071889-GO:0005524-GO:0005516-GO:0019899-GO:0032794-GO:0042802-GO:0016301-GO:0030235-GO:0005547-GO:0043325-GO:0042803-GO:0004672-GO:0005080-GO:0051721-GO:0004712-GO:0004674-GO:0106310-GO:0106311	PF00069,PF00169,PF00433	PF00169,PF00433	IPR000719,IPR000961,IPR001849,IPR008271,IPR011009,IPR011993,IPR017441,IPR017892,IPR034676,IPR039026,IPR039027	IPR000961,IPR001849,IPR011009,IPR011993,IPR017892,IPR034676,IPR039026,IPR039027	2	1	COWDEN SYNDROME 6 (0014048)	-
PKLR	P30613	YES	Pyruvate kinase PKLR (EC 2.7.1.40) (Pyruvate kinase 1) (Pyruvate kinase isozymes L/R) (R-type/L-type pyruvate kinase) (Red cell/liver pyruvate kinase)	574	2.7.1.40	GO:0005524-GO:0016301-GO:0000287-GO:0030955-GO:0004743	PF00224,PF02887	PF00224,PF02887	IPR001697,IPR011037,IPR015793,IPR015795,IPR015806,IPR015813,IPR018209,IPR036918,IPR040442	IPR001697,IPR011037,IPR015793,IPR015795,IPR015806,IPR015813,IPR018209,IPR036918,IPR040442	104	2	PYRUVATE KINASE HYPERACTIVITY (0007067); PYRUVATE KINASE DEFICIENCY OF RED CELLS (0009950)	HEMATOLOGIC_DISEASE
SRD5A2	P31213	YES	3-oxo-5-alpha-steroid 4-dehydrogenase 2 (EC 1.3.1.22) (5 alpha-SR2) (SR type 2) (Steroid 5-alpha-reductase 2) (S5AR 2) (Type II 5-alpha reductase)	254	1.3.1.22	GO:0003865-GO:0047751-GO:0016491-GO:0009917-GO:0030283	PF02544	PF02544	IPR001104,IPR016636,IPR039357	IPR001104,IPR016636,IPR039357	32	1	46,XY DISORDER OF SEX DEVELOPMENT DUE TO 5-ALPHA-REDUCTASE 2 DEFICIENCY (0009923)	DISEASE_OF_GENITOURINARY_SYSTEM,ENDOCRINE_SYSTEM_DISEASE
NDUFB11	Q9NX14	YES	NADH dehydrogenase [ubiquinone] 1 beta subcomplex subunit 11, mitochondrial (Complex I-ESSS) (CI-ESSS) (NADH-ubiquinone oxidoreductase ESSS subunit) (Neuronal protein 17.3) (Np17.3) (p17.3)	153			PF10183	PF10183	IPR019329	IPR019329	1	1	MITOCHONDRIAL COMPLEX 1 DEFICIENCY, NUCLEAR TYPE 30 (0026721)	-
TRAPPC11	Q7Z392	YES	Trafficking protein particle complex subunit 11	1133			PF11817,PF12742		IPR021773,IPR025876		2	1	AUTOSOMAL RECESSIVE LIMB-GIRDLE MUSCULAR DYSTROPHY TYPE 2S (0014144)	MUSCULOSKELETAL_SYSTEM_DISEASE,NERVOUS_SYSTEM_DISORDER
STOX1	Q6ZVD7	YES	Storkhead-box protein 1 (Winged-helix domain-containing protein)	989		GO:0000977	PF10264		IPR019391,IPR040126	IPR040126	2	1	PREECLAMPSIA/ECLAMPSIA 4 (0012266)	CARDIOVASCULAR_DISEASE,URINARY_SYSTEM_DISEASE
PEX7	O00628	YES	Peroxisomal targeting signal 2 receptor (PTS2 receptor) (Peroxin-7)	323		GO:0019899-GO:0005053-GO:0042803	PF00400	PF00400	IPR001680,IPR015943,IPR017986,IPR019775,IPR020472,IPR036322	IPR001680,IPR015943,IPR017986,IPR019775,IPR020472,IPR036322	7	3	PEROXISOME BIOGENESIS DISORDER 9B (0013945); ADULT REFSUM DISEASE (0009958); RHIZOMELIC CHONDRODYSPLASIA PUNCTATA TYPE 1 (0008972)	DISEASE_OF_VISUAL_SYSTEM,INTEGUMENTARY_SYSTEM_DISEASE,MUSCULOSKELETAL_SYSTEM_DISEASE,NERVOUS_SYSTEM_DISORDER,URINARY_SYSTEM_DISEASE
SNAP25	P60880	YES	Synaptosomal-associated protein 25 (SNAP-25) (Super protein) (SUP) (Synaptosomal-associated 25 kDa protein)	206		GO:0048306-GO:0005484-GO:0017075-GO:0019905-GO:0005249	PF00835		IPR000727,IPR000928,IPR039077	IPR000727,IPR039077	2	3	PARTIAL EPILEPSY (0005384); EPILEPSY WITH GENERALIZED TONIC-CLONIC SEIZURES (0005754); CONGENITAL MYASTHENIC SYNDROME 18 (0014590)	DISEASE_OF_VISUAL_SYSTEM,NERVOUS_SYSTEM_DISORDER
AGA	P20933	YES	N(4)-(beta-N-acetylglucosaminyl)-L-asparaginase (EC 3.5.1.26) (Aspartylglucosaminidase) (Glycosylasparaginase) (N4-(N-acetyl-beta-glucosaminyl)-L-asparagine amidase) [Cleaved into: Glycosylasparaginase alpha chain; Glycosylasparaginase beta chain]	346	3.5.1.26	GO:0003948-GO:0008233-GO:0043621	PF01112	PF01112	IPR000246,IPR029055	IPR000246,IPR029055	17	1	ASPARTYLGLUCOSAMINURIA (0008830)	MUSCULOSKELETAL_SYSTEM_DISEASE,NERVOUS_SYSTEM_DISORDER
CEP290	O15078	YES	Centrosomal protein of 290 kDa (Cep290) (Bardet-Biedl syndrome 14 protein) (Cancer/testis antigen 87) (CT87) (Nephrocystin-6) (Tumor antigen se2-2)	2479		GO:0042802	PF16574		IPR026201,IPR032321	IPR026201	6	7	JOUBERT SYNDROME 1 (0008944); LEBER CONGENITAL AMAUROSIS (0018998); SENIOR-LOKEN SYNDROME 6 (0012433); MECKEL SYNDROME, TYPE 6 (0012848); JOUBERT SYNDROME 5 (0012432); NEPHRONOPHTHISIS (DISEASE) (0019005); MECKEL SYNDROME, TYPE 4 (0012626)	DISEASE_OF_GENITOURINARY_SYSTEM,DISEASE_OF_VISUAL_SYSTEM,INTEGUMENTARY_SYSTEM_DISEASE,MUSCULOSKELETAL_SYSTEM_DISEASE,NERVOUS_SYSTEM_DISORDER,URINARY_SYSTEM_DISEASE
EXOSC3	Q9NQT5	YES	Exosome complex component RRP40 (Exosome component 3) (Ribosomal RNA-processing protein 40) (p10)	275		GO:0000175-GO:0003723	PF15985	PF15985	IPR004088,IPR012340,IPR026699,IPR036612,IPR037319	IPR004088,IPR012340,IPR026699,IPR036612,IPR037319	5	1	PONTOCEREBELLAR HYPOPLASIA TYPE 1B (0013853)	MUSCULOSKELETAL_SYSTEM_DISEASE,NERVOUS_SYSTEM_DISORDER
ABCC1	P33527	YES	Multidrug resistance-associated protein 1 (EC 7.6.2.2) (ATP-binding cassette sub-family C member 1) (Glutathione-S-conjugate-translocating ATPase ABCC1) (EC 7.6.2.3) (Leukotriene C(4) transporter) (LTC4 transporter)	1531	7.6.2.2-7.6.2.3	GO:0015431-GO:0140359-GO:0008559-GO:0016887-GO:0034040-GO:0042626-GO:0005524-GO:0046943-GO:0015562-GO:0034634-GO:0042910	PF00005,PF00664	PF00664	IPR003439,IPR003593,IPR005292,IPR011527,IPR017871,IPR027417,IPR036640	IPR005292,IPR011527,IPR036640	1	1	DEAFNESS, AUTOSOMAL DOMINANT 77 (0030058)	AUDITORY_SYSTEM_DISEASE,NERVOUS_SYSTEM_DISORDER
PEX12	O00623	YES	Peroxisome assembly protein 12 (Peroxin-12) (Peroxisome assembly factor 3) (PAF-3)	359		GO:0008022-GO:0004842-GO:0008270	PF04757		IPR006845,IPR013083,IPR017375	IPR013083,IPR017375	1	1	PEROXISOME BIOGENESIS DISORDER TYPE 3B (0009959)	DISEASE_OF_VISUAL_SYSTEM,ENDOCRINE_SYSTEM_DISEASE,NERVOUS_SYSTEM_DISORDER
MYO9A	B2RTY4	YES	Unconventional myosin-IXa (Unconventional myosin-9a)	2548		GO:0003779-GO:0005524-GO:0005096-GO:0046872-GO:0003774	PF00063,PF00612,PF00620,PF00788	PF00612	IPR000048,IPR000159,IPR000198,IPR001609,IPR002219,IPR008936,IPR027417,IPR028558,IPR029071,IPR036023,IPR036961	IPR000048,IPR027417,IPR028558	2	1	MYASTHENIC SYNDROME, CONGENITAL, 24, PRESYNAPTIC (0032597)	DISEASE_OF_VISUAL_SYSTEM,NERVOUS_SYSTEM_DISORDER
ADAMTS3	O15072	YES	A disintegrin and metalloproteinase with thrombospondin motifs 3 (ADAM-TS 3) (ADAM-TS3) (ADAMTS-3) (EC 3.4.24.-) (Procollagen II N-proteinase) (PC II-NP) (Procollagen II amino propeptide-processing enzyme)	1205	3.4.24.-	GO:0004175-GO:0008201-GO:0004222-GO:0008270	PF00090,PF01421,PF01562,PF05986,PF17771,PF19030	PF01421,PF01562	IPR000884,IPR001590,IPR002870,IPR010294,IPR010909,IPR013273,IPR024079,IPR036383,IPR041645	IPR001590,IPR002870,IPR024079	2	1	HENNEKAM LYMPHANGIECTASIA-LYMPHEDEMA SYNDROME 3 (0032564)	CARDIOVASCULAR_DISEASE,IMMUNE_SYSTEM_DISEASE,NERVOUS_SYSTEM_DISORDER
ZBTB20	Q9HC78	YES	Zinc finger and BTB domain-containing protein 20 (Dendritic-derived BTB/POZ zinc finger protein) (Zinc finger protein 288)	741		GO:0001227-GO:0046872-GO:0000978-GO:1990837-GO:0000976	PF00096,PF00651	PF00096	IPR000210,IPR011333,IPR013087,IPR036236	IPR013087,IPR036236	19	2	MENDELIAN DISEASE (0003847); INTELLECTUAL DISABILITY-CATARACTS-CALCIFIED PINNAE-MYOPATHY SYNDROME (0009798)	NERVOUS_SYSTEM_DISORDER
POR	P16435	YES	NADPH--cytochrome P450 reductase (CPR) (P450R) (EC 1.6.2.4)	677	1.6.2.4	GO:0050660-GO:0010181-GO:0050661-GO:0003958-GO:0016491-GO:0016709	PF00175,PF00258,PF00667	PF00175,PF00258,PF00667	IPR001094,IPR001433,IPR001709,IPR003097,IPR008254,IPR017927,IPR017938,IPR023173,IPR023208,IPR029039,IPR039261	IPR001433,IPR001709,IPR003097,IPR008254,IPR017927,IPR017938,IPR023173,IPR023208,IPR029039,IPR039261	7	2	CONGENITAL ADRENAL HYPERPLASIA DUE TO CYTOCHROME P450 OXIDOREDUCTASE DEFICIENCY (0013310); ANTLEY-BIXLER SYNDROME WITH GENITAL ANOMALIES AND DISORDERED STEROIDOGENESIS (0008726)	DISEASE_OF_GENITOURINARY_SYSTEM,ENDOCRINE_SYSTEM_DISEASE,MUSCULOSKELETAL_SYSTEM_DISEASE,NERVOUS_SYSTEM_DISORDER
DSG4	Q86SJ6	YES	Desmoglein-4 (Cadherin family member 13)	1040		GO:0005509	PF00028,PF01049	PF00028	IPR000233,IPR002126,IPR009122,IPR009123,IPR015919,IPR020894,IPR027397	IPR002126,IPR015919,IPR020894	2	1	HYPOTRICHOSIS 6 (0011932)	INTEGUMENTARY_SYSTEM_DISEASE
RBM20	Q5T481	YES	RNA-binding protein 20 (RNA-binding motif protein 20)	1227		GO:0003729-GO:0003723-GO:0008270			IPR000504,IPR000690,IPR003604,IPR012677,IPR034790,IPR034791,IPR035979	IPR000504,IPR012677,IPR034790,IPR034791,IPR035979	16	4	DILATED CARDIOMYOPATHY 1S (0013262); DILATED CARDIOMYOPATHY 1DD (0013168); DILATED CARDIOMYOPATHY 1A (0007269); DILATED CARDIOMYOPATHY (0005021)	CARDIOVASCULAR_DISEASE,MUSCULOSKELETAL_SYSTEM_DISEASE,NERVOUS_SYSTEM_DISORDER
MOGS	Q13724	YES	Mannosyl-oligosaccharide glucosidase (EC 3.2.1.106) (Processing A-glucosidase I)	837	3.2.1.106	GO:0015926-GO:0004573	PF03200,PF16923	PF03200,PF16923	IPR004888,IPR008928,IPR012341,IPR031335,IPR031631,IPR038518	IPR004888,IPR008928,IPR012341,IPR031335,IPR031631,IPR038518	4	1	MOGS-CDG (0011629)	NERVOUS_SYSTEM_DISORDER
CENPJ	Q9HC77	YES	Centromere protein J (CENP-J) (Centrosomal P4.1-associated protein) (LAG-3-associated protein) (LYST-interacting protein 1)	1338		GO:0043015-GO:0042802-GO:0019904-GO:0019901-GO:0003713-GO:0015631	PF07202	PF07202	IPR009852,IPR026581,IPR033068	IPR009852,IPR026581,IPR033068	4	2	SECKEL SYNDROME 4 (0013358); MICROCEPHALY 6, PRIMARY, AUTOSOMAL RECESSIVE (0012029)	DISEASE_OF_VISUAL_SYSTEM,MUSCULOSKELETAL_SYSTEM_DISEASE,NERVOUS_SYSTEM_DISORDER
ARF1	P84077	YES	ADP-ribosylation factor 1	181		GO:0019003-GO:0005525-GO:0000287-GO:1990583-GO:0019904-GO:0003723	PF00025	PF00025	IPR005225,IPR006689,IPR027417	IPR005225,IPR006689,IPR027417	4	1	PERIVENTRICULAR NODULAR HETEROTOPIA 8 (0032588)	NERVOUS_SYSTEM_DISORDER
CUL7	Q14999	YES	Cullin-7 (CUL-7)	1698		GO:0031625	PF00888,PF03256,PF11515	PF00888	IPR001373,IPR004939,IPR008979,IPR014722,IPR016024,IPR016158,IPR019559,IPR021097,IPR031223,IPR036317	IPR001373,IPR016158,IPR019559,IPR031223,IPR036317	3	1	3M SYNDROME 1 (0010117)	MUSCULOSKELETAL_SYSTEM_DISEASE
KIRREL1	Q96J84	YES	Kin of IRRE-like protein 1 (Kin of irregular chiasm-like protein 1) (Nephrin-like protein 1)	757		GO:0050839-GO:0017022	PF07679,PF08205,PF13927		IPR003598,IPR003599,IPR007110,IPR013098,IPR013162,IPR013783,IPR036179	IPR003599,IPR007110,IPR013783,IPR036179	2	1	NEPHROTIC SYNDROME, TYPE 23 (MIM:619201)	-
ROR1	Q01973	YES	Inactive tyrosine-protein kinase transmembrane receptor ROR1 (Neurotrophic tyrosine kinase, receptor-related 1)	937		GO:0005524-GO:1904929-GO:0004714-GO:0042813-GO:0017147	PF00051,PF01392,PF07679,PF07714	PF07714	IPR000001,IPR000719,IPR001245,IPR003598,IPR003599,IPR007110,IPR008266,IPR011009,IPR013098,IPR013783,IPR013806,IPR016247,IPR018056,IPR020067,IPR036179,IPR036790,IPR038178	IPR000719,IPR001245,IPR011009,IPR016247	1	1	DEAFNESS, AUTOSOMAL RECESSIVE 108 (0033200)	AUDITORY_SYSTEM_DISEASE,NERVOUS_SYSTEM_DISORDER
NKAP	Q8N5F7	YES	NF-kappa-B-activating protein	415		GO:0003682-GO:0003723	PF06047,PF15692	PF06047	IPR009269,IPR040466	IPR009269,IPR040466	5	1	INTELLECTUAL DEVELOPMENTAL DISORDER, X-LINKED, SYNDROMIC, HACKMANN-DI DONATO TYPE (0026733)	NERVOUS_SYSTEM_DISORDER
TUBB6	Q9BUF5	YES	Tubulin beta-6 chain (Tubulin beta class V)	446		GO:0003924-GO:0005525-GO:0005200	PF00091,PF03953		IPR000217,IPR002453,IPR003008,IPR008280,IPR013838,IPR017975,IPR018316,IPR023123,IPR036525,IPR037103	IPR000217,IPR008280,IPR023123	1	1	FACIAL PALSY, CONGENITAL, WITH PTOSIS AND VELOPHARYNGEAL DYSFUNCTION (0060589)	-
ROR2	Q01974	YES	Tyrosine-protein kinase transmembrane receptor ROR2 (EC 2.7.10.1) (Neurotrophic tyrosine kinase, receptor-related 2)	943	2.7.10.1	GO:0005524-GO:1904929-GO:0005109-GO:0046872-GO:0031435-GO:0004714-GO:0017147	PF00051,PF01392,PF07679,PF07714	PF00051,PF01392,PF07714	IPR000001,IPR000719,IPR001245,IPR003598,IPR003599,IPR007110,IPR008266,IPR011009,IPR013098,IPR013783,IPR013806,IPR016247,IPR018056,IPR020067,IPR036179,IPR036790,IPR038178	IPR000001,IPR000719,IPR001245,IPR008266,IPR011009,IPR013806,IPR016247,IPR018056,IPR020067,IPR036790,IPR038178	15	1	AUTOSOMAL RECESSIVE ROBINOW SYNDROME (0009999)	MUSCULOSKELETAL_SYSTEM_DISEASE,NERVOUS_SYSTEM_DISORDER
ING3	Q9NXR8	YES	Inhibitor of growth protein 3 (p47ING3)	418		GO:0046872-GO:0035064	PF12998	PF12998	IPR001965,IPR011011,IPR013083,IPR019786,IPR019787,IPR024610,IPR028651,IPR038004,IPR042020	IPR024610,IPR028651,IPR038004	1	1	HEAD AND NECK SQUAMOUS CELL CARCINOMA (0010150)	-
NMNAT2	Q9BZQ4	YES	Nicotinamide/nicotinic acid mononucleotide adenylyltransferase 2 (NMN/NaMN adenylyltransferase 2) (EC 2.7.7.1) (EC 2.7.7.18) (Nicotinamide mononucleotide adenylyltransferase 2) (NMN adenylyltransferase 2) (Nicotinate-nucleotide adenylyltransferase 2) (NaMN adenylyltransferase 2)	307	2.7.7.1-2.7.7.18	GO:0005524-GO:0000309-GO:0004515	PF01467	PF01467	IPR004821	IPR004821	1	1	MENDELIAN DISEASE (0003847)	-
CDK6	Q00534	YES	Cyclin-dependent kinase 6 (EC 2.7.11.22) (Cell division protein kinase 6) (Serine/threonine-protein kinase PLSTIRE)	326	2.7.11.22	GO:0005524-GO:0030332-GO:0004693-GO:0098770-GO:0106310-GO:0106311-GO:0008353	PF00069	PF00069	IPR000719,IPR008271,IPR011009,IPR017441,IPR028788	IPR000719,IPR011009,IPR028788	1	1	MICROCEPHALY 12, PRIMARY, AUTOSOMAL RECESSIVE (0014484)	DISEASE_OF_VISUAL_SYSTEM,NERVOUS_SYSTEM_DISORDER
HMX1	Q9NP08	YES	Homeobox protein HMX1 (Homeobox protein H6)	348		GO:0003677-GO:0000981-GO:0000977-GO:1990837	PF00046	PF00046	IPR001356,IPR009057,IPR017970,IPR020479	IPR001356,IPR009057	1	1	OCULOAURICULAR SYNDROME (0012802)	DISEASE_OF_VISUAL_SYSTEM
NFIB	O00712	YES	Nuclear factor 1 B-type (NF1-B) (Nuclear factor 1/B) (CCAAT-box-binding transcription factor) (CTF) (Nuclear factor I/B) (NF-I/B) (NFI-B) (TGGCA-binding protein)	420		GO:0003677-GO:0001228-GO:0000981-GO:0000978-GO:1990837-GO:0140416	PF00859,PF03165,PF10524	PF03165	IPR000647,IPR003619,IPR019548,IPR019739,IPR020604	IPR000647,IPR003619,IPR020604	3	1	MACROCEPHALY, ACQUIRED, WITH IMPAIRED INTELLECTUAL DEVELOPMENT (0032658)	-
CHRDL1	Q9BU40	YES	Chordin-like protein 1 (Neuralin-1) (Neurogenesin-1) (Ventroptin)	456			PF00093	PF00093	IPR001007	IPR001007	1	1	ISOLATED CONGENITAL MEGALOCORNEA (0010649)	DISEASE_OF_VISUAL_SYSTEM,INTEGUMENTARY_SYSTEM_DISEASE
KCNH1	O95259	YES	Potassium voltage-gated channel subfamily H member 1 (Ether-a-go-go potassium channel 1) (EAG channel 1) (h-eag) (hEAG1) (Voltage-gated potassium channel subunit Kv10.1)	989		GO:0005516-GO:0005251-GO:1902936-GO:0005249	PF00027,PF00520,PF13426	PF00520	IPR000014,IPR000595,IPR000700,IPR001610,IPR003938,IPR003949,IPR005821,IPR014710,IPR018490,IPR030170,IPR035965	IPR003938,IPR003949,IPR005821,IPR014710,IPR018490,IPR030170	13	3	MENDELIAN DISEASE (0003847); ZIMMERMANN-LABAND SYNDROME 1 (0024526); TEMPLE-BARAITSER SYNDROME (0012735)	INTEGUMENTARY_SYSTEM_DISEASE,NERVOUS_SYSTEM_DISORDER
H2AC16	P0C0S8	YES	Histone H2A type 1 (H2A.1) (Histone H2A/ptl)	130		GO:0003677-GO:0019899-GO:0046982	PF00125,PF16211	PF00125	IPR002119,IPR007125,IPR009072,IPR032454,IPR032458	IPR002119,IPR007125,IPR009072	1	2	AL AMYLOIDOSIS (0019438); PLASMA CELL MYELOMA (0009693)	CARDIOVASCULAR_DISEASE,HEMATOLOGIC_DISEASE,IMMUNE_SYSTEM_DISEASE,MUSCULOSKELETAL_SYSTEM_DISEASE,NERVOUS_SYSTEM_DISORDER,URINARY_SYSTEM_DISEASE
ABCC6	O95255	YES	ATP-binding cassette sub-family C member 6 (EC 7.6.2.-) (EC 7.6.2.3) (Anthracycline resistance-associated protein) (Multi-specific organic anion transporter E) (MOAT-E) (Multidrug resistance-associated protein 6)	1503	7.6.2.--7.6.2.3	GO:0015431-GO:0008559-GO:0016887-GO:0042626-GO:0005524-GO:0030504-GO:0005215	PF00005,PF00664	PF00005,PF00664	IPR003439,IPR003593,IPR005292,IPR011527,IPR017871,IPR027417,IPR030239,IPR036640	IPR003439,IPR003593,IPR005292,IPR011527,IPR017871,IPR027417,IPR030239,IPR036640	108	3	PSEUDOXANTHOMA ELASTICUM, FORME FRUSTE (0008333); ARTERIAL CALCIFICATION, GENERALIZED, OF INFANCY, 2 (0013768); AUTOSOMAL RECESSIVE INHERITED PSEUDOXANTHOMA ELASTICUM (0009925)	CARDIOVASCULAR_DISEASE,DISEASE_OF_VISUAL_SYSTEM,INTEGUMENTARY_SYSTEM_DISEASE,MUSCULOSKELETAL_SYSTEM_DISEASE,NERVOUS_SYSTEM_DISORDER,URINARY_SYSTEM_DISEASE
JPH2	Q9BR39	YES	Junctophilin-2 (JP-2) (Junctophilin type 2) [Cleaved into: Junctophilin-2 N-terminal fragment (JP2NT)]	696		GO:0001046-GO:0003677-GO:0001227-GO:0070300-GO:0005547-GO:0080025-GO:0032266-GO:0005546-GO:0070273-GO:0010314-GO:0001786	PF02493	PF02493	IPR003409,IPR017191	IPR003409,IPR017191	4	1	HYPERTROPHIC CARDIOMYOPATHY 17 (0013474)	CARDIOVASCULAR_DISEASE,MUSCULOSKELETAL_SYSTEM_DISEASE
DHCR7	Q9UBM7	YES	7-dehydrocholesterol reductase (7-DHC reductase) (EC 1.3.1.21) (Delta7-sterol reductase) (Sterol Delta(7)-reductase) (Sterol reductase SR-2)	475	1.3.1.21	GO:0047598-GO:0050661-GO:0016627-GO:0009918	PF01222	PF01222	IPR001171,IPR018083	IPR001171,IPR018083	69	2	SMITH-LEMLI-OPITZ SYNDROME (0010035); MICROCEPHALY (DISEASE) (0001149)	DISEASE_OF_GENITOURINARY_SYSTEM,DISEASE_OF_VISUAL_SYSTEM,ENDOCRINE_SYSTEM_DISEASE,MUSCULOSKELETAL_SYSTEM_DISEASE,NERVOUS_SYSTEM_DISORDER,URINARY_SYSTEM_DISEASE
MLYCD	O95822	YES	Malonyl-CoA decarboxylase, mitochondrial (MCD) (EC 4.1.1.9)	493	4.1.1.9	GO:0042802-GO:0050080	PF05292,PF17408		IPR007956,IPR035372,IPR038351,IPR038917,IPR042303	IPR038351	2	1	MALONIC ACIDURIA (0009556)	-
LMNB2	Q03252	YES	Lamin-B2	620		GO:0042802	PF00038,PF00932	PF00038	IPR001322,IPR018039,IPR036415,IPR039008,IPR042180	IPR036415,IPR039008,IPR042180	5	3	MICROCEPHALY 27, PRIMARY, AUTOSOMAL DOMINANT (0030929); ACQUIRED PARTIAL LIPODYSTROPHY (0012104); PROGRESSIVE MYOCLONIC EPILEPSY TYPE 9 (0014685)	DISEASE_OF_VISUAL_SYSTEM,INTEGUMENTARY_SYSTEM_DISEASE,NERVOUS_SYSTEM_DISORDER
TTC26	A0AVF1	YES	Intraflagellar transport protein 56 (Tetratricopeptide repeat protein 26) (TPR repeat protein 26)	554		GO:0120170	PF12895		IPR011990,IPR013026,IPR019734,IPR030511	IPR011990,IPR019734,IPR030511	1	1	CAROLI DISEASE (0010913)	DIGESTIVE_SYSTEM_DISEASE,ENDOCRINE_SYSTEM_DISEASE
LMNA	P02545	YES	Prelamin-A/C [Cleaved into: Lamin-A/C (70 kDa lamin) (Renal carcinoma antigen NY-REN-32)]	664		GO:0042802-GO:0005198	PF00038,PF00932	PF00038,PF00932	IPR001322,IPR018039,IPR036415,IPR039008,IPR042180	IPR001322,IPR018039,IPR036415,IPR039008,IPR042180	174	25	LEFT VENTRICULAR NONCOMPACTION (DISEASE) (0018901); LETHAL RESTRICTIVE DERMOPATHY (0010143); MUSCULAR DYSTROPHY (0020121); MENDELIAN DISEASE (0003847); HUTCHINSON-GILFORD PROGERIA SYNDROME (0008310); CHARCOT-MARIE-TOOTH DISEASE TYPE 2 (0018993); DILATED CARDIOMYOPATHY 1S (0013262); DILATED CARDIOMYOPATHY 1A (0007269); MANDIBULOACRAL DYSPLASIA WITH TYPE A LIPODYSTROPHY (0009557); EMERY-DREIFUSS MU…	CARDIOVASCULAR_DISEASE,DIGESTIVE_SYSTEM_DISEASE,ENDOCRINE_SYSTEM_DISEASE,INTEGUMENTARY_SYSTEM_DISEASE,MUSCULOSKELETAL_SYSTEM_DISEASE,NERVOUS_SYSTEM_DISORDER
NAGA	P17050	YES	Alpha-N-acetylgalactosaminidase (EC 3.2.1.49) (Alpha-galactosidase B)	411	3.2.1.49	GO:0004557-GO:0008456-GO:0042803	PF16499,PF17450	PF16499,PF17450	IPR000111,IPR002241,IPR013780,IPR013785,IPR017853,IPR035373	IPR002241,IPR013780,IPR013785,IPR017853,IPR035373	4	2	ALPHA-N-ACETYLGALACTOSAMINIDASE DEFICIENCY TYPE 2 (0012222); ALPHA-N-ACETYLGALACTOSAMINIDASE DEFICIENCY TYPE 1 (0012221)	NERVOUS_SYSTEM_DISORDER
MRPL3	P09001	YES	39S ribosomal protein L3, mitochondrial (L3mt) (MRP-L3) (Mitochondrial large ribosomal subunit protein uL3m)	348		GO:0003723-GO:0003735	PF00297	PF00297	IPR000597,IPR009000,IPR019926,IPR019927	IPR000597,IPR009000,IPR019927	1	1	COMBINED OXIDATIVE PHOSPHORYLATION DEFECT TYPE 9 (0013811)	-
SCN1B	Q07699	YES	Sodium channel subunit beta-1	218		GO:0044325-GO:0019871-GO:0017080-GO:0005244-GO:0005248-GO:0086006-GO:0086062	PF07686	PF07686	IPR013106,IPR013783,IPR027098,IPR036179	IPR013106,IPR013783,IPR027098,IPR036179	9	7	GENERALIZED EPILEPSY WITH FEBRILE SEIZURES PLUS, TYPE 1 (0011416); ROLANDIC EPILEPSY (0007295); CARDIOMYOPATHY (0004994); BRUGADA SYNDROME 5 (0013015); DEVELOPMENTAL AND EPILEPTIC ENCEPHALOPATHY, 52 (0033361); PROGRESSIVE FAMILIAL HEART BLOCK (0019490); ATRIAL FIBRILLATION, FAMILIAL, 13 (0014155)	CARDIOVASCULAR_DISEASE,MUSCULOSKELETAL_SYSTEM_DISEASE,NERVOUS_SYSTEM_DISORDER
BPTF	Q12830	YES	Nucleosome-remodeling factor subunit BPTF (Bromodomain and PHD finger-containing transcription factor) (Fetal Alz-50 clone 1 protein) (Fetal Alzheimer antigen)	3046		GO:0046872-GO:0035064-GO:0000978-GO:0043565-GO:0008134	PF00439,PF00628,PF02791,PF15613	PF00439	IPR001487,IPR001965,IPR011011,IPR013083,IPR018359,IPR018501,IPR019786,IPR019787,IPR028941,IPR036427,IPR038028	IPR001487,IPR018359,IPR036427,IPR038028	2	1	NEURODEVELOPMENTAL DISORDER WITH DYSMORPHIC FACIES AND DISTAL LIMB ANOMALIES (0060596)	-
GTF2E2	P29084	YES	Transcription initiation factor IIE subunit beta (TFIIE-beta) (General transcription factor IIE subunit 2)	291		GO:0003677-GO:0003723-GO:0016251	PF02186,PF18121	PF18121	IPR003166,IPR016656,IPR036388,IPR036390,IPR040501	IPR016656,IPR040501	2	1	TRICHOTHIODYSTROPHY 6, NONPHOTOSENSITIVE (0014841)	DISEASE_OF_GENITOURINARY_SYSTEM,INTEGUMENTARY_SYSTEM_DISEASE
LAS1L	Q9Y4W2	YES	Ribosomal biogenesis protein LAS1L (Protein LAS1 homolog)	734		GO:0004519-GO:0003723	PF04031		IPR007174	IPR007174	1	1	MENDELIAN DISEASE (0003847)	-
THPO	P40225	YES	Thrombopoietin (C-mpl ligand) (ML) (Megakaryocyte colony-stimulating factor) (Megakaryocyte growth and development factor) (MGDF) (Myeloproliferative leukemia virus oncogene ligand)	353		GO:0005125-GO:0008083-GO:0005179-GO:0005102	PF00758	PF00758	IPR001323,IPR003978,IPR009079,IPR019767	IPR001323,IPR003978,IPR009079,IPR019767	1	1	MENDELIAN DISEASE (0003847)	-
LIPA	P38571	YES	Lysosomal acid lipase/cholesteryl ester hydrolase (Acid cholesteryl ester hydrolase) (LAL) (EC 3.1.1.13) (Cholesteryl esterase) (Lipase A) (Sterol esterase)	399	3.1.1.13	GO:0016298-GO:0004771	PF00561	PF00561	IPR000073,IPR025483,IPR029058	IPR000073,IPR025483,IPR029058	39	2	WOLMAN DISEASE (0019148); LYSOSOMAL ACID LIPASE DEFICIENCY (0010204)	-
MT-ND2	P03891	YES	NADH-ubiquinone oxidoreductase chain 2 (EC 7.1.1.2) (NADH dehydrogenase subunit 2)	347	7.1.1.2	GO:0035255-GO:0008137-GO:0019901	PF00361,PF06444	PF00361,PF06444	IPR001750,IPR003917,IPR010933	IPR001750,IPR010933	3	2	LEBER HEREDITARY OPTIC NEUROPATHY (0010788); ALZHEIMER DISEASE, SUSCEPTIBILITY TO, MITOCHONDRIAL (0010783)	CARDIOVASCULAR_DISEASE,DISEASE_OF_VISUAL_SYSTEM,MUSCULOSKELETAL_SYSTEM_DISEASE,NERVOUS_SYSTEM_DISORDER
KCNT2	Q6UVM3	YES	Potassium channel subfamily T member 2 (Sequence like an intermediate conductance potassium channel subunit) (Sodium and chloride-activated ATP-sensitive potassium channel Slo2.1)	1135		GO:0005524-GO:0070089-GO:0005228-GO:0015271	PF03493,PF07885	PF07885	IPR003929,IPR013099,IPR036291	IPR013099	2	1	DEVELOPMENTAL AND EPILEPTIC ENCEPHALOPATHY, 57 (0033366)	NERVOUS_SYSTEM_DISORDER
HR	O43593	YES	Lysine-specific demethylase hairless (EC 1.14.11.65) ([histone H3]-dimethyl-L-lysine(9) demethylase hairless)	1189	1.14.11.65	GO:0031490-GO:0032454-GO:0046872-GO:0016491-GO:0003712	PF02373	PF02373	IPR003347	IPR003347	2	1	ALOPECIA UNIVERSALIS (0008757)	INTEGUMENTARY_SYSTEM_DISEASE
DTNA	Q9Y4J8	YES	Dystrobrevin alpha (DTN-A) (Alpha-dystrobrevin) (Dystrophin-related protein 3)	743		GO:0008270	PF00569,PF09068,PF09069	PF09068	IPR000433,IPR011992,IPR015153,IPR015154,IPR017432,IPR043145	IPR011992,IPR015153,IPR017432	1	1	LEFT VENTRICULAR NONCOMPACTION 1 (0011403)	CARDIOVASCULAR_DISEASE,MUSCULOSKELETAL_SYSTEM_DISEASE
MT-ND3	P03897	YES	NADH-ubiquinone oxidoreductase chain 3 (EC 7.1.1.2) (NADH dehydrogenase subunit 3)	115	7.1.1.2	GO:0008137	PF00507	PF00507	IPR000440,IPR038430	IPR000440,IPR038430	3	2	LEIGH SYNDROME (0009723); MITOCHONDRIAL COMPLEX 1 DEFICIENCY, MITOCHONDRIAL TYPE 1 (0027068)	DISEASE_OF_VISUAL_SYSTEM,NERVOUS_SYSTEM_DISORDER
ALB	P02768	YES	Albumin	609		GO:0016209-GO:0051087-GO:0005507-GO:0003677-GO:1903981-GO:0140272-GO:0005504-GO:0042802-GO:0030170-GO:0015643-GO:0008270	PF00273	PF00273	IPR000264,IPR014760,IPR020857,IPR020858,IPR021177	IPR000264,IPR014760,IPR020858,IPR021177	3	1	HYPERTHYROXINEMIA, FAMILIAL DYSALBUMINEMIC (0014448)	ENDOCRINE_SYSTEM_DISEASE
KRT6B	P04259	YES	Keratin, type II cytoskeletal 6B (Cytokeratin-6B) (CK-6B) (Keratin-6B) (K6B) (Type-II keratin Kb10)	564		GO:0005200	PF00038,PF16208	PF00038	IPR003054,IPR018039,IPR032444,IPR039008,IPR042180	IPR018039,IPR039008	2	1	PACHYONYCHIA CONGENITA 4 (0014325)	INTEGUMENTARY_SYSTEM_DISEASE
RSPH4A	Q5TD94	YES	Radial spoke head protein 4 homolog A (Radial spoke head-like protein 3)	716			PF04712	PF04712	IPR006802	IPR006802	4	2	PRIMARY CILIARY DYSKINESIA (0016575); PRIMARY CILIARY DYSKINESIA 11 (0012978)	RESPIRATORY_SYSTEM_DISEASE
ITGA8	P53708	YES	Integrin alpha-8 [Cleaved into: Integrin alpha-8 heavy chain; Integrin alpha-8 light chain]	1063		GO:0046872	PF00357,PF01839,PF08441	PF01839	IPR000413,IPR013517,IPR013519,IPR013649,IPR018184,IPR028994,IPR032695	IPR000413,IPR013517,IPR013519,IPR028994	1	1	RENAL HYPODYSPLASIA/APLASIA 1 (0024519)	URINARY_SYSTEM_DISEASE
RASA1	P20936	YES	Ras GTPase-activating protein 1 (GAP) (GTPase-activating protein) (RasGAP) (Ras p21 protein activator) (p120GAP)	1047		GO:0005096-GO:0051020-GO:0001784-GO:0019870-GO:0005102	PF00017,PF00018,PF00168,PF00169,PF00616	PF00168,PF00169	IPR000008,IPR000980,IPR001452,IPR001849,IPR001936,IPR008936,IPR011993,IPR023152,IPR028554,IPR035652,IPR035841,IPR035842,IPR035892,IPR036028,IPR036860,IPR039360	IPR000008,IPR001849,IPR011993,IPR028554,IPR035892,IPR039360	3	1	CAPILLARY MALFORMATION-ARTERIOVENOUS MALFORMATION 1 (0020783)	CARDIOVASCULAR_DISEASE
SELENOI	Q9C0D9	YES	Ethanolaminephosphotransferase 1 (hEPT1) (EC 2.7.8.1) (Selenoprotein I) (SelI)	397	2.7.8.1	GO:0004307-GO:0046872	PF01066	PF01066	IPR000462,IPR014472,IPR043130	IPR000462,IPR014472,IPR043130	1	1	SPASTIC PARAPLEGIA 81, AUTOSOMAL RECESSIVE (0032905)	NERVOUS_SYSTEM_DISORDER
HELLS	Q9NRZ9	YES	Lymphoid-specific helicase (EC 3.6.4.-) (Proliferation-associated SNF2-like protein) (SWI/SNF2-related matrix-associated actin-dependent regulator of chromatin subfamily A member 6)	838	3.6.4.-	GO:0005524-GO:0003682-GO:0004386-GO:0070615	PF00176,PF00271	PF00271	IPR000330,IPR001650,IPR014001,IPR027417,IPR038718	IPR001650,IPR027417	1	1	IMMUNODEFICIENCY-CENTROMERIC INSTABILITY-FACIAL ANOMALIES SYNDROME 4 (0014829)	IMMUNE_SYSTEM_DISEASE
AHSG	P02765	YES	Alpha-2-HS-glycoprotein (Alpha-2-Z-globulin) (Ba-alpha-2-glycoprotein) (Fetuin-A) [Cleaved into: Alpha-2-HS-glycoprotein chain A; Alpha-2-HS-glycoprotein chain B]	367		GO:0004869-GO:0004866-GO:0019210	PF00031		IPR000010,IPR001363,IPR025760		1	1	ALOPECIA-INTELLECTUAL DISABILITY SYNDROME 1 (0021035)	INTEGUMENTARY_SYSTEM_DISEASE,NERVOUS_SYSTEM_DISORDER
KHDC3L	Q587J8	YES	KH domain-containing protein 3 (ES cell-associated transcript 1 protein) (KHDC3-like protein)	217		GO:0003723	PF16005		IPR031952,IPR036612		2	1	HYDATIDIFORM MOLE, RECURRENT, 2 (0013671)	DISEASE_OF_GENITOURINARY_SYSTEM
TTR	P02766	YES	Transthyretin (ATTR) (Prealbumin) (TBPA)	147		GO:0005179-GO:0042802-GO:0044877-GO:0070324	PF00576	PF00576	IPR000895,IPR023416,IPR023418,IPR023419,IPR030178,IPR036817	IPR000895,IPR023416,IPR023418,IPR023419,IPR030178,IPR036817	86	8	CARPAL TUNNEL SYNDROME 1 (0020730); FAMILIAL AMYLOID NEUROPATHY (0007100); PANCYTOPENIA (0001529); ATTRV122I AMYLOIDOSIS (0019441); CHARCOT-MARIE-TOOTH DISEASE (0015626); CARPAL TUNNEL SYNDROME (0007275); CARDIOMYOPATHY (0004994); HYPERTHYROXINEMIA, DYSTRANSTHYRETINEMIC (0007785)	CARDIOVASCULAR_DISEASE,ENDOCRINE_SYSTEM_DISEASE,HEMATOLOGIC_DISEASE,MUSCULOSKELETAL_SYSTEM_DISEASE,NERVOUS_SYSTEM_DISORDER
AR	P10275	YES	Androgen receptor (Dihydrotestosterone receptor) (Nuclear receptor subfamily 3 group C member 4)	920		GO:0005497-GO:0051117-GO:0008013-GO:0003682-GO:0001228-GO:0003700-GO:0000981-GO:0019899-GO:0004879-GO:0070974-GO:0000978-GO:0001091-GO:0001225-GO:0001085-GO:0005102-GO:0005496-GO:0008134-GO:0000976-GO:0008270	PF00104,PF00105,PF02166	PF00104,PF00105,PF02166	IPR000536,IPR001103,IPR001628,IPR013088,IPR035500	IPR000536,IPR001103,IPR001628,IPR013088,IPR035500	178	6	COMPLETE ANDROGEN INSENSITIVITY SYNDROME (0021023); HYPOSPADIAS 1, X-LINKED (0010384); KENNEDY DISEASE (0010735); FAMILIAL PROSTATE CARCINOMA (0023122); ANDROGEN INSENSITIVITY SYNDROME (0019154); PARTIAL ANDROGEN INSENSITIVITY SYNDROME (0010720)	DISEASE_OF_GENITOURINARY_SYSTEM,ENDOCRINE_SYSTEM_DISEASE,MUSCULOSKELETAL_SYSTEM_DISEASE,NERVOUS_SYSTEM_DISORDER
RARA	P10276	YES	Retinoic acid receptor alpha (RAR-alpha) (Nuclear receptor subfamily 1 group B member 1)	462		GO:0051393-GO:0003682-GO:0031490-GO:0003700-GO:0000981-GO:0019899-GO:0004879-GO:0019904-GO:0051018-GO:0043422-GO:0001972-GO:0044323-GO:0000978-GO:0000977-GO:1990837-GO:0005102-GO:0008134-GO:0008270	PF00104,PF00105	PF00104	IPR000536,IPR001628,IPR001723,IPR003078,IPR013088,IPR035500	IPR000536,IPR003078,IPR035500	1	1	MENDELIAN DISEASE (0003847)	-
PLCG2	P16885	YES	1-phosphatidylinositol 4,5-bisphosphate phosphodiesterase gamma-2 (EC 3.1.4.11) (Phosphoinositide phospholipase C-gamma-2) (Phospholipase C-IV) (PLC-IV) (Phospholipase C-gamma-2) (PLC-gamma-2)	1265	3.1.4.11	GO:0004435-GO:0140031-GO:0001784	PF00017,PF00018,PF00168,PF00387,PF00388	PF00017	IPR000008,IPR000909,IPR000980,IPR001192,IPR001452,IPR001711,IPR001849,IPR011992,IPR011993,IPR016279,IPR017946,IPR028381,IPR035023,IPR035024,IPR035723,IPR035892,IPR036028,IPR036860	IPR000980,IPR001192,IPR001849,IPR011992,IPR011993,IPR016279,IPR017946,IPR028381,IPR035023,IPR036860	3	2	B-CELL CHRONIC LYMPHOCYTIC LEUKEMIA (0004948); AUTOINFLAMMATION-PLCG2-ASSOCIATED ANTIBODY DEFICIENCY-IMMUNE DYSREGULATION (0013944)	HEMATOLOGIC_DISEASE,IMMUNE_SYSTEM_DISEASE,MUSCULOSKELETAL_SYSTEM_DISEASE
CD207	Q9UJ71	YES	C-type lectin domain family 4 member K (Langerin) (CD antigen CD207)	328		GO:0030246-GO:0005537	PF00059	PF00059	IPR001304,IPR016186,IPR016187,IPR018378,IPR033989	IPR001304,IPR016186,IPR016187,IPR033989	1	1	BIRBECK GRANULE DEFICIENCY (0013251)	-
BGN	P21810	YES	Biglycan (Bone/cartilage proteoglycan I) (PG-S1)	368		GO:0050840-GO:0005201-GO:0030021-GO:0005539	PF01462,PF13855	PF01462,PF13855	IPR000372,IPR001611,IPR003591,IPR016352,IPR028547,IPR032675	IPR000372,IPR001611,IPR003591,IPR016352,IPR028547,IPR032675	4	3	X-LINKED SPONDYLOEPIMETAPHYSEAL DYSPLASIA (0010248); FAMILIAL THORACIC AORTIC ANEURYSM AND AORTIC DISSECTION (0019625); MEESTER-LOEYS SYNDROME (0010515)	CARDIOVASCULAR_DISEASE,MUSCULOSKELETAL_SYSTEM_DISEASE
RP1	P56715	YES	Oxygen-regulated protein 1 (Retinitis pigmentosa 1 protein) (Retinitis pigmentosa RP1 protein)	2156		GO:0008017	PF03607	PF03607	IPR003533,IPR036572,IPR040163	IPR003533,IPR036572,IPR040163	10	3	RETINITIS PIGMENTOSA (0019200); INHERITED RETINAL DYSTROPHY (0019118); RETINITIS PIGMENTOSA 1 (0008377)	DISEASE_OF_VISUAL_SYSTEM,NERVOUS_SYSTEM_DISORDER
LEMD3	Q9Y2U8	YES	Inner nuclear membrane protein Man1 (LEM domain-containing protein 3)	911		GO:0031490	PF03020,PF09402		IPR003887,IPR011015,IPR012677,IPR018996,IPR034394,IPR034997,IPR035979,IPR041885	IPR012677,IPR034997	1	1	ARTERIOVENOUS MALFORMATIONS OF THE BRAIN (0007154)	CARDIOVASCULAR_DISEASE,NERVOUS_SYSTEM_DISORDER
DBH	P09172	YES	Dopamine beta-hydroxylase (EC 1.14.17.1) (Dopamine beta-monooxygenase) [Cleaved into: Soluble dopamine beta-hydroxylase]	617	1.14.17.1	GO:0003824-GO:0005507-GO:0004500-GO:0031418	PF01082,PF03351,PF03712	PF01082,PF03351,PF03712	IPR000323,IPR000945,IPR005018,IPR008977,IPR014783,IPR014784,IPR020611,IPR024548,IPR028460,IPR036939	IPR000323,IPR000945,IPR005018,IPR008977,IPR020611,IPR024548,IPR028460,IPR036939	6	1	DOPAMINE BETA-HYDROXYLASE DEFICIENCY (0009123)	DISEASE_OF_VISUAL_SYSTEM,NERVOUS_SYSTEM_DISORDER
PNKP	Q96T60	YES	Bifunctional polynucleotide phosphatase/kinase (DNA 5'-kinase/3'-phosphatase) (Polynucleotide kinase-3'-phosphatase) [Includes: Polynucleotide 3'-phosphatase (EC 3.1.3.32) (2'(3')-polynucleotidase); Polynucleotide 5'-hydroxyl-kinase (EC 2.7.1.78)]	521	2.7.1.78-3.1.3.32	GO:0005524-GO:0046404-GO:0003684-GO:0003690-GO:0004519-GO:0046403-GO:0017076	PF08645,PF13671,PF17913	PF08645,PF13671,PF17913	IPR006549,IPR006550,IPR006551,IPR008984,IPR013954,IPR023214,IPR027417,IPR036412,IPR041388	IPR006549,IPR006550,IPR006551,IPR008984,IPR013954,IPR023214,IPR027417,IPR036412,IPR041388	7	3	ATAXIA - OCULOMOTOR APRAXIA TYPE 4 (0014557); MICROCEPHALY, SEIZURES, AND DEVELOPMENTAL DELAY (0013254); DEVELOPMENTAL AND EPILEPTIC ENCEPHALOPATHY, 12 (0013389)	DISEASE_OF_VISUAL_SYSTEM,NERVOUS_SYSTEM_DISORDER
PKD1L1	Q8TDX9	YES	Polycystic kidney disease protein 1-like 1 (PC1-like 1 protein) (Polycystin-1L1)	2849		GO:0005262	PF00801,PF01477,PF02010,PF08016		IPR000601,IPR001024,IPR002859,IPR013122,IPR013783,IPR014010,IPR022409,IPR035986,IPR036392,IPR042060		1	2	SITUS INVERSUS (0010029); HETEROTAXY, VISCERAL, 8, AUTOSOMAL (0014967)	CARDIOVASCULAR_DISEASE
ELOC	Q15369	YES	Elongin-C (EloC) (Elongin 15 kDa subunit) (RNA polymerase II transcription factor SIII subunit C) (SIII p15) (Transcription elongation factor B polypeptide 1)	112		GO:0044877	PF03931	PF03931	IPR001232,IPR011333,IPR016073,IPR039948	IPR001232,IPR011333,IPR016073,IPR039948	3	1	PAPILLARY RENAL CELL CARCINOMA (0017884)	URINARY_SYSTEM_DISEASE
PLA2G5	P39877	YES	Phospholipase A2 group V (EC 3.1.1.4) (PLA2-10) (Phosphatidylcholine 2-acylhydrolase 5)	138	3.1.1.4	GO:0047498-GO:0047499-GO:0005509-GO:0102567-GO:0102568-GO:0005543	PF00068	PF00068	IPR001211,IPR016090,IPR033112,IPR033113,IPR036444	IPR001211,IPR016090,IPR036444	2	1	FAMILIAL BENIGN FLECKED RETINA (0009235)	DISEASE_OF_VISUAL_SYSTEM,NERVOUS_SYSTEM_DISORDER
CSGALNACT1	Q8TDX6	YES	Chondroitin sulfate N-acetylgalactosaminyltransferase 1 (CsGalNAcT-1) (EC 2.4.1.174) (Chondroitin beta-1,4-N-acetylgalactosaminyltransferase 1) (Beta4GalNAcT-1)	532	2.4.1.174	GO:0008376-GO:0047238-GO:0015020-GO:0047237-GO:0046872-GO:0008955	PF05679	PF05679	IPR008428,IPR029044	IPR008428,IPR029044	3	1	SKELETAL DYSPLASIA, MILD, WITH JOINT LAXITY AND ADVANCED BONE AGE (0030029)	-
NPHP1	O15259	YES	Nephrocystin-1 (Juvenile nephronophthisis 1 protein)	732		GO:0005198	PF00018		IPR001452,IPR030642,IPR036028,IPR039687	IPR039687	1	1	NEPHRONOPHTHISIS 1 (0009728)	URINARY_SYSTEM_DISEASE
SLC33A1	O00400	YES	Acetyl-coenzyme A transporter 1 (AT-1) (Acetyl-CoA transporter 1) (Solute carrier family 33 member 1)	549		GO:0008521-GO:0015295	PF13000	PF13000	IPR004752,IPR024371,IPR036259	IPR004752,IPR024371,IPR036259	2	2	CONGENITAL CATARACT-HEARING LOSS-SEVERE DEVELOPMENTAL DELAY SYNDROME (0013772); HEREDITARY SPASTIC PARAPLEGIA 42 (0012928)	DISEASE_OF_VISUAL_SYSTEM,NERVOUS_SYSTEM_DISORDER
RPL15	P61313	YES	60S ribosomal protein L15 (Large ribosomal subunit protein eL15)	204		GO:0045296-GO:0003723-GO:0003735	PF00827	PF00827	IPR000439,IPR012678,IPR020925,IPR024794	IPR000439,IPR012678,IPR024794	1	1	DIAMOND-BLACKFAN ANEMIA 12 (0014245)	HEMATOLOGIC_DISEASE
PSMG2	Q969U7	YES	Proteasome assembly chaperone 2 (PAC-2) (Hepatocellular carcinoma-susceptibility protein 3) (Tumor necrosis factor superfamily member 5-induced protein 1)	264		GO:0060090	PF09754	PF09754	IPR016562,IPR019151,IPR038389	IPR016562,IPR019151,IPR038389	1	1	PROTEASOME-ASSOCIATED AUTOINFLAMMATORY SYNDROME 4 (0030931)	IMMUNE_SYSTEM_DISEASE
NLRP12	P59046	YES	NACHT, LRR and PYD domains-containing protein 12 (Monarch-1) (PYRIN-containing APAF1-like protein 7) (Regulated by nitric oxide)	1061		GO:0005524-GO:0008656	PF02758,PF05729,PF13516,PF14484,PF17776,PF17779	PF05729	IPR001611,IPR004020,IPR007111,IPR011029,IPR027417,IPR029495,IPR032675,IPR041075,IPR041267	IPR007111,IPR027417	1	1	FAMILIAL COLD AUTOINFLAMMATORY SYNDROME 2 (0012724)	IMMUNE_SYSTEM_DISEASE
COL4A5	P29400	YES	Collagen alpha-5(IV) chain	1685		GO:0005201-GO:0030020	PF01391,PF01413	PF01391,PF01413	IPR001442,IPR008160,IPR016187,IPR036954	IPR001442,IPR008160,IPR016187,IPR036954	145	3	ATYPICAL HEMOLYTIC-UREMIC SYNDROME (0016244); HYPERTENSIVE DISORDER (0005044); X-LINKED ALPORT SYNDROME (0010520)	AUDITORY_SYSTEM_DISEASE,CARDIOVASCULAR_DISEASE,DISEASE_OF_VISUAL_SYSTEM,HEMATOLOGIC_DISEASE,IMMUNE_SYSTEM_DISEASE,NERVOUS_SYSTEM_DISORDER,URINARY_SYSTEM_DISEASE
C1QB	P02746	YES	Complement C1q subcomponent subunit B	253			PF00386,PF01391	PF00386,PF01391	IPR001073,IPR008160,IPR008983,IPR037573	IPR001073,IPR008160,IPR008983,IPR037573	2	1	C1Q DEFICIENCY (0013343)	IMMUNE_SYSTEM_DISEASE
MTX2	O75431	YES	Metaxin-2 (Mitochondrial outer membrane import complex protein 2)	263			PF10568,PF17171		IPR019564,IPR033468,IPR036249,IPR036282,IPR040079		1	1	MANDIBULOACRAL DYSPLASIA PROGEROID SYNDROME (MIM:619127)	-
NF2	P35240	YES	Merlin (Moesin-ezrin-radixin-like protein) (Neurofibromin-2) (Schwannomerlin) (Schwannomin)	595		GO:0003779	PF00373,PF00769,PF09379,PF09380	PF00373,PF00769,PF09379,PF09380	IPR000299,IPR000798,IPR008954,IPR011174,IPR011259,IPR011993,IPR014352,IPR018979,IPR018980,IPR019747,IPR019748,IPR019749,IPR029071,IPR035963,IPR041789	IPR000299,IPR000798,IPR008954,IPR011174,IPR011259,IPR011993,IPR014352,IPR018979,IPR018980,IPR019747,IPR019748,IPR019749,IPR029071,IPR035963,IPR041789	17	1	NEUROFIBROMATOSIS TYPE 2 (0007039)	AUDITORY_SYSTEM_DISEASE,NERVOUS_SYSTEM_DISORDER
RDX	P35241	YES	Radixin	583		GO:0003779-GO:0051117-GO:0045296-GO:0051018-GO:0003723	PF00373,PF00769,PF09379,PF09380	PF00769	IPR000299,IPR000798,IPR008954,IPR011174,IPR011259,IPR011993,IPR014352,IPR018979,IPR018980,IPR019747,IPR019748,IPR019749,IPR029071,IPR035963,IPR041789	IPR011174,IPR011259	1	1	AUTOSOMAL RECESSIVE NONSYNDROMIC DEAFNESS 24 (0012602)	AUDITORY_SYSTEM_DISEASE,NERVOUS_SYSTEM_DISORDER
SKIV2L	Q15477	YES	Helicase SKI2W (Ski2) (EC 3.6.4.-) (Helicase-like protein) (HLP)	1246	3.6.4.-	GO:0005524-GO:0003723-GO:0003724	PF00270,PF00271,PF08148,PF13234,PF17911	PF00270	IPR001650,IPR011545,IPR012961,IPR014001,IPR016438,IPR025696,IPR027417,IPR040801	IPR011545,IPR014001,IPR016438,IPR027417	2	1	TRICHOHEPATOENTERIC SYNDROME 2 (0013818)	DIGESTIVE_SYSTEM_DISEASE,ENDOCRINE_SYSTEM_DISEASE,IMMUNE_SYSTEM_DISEASE
PDHX	O00330	YES	Pyruvate dehydrogenase protein X component, mitochondrial (Dihydrolipoamide dehydrogenase-binding protein of pyruvate dehydrogenase complex) (E3-binding protein) (E3BP) (Lipoyl-containing pyruvate dehydrogenase complex component X) (proX)	501		GO:0016746	PF00198,PF00364,PF02817	PF00198	IPR000089,IPR001078,IPR003016,IPR004167,IPR011053,IPR023213,IPR036625	IPR001078,IPR023213	1	1	PYRUVATE DEHYDROGENASE E3-BINDING PROTEIN DEFICIENCY (0009503)	NERVOUS_SYSTEM_DISORDER
PMPCB	O75439	YES	Mitochondrial-processing peptidase subunit beta (EC 3.4.24.64) (Beta-MPP) (P-52)	489	3.4.24.64	GO:0046872-GO:0004222	PF00675,PF05193	PF00675	IPR001431,IPR007863,IPR011249,IPR011765,IPR037718	IPR011249,IPR011765,IPR037718	5	1	MULTIPLE MITOCHONDRIAL DYSFUNCTIONS SYNDROME 6 (0054785)	NERVOUS_SYSTEM_DISORDER
KDM5B	Q9UGL1	YES	Lysine-specific demethylase 5B (EC 1.14.11.67) (Cancer/testis antigen 31) (CT31) (Histone demethylase JARID1B) (Jumonji/ARID domain-containing protein 1B) (PLU-1) (Retinoblastoma-binding protein 2 homolog 1) (RBP2-H1) ([histone H3]-trimethyl-L-lysine(4) demethylase 5B)	1544	1.14.11.67	GO:0051213-GO:0003677-GO:0042393-GO:0032452-GO:0034648-GO:0032453-GO:0034647-GO:1990837-GO:0003714-GO:0008270	PF00628,PF01388,PF02373,PF02375,PF02928,PF08429		IPR001606,IPR001965,IPR003347,IPR003349,IPR004198,IPR011011,IPR013083,IPR013637,IPR019786,IPR019787,IPR036431		1	1	INTELLECTUAL DISABILITY, AUTOSOMAL RECESSIVE 65 (0020850)	NERVOUS_SYSTEM_DISORDER
PAFAH1B1	P43034	YES	Platelet-activating factor acetylhydrolase IB subunit beta (Lissencephaly-1 protein) (LIS-1) (PAF acetylhydrolase 45 kDa subunit) (PAF-AH 45 kDa subunit) (PAF-AH alpha) (PAFAH alpha)	410		GO:0034452-GO:0070840-GO:0008201-GO:0042802-GO:0008017-GO:0051010-GO:0043274-GO:0051219-GO:0046982	PF00400,PF08513	PF00400,PF08513	IPR001680,IPR006594,IPR015943,IPR017252,IPR017986,IPR019775,IPR020472,IPR036322,IPR037190	IPR001680,IPR006594,IPR015943,IPR017252,IPR017986,IPR019775,IPR020472,IPR036322,IPR037190	35	2	LISSENCEPHALY DUE TO LIS1 MUTATION (0011830); SUBCORTICAL BAND HETEROTOPIA (0020491)	NERVOUS_SYSTEM_DISORDER
LPIN2	Q92539	YES	Phosphatidate phosphatase LPIN2 (EC 3.1.3.4) (Lipin-2)	896	3.1.3.4	GO:0008195-GO:0003713	PF04571,PF08235,PF16876	PF08235	IPR007651,IPR013209,IPR026058,IPR031315,IPR031703,IPR036412	IPR013209,IPR026058,IPR031315,IPR036412	1	1	MAJEED SYNDROME (0012316)	HEMATOLOGIC_DISEASE,IMMUNE_SYSTEM_DISEASE
NDUFC2	O95298	YES	NADH dehydrogenase [ubiquinone] 1 subunit C2 (Complex I-B14.5b) (CI-B14.5b) (Human lung cancer oncogene 1 protein) (HLC-1) (NADH-ubiquinone oxidoreductase subunit B14.5b)	119		GO:0008137	PF06374	PF06374	IPR009423	IPR009423	1	1	MITOCHONDRIAL COMPLEX 1 DEFICIENCY, NUCLEAR TYPE 36 (0030902)	-
NPHP3	Q7Z494	YES	Nephrocystin-3	1330			PF13424	PF13424	IPR011990,IPR013026,IPR019734,IPR027417	IPR011990,IPR013026,IPR019734,IPR027417	12	5	NEPHRONOPHTHISIS 3 (0011456); NPHP3-RELATED MECKEL-LIKE SYNDROME (0009966); MENDELIAN DISEASE (0003847); NEPHRONOPHTHISIS (DISEASE) (0019005); RENAL-HEPATIC-PANCREATIC DYSPLASIA 1 (0008833)	DISEASE_OF_GENITOURINARY_SYSTEM,DISEASE_OF_VISUAL_SYSTEM,MUSCULOSKELETAL_SYSTEM_DISEASE,NERVOUS_SYSTEM_DISORDER,URINARY_SYSTEM_DISEASE
CCDC88C	Q9P219	YES	Protein Daple (Coiled-coil domain-containing protein 88C) (Dvl-associating protein with a high frequency of leucine residues) (hDaple) (Hook-related protein 2) (HkRP2)	2028		GO:0051959-GO:0005109-GO:0001965-GO:0005085-GO:0042802-GO:0008017-GO:0030165-GO:0043621	PF19047		IPR001715,IPR027719,IPR036872,IPR043936	IPR027719	2	1	SPINOCEREBELLAR ATAXIA TYPE 40 (0014475)	DISEASE_OF_VISUAL_SYSTEM,NERVOUS_SYSTEM_DISORDER
C5	P01031	YES	Complement C5 (C3 and PZP-like alpha-2-macroglobulin domain-containing protein 4) [Cleaved into: Complement C5 beta chain; Complement C5 alpha chain; C5a anaphylatoxin; Complement C5 alpha' chain]	1676		GO:0008009-GO:0004866-GO:0005102	PF00207,PF01759,PF01821,PF01835,PF07677,PF07678,PF07703,PF17789,PF17790,PF17791	PF17789	IPR000020,IPR001134,IPR001599,IPR001840,IPR002890,IPR008930,IPR008993,IPR009048,IPR011625,IPR011626,IPR013783,IPR018081,IPR018933,IPR036595,IPR037562,IPR040839,IPR041425,IPR041555	IPR013783,IPR037562,IPR040839	1	1	COMPLEMENT COMPONENT 5 DEFICIENCY (0012295)	IMMUNE_SYSTEM_DISEASE
KCTD1	Q719H9	YES	BTB/POZ domain-containing protein KCTD1 (Potassium channel tetramerization domain-containing protein 1)	257		GO:0042802-GO:0003714-GO:0008134	PF02214	PF02214	IPR000210,IPR003131,IPR011333	IPR000210,IPR003131,IPR011333	8	1	SCALP-EAR-NIPPLE SYNDROME (0008404)	DISEASE_OF_GENITOURINARY_SYSTEM,INTEGUMENTARY_SYSTEM_DISEASE
KCND3	Q9UK17	YES	Potassium voltage-gated channel subfamily D member 3 (Voltage-gated potassium channel subunit Kv4.3)	655		GO:0005250-GO:0044325-GO:0046872-GO:0005249	PF00520,PF02214,PF11601,PF11879	PF00520	IPR000210,IPR003131,IPR003968,IPR003975,IPR004056,IPR005821,IPR011333,IPR021645,IPR024587,IPR027359,IPR028325	IPR003975,IPR005821,IPR028325	10	2	INTELLECTUAL DISABILITY (0001071); SPINOCEREBELLAR ATAXIA TYPE 19/22 (0011819)	DISEASE_OF_VISUAL_SYSTEM,NERVOUS_SYSTEM_DISORDER
PLCE1	Q9P212	YES	1-phosphatidylinositol 4,5-bisphosphate phosphodiesterase epsilon-1 (EC 3.1.4.11) (Pancreas-enriched phospholipase C) (Phosphoinositide phospholipase C-epsilon-1) (Phospholipase C-epsilon-1) (PLC-epsilon-1)	2302	3.1.4.11	GO:0019899-GO:0005085-GO:0046872-GO:0004435-GO:0004629-GO:0031267	PF00168,PF00387,PF00388,PF00617,PF00788,PF09279	PF00388	IPR000008,IPR000159,IPR000909,IPR001192,IPR001711,IPR001895,IPR011992,IPR015359,IPR017946,IPR023578,IPR028398,IPR029071,IPR035892	IPR000909,IPR001192,IPR011992,IPR017946,IPR028398	2	1	NEPHROTIC SYNDROME, TYPE 3 (0012546)	URINARY_SYSTEM_DISEASE
GLIS2	Q9BZE0	YES	Zinc finger protein GLIS2 (GLI-similar 2) (Neuronal Krueppel-like protein)	524		GO:0001228-GO:0000981-GO:0046872-GO:0000978-GO:1990837-GO:0000976	PF00096		IPR013087,IPR030432,IPR036236	IPR013087,IPR030432,IPR036236	1	1	NEPHRONOPHTHISIS 7 (0012680)	URINARY_SYSTEM_DISEASE
FANCD2	Q9BXW9	YES	Fanconi anemia group D2 protein (Protein FACD2)	1451		GO:0070182	PF14631	PF14631	IPR029448	IPR029448	8	1	FANCONI ANEMIA COMPLEMENTATION GROUP D2 (0009214)	HEMATOLOGIC_DISEASE,INTEGUMENTARY_SYSTEM_DISEASE,MUSCULOSKELETAL_SYSTEM_DISEASE,URINARY_SYSTEM_DISEASE
RPGR	Q92834	YES	X-linked retinitis pigmentosa GTPase regulator	1020		GO:0005085-GO:0003723	PF00415	PF00415	IPR000408,IPR009091	IPR000408,IPR009091	23	3	PRIMARY CILIARY DYSKINESIA (0016575); RETINITIS PIGMENTOSA 3 (0010227); PRIMARY CILIARY DYSKINESIA-RETINITIS PIGMENTOSA SYNDROME (0010330)	DISEASE_OF_VISUAL_SYSTEM,NERVOUS_SYSTEM_DISORDER,RESPIRATORY_SYSTEM_DISEASE
GPD2	P43304	YES	Glycerol-3-phosphate dehydrogenase, mitochondrial (GPD-M) (GPDH-M) (EC 1.1.5.3) (mitohondrial glycerophosphate dehydrogenase gene) (mGDH) (mtGPD)	727	1.1.5.3	GO:0005509-GO:0004368-GO:0052591	PF01266,PF16901		IPR000447,IPR002048,IPR006076,IPR011992,IPR018247,IPR031656,IPR036188,IPR038299	IPR000447,IPR002048,IPR011992	1	1	TYPE 2 DIABETES MELLITUS (0005148)	DIGESTIVE_SYSTEM_DISEASE,ENDOCRINE_SYSTEM_DISEASE
EDA	Q92838	YES	Ectodysplasin-A (Ectodermal dysplasia protein) (EDA protein) [Cleaved into: Ectodysplasin-A, membrane form; Ectodysplasin-A, secreted form]	391		GO:0038177-GO:0005123-GO:0048018-GO:0005102-GO:0005164	PF00229	PF00229	IPR006052,IPR008983	IPR006052,IPR008983	87	3	X-LINKED HYPOHIDROTIC ECTODERMAL DYSPLASIA (0010585); TOOTH AGENESIS, SELECTIVE, X-LINKED, 1 (0010741); TOOTH AGENESIS (0005486)	DIGESTIVE_SYSTEM_DISEASE,DISEASE_OF_VISUAL_SYSTEM,INTEGUMENTARY_SYSTEM_DISEASE,MUSCULOSKELETAL_SYSTEM_DISEASE
UQCC3	Q6UW78	YES	Ubiquinol-cytochrome-c reductase complex assembly factor 3 (Assembly factor CBP4 homolog)	93		GO:1901612-GO:0070300	PF15141	PF15141	IPR027896	IPR027896	1	1	MITOCHONDRIAL COMPLEX III DEFICIENCY NUCLEAR TYPE 9 (0014496)	-
GLA	P06280	YES	Alpha-galactosidase A (EC 3.2.1.22) (Alpha-D-galactosidase A) (Alpha-D-galactoside galactohydrolase) (Galactosylgalactosylglucosylceramidase GLA) (EC 3.2.1.47) (Melibiase) (Agalsidase)	429	3.2.1.22-3.2.1.47	GO:0004557-GO:0003824-GO:0017041-GO:0016787-GO:0042803-GO:0052692-GO:0005102	PF16499,PF17450	PF16499,PF17450	IPR000111,IPR002241,IPR013780,IPR013785,IPR017853,IPR035373	IPR000111,IPR002241,IPR013780,IPR013785,IPR017853,IPR035373	234	3	HYPERTROPHIC CARDIOMYOPATHY (0005045); FABRY DISEASE (0010526); FAMILIAL HYPERTROPHIC CARDIOMYOPATHY (0024573)	CARDIOVASCULAR_DISEASE,DISEASE_OF_VISUAL_SYSTEM,IMMUNE_SYSTEM_DISEASE,INTEGUMENTARY_SYSTEM_DISEASE,MUSCULOSKELETAL_SYSTEM_DISEASE,NERVOUS_SYSTEM_DISORDER,URINARY_SYSTEM_DISEASE
GNPAT	O15228	YES	Dihydroxyacetone phosphate acyltransferase (DAP-AT) (DHAP-AT) (EC 2.3.1.42) (Acyl-CoA:dihydroxyacetonephosphateacyltransferase) (Glycerone-phosphate O-acyltransferase)	680	2.3.1.42	GO:0016287	PF01553	PF01553	IPR002123,IPR022284,IPR028353,IPR041728	IPR002123,IPR022284,IPR028353,IPR041728	3	1	RHIZOMELIC CHONDRODYSPLASIA PUNCTATA TYPE 2 (0009112)	DISEASE_OF_VISUAL_SYSTEM,MUSCULOSKELETAL_SYSTEM_DISEASE,NERVOUS_SYSTEM_DISORDER
ACP4	Q9BZG2	YES	Testicular acid phosphatase (EC 3.1.3.2) (Acid phosphatase 4)	426	3.1.3.2	GO:0003993-GO:0016791-GO:0004725-GO:0030971	PF00328	PF00328	IPR000560,IPR029033,IPR033379	IPR000560,IPR029033	7	1	AMELOGENESIS IMPERFECTA, TYPE 1J (0015008)	DIGESTIVE_SYSTEM_DISEASE,MUSCULOSKELETAL_SYSTEM_DISEASE
PEX1	O43933	YES	Peroxisome biogenesis factor 1 (Peroxin-1) (Peroxisome biogenesis disorder protein 1)	1283		GO:0016887-GO:0005524-GO:0044877-GO:0008022	PF00004,PF09262,PF09263,PF17862	PF00004	IPR003593,IPR003959,IPR003960,IPR009010,IPR015342,IPR015343,IPR025653,IPR027417,IPR029067,IPR041569	IPR003593,IPR003959,IPR003960,IPR025653,IPR027417	15	7	ZELLWEGER SYNDROME (0019609); PEROXISOME BIOGENESIS DISORDER 1B (0011101); HEIMLER SYNDROME 1 (0024544); LEBER CONGENITAL AMAUROSIS (0018998); PEROXISOME BIOGENESIS DISORDER 1A (ZELLWEGER) (0008953); NEONATAL ADRENOLEUKODYSTROPHY (0018598); INHERITED RETINAL DYSTROPHY (0019118)	AUDITORY_SYSTEM_DISEASE,DISEASE_OF_VISUAL_SYSTEM,ENDOCRINE_SYSTEM_DISEASE,INTEGUMENTARY_SYSTEM_DISEASE,NERVOUS_SYSTEM_DISORDER,URINARY_SYSTEM_DISEASE
AGT	P01019	YES	Angiotensinogen (Serpin A8) [Cleaved into: Angiotensin-1 (Angiotensin 1-10) (Angiotensin I) (Ang I); Angiotensin-2 (Angiotensin 1-8) (Angiotensin II) (Ang II); Angiotensin-3 (Angiotensin 2-8) (Angiotensin III) (Ang III) (Des-Asp[1]-angiotensin II); Angiotensin-4 (Angiotensin 3-8) (Angiotensin IV) (Ang IV); Angiotensin 1-9; Angiotensin 1-7; Angiotensin 1-5; Angiotensin 1-4]	485		GO:0008083-GO:0005179-GO:0048018-GO:0004867-GO:0017080-GO:0016176-GO:0031702-GO:0031703	PF00079	PF00079	IPR000215,IPR000227,IPR023795,IPR023796,IPR033834,IPR036186,IPR042178,IPR042185	IPR000215,IPR000227,IPR023796,IPR033834,IPR036186,IPR042178,IPR042185	1	1	RENAL TUBULAR DYSGENESIS OF GENETIC ORIGIN (0009970)	URINARY_SYSTEM_DISEASE
DPH1	Q9BZG8	YES	2-(3-amino-3-carboxypropyl)histidine synthase subunit 1 (EC 2.5.1.108) (Diphthamide biosynthesis protein 1) (Diphtheria toxin resistance protein 1) (Ovarian cancer-associated gene 1 protein) (S-adenosyl-L-methionine:L-histidine 3-amino-3-carboxypropyltransferase 1)	443	2.5.1.108	GO:0090560	PF01866	PF01866	IPR016435,IPR042263,IPR042264,IPR042265	IPR016435,IPR042264	2	3	HYDROCEPHALUS (0001150); CRANIOFACIAL DYSPLASIA-SHORT STATURE-ECTODERMAL ANOMALIES-INTELLECTUAL DISABILITY SYNDROME (0014824); DANDY-WALKER SYNDROME (0009072)	MUSCULOSKELETAL_SYSTEM_DISEASE,NERVOUS_SYSTEM_DISORDER
LMAN2L	Q9H0V9	YES	VIP36-like protein (Lectin mannose-binding 2-like) (LMAN2-like protein)	348		GO:0005537-GO:0046872	PF03388	PF03388	IPR005052,IPR013320	IPR005052,IPR013320	1	1	INTELLECTUAL DISABILITY, AUTOSOMAL RECESSIVE 52 (0014815)	NERVOUS_SYSTEM_DISORDER
LTBP4	Q8N2S1	YES	Latent-transforming growth factor beta-binding protein 4 (LTBP-4)	1624		GO:0005509-GO:0005539-GO:0005178-GO:0005024-GO:0050431	PF00683,PF07645,PF12661,PF12662		IPR000152,IPR000742,IPR001881,IPR009030,IPR013032,IPR017878,IPR018097,IPR036773	IPR017878,IPR036773	1	1	CUTIS LAXA WITH SEVERE PULMONARY, GASTROINTESTINAL AND URINARY ANOMALIES (0013170)	DISEASE_OF_VISUAL_SYSTEM,INTEGUMENTARY_SYSTEM_DISEASE
CRYBB2	P43320	YES	Beta-crystallin B2 (Beta-B2 crystallin) (Beta-crystallin Bp)	205		GO:0042802-GO:0005212-GO:0005198	PF00030	PF00030	IPR001064,IPR011024,IPR033058	IPR001064,IPR011024,IPR033058	6	3	CATARACT 3 MULTIPLE TYPES (0011104); CATARACT - MICROCORNEA SYNDROME (0015300); MENDELIAN DISEASE (0003847)	DISEASE_OF_VISUAL_SYSTEM
CEP83	Q9Y592	YES	Centrosomal protein of 83 kDa (Cep83) (Coiled-coil domain-containing protein 41) (Renal carcinoma antigen NY-REN-58)	701		GO:0042802			IPR029631	IPR029631	2	1	NEPHRONOPHTHISIS 18 (0014374)	URINARY_SYSTEM_DISEASE
DCC	P43146	YES	Netrin receptor DCC (Colorectal cancer suppressor) (Immunoglobulin superfamily DCC subclass member 1) (Tumor suppressor protein DCC)	1447		GO:0005042-GO:0004888	PF00041,PF06583,PF07679	PF00041	IPR003598,IPR003599,IPR003961,IPR007110,IPR010560,IPR013098,IPR013783,IPR033012,IPR036116,IPR036179	IPR003961,IPR013783,IPR033012,IPR036116	6	2	CORPUS CALLOSUM, AGENESIS OF (0009022); MIRROR MOVEMENTS 1 (0008002)	NERVOUS_SYSTEM_DISORDER
SDHC	Q99643	YES	Succinate dehydrogenase cytochrome b560 subunit, mitochondrial (Integral membrane protein CII-3) (QPs-1) (QPs1) (Succinate dehydrogenase complex subunit C) (Succinate-ubiquinone oxidoreductase cytochrome B large subunit) (CYBL)	169		GO:0009055-GO:0020037-GO:0046872-GO:0000104	PF01127	PF01127	IPR000701,IPR014314,IPR018495,IPR034804	IPR000701,IPR014314,IPR018495,IPR034804	9	3	HEREDITARY NEOPLASTIC SYNDROME (0015356); GASTROINTESTINAL STROMAL TUMOR (0011719); PARAGANGLIOMAS 3 (0011544)	DIGESTIVE_SYSTEM_DISEASE,ENDOCRINE_SYSTEM_DISEASE,NERVOUS_SYSTEM_DISORDER
TGM6	O95932	YES	Protein-glutamine gamma-glutamyltransferase 6 (EC 2.3.2.13) (Transglutaminase Y) (TGY) (TGase Y) (Transglutaminase-3-like) (TGase-3-like) (Transglutaminase-6) (TG6) (TGase-6)	706	2.3.2.13	GO:0046872-GO:0003810	PF00868,PF00927,PF01841	PF00868,PF00927,PF01841	IPR001102,IPR002931,IPR008958,IPR013783,IPR013808,IPR014756,IPR023608,IPR036238,IPR036985,IPR038765	IPR001102,IPR002931,IPR008958,IPR013783,IPR014756,IPR023608,IPR036238,IPR036985,IPR038765	5	1	SPINOCEREBELLAR ATAXIA TYPE 35 (0013485)	DISEASE_OF_VISUAL_SYSTEM,NERVOUS_SYSTEM_DISORDER
CA12	O43570	YES	Carbonic anhydrase 12 (EC 4.2.1.1) (Carbonate dehydratase XII) (Carbonic anhydrase XII) (CA-XII) (Tumor antigen HOM-RCC-3.1.3)	354	4.2.1.1	GO:0004089-GO:0016836-GO:0008270	PF00194	PF00194	IPR001148,IPR018338,IPR018430,IPR023561,IPR036398	IPR001148,IPR018338,IPR018430,IPR023561,IPR036398	2	1	ISOLATED HYPERCHLORHIDROSIS (0007747)	INTEGUMENTARY_SYSTEM_DISEASE
FANCG	O15287	YES	Fanconi anemia group G protein (Protein FACG) (DNA repair protein XRCC9)	622		GO:0003684			IPR011990,IPR019734,IPR039684	IPR039684	1	1	FANCONI ANEMIA COMPLEMENTATION GROUP G (0013565)	HEMATOLOGIC_DISEASE,INTEGUMENTARY_SYSTEM_DISEASE,MUSCULOSKELETAL_SYSTEM_DISEASE,URINARY_SYSTEM_DISEASE
MCPH1	Q8NEM0	YES	Microcephalin	835		GO:0042802	PF12258,PF12738,PF16589	PF12738,PF16589	IPR001357,IPR022047,IPR029504,IPR036420	IPR001357,IPR022047,IPR036420	4	1	MICROCEPHALY 1, PRIMARY, AUTOSOMAL RECESSIVE (0009617)	DISEASE_OF_VISUAL_SYSTEM,NERVOUS_SYSTEM_DISORDER
NDUFS6	O75380	YES	NADH dehydrogenase [ubiquinone] iron-sulfur protein 6, mitochondrial (Complex I-13kD-A) (CI-13kD-A) (NADH-ubiquinone oxidoreductase 13 kDa-A subunit)	124		GO:0009055-GO:0008137	PF10276	PF10276	IPR016668,IPR019401	IPR016668,IPR019401	2	1	MITOCHONDRIAL COMPLEX 1 DEFICIENCY, NUCLEAR TYPE 9 (0032615)	-
TCF12	Q99081	YES	Transcription factor 12 (TCF-12) (Class B basic helix-loop-helix protein 20) (bHLHb20) (DNA-binding protein HTF4) (E-box-binding protein) (Transcription factor HTF-4)	682		GO:0043425-GO:0035497-GO:0000987-GO:0001228-GO:0003700-GO:0000981-GO:0070888-GO:0071837-GO:0046982-GO:0000978-GO:1990837-GO:0046332-GO:0008134	PF00010	PF00010	IPR011598,IPR036638	IPR011598,IPR036638	3	1	TCF12-RELATED CRANIOSYNOSTOSIS (0014128)	DISEASE_OF_VISUAL_SYSTEM,MUSCULOSKELETAL_SYSTEM_DISEASE
PHEX	P78562	YES	Phosphate-regulating neutral endopeptidase PHEX (EC 3.4.24.-) (Metalloendopeptidase homolog PEX) (Vitamin D-resistant hypophosphatemic rickets protein) (X-linked hypophosphatemia protein) (HYP)	749	3.4.24.-	GO:0004222-GO:0008270	PF01431,PF05649	PF01431,PF05649	IPR000718,IPR008753,IPR018497,IPR024079,IPR042089	IPR000718,IPR008753,IPR018497,IPR024079,IPR042089	62	2	VITAMIN D-DEPENDENT RICKETS, TYPE 2 (0019642); X-LINKED DOMINANT HYPOPHOSPHATEMIC RICKETS (0010619)	ENDOCRINE_SYSTEM_DISEASE,MUSCULOSKELETAL_SYSTEM_DISEASE
ADARB1	P78563	YES	Double-stranded RNA-specific editase 1 (EC 3.5.4.37) (RNA-editing deaminase 1) (RNA-editing enzyme 1) (dsRNA adenosine deaminase)	741	3.5.4.37	GO:0003726-GO:0003725-GO:0042802-GO:0046872-GO:0003729-GO:0003723-GO:0008251	PF00035,PF02137	PF02137	IPR002466,IPR008996,IPR014720,IPR044458,IPR044459	IPR002466	1	1	NEURODEVELOPMENTAL DISORDER WITH HYPOTONIA, MICROCEPHALY, AND SEIZURES (0030025)	-
CRADD	P78560	YES	Death domain-containing protein CRADD (Caspase and RIP adapter with death domain) (RIP-associated protein with a death domain)	199		GO:0070513-GO:0002020-GO:0030674	PF00531,PF00619	PF00531	IPR000488,IPR001315,IPR011029,IPR037926,IPR037939,IPR042148	IPR000488,IPR001315,IPR011029,IPR037926,IPR037939,IPR042148	5	2	INTELLECTUAL DISABILITY (0001071); INTELLECTUAL DISABILITY, AUTOSOMAL RECESSIVE 34 (0013785)	NERVOUS_SYSTEM_DISORDER
SIX5	Q8N196	YES	Homeobox protein SIX5 (DM locus-associated homeodomain protein) (Sine oculis homeobox homolog 5)	739		GO:0001228-GO:0000981-GO:0000978	PF00046,PF16878		IPR001356,IPR009057,IPR017970,IPR031701		4	1	BRANCHIOOTORENAL SYNDROME 2 (0012575)	AUDITORY_SYSTEM_DISEASE,DISEASE_OF_GENITOURINARY_SYSTEM,MUSCULOSKELETAL_SYSTEM_DISEASE,NERVOUS_SYSTEM_DISORDER,URINARY_SYSTEM_DISEASE
PLEKHM1	Q9Y4G2	YES	Pleckstrin homology domain-containing family M member 1 (PH domain-containing family M member 1) (162 kDa adapter protein) (AP162)	1056		GO:0046872	PF02759,PF13901		IPR001849,IPR002219,IPR004012,IPR011993,IPR025258,IPR037213,IPR042827	IPR001849	1	1	OSTEOPETROSIS, AUTOSOMAL DOMINANT 3 (0020848)	MUSCULOSKELETAL_SYSTEM_DISEASE
GABBR2	O75899	YES	Gamma-aminobutyric acid type B receptor subunit 2 (GABA-B receptor 2) (GABA-B-R2) (GABA-BR2) (GABABR2) (Gb2) (G-protein coupled receptor 51) (HG20)	941		GO:0004965-GO:0046982-GO:0004888	PF00003,PF01094,PF18455	PF00003	IPR000337,IPR001828,IPR002455,IPR002457,IPR017978,IPR017979,IPR028082,IPR041689	IPR000337,IPR002455,IPR017978,IPR017979	6	5	DEVELOPMENTAL AND EPILEPTIC ENCEPHALOPATHY, 59 (0033368); RETT SYNDROME (0010726); INTELLECTUAL DISABILITY (0001071); NEURODEVELOPMENTAL DISORDER WITH POOR LANGUAGE AND LOSS OF HAND SKILLS (0060659); ATYPICAL RETT SYNDROME (0017746)	NERVOUS_SYSTEM_DISORDER
HCCS	P53701	YES	Holocytochrome c-type synthase (EC 4.4.1.17) (Cytochrome c-type heme lyase)	268	4.4.1.17	GO:0020037-GO:0004408-GO:0046872	PF01265	PF01265	IPR000511	IPR000511	2	1	LINEAR SKIN DEFECTS WITH MULTIPLE CONGENITAL ANOMALIES 1 (0024552)	DISEASE_OF_VISUAL_SYSTEM,INTEGUMENTARY_SYSTEM_DISEASE,NERVOUS_SYSTEM_DISORDER
D2HGDH	Q8N465	YES	D-2-hydroxyglutarate dehydrogenase, mitochondrial (EC 1.1.99.-)	521	1.1.99.-	GO:0051990-GO:0071949	PF01565,PF02913	PF01565,PF02913	IPR004113,IPR006094,IPR016164,IPR016166,IPR016167,IPR016169,IPR016171,IPR036318	IPR004113,IPR006094,IPR016164,IPR016166,IPR016167,IPR036318	4	1	D-2-HYDROXYGLUTARIC ACIDURIA 1 (0024554)	NERVOUS_SYSTEM_DISORDER
MYH2	Q9UKX2	YES	Myosin-2 (Myosin heavy chain 2) (Myosin heavy chain 2a) (MyHC-2a) (Myosin heavy chain IIa) (MyHC-IIa) (Myosin heavy chain, skeletal muscle, adult 2)	1941		GO:0051015-GO:0005524-GO:0005516-GO:0000146	PF00063,PF01576,PF02736	PF00063,PF01576	IPR000048,IPR001609,IPR002928,IPR004009,IPR008989,IPR027401,IPR027417,IPR036961	IPR001609,IPR002928,IPR027417,IPR036961	5	2	HEREDITARY INCLUSION BODY MYOPATHY-JOINT CONTRACTURES-OPHTHALMOPLEGIA SYNDROME (0019195); CHILDHOOD-ONSET AUTOSOMAL RECESSIVE MYOPATHY WITH EXTERNAL OPHTHALMOPLEGIA (0018206)	DISEASE_OF_VISUAL_SYSTEM,MUSCULOSKELETAL_SYSTEM_DISEASE
SEMA3A	Q14563	YES	Semaphorin-3A (Semaphorin III) (Sema III)	771		GO:0045499-GO:0038191-GO:0030215	PF01403	PF01403	IPR001627,IPR003599,IPR007110,IPR013783,IPR015943,IPR016201,IPR027231,IPR036179,IPR036352,IPR042820	IPR001627,IPR003599,IPR007110,IPR013783,IPR015943,IPR027231,IPR036179,IPR036352,IPR042820	9	1	HYPOGONADOTROPIC HYPOGONADISM 16 WITH OR WITHOUT ANOSMIA (0013961)	DISEASE_OF_GENITOURINARY_SYSTEM,ENDOCRINE_SYSTEM_DISEASE
CACNA2D2	Q9NY47	YES	Voltage-dependent calcium channel subunit alpha-2/delta-2 (Voltage-gated calcium channel subunit alpha-2/delta-2) [Cleaved into: Voltage-dependent calcium channel subunit alpha-2-2; Voltage-dependent calcium channel subunit delta-2]	1150		GO:0046872-GO:0005245	PF00092,PF08399,PF08473	PF08473	IPR002035,IPR013608,IPR013680,IPR036465	IPR013680	1	1	CEREBELLAR ATROPHY WITH SEIZURES AND VARIABLE DEVELOPMENTAL DELAY (0032788)	-
DPM1	O60762	YES	Dolichol-phosphate mannosyltransferase subunit 1 (EC 2.4.1.83) (Dolichol-phosphate mannose synthase subunit 1) (DPM synthase subunit 1) (Dolichyl-phosphate beta-D-mannosyltransferase subunit 1) (Mannose-P-dolichol synthase subunit 1) (MPD synthase subunit 1)	260	2.4.1.83	GO:0004582-GO:0004169	PF00535	PF00535	IPR001173,IPR029044,IPR039528	IPR001173,IPR029044,IPR039528	3	1	CONGENITAL DISORDER OF GLYCOSYLATION TYPE 1E (0012123)	NERVOUS_SYSTEM_DISORDER
RPL35A	P18077	YES	60S ribosomal protein L35a (Cell growth-inhibiting gene 33 protein) (Large ribosomal subunit protein eL33)	110		GO:0003723-GO:0003735-GO:0000049	PF01247	PF01247	IPR001780,IPR009000,IPR018266,IPR038661	IPR001780,IPR009000,IPR038661	1	1	DIAMOND-BLACKFAN ANEMIA 5 (0012925)	HEMATOLOGIC_DISEASE
ERCC2	P18074	YES	General transcription and DNA repair factor IIH helicase subunit XPD (TFIIH subunit XPD) (EC 3.6.4.12) (Basic transcription factor 2 80 kDa subunit) (BTF2 p80) (CXPD) (DNA excision repair protein ERCC-2) (DNA repair protein complementing XP-D cells) (TFIIH basal transcription factor complex 80 kDa subunit) (TFIIH 80 kDa subunit) (TFIIH p80) (Xeroderma pigmentosum group D-complementing protein)	760	3.6.4.12	GO:0051539-GO:0043139-GO:0005524-GO:0003684-GO:0003678-GO:0046872-GO:0008022-GO:0030674-GO:0047485	PF06733,PF06777,PF13307	PF06733,PF06777,PF13307	IPR001945,IPR002464,IPR006554,IPR006555,IPR010614,IPR010643,IPR013020,IPR014013,IPR027417	IPR001945,IPR006554,IPR006555,IPR010614,IPR010643,IPR013020,IPR014013,IPR027417	32	4	TRICHOTHIODYSTROPHY 1, PHOTOSENSITIVE (0011125); TRICHOTHIODYSTROPHY (0018053); CEREBROOCULOFACIOSKELETAL SYNDROME 2 (0012553); XERODERMA PIGMENTOSUM GROUP D (0010212)	AUDITORY_SYSTEM_DISEASE,DISEASE_OF_GENITOURINARY_SYSTEM,DISEASE_OF_VISUAL_SYSTEM,INTEGUMENTARY_SYSTEM_DISEASE,NERVOUS_SYSTEM_DISORDER
EGLN1	Q9GZT9	YES	Egl nine homolog 1 (EC 1.14.11.29) (Hypoxia-inducible factor prolyl hydroxylase 2) (HIF-PH2) (HIF-prolyl hydroxylase 2) (HPH-2) (Prolyl hydroxylase domain-containing protein 2) (PHD2) (SM-20)	426	1.14.11.29	GO:0016706-GO:0019899-GO:0008198-GO:0031418-GO:0031545-GO:0031543	PF01753,PF13640	PF13640	IPR002893,IPR005123,IPR006620	IPR005123,IPR006620	3	1	ERYTHROCYTOSIS, FAMILIAL, 3 (0012353)	HEMATOLOGIC_DISEASE,IMMUNE_SYSTEM_DISEASE,MUSCULOSKELETAL_SYSTEM_DISEASE
NCF4	Q15080	YES	Neutrophil cytosol factor 4 (NCF-4) (Neutrophil NADPH oxidase factor 4) (SH3 and PX domain-containing protein 4) (p40-phox) (p40phox)	339		GO:0060090-GO:0032266-GO:0016175-GO:0016176	PF00018,PF00564,PF00787	PF00787	IPR000270,IPR000919,IPR001452,IPR001683,IPR034853,IPR034912,IPR035541,IPR036028,IPR036871	IPR000919,IPR001683,IPR034912,IPR036871	1	1	GRANULOMATOUS DISEASE, CHRONIC, AUTOSOMAL RECESSIVE, CYTOCHROME B-POSITIVE, TYPE 3 (0013507)	DIGESTIVE_SYSTEM_DISEASE,HEMATOLOGIC_DISEASE,IMMUNE_SYSTEM_DISEASE,INTEGUMENTARY_SYSTEM_DISEASE,RESPIRATORY_SYSTEM_DISEASE
HPCA	P84074	YES	Neuron-specific calcium-binding protein hippocalcin (Calcium-binding protein BDR-2)	193		GO:0003779-GO:0005509-GO:0042802-GO:0019900	PF00036,PF13499,PF13833	PF13833	IPR002048,IPR011992,IPR018247,IPR028846	IPR002048,IPR011992,IPR018247,IPR028846	3	1	TORSION DYSTONIA 2 (0009141)	NERVOUS_SYSTEM_DISORDER
TAT	P17735	YES	Tyrosine aminotransferase (TAT) (EC 2.6.1.5) (L-tyrosine:2-oxoglutarate aminotransferase)	454	2.6.1.5	GO:0016597-GO:0042802-GO:0004838-GO:0030170	PF00155,PF07706	PF00155,PF07706	IPR004838,IPR004839,IPR005957,IPR005958,IPR011715,IPR015421,IPR015422,IPR015424	IPR004839,IPR005957,IPR005958,IPR011715,IPR015421,IPR015422,IPR015424	5	1	TYROSINEMIA TYPE II (0010160)	DISEASE_OF_VISUAL_SYSTEM,INTEGUMENTARY_SYSTEM_DISEASE
OSGEP	Q9NPF4	YES	Probable tRNA N6-adenosine threonylcarbamoyltransferase (EC 2.3.1.234) (N6-L-threonylcarbamoyladenine synthase) (t(6)A synthase) (O-sialoglycoprotein endopeptidase) (hOSGEP) (t(6)A37 threonylcarbamoyladenosine biosynthesis protein OSGEP) (tRNA threonylcarbamoyladenosine biosynthesis protein OSGEP)	335	2.3.1.234	GO:0046872-GO:0061711	PF00814	PF00814	IPR000905,IPR017860,IPR017861,IPR034680,IPR043129	IPR000905,IPR017860,IPR017861,IPR034680,IPR043129	16	1	GALLOWAY-MOWAT SYNDROME 3 (0033007)	NERVOUS_SYSTEM_DISORDER,URINARY_SYSTEM_DISEASE
GRIN1	Q05586	YES	Glutamate receptor ionotropic, NMDA 1 (GluN1) (Glutamate [NMDA] receptor subunit zeta-1) (N-methyl-D-aspartate receptor subunit NR1) (NMD-R1)	938		GO:0001540-GO:0005509-GO:0005516-GO:0016595-GO:0022849-GO:0016594-GO:0015276-GO:0042165-GO:0004972-GO:0044877-GO:0038023	PF00060,PF01094,PF10562,PF10613	PF00060,PF01094,PF10562	IPR001320,IPR001508,IPR001828,IPR018882,IPR019594,IPR028082	IPR001320,IPR001508,IPR001828,IPR018882,IPR028082	34	5	ROLANDIC EPILEPSY (0007295); MENDELIAN DISEASE (0003847); NEURODEVELOPMENTAL DISORDER WITH OR WITHOUT HYPERKINETIC MOVEMENTS AND SEIZURES, AUTOSOMAL RECESSIVE (0060629); INTELLECTUAL DISABILITY (0001071); INTELLECTUAL DISABILITY, AUTOSOMAL DOMINANT 8 (0013655)	NERVOUS_SYSTEM_DISORDER
TRPS1	Q9UHF7	YES	Zinc finger transcription factor Trps1 (Tricho-rhino-phalangeal syndrome type I protein) (Zinc finger protein GC79)	1281		GO:0003700-GO:0001227-GO:0019904-GO:0000977-GO:0008270	PF00320	PF00320	IPR000679,IPR013087,IPR013088,IPR028440,IPR036236	IPR000679,IPR013088,IPR028440	7	2	TRICHORHINOPHALANGEAL SYNDROME TYPE I (0008596); TRICHORHINOPHALANGEAL SYNDROME, TYPE III (0008597)	INTEGUMENTARY_SYSTEM_DISEASE,MUSCULOSKELETAL_SYSTEM_DISEASE
PRPF6	O94906	YES	Pre-mRNA-processing factor 6 (Androgen receptor N-terminal domain-transactivating protein 1) (ANT-1) (PRP6 homolog) (U5 snRNP-associated 102 kDa protein) (U5-102 kDa protein)	941		GO:0050681-GO:0043021-GO:0003723-GO:0003713	PF06424,PF13181	PF13181	IPR003107,IPR010491,IPR011990,IPR013026,IPR019734,IPR027108	IPR003107,IPR011990,IPR013026,IPR019734,IPR027108	2	2	RETINITIS PIGMENTOSA (0019200); RETINITIS PIGMENTOSA 60 (0013516)	DISEASE_OF_VISUAL_SYSTEM,NERVOUS_SYSTEM_DISORDER
KCNK4	Q9NYG8	YES	Potassium channel subfamily K member 4 (TWIK-related arachidonic acid-stimulated potassium channel protein) (TRAAK) (Two pore potassium channel KT4.1) (Two pore K(+) channel KT4.1)	393		GO:0042802-GO:0098782-GO:0005267-GO:0022841-GO:0097604-GO:0005244	PF07885	PF07885	IPR003280,IPR008074,IPR013099	IPR013099	2	2	FACIAL DYSMORPHISM, HYPERTRICHOSIS, EPILEPSY, INTELLECTUAL/DEVELOPMENTAL DELAY, AND GINGIVAL OVERGROWTH SYNDROME (0032714); INTELLECTUAL DISABILITY (0001071)	NERVOUS_SYSTEM_DISORDER
PLPBP	O94903	YES	Pyridoxal phosphate homeostasis protein (PLP homeostasis protein) (Proline synthase co-transcribed bacterial homolog protein) (Pyridoxal phosphate-binding protein)	275		GO:0030170	PF01168	PF01168	IPR001608,IPR011078,IPR029066	IPR001608,IPR011078,IPR029066	3	1	EPILEPSY, EARLY-ONSET, VITAMIN B6-DEPENDENT (0015005)	NERVOUS_SYSTEM_DISORDER
ETV6	P41212	YES	Transcription factor ETV6 (ETS translocation variant 6) (ETS-related protein Tel1) (Tel)	452		GO:0001228-GO:0003700-GO:0000981-GO:0001227-GO:0019904-GO:0000978-GO:0000977	PF00178,PF02198	PF00178	IPR000418,IPR003118,IPR013761,IPR036388,IPR036390	IPR000418,IPR036388,IPR036390	7	4	THROMBOCYTOPENIA (0002049); LEUKEMIA, ACUTE LYMPHOCYTIC, SUSCEPTIBILITY TO, 1 (0013108); ACUTE MYELOID LEUKEMIA (0018874); THROMBOCYTOPENIA 5 (0014536)	HEMATOLOGIC_DISEASE,IMMUNE_SYSTEM_DISEASE,MUSCULOSKELETAL_SYSTEM_DISEASE
PIGB	Q92521	YES	GPI mannosyltransferase 3 (EC 2.4.1.-) (GPI mannosyltransferase III) (GPI-MT-III) (Phosphatidylinositol-glycan biosynthesis class B protein) (PIG-B)	554	2.4.1.-	GO:0000026-GO:0004376-GO:0000030	PF03901	PF03901	IPR005599,IPR039521	IPR005599,IPR039521	8	1	DEVELOPMENTAL AND EPILEPTIC ENCEPHALOPATHY, 80 (0032822)	NERVOUS_SYSTEM_DISORDER
IYD	Q6PHW0	YES	Iodotyrosine deiodinase 1 (IYD-1) (EC 1.21.1.1) (Iodotyrosine dehalogenase 1)	289	1.21.1.1	GO:0010181-GO:0004447-GO:0016491	PF00881	PF00881	IPR000415,IPR029479	IPR000415,IPR029479	3	1	THYROID DYSHORMONOGENESIS 4 (0010136)	ENDOCRINE_SYSTEM_DISEASE
TRPA1	O75762	YES	Transient receptor potential cation channel subfamily A member 1 (Ankyrin-like with transmembrane domains protein 1) (Transformation-sensitive protein p120) (Wasabi receptor)	1119		GO:0015278-GO:0015267-GO:0042802-GO:0097604	PF00023,PF00520	PF00520	IPR002110,IPR005821,IPR020683,IPR036770	IPR005821	1	1	FAMILIAL EPISODIC PAIN SYNDROME WITH PREDOMINANTLY UPPER BODY INVOLVEMENT (0014021)	NERVOUS_SYSTEM_DISORDER
REST	Q13127	YES	RE1-silencing transcription factor (Neural-restrictive silencer factor) (X2 box repressor)	1097		GO:0003682-GO:0003700-GO:0001227-GO:0042802-GO:0046872-GO:0000978-GO:0008134-GO:0000976	PF13909	PF13909	IPR013087,IPR027757,IPR036236	IPR013087,IPR027757,IPR036236	4	1	WILMS TUMOR 6 (0014779)	URINARY_SYSTEM_DISEASE
KRT86	O43790	YES	Keratin, type II cuticular Hb6 (Hair keratin K2.11) (Keratin-86) (K86) (Type II hair keratin Hb6) (Type-II keratin Kb26)	486			PF00038,PF16208	PF00038	IPR003054,IPR018039,IPR032444,IPR039008,IPR042180	IPR003054,IPR018039,IPR039008	9	1	MONILETHRIX (0008009)	INTEGUMENTARY_SYSTEM_DISEASE
SPOP	O43791	YES	Speckle-type POZ protein (HIB homolog 1) (Roadkill homolog 1)	374		GO:0031625	PF00651,PF00917	PF00917	IPR000210,IPR002083,IPR008974,IPR011333,IPR034089	IPR002083,IPR008974	17	3	NEURODEVELOPMENTAL DISORDER WITH MICROCEPHALY AND DYSMORPHIC FACIES (0032942); NEURODEVELOPMENTAL DISORDER WITH RELATIVE MACROCEPHALY AND WITH OR WITHOUT CARDIAC OR ENDOCRINE ANOMALIES (0032943); PROSTATE ADENOCARCINOMA (0005082)	DISEASE_OF_GENITOURINARY_SYSTEM
LRP4	O75096	YES	Low-density lipoprotein receptor-related protein 4 (LRP-4) (Multiple epidermal growth factor-like domains 7)	1905		GO:0034185-GO:0005509-GO:0042803-GO:0030971-GO:0097110	PF00057,PF00058,PF12662,PF14670	PF00057,PF00058,PF14670	IPR000033,IPR000152,IPR000742,IPR001881,IPR002172,IPR009030,IPR011042,IPR018097,IPR023415,IPR026823,IPR036055	IPR000033,IPR000742,IPR002172,IPR009030,IPR011042,IPR023415,IPR036055	12	3	SCLEROSTEOSIS 2 (0013679); CENANI-LENZ SYNDACTYLY SYNDROME (0008931); CONGENITAL MYASTHENIC SYNDROME 17 (0014578)	DISEASE_OF_VISUAL_SYSTEM,MUSCULOSKELETAL_SYSTEM_DISEASE,NERVOUS_SYSTEM_DISORDER
MACF1	Q9UPN3	YES	Microtubule-actin cross-linking factor 1, isoforms 1/2/3/5 (620 kDa actin-binding protein) (ABP620) (Actin cross-linking family protein 7) (Macrophin-1) (Trabeculin-alpha)	7388		GO:0003779-GO:0051015-GO:0016887-GO:0045296-GO:0005509-GO:0051011-GO:0003723-GO:0005198	PF00307,PF00435,PF00681,PF02187,PF13499,PF17902,PF18373	PF02187	IPR001101,IPR001452,IPR001589,IPR001715,IPR002017,IPR002048,IPR003108,IPR011992,IPR018159,IPR018247,IPR035915,IPR036534,IPR036872,IPR041573,IPR041615,IPR043197	IPR003108,IPR036534,IPR043197	4	1	LISSENCEPHALY 9 WITH COMPLEX BRAINSTEM MALFORMATION (0032677)	NERVOUS_SYSTEM_DISORDER
GABRA3	P34903	YES	Gamma-aminobutyric acid receptor subunit alpha-3 (GABA(A) receptor subunit alpha-3)	492		GO:0008503-GO:0004890-GO:0022851-GO:0005237-GO:0030594-GO:1904315	PF02931,PF02932		IPR001390,IPR005433,IPR006028,IPR006029,IPR006201,IPR006202,IPR018000,IPR036719,IPR036734	IPR001390,IPR006028,IPR006201,IPR036719	1	1	MENDELIAN DISEASE (0003847)	-
ANOS1	P23352	YES	Anosmin-1 (Adhesion molecule-like X-linked) (Kallmann syndrome protein)	680		GO:0005201-GO:0008201-GO:0004867	PF00041,PF00095,PF17869	PF00041,PF00095	IPR003961,IPR008197,IPR013783,IPR036116,IPR036645,IPR040957,IPR042447	IPR003961,IPR008197,IPR013783,IPR036116,IPR036645,IPR042447	17	1	HYPOGONADOTROPIC HYPOGONADISM 1 WITH OR WITHOUT ANOSMIA (0010635)	DISEASE_OF_GENITOURINARY_SYSTEM,ENDOCRINE_SYSTEM_DISEASE
CTSC	P53634	YES	Dipeptidyl peptidase 1 (EC 3.4.14.1) (Cathepsin C) (Cathepsin J) (Dipeptidyl peptidase I) (DPP-I) (DPPI) (Dipeptidyl transferase) [Cleaved into: Dipeptidyl peptidase 1 exclusion domain chain (Dipeptidyl peptidase I exclusion domain chain); Dipeptidyl peptidase 1 heavy chain (Dipeptidyl peptidase I heavy chain); Dipeptidyl peptidase 1 light chain (Dipeptidyl peptidase I light chain)]	463	3.4.14.1	GO:0051087-GO:0031404-GO:0004197-GO:0008234-GO:0008239-GO:0042802-GO:0016505-GO:0019902-GO:0043621-GO:0004252	PF00112,PF08773	PF00112,PF08773	IPR000169,IPR000668,IPR014882,IPR025660,IPR025661,IPR036496,IPR038765,IPR039412	IPR000169,IPR000668,IPR014882,IPR025660,IPR025661,IPR036496,IPR038765,IPR039412	28	3	PERIODONTITIS, AGGRESSIVE 1 (0008226); PAPILLON-LEFEVRE DISEASE (0009490); HAIM-MUNK SYNDROME (0009491)	DIGESTIVE_SYSTEM_DISEASE,IMMUNE_SYSTEM_DISEASE,INTEGUMENTARY_SYSTEM_DISEASE,MUSCULOSKELETAL_SYSTEM_DISEASE
HPGD	P15428	YES	15-hydroxyprostaglandin dehydrogenase [NAD(+)] (15-PGDH) (EC 1.1.1.141) (Prostaglandin dehydrogenase 1) (Short chain dehydrogenase/reductase family 36C member 1)	266	1.1.1.141	GO:0016404-GO:0042802-GO:0070403-GO:0051287-GO:0016616-GO:0004957	PF00106	PF00106	IPR002347,IPR020904,IPR036291	IPR002347,IPR020904,IPR036291	5	3	ISOLATED CONGENITAL DIGITAL CLUBBING (0007343); HYPERTROPHIC OSTEOARTHROPATHY, PRIMARY, AUTOSOMAL RECESSIVE, 1 (0024546); CRANIO-OSTEOARTHROPATHY (0015466)	INTEGUMENTARY_SYSTEM_DISEASE,MUSCULOSKELETAL_SYSTEM_DISEASE
SCARB2	Q14108	YES	Lysosome membrane protein 2 (85 kDa lysosomal membrane sialoglycoprotein) (LGP85) (CD36 antigen-like 2) (Lysosome membrane protein II) (LIMP II) (Scavenger receptor class B member 2) (CD antigen CD36)	478		GO:0038024-GO:0015485-GO:0019899-GO:0031210-GO:0001786-GO:0042803-GO:0005044-GO:0004888-GO:0001618	PF01130	PF01130	IPR002159,IPR005429	IPR002159	1	1	ACTION MYOCLONUS-RENAL FAILURE SYNDROME (0009699)	NERVOUS_SYSTEM_DISORDER,URINARY_SYSTEM_DISEASE
PIGV	Q9NUD9	YES	GPI mannosyltransferase 2 (EC 2.4.1.-) (GPI mannosyltransferase II) (GPI-MT-II) (Phosphatidylinositol-glycan biosynthesis class V protein) (PIG-V)	493	2.4.1.-	GO:0000009-GO:0004376-GO:0000030	PF04188	PF04188	IPR007315	IPR007315	7	1	HYPERPHOSPHATASIA WITH INTELLECTUAL DISABILITY SYNDROME 1 (0009398)	MUSCULOSKELETAL_SYSTEM_DISEASE,NERVOUS_SYSTEM_DISORDER
PPP1R3A	Q16821	YES	Protein phosphatase 1 regulatory subunit 3A (Protein phosphatase 1 glycogen-associated regulatory subunit) (Protein phosphatase type-1 glycogen targeting subunit) (RG1)	1122		GO:2001069-GO:0008157	PF03370		IPR005036,IPR038175		1	1	TYPE 2 DIABETES MELLITUS (0005148)	DIGESTIVE_SYSTEM_DISEASE,ENDOCRINE_SYSTEM_DISEASE
TMEM199	Q8N511	YES	Transmembrane protein 199	208			PF11712		IPR021013	IPR021013	4	1	TMEM199-CDG (0014790)	-
MARK3	P27448	YES	MAP/microtubule affinity-regulating kinase 3 (EC 2.7.11.1) (C-TAK1) (cTAK1) (Cdc25C-associated protein kinase 1) (ELKL motif kinase 2) (EMK-2) (Protein kinase STK10) (Ser/Thr protein kinase PAR-1) (Par-1a) (Serine/threonine-protein kinase p78)	753	2.7.11.1	GO:0005524-GO:0004674-GO:0106310-GO:0106311-GO:0048156-GO:0050321	PF00069,PF00627,PF02149		IPR000719,IPR001772,IPR008271,IPR011009,IPR015940,IPR017441,IPR028375,IPR033628	IPR033628	1	1	VISUAL IMPAIRMENT AND PROGRESSIVE PHTHISIS BULBI (0032655)	-
GRID2	O43424	YES	Glutamate receptor ionotropic, delta-2 (GluD2) (GluR delta-2 subunit)	1007		GO:0008066-GO:0004970-GO:0015276-GO:0030165-GO:0097110-GO:0038023-GO:1904315	PF00060,PF01094,PF10613	PF00060,PF01094	IPR001320,IPR001508,IPR001828,IPR019594,IPR028082	IPR001320,IPR001508,IPR001828,IPR028082	6	2	AUTOSOMAL RECESSIVE SPINOCEREBELLAR ATAXIA 18 (0014530); MENDELIAN DISEASE (0003847)	DISEASE_OF_VISUAL_SYSTEM,NERVOUS_SYSTEM_DISORDER
DNAL1	Q4LDG9	YES	Dynein light chain 1, axonemal (LC1)	190		GO:0043014-GO:0045504			IPR001611,IPR032675	IPR032675	1	2	PRIMARY CILIARY DYSKINESIA 16 (0013525); PRIMARY CILIARY DYSKINESIA 1 (0009484)	RESPIRATORY_SYSTEM_DISEASE
SYNJ1	O43426	YES	Synaptojanin-1 (EC 3.1.3.36) (Synaptic inositol 1,4,5-trisphosphate 5-phosphatase 1)	1573	3.1.3.36	GO:0004438-GO:0004439-GO:0043812-GO:0034595-GO:0003723-GO:0017124	PF02383,PF03372,PF08952	PF02383,PF03372	IPR000300,IPR000504,IPR002013,IPR005135,IPR012677,IPR015047,IPR034971,IPR034972,IPR035979,IPR036691	IPR000300,IPR002013,IPR005135,IPR034972,IPR036691	3	2	EARLY-ONSET PARKINSON DISEASE 20 (0014233); DEVELOPMENTAL AND EPILEPTIC ENCEPHALOPATHY, 53 (0033362)	NERVOUS_SYSTEM_DISORDER
ANK1	P16157	YES	Ankyrin-1 (ANK-1) (Ankyrin-R) (Erythrocyte ankyrin)	1881		GO:0051117-GO:0008093-GO:0019899-GO:0044325-GO:0019903-GO:0030507-GO:0005200-GO:0005198	PF00023,PF00531,PF00791,PF17809	PF00023	IPR000488,IPR000906,IPR002110,IPR011029,IPR020683,IPR036770,IPR040745	IPR000906,IPR002110,IPR020683,IPR036770	3	1	HEREDITARY SPHEROCYTOSIS TYPE 1 (0008447)	HEMATOLOGIC_DISEASE
POLG	P54098	YES	DNA polymerase subunit gamma-1 (EC 2.7.7.7) (Mitochondrial DNA polymerase catalytic subunit) (PolG-alpha)	1239	2.7.7.7	GO:0008408-GO:0003682-GO:0003677-GO:0003887-GO:0002020	PF00476,PF18136	PF00476,PF18136	IPR001098,IPR002297,IPR012337,IPR019760,IPR041336,IPR043502	IPR001098,IPR002297,IPR012337,IPR019760,IPR041336,IPR043502	104	12	PROGRESSIVE EXTERNAL OPHTHALMOPLEGIA WITH MITOCHONDRIAL DNA DELETIONS, AUTOSOMAL RECESSIVE 1 (0009783); SENSORY ATAXIC NEUROPATHY-DYSARTHRIA-OPHTHALMOPARESIS SYNDROME (0011835); MITOCHONDRIAL DNA DEPLETION SYNDROME 1 (0011283); PROGRESSIVE EXTERNAL OPHTHALMOPLEGIA WITH MITOCHONDRIAL DNA DELETIONS, AUTOSOMAL DOMINANT 1 (0024528); SPINOCEREBELLAR ATAXIA WITH EPILEPSY (0016809); MITOCHONDRIAL DNA DE…	DIGESTIVE_SYSTEM_DISEASE,DISEASE_OF_GENITOURINARY_SYSTEM,DISEASE_OF_VISUAL_SYSTEM,ENDOCRINE_SYSTEM_DISEASE,MUSCULOSKELETAL_SYSTEM_DISEASE,NERVOUS_SYSTEM_DISORDER
SMOC1	Q9H4F8	YES	SPARC-related modular calcium-binding protein 1 (Secreted modular calcium-binding protein 1) (SMOC-1)	434		GO:0005509-GO:0050840-GO:0008201	PF00086,PF07648,PF10591,PF16597	PF00086	IPR000716,IPR002350,IPR011992,IPR018247,IPR019577,IPR036058,IPR036857,IPR037639	IPR000716,IPR036857	3	1	MICROPHTHALMIA WITH LIMB ANOMALIES (0008800)	DISEASE_OF_VISUAL_SYSTEM,NERVOUS_SYSTEM_DISORDER
CYCS	P99999	YES	Cytochrome c	105		GO:0009055-GO:0020037-GO:0046872	PF00034	PF00034	IPR002327,IPR009056,IPR036909	IPR002327,IPR009056,IPR036909	2	1	THROMBOCYTOPENIA 4 (0012775)	HEMATOLOGIC_DISEASE
SLC52A2	Q9HAB3	YES	Solute carrier family 52, riboflavin transporter, member 2 (Porcine endogenous retrovirus A receptor 1) (PERV-A receptor 1) (Protein GPR172A) (Riboflavin transporter 3) (hRFT3)	445		GO:0062124-GO:0032217-GO:0001618	PF06237	PF06237	IPR009357	IPR009357	11	1	BROWN-VIALETTO-VAN LAERE SYNDROME 2 (0013867)	NERVOUS_SYSTEM_DISORDER
NPHP4	O75161	YES	Nephrocystin-4 (Nephroretinin)	1426		GO:0005198			IPR029775	IPR029775	18	2	NEPHRONOPHTHISIS 4 (0011752); SENIOR-LOKEN SYNDROME 4 (0011756)	DISEASE_OF_VISUAL_SYSTEM,NERVOUS_SYSTEM_DISORDER,URINARY_SYSTEM_DISEASE
SEC63	Q9UGP8	YES	Translocation protein SEC63 homolog	760		GO:0008320-GO:0003723-GO:0038023	PF00226,PF02889	PF02889	IPR001623,IPR004179,IPR014756,IPR027137,IPR035892,IPR036869	IPR004179,IPR027137	1	2	POLYCYSTIC LIVER DISEASE 1 (0008265); POLYCYSTIC LIVER DISEASE 2 (0014860)	DIGESTIVE_SYSTEM_DISEASE,ENDOCRINE_SYSTEM_DISEASE
EPHB4	P54760	YES	Ephrin type-B receptor 4 (EC 2.7.10.1) (Hepatoma transmembrane kinase) (Tyrosine-protein kinase TYRO11)	987	2.7.10.1	GO:0005524-GO:0005003-GO:0005005-GO:0004714	PF00041,PF00536,PF01404,PF07699,PF07714,PF14575	PF01404,PF07714	IPR000719,IPR001090,IPR001245,IPR001426,IPR001660,IPR003961,IPR008266,IPR008979,IPR009030,IPR011009,IPR011641,IPR013761,IPR013783,IPR016257,IPR017441,IPR020635,IPR027936,IPR034290,IPR036116,IPR037636	IPR000719,IPR001090,IPR001245,IPR008266,IPR008979,IPR011009,IPR016257,IPR020635,IPR034290	13	3	CAPILLARY MALFORMATION-ARTERIOVENOUS MALFORMATION 2 (0020785); HYDROPS FETALIS, NONIMMUNE, AND/OR ATRIAL SEPTAL DEFECT, SUSCEPTIBILITY TO (0015009); TETRALOGY OF FALLOT (0008542)	CARDIOVASCULAR_DISEASE
HEXA	P06865	YES	Beta-hexosaminidase subunit alpha (EC 3.2.1.52) (Beta-N-acetylhexosaminidase subunit alpha) (Hexosaminidase subunit A) (N-acetyl-beta-glucosaminidase subunit alpha)	529	3.2.1.52	GO:0008375-GO:0004563-GO:0102148-GO:0046982	PF00728,PF14845	PF00728,PF14845	IPR015883,IPR017853,IPR025705,IPR029018,IPR029019	IPR015883,IPR017853,IPR025705,IPR029018,IPR029019	63	2	TAY-SACHS DISEASE (0010100); TAY-SACHS DISEASE, B1 VARIANT (0017728)	DISEASE_OF_VISUAL_SYSTEM,NERVOUS_SYSTEM_DISORDER
POLR2B	P30876	YES	DNA-directed RNA polymerase II subunit RPB2 (EC 2.7.7.6) (DNA-directed RNA polymerase II 140 kDa polypeptide) (DNA-directed RNA polymerase II subunit B) (RNA polymerase II subunit 2) (RNA polymerase II subunit B2)	1174	2.7.7.6	GO:0003682-GO:0003677-GO:0003899-GO:0046872-GO:0032549-GO:0003723	PF00562,PF04560,PF04561,PF04563,PF04565,PF04566,PF04567	PF00562	IPR007120,IPR007121,IPR007641,IPR007642,IPR007644,IPR007645,IPR007646,IPR007647,IPR014724,IPR015712,IPR037033,IPR037034	IPR007120,IPR015712,IPR037033	1	1	ESOPHAGEAL ATRESIA/TRACHEOESOPHAGEAL FISTULA (0008586)	DIGESTIVE_SYSTEM_DISEASE
CNOT1	A5YKK6	YES	CCR4-NOT transcription complex subunit 1 (CCR4-associated factor 1) (Negative regulator of transcription subunit 1 homolog) (NOT1H) (hNOT1)	2376		GO:0070016-GO:0030331-GO:0060090-GO:0019904-GO:0042974-GO:0003723	PF04054,PF12842,PF16415,PF16417,PF16418	PF04054,PF12842,PF16415,PF16417,PF16418	IPR007196,IPR016021,IPR024557,IPR032191,IPR032193,IPR032194,IPR038535,IPR040398	IPR007196,IPR016021,IPR024557,IPR032191,IPR032193,IPR032194,IPR038535,IPR040398	12	2	VISSERS-BODMER SYNDROME (0033618); HOLOPROSENCEPHALY 12 WITH OR WITHOUT PANCREATIC AGENESIS (0032787)	ENDOCRINE_SYSTEM_DISEASE,NERVOUS_SYSTEM_DISORDER
AVIL	O75366	YES	Advillin (p92)	819		GO:0003779-GO:0051015-GO:0071933-GO:0005546	PF00626,PF02209	PF00626	IPR003128,IPR007122,IPR007123,IPR029006,IPR036180,IPR036886	IPR007122,IPR007123,IPR029006,IPR036180	3	2	NEPHROTIC SYNDROME, TYPE 21 (0032826); STEROID-RESISTANT NEPHROTIC SYNDROME (0044765)	URINARY_SYSTEM_DISEASE
PITX3	O75364	YES	Pituitary homeobox 3 (Homeobox protein PITX3) (Paired-like homeodomain transcription factor 3)	302		GO:0001228-GO:0000981-GO:0000978-GO:1990837	PF00046,PF03826		IPR001356,IPR003654,IPR009057,IPR016233,IPR017970	IPR016233	1	1	CATARACT 11 MULTIPLE TYPES (0012527)	DISEASE_OF_VISUAL_SYSTEM
MSX2	P35548	YES	Homeobox protein MSX-2 (Homeobox protein Hox-8)	267		GO:0000981-GO:0000977-GO:0043565-GO:1990837-GO:0000976	PF00046	PF00046	IPR001356,IPR009057,IPR017970,IPR020479	IPR001356,IPR009057,IPR020479	4	3	CRANIOSYNOSTOSIS 2 (0011481); PARIETAL FORAMINA 1 (0008197); PARIETAL FORAMINA (0018953)	MUSCULOSKELETAL_SYSTEM_DISEASE,NERVOUS_SYSTEM_DISORDER
VARS1	P26640	YES	Valine--tRNA ligase (EC 6.1.1.9) (Protein G7a) (Valyl-tRNA synthetase) (ValRS)	1264	6.1.1.9	GO:0002161-GO:0005524-GO:0004832	PF00043,PF00133,PF08264	PF00043,PF00133,PF08264	IPR001412,IPR002300,IPR002303,IPR004046,IPR009008,IPR009080,IPR010987,IPR013155,IPR014729,IPR033705,IPR036282,IPR037118	IPR002300,IPR002303,IPR004046,IPR009080,IPR010987,IPR013155,IPR014729,IPR033705,IPR036282,IPR037118	12	1	NEURODEVELOPMENTAL DISORDER WITH MICROCEPHALY, SEIZURES, AND CORTICAL ATROPHY (0060621)	-
PROP1	O75360	YES	Homeobox protein prophet of Pit-1 (PROP-1) (Pituitary-specific homeodomain factor)	226		GO:0000981-GO:0000978-GO:1990837	PF00046	PF00046	IPR000047,IPR001356,IPR009057,IPR017970,IPR042412	IPR000047,IPR001356,IPR009057,IPR017970,IPR042412	9	1	PITUITARY HORMONE DEFICIENCY, COMBINED, 2 (0009878)	DISEASE_OF_GENITOURINARY_SYSTEM,ENDOCRINE_SYSTEM_DISEASE,NERVOUS_SYSTEM_DISORDER
MAP3K1	Q13233	YES	Mitogen-activated protein kinase kinase kinase 1 (EC 2.7.11.25) (MAPK/ERK kinase kinase 1) (MEK kinase 1) (MEKK 1)	1512	2.7.11.25	GO:0005524-GO:0004709-GO:0004672-GO:0019901-GO:0004674-GO:0106310-GO:0106311-GO:0008270	PF00069		IPR000719,IPR001841,IPR007527,IPR008271,IPR011009,IPR011989,IPR013083,IPR016024,IPR017441	IPR007527,IPR011989,IPR016024	8	1	46,XY SEX REVERSAL 6 (0013410)	CARDIOVASCULAR_DISEASE,DISEASE_OF_GENITOURINARY_SYSTEM,ENDOCRINE_SYSTEM_DISEASE,MUSCULOSKELETAL_SYSTEM_DISEASE
TMEM218	A2RU14	YES	Transmembrane protein 218	115					IPR026771	IPR026771	3	2	JOUBERT SYNDROME (0018772); MECKEL SYNDROME, TYPE 4 (0012626)	DISEASE_OF_GENITOURINARY_SYSTEM,DISEASE_OF_VISUAL_SYSTEM,MUSCULOSKELETAL_SYSTEM_DISEASE,NERVOUS_SYSTEM_DISORDER,URINARY_SYSTEM_DISEASE
FLNB	O75369	YES	Filamin-B (FLN-B) (ABP-278) (ABP-280 homolog) (Actin-binding-like protein) (Beta-filamin) (Filamin homolog 1) (Fh1) (Filamin-3) (Thyroid autoantigen) (Truncated actin-binding protein) (Truncated ABP)	2602		GO:0003779-GO:0045296-GO:0042802-GO:0003723	PF00307,PF00630	PF00307,PF00630	IPR001298,IPR001589,IPR001715,IPR013783,IPR014756,IPR017868,IPR029874,IPR036872	IPR001298,IPR001715,IPR013783,IPR014756,IPR017868,IPR029874,IPR036872	33	4	ATELOSTEOGENESIS TYPE III (0007168); BOOMERANG DYSPLASIA (0007208); LARSEN SYNDROME (0007875); ATELOSTEOGENESIS TYPE I (0007167)	MUSCULOSKELETAL_SYSTEM_DISEASE,NERVOUS_SYSTEM_DISORDER
RFX6	Q8HWS3	YES	DNA-binding protein RFX6 (Regulatory factor X 6) (Regulatory factor X domain-containing protein 1)	928		GO:0001228-GO:0000981-GO:0000978-GO:0000977-GO:0000976	PF02257	PF02257	IPR003150,IPR036388,IPR036390,IPR039779	IPR003150,IPR036388,IPR036390,IPR039779	5	1	MITCHELL-RILEY SYNDROME (0014315)	-
COL4A6	Q14031	YES	Collagen alpha-6(IV) chain	1691		GO:0005201-GO:0030020	PF01391,PF01413		IPR001442,IPR008160,IPR016187,IPR036954		1	1	DEAFNESS, X-LINKED 6 (0010484)	AUDITORY_SYSTEM_DISEASE,NERVOUS_SYSTEM_DISORDER
COG2	Q14746	YES	Conserved oligomeric Golgi complex subunit 2 (COG complex subunit 2) (Component of oligomeric Golgi complex 2) (Low density lipoprotein receptor defect C-complementing protein)	738		GO:0044877	PF06148,PF12022	PF12022	IPR009316,IPR024602,IPR024603	IPR009316,IPR024603	1	2	CONGENITAL DISORDER OF GLYCOSYLATION, TYPE IIQ (0054559); COG2-CDG (0018568)	NERVOUS_SYSTEM_DISORDER
ACTB	P60709	YES	Actin, cytoplasmic 1 (Beta-actin) [Cleaved into: Actin, cytoplasmic 1, N-terminally processed]	375		GO:0005524-GO:0042802-GO:0019894-GO:0050998-GO:0019901-GO:0005200-GO:0098973-GO:0030957-GO:0048156	PF00022	PF00022	IPR004000,IPR004001,IPR020902,IPR043129	IPR004000,IPR004001,IPR020902,IPR043129	43	5	MENDELIAN DISEASE (0003847); DEVELOPMENTAL MALFORMATIONS-DEAFNESS-DYSTONIA SYNDROME (0011823); BARAITSER-WINTER SYNDROME 1 (0009470); INTELLECTUAL DISABILITY (0001071); MICROCEPHALY (DISEASE) (0001149)	AUDITORY_SYSTEM_DISEASE,DISEASE_OF_VISUAL_SYSTEM,NERVOUS_SYSTEM_DISORDER
BAAT	Q14032	YES	Bile acid-CoA:amino acid N-acyltransferase (BACAT) (BAT) (EC 2.3.1.65) (Bile acid-CoA thioesterase) (Choloyl-CoA hydrolase) (EC 3.1.2.27) (Glycine N-choloyltransferase) (Long-chain fatty-acyl-CoA hydrolase) (EC 3.1.2.2)	418	2.3.1.65-3.1.2.2-3.1.2.27	GO:0047617-GO:0052689-GO:0033882-GO:0047963-GO:0052816-GO:0052815-GO:0102991-GO:0016410-GO:0016290-GO:0052817	PF04775,PF08840	PF04775,PF08840	IPR006862,IPR014940,IPR016662,IPR029058,IPR042490	IPR006862,IPR014940,IPR016662,IPR029058,IPR042490	5	4	FAMILIAL HYPERCHOLANEMIA (0011905); BILE ACID CONJUGATION DEFECT 1, BACD1 (MIM:619232); ATYPICAL HEMOLYTIC-UREMIC SYNDROME (0016244); TYPICAL HEMOLYTIC-UREMIC SYNDROME (0019536)	DIGESTIVE_SYSTEM_DISEASE,ENDOCRINE_SYSTEM_DISEASE,HEMATOLOGIC_DISEASE,IMMUNE_SYSTEM_DISEASE,URINARY_SYSTEM_DISEASE
GNMT	Q14749	YES	Glycine N-methyltransferase (EC 2.1.1.20)	295	2.1.1.20	GO:0005542-GO:0016594-GO:0017174-GO:0042802-GO:1904047	PF13649	PF13649	IPR014369,IPR029063,IPR041698	IPR014369,IPR029063,IPR041698	2	1	GLYCINE N-METHYLTRANSFERASE DEFICIENCY (0011698)	-
IRF1	P10914	YES	Interferon regulatory factor 1 (IRF-1)	325		GO:0003677-GO:0001228-GO:0000981-GO:0000978-GO:0000976	PF00605	PF00605	IPR001346,IPR017431,IPR019817,IPR031215,IPR036388,IPR036390	IPR001346,IPR017431,IPR031215,IPR036388,IPR036390	1	1	GASTRIC CANCER (0001056)	DIGESTIVE_SYSTEM_DISEASE
MYL2	P10916	YES	Myosin regulatory light chain 2, ventricular/cardiac muscle isoform (MLC-2) (MLC-2v) (Cardiac myosin light chain 2) (Myosin light chain 2, slow skeletal/ventricular muscle isoform) (MLC-2s/v) (Ventricular myosin light chain 2)	166		GO:0003785-GO:0005509-GO:0032036-GO:0008307	PF00036	PF00036	IPR002048,IPR011992,IPR018247	IPR002048,IPR011992	14	3	HYPERTROPHIC CARDIOMYOPATHY (0005045); HYPERTROPHIC CARDIOMYOPATHY 10 (0012112); FAMILIAL HYPERTROPHIC CARDIOMYOPATHY (0024573)	CARDIOVASCULAR_DISEASE,MUSCULOSKELETAL_SYSTEM_DISEASE
GHR	P10912	YES	Growth hormone receptor (GH receptor) (Somatotropin receptor) [Cleaved into: Growth hormone-binding protein (GH-binding protein) (GHBP) (Serum-binding protein)]	638		GO:0019955-GO:0004896-GO:0019838-GO:0004903-GO:0042802-GO:0017046-GO:0070064-GO:0042803-GO:0019901	PF00041,PF09067,PF12772	PF00041,PF09067,PF12772	IPR003528,IPR003961,IPR013783,IPR015152,IPR025871,IPR036116	IPR003528,IPR003961,IPR013783,IPR015152,IPR025871,IPR036116	24	3	SHORT STATURE DUE TO GHSR DEFICIENCY (0014403); SHORT STATURE DUE TO PARTIAL GHR DEFICIENCY (0011420); LARON SYNDROME (0009877)	ENDOCRINE_SYSTEM_DISEASE
STAT3	P40763	YES	Signal transducer and activator of transcription 3 (Acute-phase response factor)	770		GO:0031490-GO:0003677-GO:0001228-GO:0003700-GO:0000981-GO:0042802-GO:0004879-GO:0070878-GO:0046983-GO:0042803-GO:0019901-GO:0019903-GO:0000978-GO:0001103-GO:0008134-GO:0000976	PF00017,PF01017,PF02864,PF02865	PF00017,PF02864	IPR000980,IPR001217,IPR008967,IPR012345,IPR013799,IPR013800,IPR013801,IPR015988,IPR035855,IPR036535,IPR036860	IPR000980,IPR001217,IPR008967,IPR012345,IPR013801,IPR035855,IPR036860	36	2	STAT3-RELATED EARLY-ONSET MULTISYSTEM AUTOIMMUNE DISEASE (0014414); HYPER-IGE RECURRENT INFECTION SYNDROME 1 (0007818)	HEMATOLOGIC_DISEASE,IMMUNE_SYSTEM_DISEASE,INTEGUMENTARY_SYSTEM_DISEASE
TNFSF11	O14788	YES	Tumor necrosis factor ligand superfamily member 11 (Osteoclast differentiation factor) (ODF) (Osteoprotegerin ligand) (OPGL) (Receptor activator of nuclear factor kappa-B ligand) (RANKL) (TNF-related activation-induced cytokine) (TRANCE) (CD antigen CD254) [Cleaved into: Tumor necrosis factor ligand superfamily member 11, membrane form; Tumor necrosis factor ligand superfamily member 11, soluble …	317		GO:0005125-GO:0042802-GO:0005164-GO:0032813	PF00229	PF00229	IPR006052,IPR008983,IPR017355	IPR006052,IPR008983,IPR017355	1	1	AUTOSOMAL RECESSIVE OSTEOPETROSIS 2 (0009816)	DISEASE_OF_VISUAL_SYSTEM,MUSCULOSKELETAL_SYSTEM_DISEASE
TNNI2	P48788	YES	Troponin I, fast skeletal muscle (Troponin I, fast-twitch isoform)	182		GO:0003779-GO:0031014	PF00992		IPR001978,IPR038077		3	1	DISTAL ARTHROGRYPOSIS TYPE 2B1 (0020820)	MUSCULOSKELETAL_SYSTEM_DISEASE
SLC2A10	O95528	YES	Solute carrier family 2, facilitated glucose transporter member 10 (Glucose transporter type 10) (GLUT-10)	541		GO:0005351-GO:0033300-GO:0055056	PF00083	PF00083	IPR003663,IPR005828,IPR005829,IPR020846,IPR036259	IPR003663,IPR005828,IPR005829,IPR020846,IPR036259	8	1	ARTERIAL TORTUOSITY SYNDROME (0008818)	CARDIOVASCULAR_DISEASE,DISEASE_OF_VISUAL_SYSTEM,INTEGUMENTARY_SYSTEM_DISEASE
PRKACG	P22612	YES	cAMP-dependent protein kinase catalytic subunit gamma (PKA C-gamma) (EC 2.7.11.11)	351	2.7.11.11	GO:0004679-GO:0005524-GO:0004691-GO:0034237-GO:0106310-GO:0106311	PF00069	PF00069	IPR000719,IPR000961,IPR008271,IPR011009,IPR017441,IPR039084,IPR044109	IPR000719,IPR011009,IPR039084,IPR044109	1	1	PLATELET-TYPE BLEEDING DISORDER 19 (0014518)	HEMATOLOGIC_DISEASE
CHAF1B	Q13112	YES	Chromatin assembly factor 1 subunit B (CAF-1 subunit B) (Chromatin assembly factor I p60 subunit) (CAF-I 60 kDa subunit) (CAF-I p60) (M-phase phosphoprotein 7)	559		GO:0003682-GO:0042393-GO:0051082	PF00400,PF15512	PF00400	IPR001632,IPR001680,IPR015943,IPR017986,IPR019775,IPR029129,IPR036322	IPR001680,IPR015943,IPR017986,IPR036322	1	2	INTELLECTUAL DISABILITY (0001071); ATTENTION DEFICIT-HYPERACTIVITY DISORDER (0007743)	NERVOUS_SYSTEM_DISORDER
TNC	P24821	YES	Tenascin (TN) (Cytotactin) (GMEM) (GP 150-225) (Glioma-associated-extracellular matrix antigen) (Hexabrachion) (JI) (Myotendinous antigen) (Neuronectin) (Tenascin-C) (TN-C)	2201		GO:0005201-GO:0045545	PF00041,PF00147,PF07974,PF18720	PF00041	IPR000742,IPR002181,IPR003961,IPR013111,IPR013783,IPR033078,IPR036056,IPR036116,IPR041161	IPR003961,IPR013783,IPR033078,IPR036116	2	1	AUTOSOMAL DOMINANT NONSYNDROMIC DEAFNESS 56 (0014283)	AUDITORY_SYSTEM_DISEASE,NERVOUS_SYSTEM_DISORDER
CSNK2B	P67870	YES	Casein kinase II subunit beta (CK II beta) (Phosvitin) (Protein G5a)	215		GO:0003682-GO:0042802-GO:0046872-GO:0019904-GO:0019887-GO:0004674-GO:0005102-GO:0008134	PF01214	PF01214	IPR000704,IPR016149,IPR035991	IPR000704,IPR035991	4	1	POIRIER-BIENVENU NEURODEVELOPMENTAL SYNDROME (0032889)	-
BMP4	P12644	YES	Bone morphogenetic protein 4 (BMP-4) (Bone morphogenetic protein 2B) (BMP-2B)	408		GO:0070700-GO:0042056-GO:0039706-GO:0005125-GO:0008083-GO:0008201	PF00019,PF00688	PF00019,PF00688	IPR001111,IPR001839,IPR015615,IPR017948,IPR029034	IPR001111,IPR001839,IPR015615,IPR029034	4	2	OROFACIAL CLEFT 11 (0010906); MICROPHTHALMIA WITH BRAIN AND DIGIT ANOMALIES (0011936)	DISEASE_OF_VISUAL_SYSTEM,MUSCULOSKELETAL_SYSTEM_DISEASE
SCYL1	Q96KG9	YES	N-terminal kinase-like protein (Coated vesicle-associated kinase of 90 kDa) (SCY1-like protein 1) (Telomerase regulation-associated protein) (Telomerase transcriptional element-interacting factor) (Teratoma-associated tyrosine kinase)	808		GO:0005524-GO:0045296-GO:0003677-GO:0004713	PF00069		IPR000719,IPR011009,IPR011989,IPR016024	IPR011989,IPR016024	3	1	ACUTE INFANTILE LIVER FAILURE-CEREBELLAR ATAXIA-PERIPHERAL SENSORY MOTOR NEUROPATHY SYNDROME (0014744)	DIGESTIVE_SYSTEM_DISEASE,DISEASE_OF_VISUAL_SYSTEM,ENDOCRINE_SYSTEM_DISEASE,NERVOUS_SYSTEM_DISORDER
TUFM	P49411	YES	Elongation factor Tu, mitochondrial (EF-Tu) (P43)	452		GO:0003924-GO:0005525-GO:0003723-GO:0003746	PF00009,PF03143,PF03144	PF03144	IPR000795,IPR004160,IPR004161,IPR004541,IPR009000,IPR009001,IPR027417,IPR031157,IPR033720,IPR041709	IPR004161,IPR004541,IPR009000,IPR033720	1	1	COMBINED OXIDATIVE PHOSPHORYLATION DEFECT TYPE 4 (0012534)	-
MEGF10	Q96KG7	YES	Multiple epidermal growth factor-like domains protein 10 (Multiple EGF-like domains protein 10)	1140		GO:0001849-GO:0005112-GO:0005044	PF00053,PF12661	PF00053	IPR000742,IPR002049,IPR011489,IPR013032	IPR000742,IPR002049	2	1	MEGF10-RELATED MYOPATHY (0013731)	MUSCULOSKELETAL_SYSTEM_DISEASE
NEU1	Q99519	YES	Sialidase-1 (EC 3.2.1.18) (Acetylneuraminyl hydrolase) (G9 sialidase) (Lysosomal sialidase) (N-acetyl-alpha-neuraminidase 1)	415	3.2.1.18	GO:0016997-GO:0052794-GO:0052795-GO:0052796-GO:0004308	PF13088	PF13088	IPR011040,IPR026856,IPR036278	IPR011040,IPR026856,IPR036278	23	2	SIALIDOSIS TYPE 1 (0019346); SIALIDOSIS TYPE 2 (0009738)	DISEASE_OF_VISUAL_SYSTEM,MUSCULOSKELETAL_SYSTEM_DISEASE,NERVOUS_SYSTEM_DISORDER,URINARY_SYSTEM_DISEASE
DSE	Q9UL01	YES	Dermatan-sulfate epimerase (DS epimerase) (EC 5.1.3.19) (Chondroitin-glucuronate 5-epimerase) (Squamous cell carcinoma antigen recognized by T-cells 2) (SART-2)	958	5.1.3.19	GO:0047757	PF16332	PF16332	IPR008929,IPR032518	IPR008929,IPR032518	2	1	EHLERS-DANLOS SYNDROME, MUSCULOCONTRACTURAL TYPE 2 (0014236)	CARDIOVASCULAR_DISEASE,INTEGUMENTARY_SYSTEM_DISEASE,MUSCULOSKELETAL_SYSTEM_DISEASE,NERVOUS_SYSTEM_DISORDER,URINARY_SYSTEM_DISEASE
ALDH7A1	P49419	YES	Alpha-aminoadipic semialdehyde dehydrogenase (Alpha-AASA dehydrogenase) (EC 1.2.1.31) (Aldehyde dehydrogenase family 7 member A1) (EC 1.2.1.3) (Antiquitin-1) (Betaine aldehyde dehydrogenase) (EC 1.2.1.8) (Delta1-piperideine-6-carboxylate dehydrogenase) (P6c dehydrogenase)	539	1.2.1.3-1.2.1.31-1.2.1.8	GO:0004029-GO:0008802-GO:0043878-GO:0042802-GO:0004043	PF00171	PF00171	IPR015590,IPR016161,IPR016162,IPR016163,IPR029510	IPR015590,IPR016161,IPR016162,IPR016163,IPR029510	19	1	PYRIDOXINE-DEPENDENT EPILEPSY CAUSED BY ALDH7A1 MUTANT (0020741)	NERVOUS_SYSTEM_DISORDER
IFT43	Q96FT9	YES	Intraflagellar transport protein 43 homolog	208			PF15305	PF15305	IPR029302	IPR029302	2	2	SHORT-RIB THORACIC DYSPLASIA 18 WITH POLYDACTYLY (0036483); RETINITIS PIGMENTOSA 81 (0036482)	DISEASE_OF_VISUAL_SYSTEM,MUSCULOSKELETAL_SYSTEM_DISEASE,NERVOUS_SYSTEM_DISORDER,RESPIRATORY_SYSTEM_DISEASE,URINARY_SYSTEM_DISEASE
VPS13B	Q7Z7G8	YES	Vacuolar protein sorting-associated protein 13B (Cohen syndrome protein 1)	4022			PF06650,PF12624,PF16909	PF06650	IPR009543,IPR026854,IPR031645,IPR039782	IPR009543,IPR039782	8	1	COHEN SYNDROME (0008999)	DISEASE_OF_VISUAL_SYSTEM,ENDOCRINE_SYSTEM_DISEASE,HEMATOLOGIC_DISEASE,IMMUNE_SYSTEM_DISEASE,NERVOUS_SYSTEM_DISORDER
PTPRQ	A0A087WZU1	NO	Protein-tyrosine-phosphatase (EC 3.1.3.48)	2299	3.1.3.48	GO:0004725	PF00041,PF00102,PF18861		IPR000242,IPR000387,IPR003595,IPR003961,IPR013783,IPR016130,IPR029021,IPR036116,IPR041201	IPR003961,IPR036116	2	2	DEAFNESS, AUTOSOMAL DOMINANT 73 (0033260); AUTOSOMAL RECESSIVE NONSYNDROMIC DEAFNESS 84A (0013249)	AUDITORY_SYSTEM_DISEASE,NERVOUS_SYSTEM_DISORDER
NSMCE3	Q96MG7	YES	Non-structural maintenance of chromosomes element 3 homolog (Non-SMC element 3 homolog) (Hepatocellular carcinoma-associated protein 4) (MAGE-G1 antigen) (Melanoma-associated antigen G1) (Necdin-like protein 2)	304		GO:0046983	PF01454	PF01454	IPR002190,IPR037445,IPR041898,IPR041899	IPR002190,IPR037445,IPR041899	2	1	LUNG DISEASE, IMMUNODEFICIENCY, AND CHROMOSOME BREAKAGE SYNDROME, (0014984)	-
SEC61A1	P61619	YES	Protein transport protein Sec61 subunit alpha isoform 1 (Sec61 alpha-1)	476		GO:0005262-GO:0008320-GO:0043022-GO:0005048	PF00344,PF10559	PF00344,PF10559	IPR002208,IPR019561,IPR023201,IPR030659	IPR002208,IPR019561,IPR023201	2	1	HYPERURICEMIC NEPHROPATHY, FAMILIAL JUVENILE TYPE 4 (0014891)	URINARY_SYSTEM_DISEASE
CYP19A1	P11511	YES	Aromatase (EC 1.14.14.14) (CYPXIX) (Cytochrome P-450AROM) (Cytochrome P450 19A1) (Estrogen synthase)	503	1.14.14.14	GO:0070330-GO:0009055-GO:0020037-GO:0005506-GO:0016712-GO:0019825	PF00067	PF00067	IPR001128,IPR002401,IPR017972,IPR036396	IPR001128,IPR002401,IPR017972,IPR036396	6	1	AROMATASE DEFICIENCY (0013301)	DISEASE_OF_GENITOURINARY_SYSTEM,ENDOCRINE_SYSTEM_DISEASE
MAOA	P21397	YES	Amine oxidase [flavin-containing] A (EC 1.4.3.4) (Monoamine oxidase type A) (MAO-A)	527	1.4.3.4	GO:0097621-GO:0008131	PF01593	PF01593	IPR001613,IPR002937,IPR036188	IPR002937,IPR036188	3	1	BRUNNER SYNDROME (0010379)	NERVOUS_SYSTEM_DISORDER
B3GALT6	Q96L58	YES	Beta-1,3-galactosyltransferase 6 (Beta-1,3-GalTase 6) (Beta3Gal-T6) (Beta3GalT6) (EC 2.4.1.134) (GAG GalTII) (Galactosyltransferase II) (Galactosylxylosylprotein 3-beta-galactosyltransferase) (UDP-Gal:betaGal beta 1,3-galactosyltransferase polypeptide 6)	329	2.4.1.134	GO:0047220-GO:0008499-GO:0035250	PF01762	PF01762	IPR002659	IPR002659	16	3	EHLERS-DANLOS SYNDROME, PROGEROID TYPE, 2 (0014139); AL-GAZALI SYNDROME (0012282); SPONDYLOEPIMETAPHYSEAL DYSPLASIA WITH JOINT LAXITY, TYPE 1, WITH OR WITHOUT FRACTURES (0010075)	DISEASE_OF_VISUAL_SYSTEM,INTEGUMENTARY_SYSTEM_DISEASE,MUSCULOSKELETAL_SYSTEM_DISEASE
WRAP53	Q9BUR4	YES	Telomerase Cajal body protein 1 (WD repeat-containing protein 79) (WD40 repeat-containing protein antisense to TP53 gene) (WRAP53beta)	548		GO:0051087-GO:0042393-GO:0042802-GO:0044877-GO:0003723-GO:0070034-GO:0031625	PF00400	PF00400	IPR001680,IPR015943,IPR017986,IPR036322	IPR001680,IPR015943,IPR017986,IPR036322	5	1	DYSKERATOSIS CONGENITA, AUTOSOMAL RECESSIVE 3 (0013520)	INTEGUMENTARY_SYSTEM_DISEASE
TANGO2	Q6ICL3	YES	Transport and Golgi organization protein 2 homolog	276			PF05742	PF05742	IPR008551	IPR008551	2	3	METABOLIC ENCEPHALOMYOPATHIC CRISES, RECURRENT, WITH RHABDOMYOLYSIS, CARDIAC ARRHYTHMIAS, AND NEURODEGENERATION (0014812); RECURRENT METABOLIC ENCEPHALOMYOPATHIC CRISES-RHABDOMYOLYSIS-CARDIAC ARRHYTHMIA-INTELLECTUAL DISABILITY SYNDROME (0018820); AUTOSOMAL DOMINANT CARDIAC ARRHYTHMIA (KUHN) (0020745)	CARDIOVASCULAR_DISEASE,NERVOUS_SYSTEM_DISORDER
RMND1	Q9NWS8	YES	Required for meiotic nuclear division protein 1 homolog	449			PF02582		IPR003734		5	2	COMBINED OXIDATIVE PHOSPHORYLATION DEFECT TYPE 11 (0013969); INBORN MITOCHONDRIAL METABOLISM DISORDER (0004069)	NERVOUS_SYSTEM_DISORDER
ZMIZ1	Q9ULJ6	YES	Zinc finger MIZ domain-containing protein 1 (PIAS-like protein Zimp10) (Retinoic acid-induced protein 17)	1067		GO:0030374-GO:0046332-GO:0003713-GO:0008270	PF02891,PF18028	PF18028	IPR004181,IPR013083,IPR040797	IPR040797	5	1	NEURODEVELOPMENTAL DISORDER WITH DYSMORPHIC FACIES AND DISTAL SKELETAL ANOMALIES (0032855)	-
HINT1	P49773	YES	Histidine triad nucleotide-binding protein 1 (EC 3.-.-.-) (Adenosine 5'-monophosphoramidase) (Protein kinase C inhibitor 1) (Protein kinase C-interacting protein 1) (PKCI-1)	126	3.-.-.-	GO:0043530-GO:0016787-GO:0000166-GO:0005080	PF01230	PF01230	IPR001310,IPR011146,IPR019808,IPR036265	IPR001310,IPR011146,IPR019808,IPR036265	10	1	GAMSTORP-WOHLFART SYNDROME (0007646)	NERVOUS_SYSTEM_DISORDER
FHL1	Q13642	YES	Four and a half LIM domains protein 1 (FHL-1) (Skeletal muscle LIM-protein 1) (SLIM) (SLIM-1)	323		GO:0044325-GO:0046872	PF00412	PF00412	IPR001781,IPR042997	IPR001781,IPR042997	13	4	X-LINKED SCAPULOPERONEAL MUSCULAR DYSTROPHY (0010400); MYOPATHY, REDUCING BODY, X-LINKED, EARLY-ONSET, SEVERE (0010414); X-LINKED MYOPATHY WITH POSTURAL MUSCLE ATROPHY (0010401); MYOPATHY, REDUCING BODY, X-LINKED, CHILDHOOD-ONSET (0010415)	CARDIOVASCULAR_DISEASE,MUSCULOSKELETAL_SYSTEM_DISEASE,NERVOUS_SYSTEM_DISORDER
ELAC2	Q9BQ52	YES	Zinc phosphodiesterase ELAC protein 2 (EC 3.1.26.11) (ElaC homolog protein 2) (Heredity prostate cancer protein 2) (Ribonuclease Z 2) (RNase Z 2) (tRNA 3 endonuclease 2) (tRNase Z 2)	826	3.1.26.11	GO:0042781-GO:0046872-GO:0003723-GO:0004549	PF12706,PF13691	PF12706	IPR001279,IPR027794,IPR036866	IPR001279,IPR036866	9	2	COMBINED OXIDATIVE PHOSPHORYLATION DEFECT TYPE 17 (0014190); PROSTATE CANCER, HEREDITARY, 2 (0013872)	CARDIOVASCULAR_DISEASE,DISEASE_OF_GENITOURINARY_SYSTEM,MUSCULOSKELETAL_SYSTEM_DISEASE
EIF2B2	P49770	YES	Translation initiation factor eIF-2B subunit beta (S20I15) (S20III15) (eIF-2B GDP-GTP exchange factor subunit beta)	351		GO:0005524-GO:0005525-GO:0003743	PF01008	PF01008	IPR000649,IPR037171,IPR042529	IPR000649,IPR037171,IPR042529	12	3	PREMATURE MENOPAUSE (0001119); LEUKOENCEPHALOPATHY WITH VANISHING WHITE MATTER (0011380); OVARIOLEUKODYSTROPHY (0020506)	DISEASE_OF_GENITOURINARY_SYSTEM,ENDOCRINE_SYSTEM_DISEASE,NERVOUS_SYSTEM_DISORDER
PSMB10	P40306	YES	Proteasome subunit beta type-10 (EC 3.4.25.1) (Low molecular mass protein 10) (Macropain subunit MECl-1) (Multicatalytic endopeptidase complex subunit MECl-1) (Proteasome MECl-1) (Proteasome subunit beta-2i)	273	3.4.25.1	GO:0004175-GO:0004298	PF00227,PF12465		IPR000243,IPR001353,IPR016050,IPR023333,IPR024689,IPR029055,IPR034384	IPR029055	1	1	PROTEASOME-ASSOCIATED AUTOINFLAMMATORY SYNDROME 5 (0030924)	IMMUNE_SYSTEM_DISEASE
KREMEN1	Q96MU8	YES	Kremen protein 1 (Dickkopf receptor) (Kringle domain-containing transmembrane protein 1) (Kringle-containing protein marking the eye and the nose)	473			PF00051,PF00431,PF01822		IPR000001,IPR000859,IPR002889,IPR013806,IPR017076,IPR018056,IPR035914,IPR038178	IPR002889,IPR017076	1	1	ECTODERMAL DYSPLASIA 13, HAIR/TOOTH TYPE (0044305)	INTEGUMENTARY_SYSTEM_DISEASE
SOCS1	O15524	YES	Suppressor of cytokine signaling 1 (SOCS-1) (JAK-binding protein) (JAB) (STAT-induced STAT inhibitor 1) (SSI-1) (Tec-interacting protein 3) (TIP-3)	211		GO:0046935-GO:0005159-GO:0019210-GO:0019901-GO:0004860	PF00017	PF00017	IPR000980,IPR001496,IPR028411,IPR035861,IPR036036,IPR036860	IPR000980,IPR028411,IPR035861,IPR036860	3	2	SYSTEMIC LUPUS ERYTHEMATOSUS (DISEASE) (0007915); AUTOIMMUNE THROMBOCYTOPENIC PURPURA (0008558)	HEMATOLOGIC_DISEASE,IMMUNE_SYSTEM_DISEASE,URINARY_SYSTEM_DISEASE
PPP1CB	P62140	YES	Serine/threonine-protein phosphatase PP1-beta catalytic subunit (PP-1B) (PPP1CD) (EC 3.1.3.16) (EC 3.1.3.53)	327	3.1.3.16-3.1.3.53	GO:0046872-GO:0050115-GO:0017018-GO:0016791-GO:0019901-GO:0004722-GO:0106306-GO:0106307	PF00149,PF16891	PF00149,PF16891	IPR004843,IPR006186,IPR029052,IPR031675	IPR004843,IPR006186,IPR029052,IPR031675	8	3	NOONAN SYNDROME (0018997); NOONAN SYNDROME-LIKE DISORDER WITH LOOSE ANAGEN HAIR 2 (0054588); DANDY-WALKER SYNDROME (0009072)	CARDIOVASCULAR_DISEASE,DISEASE_OF_GENITOURINARY_SYSTEM,DISEASE_OF_VISUAL_SYSTEM,IMMUNE_SYSTEM_DISEASE,INTEGUMENTARY_SYSTEM_DISEASE,MUSCULOSKELETAL_SYSTEM_DISEASE,NERVOUS_SYSTEM_DISORDER,URINARY_SYSTEM_DISEASE
SLC30A2	Q9BRI3	YES	Zinc transporter 2 (ZnT-2) (Solute carrier family 30 member 2)	323		GO:0042802-GO:0005385	PF01545	PF01545	IPR002524,IPR027469,IPR036837	IPR027469	2	1	ZINC DEFICIENCY, TRANSIENT NEONATAL (0011973)	-
RECQL4	O94761	YES	ATP-dependent DNA helicase Q4 (EC 3.6.4.12) (DNA helicase, RecQ-like type 4) (RecQ4) (RTS) (RecQ protein-like 4)	1208	3.6.4.12	GO:0043138-GO:0036310-GO:0005524-GO:0000405-GO:0009378-GO:0004386-GO:0032357-GO:0061821	PF00270,PF00271,PF11719	PF11719	IPR001650,IPR004589,IPR011545,IPR014001,IPR021110,IPR027417		2	2	RAPADILINO SYNDROME (0009955); BALLER-GEROLD SYNDROME (0009039)	MUSCULOSKELETAL_SYSTEM_DISEASE
FGF10	O15520	YES	Fibroblast growth factor 10 (FGF-10) (Keratinocyte growth factor 2)	208		GO:0042056-GO:0005104-GO:0008083-GO:0008201-GO:0005111	PF00167	PF00167	IPR002209,IPR008996,IPR028252	IPR002209,IPR008996,IPR028252	7	2	APLASIA OF LACRIMAL AND SALIVARY GLANDS (0008397); LADD SYNDROME (0007872)	DISEASE_OF_VISUAL_SYSTEM,INTEGUMENTARY_SYSTEM_DISEASE,MUSCULOSKELETAL_SYSTEM_DISEASE
DHODH	Q02127	YES	Dihydroorotate dehydrogenase (quinone), mitochondrial (DHOdehase) (EC 1.3.5.2) (Dihydroorotate oxidase)	395	1.3.5.2	GO:0004152-GO:0008144-GO:0010181-GO:0048039	PF01180	PF01180	IPR001295,IPR005719,IPR005720,IPR013785	IPR001295,IPR005719,IPR005720,IPR013785	10	1	POSTAXIAL ACROFACIAL DYSOSTOSIS (0009903)	DISEASE_OF_VISUAL_SYSTEM,MUSCULOSKELETAL_SYSTEM_DISEASE
STAMBP	O95630	YES	STAM-binding protein (EC 3.4.19.-) (Associated molecule with the SH3 domain of STAM) (Endosome-associated ubiquitin isopeptidase)	424	3.4.19.-	GO:0070122-GO:0061578-GO:0046872-GO:0008237-GO:0019904-GO:0004843	PF01398,PF08969	PF01398,PF08969	IPR000555,IPR015063,IPR037518,IPR044098	IPR000555,IPR015063,IPR037518,IPR044098	7	1	MICROCEPHALY-CAPILLARY MALFORMATION SYNDROME (0013659)	NERVOUS_SYSTEM_DISORDER
NTN1	O95631	YES	Netrin-1 (Epididymis tissue protein Li 131P)	604			PF00053,PF00055,PF01759		IPR001134,IPR002049,IPR008211,IPR008979,IPR008993,IPR018933,IPR038684	IPR001134,IPR008993	2	1	MIRROR MOVEMENTS 4 (0032641)	NERVOUS_SYSTEM_DISORDER
CYP27B1	O15528	YES	25-hydroxyvitamin D-1 alpha hydroxylase, mitochondrial (EC 1.14.15.18) (25-OHD-1 alpha-hydroxylase) (25-hydroxyvitamin D(3) 1-alpha-hydroxylase) (VD3 1A hydroxylase) (Calcidiol 1-monooxygenase) (Cytochrome P450 subfamily XXVIIB polypeptide 1) (Cytochrome P450C1 alpha) (Cytochrome P450VD1-alpha) (Cytochrome p450 27B1)	508	1.14.15.18	GO:0004498-GO:0020037-GO:0005506-GO:0062185	PF00067	PF00067	IPR001128,IPR002401,IPR017972,IPR036396	IPR001128,IPR002401,IPR036396	20	2	VITAMIN D-DEPENDENT RICKETS, TYPE 1 (0009924); VITAMIN D-DEPENDENT RICKETS, TYPE 1A (0020723)	ENDOCRINE_SYSTEM_DISEASE,MUSCULOSKELETAL_SYSTEM_DISEASE
CYP1B1	Q16678	YES	Cytochrome P450 1B1 (EC 1.14.14.1) (CYPIB1) (Hydroperoxy icosatetraenoate dehydratase) (EC 4.2.1.152)	543	1.14.14.1-4.2.1.152	GO:0070330-GO:0101020-GO:0020037-GO:0106256-GO:0005506-GO:0004497-GO:0016712-GO:0019825	PF00067	PF00067	IPR001128,IPR002401,IPR017972,IPR032971,IPR036396	IPR001128,IPR002401,IPR017972,IPR032971,IPR036396	42	6	JUVENILE OPEN ANGLE GLAUCOMA (0020367); GLAUCOMA 1, OPEN ANGLE, A (0007664); ANTERIOR SEGMENT DYSGENESIS 6 (0015016); GLAUCOMA 3A (0009277); GLAUCOMA 3, PRIMARY INFANTILE, B (0010968); ANTERIOR SEGMENT DYSGENESIS (0019503)	DISEASE_OF_VISUAL_SYSTEM
ILDR1	Q86SU0	YES	Immunoglobulin-like domain-containing receptor 1	546		GO:0070506-GO:0042802	PF05624		IPR003599,IPR008664,IPR036179	IPR003599,IPR036179	2	2	AUTOSOMAL RECESSIVE NONSYNDROMIC DEAFNESS 42 (0012326); AUTOSOMAL DOMINANT NONSYNDROMIC DEAFNESS (0019587)	AUDITORY_SYSTEM_DISEASE,NERVOUS_SYSTEM_DISORDER
SOX17	Q9H6I2	YES	Transcription factor SOX-17	414		GO:0008013-GO:0001228-GO:0000981-GO:0000978-GO:0008134-GO:0000976	PF00505,PF12067		IPR009071,IPR021934,IPR033392,IPR036910		1	1	VESICOURETERAL REFLUX 3 (0013356)	DISEASE_OF_GENITOURINARY_SYSTEM,URINARY_SYSTEM_DISEASE
AMHR2	Q16671	YES	Anti-Muellerian hormone type-2 receptor (EC 2.7.11.30) (Anti-Muellerian hormone type II receptor) (AMH type II receptor) (MIS type II receptor) (MISRII) (MRII)	573	2.7.11.30	GO:0017002-GO:0048185-GO:1990272-GO:0005524-GO:0042562-GO:0046872-GO:0004674-GO:0005026	PF00069,PF01064	PF00069	IPR000333,IPR000472,IPR000719,IPR011009,IPR015771	IPR000333,IPR000719,IPR011009,IPR015771	8	1	PERSISTENT MULLERIAN DUCT SYNDROME (0009857)	DISEASE_OF_GENITOURINARY_SYSTEM,ENDOCRINE_SYSTEM_DISEASE
TBX19	O60806	YES	T-box transcription factor TBX19 (T-box protein 19) (T-box factor, pituitary)	448		GO:0001228-GO:0000981-GO:0000978-GO:1990837	PF00907	PF00907	IPR001699,IPR002070,IPR008967,IPR018186,IPR036960	IPR001699,IPR008967,IPR018186,IPR036960	3	1	CONGENITAL ISOLATED ADRENOCORTICOTROPIC HORMONE DEFICIENCY (DISEASE) (0008720)	ENDOCRINE_SYSTEM_DISEASE,NERVOUS_SYSTEM_DISORDER
PANK2	Q9BZ23	YES	Pantothenate kinase 2, mitochondrial (hPanK2) (EC 2.7.1.33) (Pantothenic acid kinase 2)	570	2.7.1.33	GO:0005524-GO:0004594	PF03630	PF03630	IPR004567,IPR043129	IPR004567,IPR043129	35	3	PANTOTHENATE KINASE-ASSOCIATED NEURODEGENERATION (0009319); NEURODEGENERATIVE DISEASE (0005559); HYPOPREBETALIPOPROTEINEMIA, ACANTHOCYTOSIS, RETINITIS PIGMENTOSA, AND PALLIDAL DEGENERATION (0011798)	DISEASE_OF_VISUAL_SYSTEM,NERVOUS_SYSTEM_DISORDER
SPRY2	O43597	YES	Protein sprouty homolog 2 (Spry-2)	315		GO:0019901-GO:0043539-GO:0030291	PF05210		IPR007875,IPR030780	IPR030780	1	1	IgA NEPHROPATHY, SUSCEPTIBILITY TO, 3 (MIM:616818)	-
FAM83H	Q6ZRV2	YES	Protein FAM83H	1179		GO:1990254-GO:0019901	PF07894		IPR012461,IPR041996		1	1	AMELOGENESIS IMPERFECTA, TYPE 3A (0007538)	DIGESTIVE_SYSTEM_DISEASE,MUSCULOSKELETAL_SYSTEM_DISEASE
PRMT7	Q9NVM4	YES	Protein arginine N-methyltransferase 7 (EC 2.1.1.321) (Histone-arginine N-methyltransferase PRMT7) ([Myelin basic protein]-arginine N-methyltransferase PRMT7)	692	2.1.1.321	GO:0016277-GO:0008469-GO:0042393-GO:0044020-GO:0035241-GO:0035243-GO:0043021-GO:0008757	PF06325		IPR014644,IPR025799,IPR029063	IPR014644,IPR025799,IPR029063	3	1	SHORT STATURE-BRACHYDACTYLY-OBESITY-GLOBAL DEVELOPMENTAL DELAY SYNDROME (0014944)	ENDOCRINE_SYSTEM_DISEASE,MUSCULOSKELETAL_SYSTEM_DISEASE,NERVOUS_SYSTEM_DISORDER
GREB1L	Q9C091	YES	GREB1-like protein (Growth regulation by estrogen in breast cancer 1-like protein)	1923			PF15782	PF15782	IPR024840,IPR028422	IPR024840,IPR028422	27	1	RENAL HYPODYSPLASIA/APLASIA 3 (0024520)	URINARY_SYSTEM_DISEASE
MOCOS	Q96EN8	YES	Molybdenum cofactor sulfurase (MCS) (MOS) (MoCo sulfurase) (hMCS) (EC 2.8.1.9) (Molybdenum cofactor sulfurtransferase)	888	2.8.1.9	GO:0016829-GO:0102867-GO:0030151-GO:0008265-GO:0030170	PF00266,PF03473,PF03476	PF00266,PF03473	IPR000192,IPR005302,IPR005303,IPR011037,IPR015421,IPR015422,IPR015424,IPR028886	IPR000192,IPR005302,IPR011037,IPR015421,IPR015424,IPR028886	3	1	XANTHINURIA TYPE II (0011346)	URINARY_SYSTEM_DISEASE
ASB10	Q8WXI3	YES	Ankyrin repeat and SOCS box protein 10 (ASB-10)	467			PF07525,PF12796,PF13637	PF12796	IPR001496,IPR002110,IPR020683,IPR036036,IPR036770	IPR002110,IPR020683,IPR036770	1	1	GLAUCOMA 1, OPEN ANGLE, F (0011311)	DISEASE_OF_VISUAL_SYSTEM
PRKAR1A	P10644	YES	cAMP-dependent protein kinase type I-alpha regulatory subunit (Tissue-specific extinguisher 1) (TSE1)	381		GO:0030552-GO:0004862-GO:0008603-GO:0019904-GO:0034236-GO:0031625	PF00027,PF02197	PF00027	IPR000595,IPR003117,IPR012198,IPR014710,IPR018488,IPR018490	IPR000595,IPR012198,IPR014710,IPR018488,IPR018490	20	4	CARNEY COMPLEX, TYPE 1 (0008057); FAMILIAL ATRIAL MYXOMA (0009719); ACRODYSOSTOSIS 1 WITH OR WITHOUT HORMONE RESISTANCE (0007044); PIGMENTED NODULAR ADRENOCORTICAL DISEASE, PRIMARY, 1 (0012509)	CARDIOVASCULAR_DISEASE,ENDOCRINE_SYSTEM_DISEASE,MUSCULOSKELETAL_SYSTEM_DISEASE
MPL	P40238	YES	Thrombopoietin receptor (TPO-R) (Myeloproliferative leukemia protein) (Proto-oncogene c-Mpl) (CD antigen CD110)	635		GO:0038164	PF00041,PF09067	PF00041,PF09067	IPR003528,IPR003961,IPR013783,IPR015152,IPR036116	IPR003528,IPR003961,IPR013783,IPR015152,IPR036116	16	4	THROMBOCYTHEMIA 2 (0011173); THROMBOCYTOPENIA (0002049); ESSENTIAL THROMBOCYTHEMIA (0005029); CONGENITAL AMEGAKARYOCYTIC THROMBOCYTOPENIA (0011469)	CARDIOVASCULAR_DISEASE,HEMATOLOGIC_DISEASE,IMMUNE_SYSTEM_DISEASE,MUSCULOSKELETAL_SYSTEM_DISEASE
PRPS1	P60891	YES	Ribose-phosphate pyrophosphokinase 1 (EC 2.7.6.1) (PPRibP) (Phosphoribosyl pyrophosphate synthase I) (PRS-I)	318	2.7.6.1	GO:0005524-GO:0042802-GO:0016301-GO:0000287-GO:0042803-GO:0004749	PF13793,PF14572	PF13793,PF14572	IPR000836,IPR000842,IPR005946,IPR029057,IPR029099,IPR037515	IPR000836,IPR000842,IPR005946,IPR029057,IPR029099,IPR037515	20	5	INHERITED RETINAL DYSTROPHY (0019118); DEAFNESS, X-LINKED 1 (0010577); PHOSPHORIBOSYLPYROPHOSPHATE SYNTHETASE SUPERACTIVITY (0010395); CHARCOT-MARIE-TOOTH DISEASE X-LINKED RECESSIVE 5 (0010699); ARTS SYNDROME (0010533)	AUDITORY_SYSTEM_DISEASE,DISEASE_OF_VISUAL_SYSTEM,NERVOUS_SYSTEM_DISORDER,URINARY_SYSTEM_DISEASE
TRAPPC10	P48553	YES	Trafficking protein particle complex subunit 10 (Epilepsy holoprosencephaly candidate 1 protein) (EHOC-1) (Protein GT334) (Trafficking protein particle complex subunit TMEM1) (Transport protein particle subunit TMEM1) (TRAPP subunit TMEM1)	1259			PF12584		IPR022233		1	1	INTELLECTUAL DISABILITY (0001071)	NERVOUS_SYSTEM_DISORDER
ISCA1	Q9BUE6	YES	Iron-sulfur cluster assembly 1 homolog, mitochondrial (HESB-like domain-containing protein 2) (Iron-sulfur assembly protein IscA) (hIscA)	129		GO:0051537-GO:0046872	PF01521	PF01521	IPR000361,IPR016092,IPR017870,IPR035903	IPR000361,IPR016092,IPR035903	2	1	MULTIPLE MITOCHONDRIAL DYSFUNCTIONS SYNDROME 5 (0033282)	NERVOUS_SYSTEM_DISORDER
SCD5	Q86SK9	YES	Stearoyl-CoA desaturase 5 (EC 1.14.19.1) (Acyl-CoA-desaturase 4) (HSCD5) (Stearoyl-CoA 9-desaturase) (Stearoyl-CoA desaturase 2)	330	1.14.19.1	GO:0005506-GO:0016491-GO:0004768	PF00487	PF00487	IPR001522,IPR005804,IPR015876	IPR005804,IPR015876	1	1	DEAFNESS, AUTOSOMAL DOMINANT 79 (0033668)	AUDITORY_SYSTEM_DISEASE,NERVOUS_SYSTEM_DISORDER
GFER	P55789	YES	FAD-linked sulfhydryl oxidase ALR (EC 1.8.3.2) (Augmenter of liver regeneration) (hERV1) (Hepatopoietin)	205	1.8.3.2	GO:0050660-GO:0016971-GO:0008083-GO:0015035	PF04777	PF04777	IPR017905,IPR036774,IPR039799	IPR017905,IPR036774,IPR039799	2	1	CONGENITAL CATARACT-PROGRESSIVE MUSCULAR HYPOTONIA-HEARING LOSS-DEVELOPMENTAL DELAY SYNDROME (0013116)	AUDITORY_SYSTEM_DISEASE,DISEASE_OF_VISUAL_SYSTEM,MUSCULOSKELETAL_SYSTEM_DISEASE,NERVOUS_SYSTEM_DISORDER
CSNK2A1	P68400	YES	Casein kinase II subunit alpha (CK II alpha) (EC 2.7.11.1)	391	2.7.11.1	GO:0005524-GO:0051879-GO:0042802-GO:0016301-GO:0047485-GO:0004674-GO:0106310-GO:0106311	PF00069	PF00069	IPR000719,IPR008271,IPR011009,IPR017441	IPR000719,IPR008271,IPR011009,IPR017441	16	2	MENDELIAN DISEASE (0003847); OKUR-CHUNG NEURODEVELOPMENTAL SYNDROME (0014893)	-
EPCAM	P16422	YES	Epithelial cell adhesion molecule (Ep-CAM) (Adenocarcinoma-associated antigen) (Cell surface glycoprotein Trop-1) (Epithelial cell surface antigen) (Epithelial glycoprotein) (EGP) (Epithelial glycoprotein 314) (EGP314) (hEGP314) (KS 1/4 antigen) (KSA) (Major gastrointestinal tumor-associated protein GA733-2) (Tumor-associated calcium signal transducer 1) (CD antigen CD326)	314		GO:0098641-GO:0044877	PF00086,PF18635	PF00086	IPR000716,IPR036857,IPR041630,IPR043406	IPR000716,IPR036857,IPR043406	1	1	CONGENITAL DIARRHEA 5 WITH TUFTING ENTEROPATHY (0013184)	DIGESTIVE_SYSTEM_DISEASE
SPTA1	P02549	YES	Spectrin alpha chain, erythrocytic 1 (Erythroid alpha-spectrin)	2419		GO:0051015-GO:0005509-GO:0005200	PF00018,PF00435,PF08726	PF00435	IPR001452,IPR002017,IPR002048,IPR011992,IPR014837,IPR018159,IPR036028	IPR002017,IPR018159	21	3	HEREDITARY SPHEROCYTOSIS TYPE 3 (0010053); PYROPOIKILOCYTOSIS, HEREDITARY (0009948); ELLIPTOCYTOSIS 2 (0007533)	HEMATOLOGIC_DISEASE
BCL11A	Q9H165	YES	B-cell lymphoma/leukemia 11A (BCL-11A) (B-cell CLL/lymphoma 11A) (COUP-TF-interacting protein 1) (Ecotropic viral integration site 9 protein homolog) (EVI-9) (Zinc finger protein 856)	835		GO:0003700-GO:0001227-GO:0046872-GO:0046982-GO:0042803-GO:0019901-GO:0001067-GO:0000978-GO:0003712	PF00096		IPR013087,IPR036236		6	3	DIAS-LOGAN SYNDROME (0014914); INTELLECTUAL DISABILITY (0001071); MICROCEPHALY (DISEASE) (0001149)	NERVOUS_SYSTEM_DISORDER
PPARG	P37231	YES	Peroxisome proliferator-activated receptor gamma (PPAR-gamma) (Nuclear receptor subfamily 1 group C member 3)	505		GO:0033613-GO:0051393-GO:0050544-GO:0003682-GO:0003677-GO:0050692-GO:0003700-GO:0000981-GO:0001227-GO:0003690-GO:0070888-GO:0019899-GO:0030331-GO:0042802-GO:0050693-GO:0004879-GO:0042277-GO:0004955-GO:0008022-GO:0019903-GO:0043621-GO:0046965-GO:0000978-GO:0001103-GO:0008134-GO:0000976-GO:0008270	PF00104,PF00105,PF12577	PF00104,PF00105	IPR000536,IPR001628,IPR001723,IPR003074,IPR003077,IPR013088,IPR022590,IPR035500	IPR000536,IPR001628,IPR001723,IPR003077,IPR013088,IPR035500	8	2	MONOGENIC OBESITY (0019182); PPARG-RELATED FAMILIAL PARTIAL LIPODYSTROPHY (0011448)	ENDOCRINE_SYSTEM_DISEASE,INTEGUMENTARY_SYSTEM_DISEASE
RNF216	Q9NWF9	YES	E3 ubiquitin-protein ligase RNF216 (EC 2.3.2.27) (RING finger protein 216) (RING-type E3 ubiquitin transferase RNF216) (Triad domain-containing protein 3) (Ubiquitin-conjugating enzyme 7-interacting protein 1) (Zinc finger protein inhibiting NF-kappa-B)	866	2.3.2.27	GO:0046872-GO:0061630			IPR002867,IPR013083,IPR044066	IPR002867,IPR044066	2	1	CEREBELLAR ATAXIA-HYPOGONADISM SYNDROME (0008935)	DISEASE_OF_GENITOURINARY_SYSTEM,ENDOCRINE_SYSTEM_DISEASE,NERVOUS_SYSTEM_DISORDER
WNK4	Q96J92	YES	Serine/threonine-protein kinase WNK4 (EC 2.7.11.1) (Protein kinase lysine-deficient 4) (Protein kinase with no lysine 4)	1243	2.7.11.1	GO:0005524-GO:0019869-GO:0019870-GO:0004674-GO:0106310-GO:0106311	PF00069,PF12202		IPR000719,IPR008271,IPR011009,IPR024678	IPR011009	8	1	PSEUDOHYPOALDOSTERONISM TYPE 2B (0013777)	CARDIOVASCULAR_DISEASE,URINARY_SYSTEM_DISEASE
HBA1	P69905	YES	Hemoglobin subunit alpha (Alpha-globin) (Hemoglobin alpha chain)	142		GO:0020037-GO:0005506-GO:0043177-GO:0019825-GO:0005344	PF00042	PF00042	IPR000971,IPR002338,IPR002339,IPR009050,IPR012292	IPR000971,IPR002338,IPR002339,IPR009050,IPR012292	6	1	ALPHA THALASSEMIA (0011399)	HEMATOLOGIC_DISEASE,URINARY_SYSTEM_DISEASE
MAFA	Q8NHW3	YES	Transcription factor MafA (Pancreatic beta-cell-specific transcriptional activator) (RIPE3b1 factor) (V-maf musculoaponeurotic fibrosarcoma oncogene homolog A)	353		GO:0003677-GO:0001228-GO:0003700-GO:0000981-GO:0000978-GO:1990837	PF03131,PF08383		IPR004826,IPR004827,IPR008917,IPR013592,IPR024874,IPR028562	IPR024874,IPR028562	1	1	ISLET CELL ADENOMATOSIS (0007834)	DIGESTIVE_SYSTEM_DISEASE,ENDOCRINE_SYSTEM_DISEASE
REPS1	Q96D71	YES	RalBP1-associated Eps domain-containing protein 1 (RalBP1-interacting protein 1)	796		GO:0005509-GO:0017124	PF12763		IPR000261,IPR002048,IPR011992,IPR018247,IPR026814	IPR000261,IPR011992,IPR026814	2	1	NEURODEGENERATION WITH BRAIN IRON ACCUMULATION 7 (0054763)	NERVOUS_SYSTEM_DISORDER
AVPR2	P30518	YES	Vasopressin V2 receptor (V2R) (AVPR V2) (Antidiuretic hormone receptor) (Renal-type arginine vasopressin receptor)	371		GO:0004930-GO:0042277-GO:0005000	PF00001	PF00001	IPR000161,IPR000276,IPR001817,IPR017452	IPR000161,IPR000276,IPR001817,IPR017452	90	3	NEPHROGENIC SYNDROME OF INAPPROPRIATE ANTIDIURESIS (0010356); DIABETES INSIPIDUS, NEPHROGENIC, X-LINKED (0010581); NEPHROGENIC DIABETES INSIPIDUS (0016383)	URINARY_SYSTEM_DISEASE
APP	P05067	YES	Amyloid-beta precursor protein (APP) (ABPP) (APPI) (Alzheimer disease amyloid protein) (Amyloid precursor protein) (Amyloid-beta A4 protein) (Cerebral vascular amyloid peptide) (CVAP) (PreA4) (Protease nexin-II) (PN-II) [Cleaved into: N-APP; Soluble APP-alpha (S-APP-alpha); Soluble APP-beta (S-APP-beta); C99 (Beta-secretase C-terminal fragment) (Beta-CTF); Amyloid-beta protein 42 (Abeta42) (Beta-…	770		GO:0030549-GO:0033130-GO:0097645-GO:0034185-GO:0051087-GO:0042056-GO:0003682-GO:0003677-GO:0019899-GO:0046875-GO:0005109-GO:0001664-GO:0070851-GO:1904399-GO:0043395-GO:0008201-GO:0042802-GO:0005158-GO:0005178-GO:0050750-GO:0016504-GO:0046983-GO:0046982-GO:0042803-GO:0051425-GO:0050786-GO:0000978-GO:0004867-GO:0030546-GO:0005102-GO:0046914	PF00014,PF02177,PF03494,PF10515,PF12924,PF12925	PF03494,PF10515,PF12925	IPR002223,IPR008154,IPR008155,IPR011178,IPR011993,IPR013803,IPR015849,IPR019543,IPR019744,IPR019745,IPR020901,IPR024329,IPR028866,IPR036176,IPR036454,IPR036669,IPR036880,IPR037071	IPR008155,IPR013803,IPR019543,IPR024329,IPR028866,IPR036176,IPR037071	19	8	ABETA AMYLOIDOSIS, ITALIAN TYPE (0017947); ABETA AMYLOIDOSIS, ARCTIC TYPE (0017949); ABETA AMYLOIDOSIS, DUTCH TYPE (0015033); CEREBRAL AMYLOID ANGIOPATHY, APP-RELATED (0011583); ALZHEIMER DISEASE TYPE 1 (0007088); ABETA AMYLOIDOSIS, IOWA TYPE (0017946); ABETAL34V AMYLOIDOSIS (0017945); ABETAA21G AMYLOIDOSIS (0017948)	CARDIOVASCULAR_DISEASE,NERVOUS_SYSTEM_DISORDER
IMPG2	Q9BZV3	YES	Interphotoreceptor matrix proteoglycan 2 (Interphotoreceptor matrix proteoglycan of 200 kDa) (IPM 200) (Sialoprotein associated with cones and rods proteoglycan) (Spacrcan)	1241		GO:0005201-GO:0008201-GO:0005540	PF01390	PF01390	IPR000082,IPR000742,IPR032975,IPR036364,IPR039861	IPR000082,IPR000742,IPR032975,IPR036364,IPR039861	6	3	VITELLIFORM MACULAR DYSTROPHY 5 (0014509); VITELLIFORM MACULAR DYSTROPHY 2 (0007931); INHERITED RETINAL DYSTROPHY (0019118)	DISEASE_OF_VISUAL_SYSTEM,NERVOUS_SYSTEM_DISORDER
MECP2	P51608	YES	Methyl-CpG-binding protein 2 (MeCp-2 protein) (MeCp2)	486		GO:0003682-GO:0003677-GO:0003700-GO:0010385-GO:0008327-GO:0003729-GO:1990841-GO:0019904-GO:0047485-GO:0003723-GO:0035197-GO:0003714-GO:0008134	PF01429	PF01429	IPR001739,IPR016177,IPR017353	IPR001739,IPR016177,IPR017353	46	2	X-LINKED INTELLECTUAL DISABILITY-PSYCHOSIS-MACROORCHIDISM SYNDROME (0010235); RETT SYNDROME (0010726)	NERVOUS_SYSTEM_DISORDER
ALDOB	P05062	YES	Fructose-bisphosphate aldolase B (EC 4.1.2.13) (Liver-type aldolase)	364	4.1.2.13	GO:0051117-GO:0008092-GO:0061609-GO:0070061-GO:0004332-GO:0042802	PF00274	PF00274	IPR000741,IPR013785,IPR029768	IPR000741,IPR013785,IPR029768	17	1	HEREDITARY FRUCTOSE INTOLERANCE (0009249)	DIGESTIVE_SYSTEM_DISEASE,URINARY_SYSTEM_DISEASE
SLC4A4	Q9Y6R1	YES	Electrogenic sodium bicarbonate cotransporter 1 (Sodium bicarbonate cotransporter) (Na(+)/HCO3(-) cotransporter) (Solute carrier family 4 member 4) (kNBC1)	1079		GO:0042802-GO:0005452-GO:0008510-GO:0015293-GO:0022857	PF00955,PF07565	PF00955,PF07565	IPR003020,IPR003024,IPR011531,IPR013769,IPR016152	IPR003020,IPR003024,IPR011531,IPR013769,IPR016152	8	1	AUTOSOMAL RECESSIVE PROXIMAL RENAL TUBULAR ACIDOSIS (0011422)	URINARY_SYSTEM_DISEASE
NPRL2	Q8WTW4	YES	GATOR complex protein NPRL2 (Gene 21 protein) (G21 protein) (Nitrogen permease regulator 2-like protein) (NPR2-like protein) (Tumor suppressor candidate 4)	380		GO:0005096-GO:0004672	PF06218	PF06218	IPR009348	IPR009348	1	1	EPILEPSY, FAMILIAL FOCAL, WITH VARIABLE FOCI 2 (0014924)	NERVOUS_SYSTEM_DISORDER
BMP6	P22004	YES	Bone morphogenetic protein 6 (BMP-6) (VG-1-related protein) (VG-1-R) (VGR-1)	513		GO:0070700-GO:0005125-GO:0008083-GO:0046982	PF00019,PF00688	PF00688	IPR001111,IPR001839,IPR015615,IPR017948,IPR029034	IPR001111,IPR015615	1	1	PRIMARY OVARIAN FAILURE (0005387)	DISEASE_OF_GENITOURINARY_SYSTEM,ENDOCRINE_SYSTEM_DISEASE
RAD51	Q06609	YES	DNA repair protein RAD51 homolog 1 (HsRAD51) (hRAD51) (RAD51 homolog A)	339		GO:0005524-GO:0003682-GO:0008094-GO:0070182-GO:0003690-GO:0019899-GO:0042802-GO:0008022-GO:0000150-GO:0003697-GO:0017116	PF08423,PF14520	PF08423	IPR003593,IPR010995,IPR011941,IPR013632,IPR016467,IPR020587,IPR020588,IPR027417,IPR033925	IPR003593,IPR011941,IPR013632,IPR016467,IPR020587,IPR020588,IPR027417,IPR033925	5	3	MIRROR MOVEMENTS 2 (0013790); FANCONI ANEMIA COMPLEMENTATION GROUP R (0014986); HEREDITARY BREAST CARCINOMA (0016419)	HEMATOLOGIC_DISEASE,INTEGUMENTARY_SYSTEM_DISEASE,MUSCULOSKELETAL_SYSTEM_DISEASE,NERVOUS_SYSTEM_DISORDER,URINARY_SYSTEM_DISEASE
SLC39A8	Q9C0K1	YES	Metal cation symporter ZIP8 (BCG-induced integral membrane protein in monocyte clone 103 protein) (LIV-1 subfamily of ZIP zinc transporter 6) (LZT-Hs6) (Solute carrier family 39 member 8) (Zrt- and Irt-like protein 8) (ZIP-8)	460		GO:0015296-GO:0015106-GO:0015086-GO:0015087-GO:0005381-GO:0005384-GO:0097079-GO:0140412-GO:0005385	PF02535	PF02535	IPR003689	IPR003689	6	1	SLC39A8-CDG (0014746)	NERVOUS_SYSTEM_DISORDER
P2RX2	Q9UBL9	YES	P2X purinoceptor 2 (P2X2) (ATP receptor) (Purinergic receptor)	471		GO:0005524-GO:0004931-GO:0042802-GO:0015276-GO:0001614	PF00864	PF00864	IPR001429,IPR003045,IPR027309	IPR001429	2	1	AUTOSOMAL DOMINANT NONSYNDROMIC DEAFNESS 41 (0011994)	AUDITORY_SYSTEM_DISEASE,NERVOUS_SYSTEM_DISORDER
GNB3	P16520	YES	Guanine nucleotide-binding protein G(I)/G(S)/G(T) subunit beta-3 (Transducin beta chain 3)	340		GO:0031682-GO:0003924-GO:0051020-GO:0030507	PF00400	PF00400	IPR001632,IPR001680,IPR015943,IPR016346,IPR017986,IPR019775,IPR020472,IPR036322	IPR001632,IPR001680,IPR015943,IPR016346,IPR017986,IPR036322	1	1	CONGENITAL STATIONARY NIGHT BLINDNESS 1H (0014872)	DISEASE_OF_VISUAL_SYSTEM,NERVOUS_SYSTEM_DISORDER
SBF1	O95248	YES	Myotubularin-related protein 5 (Inactive phosphatidylinositol 3-phosphatase 5) (SET-binding factor 1) (Sbf1)	1868		GO:0005085-GO:0019208-GO:0008138	PF00169,PF02141,PF02893,PF03456,PF06602,PF12335		IPR001194,IPR001849,IPR004182,IPR005112,IPR005113,IPR010569,IPR011993,IPR022096,IPR029021,IPR030564,IPR030574,IPR037516,IPR043153	IPR005112,IPR010569,IPR029021,IPR030564,IPR030574,IPR037516	2	1	CHARCOT-MARIE-TOOTH DISEASE TYPE 4B3 (0014117)	NERVOUS_SYSTEM_DISORDER
ALG6	Q9Y672	YES	Dolichyl pyrophosphate Man9GlcNAc2 alpha-1,3-glucosyltransferase (EC 2.4.1.267) (Asparagine-linked glycosylation protein 6 homolog) (Dol-P-Glc:Man(9)GlcNAc(2)-PP-Dol alpha-1,3-glucosyltransferase) (Dolichyl-P-Glc:Man9GlcNAc2-PP-dolichyl glucosyltransferase)	507	2.4.1.267	GO:0042281-GO:0046527	PF03155	PF03155	IPR004856,IPR039488	IPR004856,IPR039488	8	1	CONGENITAL DISORDER OF GLYCOSYLATION TYPE 1C (0011291)	DIGESTIVE_SYSTEM_DISEASE,NERVOUS_SYSTEM_DISORDER
TCTN2	Q96GX1	YES	Tectonic-2	697			PF07773	PF07773	IPR011677,IPR040354	IPR011677,IPR040354	2	1	JOUBERT SYNDROME (0018772)	DISEASE_OF_VISUAL_SYSTEM,NERVOUS_SYSTEM_DISORDER
ASH2L	Q9UBL3	YES	Set1/Ash2 histone methyltransferase complex subunit ASH2 (ASH2-like protein)	628		GO:0008013-GO:0046872-GO:0000976	PF00622		IPR001870,IPR003877,IPR013320,IPR037353	IPR001870,IPR003877,IPR013320,IPR037353	1	1	INTELLECTUAL DISABILITY (0001071)	NERVOUS_SYSTEM_DISORDER
PTPRQ	Q9UMZ3	YES	Phosphatidylinositol phosphatase PTPRQ (EC 3.1.3.-) (Receptor-type tyrosine-protein phosphatase Q) (PTP-RQ) (R-PTP-Q) (EC 3.1.3.48)	2332	3.1.3.--3.1.3.48	GO:0004725	PF00041,PF00102,PF18861		IPR000242,IPR000387,IPR003595,IPR003961,IPR013783,IPR016130,IPR029021,IPR036116,IPR041201	IPR003961,IPR036116	1	1	AUTOSOMAL RECESSIVE NONSYNDROMIC DEAFNESS 84A (0013249)	AUDITORY_SYSTEM_DISEASE,NERVOUS_SYSTEM_DISORDER
MRPL44	Q9H9J2	YES	39S ribosomal protein L44, mitochondrial (L44mt) (MRP-L44) (EC 3.1.26.-) (Mitochondrial large ribosomal subunit protein mL44)	332	3.1.26.-	GO:0003725-GO:0004525-GO:0003723			IPR014720,IPR036389,IPR044444	IPR036389	1	1	INFANTILE HYPERTROPHIC CARDIOMYOPATHY DUE TO MRPL44 DEFICIENCY (0014162)	CARDIOVASCULAR_DISEASE,MUSCULOSKELETAL_SYSTEM_DISEASE
MT-ND1	P03886	YES	NADH-ubiquinone oxidoreductase chain 1 (EC 7.1.1.2) (NADH dehydrogenase subunit 1)	318	7.1.1.2	GO:0008137	PF00146	PF00146	IPR001694,IPR018086	IPR001694	3	3	ALZHEIMER DISEASE, SUSCEPTIBILITY TO, MITOCHONDRIAL (0010783); LEBER HEREDITARY OPTIC NEUROPATHY (0010788); MELAS SYNDROME (0010789)	AUDITORY_SYSTEM_DISEASE,CARDIOVASCULAR_DISEASE,DISEASE_OF_VISUAL_SYSTEM,MUSCULOSKELETAL_SYSTEM_DISEASE,NERVOUS_SYSTEM_DISORDER
AUH	Q13825	YES	Methylglutaconyl-CoA hydratase, mitochondrial (EC 4.2.1.18) (AU-specific RNA-binding enoyl-CoA hydratase) (AU-binding protein/enoyl-CoA hydratase) (Itaconyl-CoA hydratase) (EC 4.2.1.56)	339	4.2.1.18-4.2.1.56	GO:0004300-GO:0050011-GO:0004490-GO:0003730	PF00378	PF00378	IPR001753,IPR014748,IPR018376,IPR029045	IPR001753,IPR018376,IPR029045	4	1	3-METHYLGLUTACONIC ACIDURIA TYPE 1 (0009610)	-
MRE11	P49959	YES	Double-strand break repair protein MRE11 (EC 3.1.-.-) (Double-strand break repair protein MRE11A) (Meiotic recombination 11 homolog 1) (MRE11 homolog 1) (Meiotic recombination 11 homolog A) (MRE11 homolog A)	708	3.1.-.-	GO:0008408-GO:0008409-GO:0045296-GO:0003690-GO:0004520-GO:0042802-GO:0030145-GO:0004518-GO:0008022-GO:0000014	PF00149,PF04152	PF00149	IPR003701,IPR004843,IPR007281,IPR029052,IPR038487,IPR041796	IPR003701,IPR004843,IPR029052,IPR041796	4	2	ATAXIA-TELANGIECTASIA-LIKE DISORDER 1 (0024557); HEREDITARY NEOPLASTIC SYNDROME (0015356)	CARDIOVASCULAR_DISEASE,DISEASE_OF_VISUAL_SYSTEM,INTEGUMENTARY_SYSTEM_DISEASE,NERVOUS_SYSTEM_DISORDER
TUBB4B	P68371	YES	Tubulin beta-4B chain (Tubulin beta-2 chain) (Tubulin beta-2C chain)	445		GO:0003725-GO:0003924-GO:0005525-GO:0042288-GO:0005200-GO:0051082	PF00091,PF03953		IPR000217,IPR002453,IPR003008,IPR008280,IPR013838,IPR017975,IPR018316,IPR023123,IPR036525,IPR037103	IPR000217,IPR008280,IPR023123	2	1	LEBER CONGENITAL AMAUROSIS WITH EARLY-ONSET DEAFNESS (0060650)	DISEASE_OF_VISUAL_SYSTEM,INTEGUMENTARY_SYSTEM_DISEASE,NERVOUS_SYSTEM_DISORDER
WT1	P19544	YES	Wilms tumor protein (WT33)	449		GO:0070742-GO:0001228-GO:0003700-GO:0000981-GO:0010385-GO:0044729-GO:0003723-GO:0000978-GO:0043565-GO:0000976-GO:0008270	PF00096,PF02165	PF00096,PF02165	IPR000976,IPR013087,IPR017987,IPR036236	IPR000976,IPR013087,IPR017987,IPR036236	37	5	NEPHROTIC SYNDROME, TYPE 4 (0009733); MEACHAM SYNDROME (0012164); WILMS TUMOR 1 (0008679); DENYS-DRASH SYNDROME (0008682); FRASIER SYNDROME (0007635)	DISEASE_OF_GENITOURINARY_SYSTEM,ENDOCRINE_SYSTEM_DISEASE,URINARY_SYSTEM_DISEASE
COQ6	Q9Y2Z9	YES	Ubiquinone biosynthesis monooxygenase COQ6, mitochondrial (EC 1.14.13.-) (Coenzyme Q10 monooxygenase 6)	468	1.14.13.-	GO:0071949-GO:0016491-GO:0016709-GO:0016712	PF01494	PF01494	IPR000689,IPR002938,IPR010971,IPR018168,IPR036188	IPR000689,IPR002938,IPR010971,IPR036188	6	1	FAMILIAL STEROID-RESISTANT NEPHROTIC SYNDROME WITH SENSORINEURAL DEAFNESS (0013836)	AUDITORY_SYSTEM_DISEASE,NERVOUS_SYSTEM_DISORDER,URINARY_SYSTEM_DISEASE
ANO5	Q75V66	YES	Anoctamin-5 (Gnathodiaphyseal dysplasia 1 protein) (Transmembrane protein 16E)	913		GO:0005254-GO:0005229-GO:0046983	PF04547,PF16178	PF04547,PF16178	IPR007632,IPR031294,IPR032394	IPR007632,IPR031294,IPR032394	14	5	AUTOSOMAL RECESSIVE LIMB-GIRDLE MUSCULAR DYSTROPHY TYPE 2L (0012652); MIYOSHI MUSCULAR DYSTROPHY 3 (0013222); CREATINE PHOSPHOKINASE, ELEVATED SERUM (0007402); HEREDITARY FRUCTOSE INTOLERANCE (0009249); GNATHODIAPHYSEAL DYSPLASIA (0008151)	DIGESTIVE_SYSTEM_DISEASE,MUSCULOSKELETAL_SYSTEM_DISEASE,NERVOUS_SYSTEM_DISORDER,URINARY_SYSTEM_DISEASE
TMC1	Q8TDI8	YES	Transmembrane channel-like protein 1 (Transmembrane cochlear-expressed protein 1)	760		GO:0008381-GO:0005245	PF07810	PF07810	IPR012496,IPR038900	IPR012496,IPR038900	10	4	AUTOSOMAL RECESSIVE NONSYNDROMIC DEAFNESS 7 (0010967); AUTOSOMAL RECESSIVE NONSYNDROMIC DEAFNESS (0019588); AUTOSOMAL DOMINANT NONSYNDROMIC DEAFNESS (0019587); AUTOSOMAL DOMINANT NONSYNDROMIC DEAFNESS 36 (0011708)	AUDITORY_SYSTEM_DISEASE,NERVOUS_SYSTEM_DISORDER
RANBP2	P49792	YES	E3 SUMO-protein ligase RanBP2 (EC 2.3.2.-) (358 kDa nucleoporin) (Nuclear pore complex protein Nup358) (Nucleoporin Nup358) (Ran-binding protein 2) (RanBP2) (p270)	3224	2.3.2.-	GO:0046872-GO:0044877-GO:0003723-GO:0031267-GO:0019789	PF00160,PF00638,PF00641,PF12185		IPR000156,IPR001876,IPR002130,IPR011990,IPR011993,IPR013026,IPR019734,IPR020892,IPR022011,IPR029000,IPR036443		4	1	FAMILIAL ACUTE NECROTIZING ENCEPHALOPATHY (0011953)	NERVOUS_SYSTEM_DISORDER
MTO1	Q9Y2Z2	YES	Protein MTO1 homolog, mitochondrial	717		GO:0050660-GO:0003723	PF01134,PF13932	PF01134	IPR002218,IPR004416,IPR020595,IPR026904,IPR036188,IPR040131	IPR002218,IPR004416,IPR020595,IPR036188,IPR040131	1	1	MITOCHONDRIAL HYPERTROPHIC CARDIOMYOPATHY WITH LACTIC ACIDOSIS DUE TO MTO1 DEFICIENCY (0013865)	CARDIOVASCULAR_DISEASE,MUSCULOSKELETAL_SYSTEM_DISEASE
SPART	Q8N0X7	YES	Spartin (Spastic paraplegia 20 protein) (Trans-activated by hepatitis C virus core protein 1)	666		GO:0031625	PF06911		IPR007330,IPR009686,IPR036181		1	1	TROYER SYNDROME (0010156)	NERVOUS_SYSTEM_DISORDER
SLC24A1	O60721	YES	Sodium/potassium/calcium exchanger 1 (Na(+)/K(+)/Ca(2+)-exchange protein 1) (Retinal rod Na-Ca+K exchanger) (Solute carrier family 24 member 1)	1099		GO:0008273-GO:0005262-GO:0015293	PF01699	PF01699	IPR004481,IPR004817,IPR004837	IPR004481,IPR004837	1	1	CONGENITAL STATIONARY NIGHT BLINDNESS 1D (0013450)	DISEASE_OF_VISUAL_SYSTEM,NERVOUS_SYSTEM_DISORDER
YARS2	Q9Y2Z4	YES	Tyrosine--tRNA ligase, mitochondrial (EC 6.1.1.1) (Tyrosyl-tRNA synthetase) (TyrRS)	477	6.1.1.1	GO:0005524-GO:0042803-GO:0003723-GO:0000049-GO:0072545-GO:0004831	PF00579	PF00579	IPR001412,IPR002305,IPR002307,IPR014729,IPR024088,IPR036986	IPR002305,IPR002307,IPR014729,IPR024088,IPR036986	6	2	MYOPATHY, LACTIC ACIDOSIS, AND SIDEROBLASTIC ANEMIA 2 (0013307); INBORN MITOCHONDRIAL METABOLISM DISORDER (0004069)	HEMATOLOGIC_DISEASE,MUSCULOSKELETAL_SYSTEM_DISEASE
USP7	Q93009	YES	Ubiquitin carboxyl-terminal hydrolase 7 (EC 3.4.19.12) (Deubiquitinating enzyme 7) (Herpesvirus-associated ubiquitin-specific protease) (Ubiquitin thioesterase 7) (Ubiquitin-specific-processing protease 7)	1102	3.4.19.12	GO:0004197-GO:1990380-GO:0002039-GO:0008022-GO:0004843-GO:0008134-GO:0031625-GO:0101005	PF00443,PF00917,PF12436,PF14533	PF00443	IPR001394,IPR002083,IPR008974,IPR018200,IPR024729,IPR028889,IPR029346,IPR038765	IPR001394,IPR018200,IPR028889,IPR038765	1	1	16P13.2 MICRODELETION SYNDROME (0014805)	NERVOUS_SYSTEM_DISORDER
USP9X	Q93008	YES	Probable ubiquitin carboxyl-terminal hydrolase FAF-X (EC 3.4.19.12) (Deubiquitinating enzyme FAF-X) (Fat facets in mammals) (hFAM) (Fat facets protein-related, X-linked) (Ubiquitin thioesterase FAF-X) (Ubiquitin-specific protease 9, X chromosome) (Ubiquitin-specific-processing protease FAF-X)	2554	3.4.19.12	GO:0070410-GO:0004197-GO:0008234-GO:1990380-GO:0004843-GO:0101005	PF00443,PF12030		IPR001394,IPR016024,IPR018200,IPR021905,IPR028889,IPR031226,IPR038765	IPR031226	2	2	INTELLECTUAL DISABILITY, X-LINKED 99, SYNDROMIC, FEMALE-RESTRICTED (0010502); INTELLECTUAL DISABILITY, X-LINKED 99 (0010487)	NERVOUS_SYSTEM_DISORDER
FXR1	P51114	YES	Fragile X mental retardation syndrome-related protein 1 (hFXR1p)	621		GO:0003730-GO:0046982-GO:0042803-GO:0003723-GO:0033592-GO:0045182	PF00013,PF05641,PF12235,PF16096,PF16097,PF17904,PF18336	PF16097	IPR004087,IPR004088,IPR008395,IPR022034,IPR032172,IPR032177,IPR036612,IPR040148,IPR040472,IPR041560	IPR032177,IPR040148	1	1	INTELLECTUAL DISABILITY (0001071)	NERVOUS_SYSTEM_DISORDER
CLTC	Q00610	YES	Clathrin heavy chain 1 (Clathrin heavy chain on chromosome 17) (CLH-17)	1675		GO:0032051-GO:0097718-GO:0003725-GO:0050750-GO:0019901-GO:0003723-GO:0005198-GO:1990381	PF00637,PF01394,PF09268,PF13838	PF00637	IPR000547,IPR011990,IPR015348,IPR016024,IPR016025,IPR016341,IPR022365	IPR000547,IPR011990,IPR016024,IPR016341	3	2	INTELLECTUAL DISABILITY, AUTOSOMAL DOMINANT 56 (0030922); MENDELIAN DISEASE (0003847)	NERVOUS_SYSTEM_DISORDER
CLPX	O76031	YES	ATP-dependent Clp protease ATP-binding subunit clpX-like, mitochondrial	633		GO:0016887-GO:0005524-GO:0016504-GO:0046983-GO:0051082-GO:0008270	PF07724,PF10431	PF07724	IPR003593,IPR003959,IPR004487,IPR010603,IPR019489,IPR027417	IPR003593,IPR003959,IPR004487,IPR027417	1	1	PROTOPORPHYRIA, ERYTHROPOIETIC, 2 (0060729)	DIGESTIVE_SYSTEM_DISEASE,ENDOCRINE_SYSTEM_DISEASE,INTEGUMENTARY_SYSTEM_DISEASE
CNTNAP1	P78357	YES	Contactin-associated protein 1 (Caspr) (Caspr1) (Neurexin IV) (Neurexin-4) (p190)	1384		GO:0017124-GO:0038023	PF00754,PF02210	PF00754,PF02210	IPR000421,IPR000742,IPR001791,IPR002181,IPR003585,IPR008979,IPR013320,IPR028872,IPR036056	IPR000421,IPR001791,IPR008979,IPR013320,IPR028872	8	4	ARTHROGRYPOSIS (0008779); LETHAL CONGENITAL CONTRACTURE SYNDROME 7 (0014569); ARTHROGRYPOSIS MULTIPLEX CONGENITA (0015168); NEUROPATHY, CONGENITAL HYPOMYELINATING, 3 (0020766)	NERVOUS_SYSTEM_DISORDER
DDX59	Q5T1V6	YES	Probable ATP-dependent RNA helicase DDX59 (EC 3.6.4.13) (DEAD box protein 59) (Zinc finger HIT domain-containing protein 5)	619	3.6.4.13	GO:0005524-GO:0046872-GO:0003723-GO:0003724	PF00270,PF00271,PF04438	PF00270,PF00271	IPR001650,IPR007529,IPR011545,IPR014001,IPR014014,IPR027417	IPR001650,IPR011545,IPR014001,IPR027417	2	1	OROFACIODIGITAL SYNDROME V (0008267)	MUSCULOSKELETAL_SYSTEM_DISEASE,NERVOUS_SYSTEM_DISORDER
CDKL5	O76039	YES	Cyclin-dependent kinase-like 5 (EC 2.7.11.22) (Serine/threonine-protein kinase 9)	960	2.7.11.22	GO:0005524-GO:0004693-GO:0016301-GO:0004672-GO:0004674-GO:0106310-GO:0106311-GO:0031267	PF00069	PF00069	IPR000719,IPR008271,IPR011009,IPR017441	IPR000719,IPR008271,IPR011009,IPR017441	60	4	DEVELOPMENTAL AND EPILEPTIC ENCEPHALOPATHY, 2 (0010396); MENDELIAN DISEASE (0003847); RETT SYNDROME (0010726); ATYPICAL RETT SYNDROME (0017746)	NERVOUS_SYSTEM_DISORDER
STS	P08842	YES	Steryl-sulfatase (EC 3.1.6.2) (Arylsulfatase C) (ASC) (Estrone sulfatase) (Steroid sulfatase) (Steryl-sulfate sulfohydrolase)	583	3.1.6.2	GO:0004065-GO:0046872-GO:0004773-GO:0008484	PF00884,PF14707	PF00884,PF14707	IPR000917,IPR017850,IPR024607	IPR000917,IPR017850	7	1	RECESSIVE X-LINKED ICHTHYOSIS (0010622)	INTEGUMENTARY_SYSTEM_DISEASE
RINT1	Q6NUQ1	YES	RAD50-interacting protein 1 (RAD50 interactor 1) (HsRINT-1) (RINT-1)	792			PF04437	PF04437	IPR007528	IPR007528	2	1	INFANTILE LIVER FAILURE SYNDROME 3 (0032844)	DIGESTIVE_SYSTEM_DISEASE,ENDOCRINE_SYSTEM_DISEASE
SHOC2	Q9UQ13	YES	Leucine-rich repeat protein SHOC-2 (Protein soc-2 homolog) (Protein sur-8 homolog)	582		GO:0008157-GO:0019903-GO:0019888	PF13855	PF13855	IPR001611,IPR003591,IPR027036,IPR032675	IPR001611,IPR003591,IPR027036,IPR032675	3	2	NOONAN SYNDROME (0018997); NOONAN SYNDROME-LIKE DISORDER WITH LOOSE ANAGEN HAIR 1 (0054637)	CARDIOVASCULAR_DISEASE,DISEASE_OF_GENITOURINARY_SYSTEM,DISEASE_OF_VISUAL_SYSTEM,IMMUNE_SYSTEM_DISEASE,INTEGUMENTARY_SYSTEM_DISEASE,MUSCULOSKELETAL_SYSTEM_DISEASE,NERVOUS_SYSTEM_DISORDER,URINARY_SYSTEM_DISEASE
TPM1	P09493	YES	Tropomyosin alpha-1 chain (Alpha-tropomyosin) (Tropomyosin-1)	284		GO:0003779-GO:0051015-GO:0008092-GO:0042802-GO:0046982-GO:0042803-GO:0005200-GO:0008307	PF00261	PF00261	IPR000533	IPR000533	31	9	HYPERTROPHIC CARDIOMYOPATHY (0005045); DILATED CARDIOMYOPATHY (0005021); HYPERTROPHIC CARDIOMYOPATHY 1 (0008647); CARDIOMYOPATHY (0004994); FAMILIAL HYPERTROPHIC CARDIOMYOPATHY (0024573); PULMONARY ATRESIA-INTACT VENTRICULAR SEPTUM SYNDROME (0009931); DILATED CARDIOMYOPATHY 1Y (0012744); ATRIAL SEPTAL DEFECT 1 (0007172); HYPERTROPHIC CARDIOMYOPATHY 3 (0007267)	CARDIOVASCULAR_DISEASE,MUSCULOSKELETAL_SYSTEM_DISEASE,NERVOUS_SYSTEM_DISORDER
HFM1	A2PYH4	YES	Probable ATP-dependent DNA helicase HFM1 (EC 3.6.4.12) (SEC63 domain-containing protein 1)	1435	3.6.4.12	GO:0005524-GO:0003678-GO:0003676	PF00270,PF00271,PF02889	PF00271,PF02889	IPR001650,IPR004179,IPR011545,IPR014001,IPR027417,IPR036390	IPR001650,IPR004179,IPR027417,IPR036390	3	1	PREMATURE OVARIAN FAILURE 9 (0014322)	DISEASE_OF_GENITOURINARY_SYSTEM,ENDOCRINE_SYSTEM_DISEASE
PDSS1	Q5T2R2	YES	All trans-polyprenyl-diphosphate synthase PDSS1 (All-trans-decaprenyl-diphosphate synthase subunit 1) (EC 2.5.1.91) (Decaprenyl pyrophosphate synthase subunit 1) (Decaprenyl-diphosphate synthase subunit 1) (Solanesyl-diphosphate synthase subunit 1) (Trans-prenyltransferase 1) (TPT 1)	415	2.5.1.91	GO:0097269-GO:0046872-GO:0004659-GO:0046982-GO:0000010-GO:0050347	PF00348	PF00348	IPR000092,IPR008949,IPR033749	IPR000092,IPR008949,IPR033749	2	1	DEAFNESS-ENCEPHALONEUROPATHY-OBESITY-VALVULOPATHY SYNDROME (0013837)	NERVOUS_SYSTEM_DISORDER
MED17	Q9NVC6	YES	Mediator of RNA polymerase II transcription subunit 17 (Activator-recruited cofactor 77 kDa component) (ARC77) (Cofactor required for Sp1 transcriptional activation subunit 6) (CRSP complex subunit 6) (Mediator complex subunit 17) (Thyroid hormone receptor-associated protein complex 80 kDa component) (Trap80) (Transcriptional coactivator CRSP77) (Vitamin D3 receptor-interacting protein complex 80…	651		GO:0030374-GO:0046966-GO:0003713-GO:0003712-GO:0042809	PF10156	PF10156	IPR019313	IPR019313	2	1	INFANTILE CEREBRAL AND CEREBELLAR ATROPHY WITH POSTNATAL PROGRESSIVE MICROCEPHALY (0013351)	NERVOUS_SYSTEM_DISORDER
NT5C3A	Q9H0P0	YES	Cytosolic 5'-nucleotidase 3A (EC 3.1.3.5) (7-methylguanosine phosphate-specific 5'-nucleotidase) (7-methylguanosine nucleotidase) (EC 3.1.3.91) (Cytosolic 5'-nucleotidase 3) (Cytosolic 5'-nucleotidase III) (cN-III) (Pyrimidine 5'-nucleotidase 1) (P5'N-1) (P5N-1) (PN-I) (Uridine 5'-monophosphate hydrolase 1) (p36)	336	3.1.3.5-3.1.3.91	GO:0008253-GO:0000287-GO:0000166-GO:0000215	PF05822	PF05822	IPR006434,IPR023214,IPR036412	IPR006434,IPR023214,IPR036412	8	1	HEMOLYTIC ANEMIA DUE TO PYRIMIDINE 5' NUCLEOTIDASE DEFICIENCY (0009946)	HEMATOLOGIC_DISEASE
GMPPB	Q9Y5P6	YES	Mannose-1-phosphate guanyltransferase beta (EC 2.7.7.13) (GDP-mannose pyrophosphorylase B) (GTP-mannose-1-phosphate guanylyltransferase beta)	360	2.7.7.13	GO:0005525-GO:0004475	PF00132,PF00483	PF00132,PF00483	IPR001451,IPR005835,IPR018357,IPR029044	IPR001451,IPR005835,IPR029044	22	6	CREATINE PHOSPHOKINASE, ELEVATED SERUM (0007402); MUSCULAR DYSTROPHY-DYSTROGLYCANOPATHY (CONGENITAL WITH BRAIN AND EYE ANOMALIES), TYPE A14 (0014140); CONGENITAL MYASTHENIC SYNDROME (0018940); MENDELIAN DISEASE (0003847); MUSCULAR DYSTROPHY-DYSTROGLYCANOPATHY (CONGENITAL WITH INTELLECTUAL DISABILITY), TYPE B14 (0014141); AUTOSOMAL RECESSIVE LIMB-GIRDLE MUSCULAR DYSTROPHY TYPE 2T (0014142)	DISEASE_OF_VISUAL_SYSTEM,MUSCULOSKELETAL_SYSTEM_DISEASE,NERVOUS_SYSTEM_DISORDER
INPP5K	Q9BT40	YES	Inositol polyphosphate 5-phosphatase K (EC 3.1.3.56) (Phosphatidylinositol-3,4,5-trisphosphate 5-phosphatase) (EC 3.1.3.86) (Phosphatidylinositol-4,5-bisphosphate 5-phosphatase) (EC 3.1.3.36) (Skeletal muscle and kidney-enriched inositol phosphatase)	448	3.1.3.36-3.1.3.56-3.1.3.86	GO:0052659-GO:0052658-GO:0016312-GO:0004445-GO:0046030-GO:0042577-GO:0034485-GO:0004439-GO:0034595-GO:0034594-GO:0005000	PF03372,PF17751	PF03372,PF17751	IPR000300,IPR005135,IPR036691,IPR041611	IPR000300,IPR005135,IPR036691,IPR041611	7	1	CONGENITAL MUSCULAR DYSTROPHY WITH CATARACTS AND INTELLECTUAL DISABILITY (0024607)	MUSCULOSKELETAL_SYSTEM_DISEASE,NERVOUS_SYSTEM_DISORDER
MYT1L	Q9UL68	YES	Myelin transcription factor 1-like protein (MyT1-L) (MyT1L)	1186		GO:0000981-GO:0001227-GO:0000978-GO:0008270	PF01530,PF08474	PF01530	IPR002515,IPR013681,IPR036060	IPR002515,IPR036060	13	2	INTELLECTUAL DISABILITY, AUTOSOMAL DOMINANT 39 (0014678); INTELLECTUAL DISABILITY (0001071)	NERVOUS_SYSTEM_DISORDER
TIA1	P31483	YES	Nucleolysin TIA-1 isoform p40 (RNA-binding protein TIA-1) (T-cell-restricted intracellular antigen-1) (TIA-1) (p40-TIA-1)	386		GO:0035925-GO:0008143-GO:0003723	PF00076		IPR000504,IPR003954,IPR012677,IPR034830,IPR034832,IPR035979		1	1	DISTAL MYOPATHY, WELANDER TYPE (0011466)	MUSCULOSKELETAL_SYSTEM_DISEASE,NERVOUS_SYSTEM_DISORDER
AMH	P03971	YES	Muellerian-inhibiting factor (Anti-Muellerian hormone) (AMH) (Muellerian-inhibiting substance) (MIS)	560		GO:0008083-GO:0005179-GO:0005102-GO:0005160	PF00019,PF04709	PF00019,PF04709	IPR001839,IPR006799,IPR017948,IPR021203,IPR029034	IPR001839,IPR006799,IPR021203,IPR029034	10	1	PERSISTENT MULLERIAN DUCT SYNDROME (0009857)	DISEASE_OF_GENITOURINARY_SYSTEM,ENDOCRINE_SYSTEM_DISEASE
NCOR2	Q9Y618	YES	Nuclear receptor corepressor 2 (N-CoR2) (CTG repeat protein 26) (SMAP270) (Silencing mediator of retinoic acid and thyroid hormone receptor) (SMRT) (T3 receptor-associating factor) (TRAC) (Thyroid-, retinoic-acid-receptor-associated corepressor)	2514		GO:0003682-GO:0035259-GO:0042826-GO:0005112-GO:0035257-GO:0044877-GO:0047485-GO:0046965-GO:0000977-GO:0003714	PF00249,PF15784		IPR001005,IPR009057,IPR017884,IPR031557		1	2	AL AMYLOIDOSIS (0019438); PLASMA CELL MYELOMA (0009693)	CARDIOVASCULAR_DISEASE,HEMATOLOGIC_DISEASE,IMMUNE_SYSTEM_DISEASE,MUSCULOSKELETAL_SYSTEM_DISEASE,NERVOUS_SYSTEM_DISORDER,URINARY_SYSTEM_DISEASE
SLC25A15	Q9Y619	YES	Mitochondrial ornithine transporter 1 (Solute carrier family 25 member 15)	301		GO:0000064	PF00153	PF00153	IPR018108,IPR023395	IPR018108,IPR023395	17	1	ORNITHINE TRANSLOCASE DEFICIENCY (0009393)	-
PSAT1	Q9Y617	YES	Phosphoserine aminotransferase (EC 2.6.1.52) (Phosphohydroxythreonine aminotransferase) (PSAT)	370	2.6.1.52	GO:0042802-GO:0004648-GO:0030170	PF00266	PF00266	IPR000192,IPR015421,IPR015422,IPR015424,IPR020578,IPR022278	IPR000192,IPR015421,IPR015424,IPR022278	3	2	NEU-LAXOVA SYNDROME 2 (0014466); PSAT DEFICIENCY (0012596)	INTEGUMENTARY_SYSTEM_DISEASE,NERVOUS_SYSTEM_DISORDER
WBP2	Q969T9	YES	WW domain-binding protein 2 (WBP-2)	261		GO:0031490-GO:0030331-GO:0000978-GO:0003713	PF02893		IPR004182,IPR033598	IPR033598	3	1	DEAFNESS, AUTOSOMAL RECESSIVE 107 (0033199)	AUDITORY_SYSTEM_DISEASE,NERVOUS_SYSTEM_DISORDER
PRSS1	P07477	YES	Trypsin-1 (EC 3.4.21.4) (Beta-trypsin) (Cationic trypsinogen) (Serine protease 1) (Trypsin I) [Cleaved into: Alpha-trypsin chain 1; Alpha-trypsin chain 2]	247	3.4.21.4	GO:0046872-GO:0004252	PF00089	PF00089	IPR001254,IPR001314,IPR009003,IPR018114,IPR033116,IPR043504	IPR001254,IPR001314,IPR009003,IPR043504	13	2	HEREDITARY CHRONIC PANCREATITIS (0008185); TRYPSINOGEN DEFICIENCY (0013543)	DIGESTIVE_SYSTEM_DISEASE,ENDOCRINE_SYSTEM_DISEASE
KIF3B	O15066	YES	Kinesin-like protein KIF3B (HH0048) (Microtubule plus end-directed kinesin motor 3B) [Cleaved into: Kinesin-like protein KIF3B, N-terminally processed]	747		GO:0016887-GO:0005524-GO:0008574-GO:0120170-GO:0008017-GO:0003777-GO:0031267	PF00225	PF00225	IPR001752,IPR019821,IPR027417,IPR027640,IPR036961	IPR001752,IPR019821,IPR027417,IPR027640,IPR036961	2	1	RETINITIS PIGMENTOSA 89 (0030071)	-
CNP	P09543	YES	2',3'-cyclic-nucleotide 3'-phosphodiesterase (CNP) (CNPase) (EC 3.1.4.37)	421	3.1.4.37	GO:0004113-GO:0030551-GO:0003723	PF05881,PF13671	PF05881,PF13671	IPR008431,IPR009097,IPR027417	IPR008431,IPR009097,IPR027417	5	2	MYOPIA 2, AUTOSOMAL DOMINANT (0008053); LEUKODYSTROPHY, HYPOMYELINATING, 20 (0033657)	DISEASE_OF_VISUAL_SYSTEM,NERVOUS_SYSTEM_DISORDER
CTH	P32929	YES	Cystathionine gamma-lyase (EC 4.4.1.1) (Cysteine-protein sulfhydrase) (Gamma-cystathionase)	405	4.4.1.1	GO:0005516-GO:0016846-GO:0004123-GO:0042802-GO:0080146-GO:0044540-GO:0030170	PF01053	PF01053	IPR000277,IPR015421,IPR015422,IPR015424	IPR000277,IPR015421,IPR015424	2	1	CYSTATHIONINURIA (DISEASE) (0009058)	-
SET	Q01105	YES	Protein SET (HLA-DR-associated protein II) (Inhibitor of granzyme A-activated DNase) (IGAAD) (PHAPII) (Phosphatase 2A inhibitor I2PP2A) (I-2PP2A) (Template-activating factor I) (TAF-I)	290		GO:0003682-GO:0003677-GO:0042393-GO:0004864-GO:0019888	PF00956	PF00956	IPR002164,IPR037231	IPR002164,IPR037231	2	1	INTELLECTUAL DISABILITY, AUTOSOMAL DOMINANT 58 (0020847)	NERVOUS_SYSTEM_DISORDER
PNPLA6	Q8IY17	YES	Patatin-like phospholipase domain-containing protein 6 (EC 3.1.1.5) (Neuropathy target esterase)	1375	3.1.1.5	GO:0004622-GO:0102545	PF00027,PF01734	PF00027,PF01734	IPR000595,IPR001423,IPR002641,IPR014710,IPR016035,IPR018490	IPR000595,IPR002641,IPR014710,IPR016035,IPR018490	18	4	HEREDITARY SPASTIC PARAPLEGIA 39 (0012787); ATAXIA-HYPOGONADISM-CHOROIDAL DYSTROPHY SYNDROME (0008980); LAURENCE-MOON SYNDROME (0009514); TRICHOMEGALY-RETINA PIGMENTARY DEGENERATION-DWARFISM SYNDROME (0010152)	DISEASE_OF_GENITOURINARY_SYSTEM,DISEASE_OF_VISUAL_SYSTEM,ENDOCRINE_SYSTEM_DISEASE,INTEGUMENTARY_SYSTEM_DISEASE,NERVOUS_SYSTEM_DISORDER
LDLR	P01130	YES	Low-density lipoprotein receptor (LDL receptor)	860		GO:0001540-GO:0005509-GO:0032050-GO:0042802-GO:0030169-GO:0005041-GO:0002020-GO:0030229-GO:0001618	PF00057,PF00058,PF12662,PF14670	PF00057,PF00058,PF12662,PF14670	IPR000033,IPR000152,IPR000742,IPR001881,IPR002172,IPR009030,IPR011042,IPR018097,IPR023415,IPR036055	IPR000033,IPR000152,IPR000742,IPR001881,IPR002172,IPR009030,IPR011042,IPR018097,IPR023415,IPR036055	599	7	STROKE DISORDER (0005098); HOMOZYGOUS FAMILIAL HYPERCHOLESTEROLEMIA (0018328); FAMILIAL HYPERCHOLESTEROLEMIA (0005439); MENDELIAN DISEASE (0003847); HYPERCHOLESTEROLEMIA, FAMILIAL, 1 (0007750); CAROTID ARTERY DISSECTION (0004763); CAROTID ARTERY OCCLUSION (0004450)	CARDIOVASCULAR_DISEASE,NERVOUS_SYSTEM_DISORDER
EGF	P01133	YES	Pro-epidermal growth factor (EGF) [Cleaved into: Epidermal growth factor (Urogastrone)]	1207		GO:0005509-GO:0005154-GO:0008083-GO:0005085-GO:0030297	PF00008,PF00058,PF07645,PF14670		IPR000033,IPR000152,IPR000742,IPR001881,IPR009030,IPR011042,IPR016317,IPR018097	IPR016317	1	1	RENAL HYPOMAGNESEMIA 4 (0012717)	URINARY_SYSTEM_DISEASE
TFG	Q92734	YES	Protein TFG (TRK-fused gene protein)	400		GO:0042802	PF00564		IPR000270,IPR033512,IPR034857	IPR033512	4	2	HEREDITARY MOTOR AND SENSORY NEUROPATHY, OKINAWA TYPE (0011468); HEREDITARY SPASTIC PARAPLEGIA 57 (0014295)	DISEASE_OF_VISUAL_SYSTEM,NERVOUS_SYSTEM_DISORDER
WARS2	Q9UGM6	YES	Tryptophan--tRNA ligase, mitochondrial (EC 6.1.1.2) ((Mt)TrpRS) (Tryptophanyl-tRNA synthetase) (TrpRS)	360	6.1.1.2	GO:0005524-GO:0004830	PF00579	PF00579	IPR001412,IPR002305,IPR002306,IPR014729,IPR024109	IPR001412,IPR002305,IPR002306,IPR014729,IPR024109	6	1	NEURODEVELOPMENTAL DISORDER, MITOCHONDRIAL, WITH ABNORMAL MOVEMENTS AND LACTIC ACIDOSIS, WITH OR WITHOUT SEIZURES (0060578)	-
RYR2	Q92736	YES	Ryanodine receptor 2 (RYR-2) (RyR2) (hRYR-2) (Cardiac muscle ryanodine receptor) (Cardiac muscle ryanodine receptor-calcium release channel) (Type 2 ryanodine receptor)	4967		GO:0005262-GO:0048763-GO:0005509-GO:0015278-GO:0005516-GO:0019899-GO:0042802-GO:0044325-GO:0034236-GO:0034237-GO:0043621-GO:0005219-GO:0043924	PF00520,PF00622,PF01365,PF02026,PF02815,PF06459,PF08454,PF08709	PF00520,PF00622,PF01365,PF02815,PF06459,PF08454,PF08709	IPR000699,IPR001870,IPR002048,IPR003032,IPR003877,IPR005821,IPR009460,IPR011992,IPR013320,IPR013333,IPR013662,IPR014821,IPR016093,IPR035761,IPR035762,IPR035764,IPR035910,IPR036300,IPR043136	IPR000699,IPR001870,IPR003877,IPR005821,IPR009460,IPR013320,IPR013333,IPR013662,IPR014821,IPR016093,IPR035764,IPR035910,IPR036300,IPR043136	99	10	ARRHYTHMOGENIC RIGHT VENTRICULAR DYSPLASIA 2 (0010975); VENTRICULAR FIBRILLATION (DISEASE) (0000190); SUDDEN CARDIAC ARREST (0007264); CATECHOLAMINERGIC POLYMORPHIC VENTRICULAR TACHYCARDIA 1 (0011484); CARDIOMYOPATHY (0004994); CATECHOLAMINERGIC POLYMORPHIC VENTRICULAR TACHYCARDIA 2 (0012762); CATECHOLAMINERGIC POLYMORPHIC VENTRICULAR TACHYCARDIA (0017990); LONG QT SYNDROME (0002442); PROGRESSIVE…	CARDIOVASCULAR_DISEASE,MUSCULOSKELETAL_SYSTEM_DISEASE
GDF5	P43026	YES	Growth/differentiation factor 5 (GDF-5) (Bone morphogenetic protein 14) (BMP-14) (Cartilage-derived morphogenetic protein 1) (CDMP-1) (Lipopolysaccharide-associated protein 4) (LAP-4) (LPS-associated protein 4) (Radotermin)	501		GO:0036122-GO:0005125-GO:0008083-GO:0042802	PF00019,PF00688	PF00019,PF00688	IPR001111,IPR001839,IPR015615,IPR017948,IPR029034	IPR001111,IPR001839,IPR015615,IPR029034	21	7	SYMPHALANGISM, PROXIMAL, 1B (0014125); FIBULAR HYPOPLASIA AND COMPLEX BRACHYDACTYLY (0009231); ACROMESOMELIC DYSPLASIA, GREBE TYPE (0008703); MULTIPLE SYNOSTOSES SYNDROME 2 (0012394); BRACHYDACTYLY TYPE A2 (0007216); BRACHYDACTYLY TYPE A1C (0014032); BRACHYDACTYLY TYPE C (0007221)	AUDITORY_SYSTEM_DISEASE,MUSCULOSKELETAL_SYSTEM_DISEASE,NERVOUS_SYSTEM_DISORDER
APCDD1	Q8J025	YES	Protein APCDD1 (Adenomatosis polyposis coli down-regulated 1 protein)	514		GO:0042802-GO:0017147	PF14921		IPR029405,IPR042425	IPR042425	1	1	HYPOTRICHOSIS 1 (0011549)	INTEGUMENTARY_SYSTEM_DISEASE
AMPD1	P23109	YES	AMP deaminase 1 (EC 3.5.4.6) (AMP deaminase isoform M) (Myoadenylate deaminase)	780	3.5.4.6	GO:0003876-GO:0042802-GO:0046872-GO:0032036	PF00962	PF00962	IPR001365,IPR006329,IPR006650,IPR029770,IPR032466	IPR001365,IPR006329,IPR029770,IPR032466	2	1	MYOPATHY DUE TO MYOADENYLATE DEAMINASE DEFICIENCY (0014220)	MUSCULOSKELETAL_SYSTEM_DISEASE
MT-ATP6	P00846	YES	ATP synthase subunit a (F-ATPase protein 6)	226		GO:0015078	PF00119	PF00119	IPR000568,IPR023011,IPR035908	IPR000568,IPR023011,IPR035908	6	7	NARP SYNDROME (0010794); STRIATONIGRAL DEGENERATION, INFANTILE, MITOCHONDRIAL (0010774); LEBER HEREDITARY OPTIC NEUROPATHY (0010788); ATAXIA AND POLYNEUROPATHY, ADULT-ONSET (0010781); MYOPATHY, LACTIC ACIDOSIS, AND SIDEROBLASTIC ANEMIA 3 (0010782); MITOCHONDRIAL COMPLEX 5 (ATP SYNTHASE) DEFICIENCY, MITOCHONDRIAL TYPE 1 (0027069); LEIGH SYNDROME (0009723)	CARDIOVASCULAR_DISEASE,DISEASE_OF_VISUAL_SYSTEM,HEMATOLOGIC_DISEASE,MUSCULOSKELETAL_SYSTEM_DISEASE,NERVOUS_SYSTEM_DISORDER
RIMS1	Q86UR5	YES	Regulating synaptic membrane exocytosis protein 1 (Rab-3-interacting molecule 1) (RIM 1) (Rab-3-interacting protein 2)	1692		GO:0030695-GO:0044325-GO:0046872-GO:0003723-GO:0031267	PF00168,PF00595,PF02318	PF00168	IPR000008,IPR001478,IPR010911,IPR011011,IPR017455,IPR035892,IPR036034,IPR039032,IPR041282	IPR000008,IPR035892,IPR039032	1	1	CONE-ROD DYSTROPHY 7 (0011355)	DISEASE_OF_VISUAL_SYSTEM,NERVOUS_SYSTEM_DISORDER
DNAH2	Q9P225	YES	Dynein heavy chain 2, axonemal (Axonemal beta dynein heavy chain 2) (Ciliary dynein heavy chain 2) (Dynein heavy chain domain-containing protein 3)	4427		GO:0005524-GO:0008569-GO:0045505-GO:0051959-GO:0003777	PF03028,PF08385,PF08393,PF12774,PF12775,PF12777,PF12780,PF12781,PF17852,PF17857,PF18198,PF18199	PF03028,PF12774,PF12777,PF17852	IPR003593,IPR004273,IPR013594,IPR013602,IPR024317,IPR024743,IPR027417,IPR035699,IPR035706,IPR041228,IPR041466,IPR041589,IPR041658,IPR042219,IPR042222,IPR042228,IPR043157,IPR043160	IPR003593,IPR004273,IPR024743,IPR027417,IPR035699,IPR041466	4	1	SPERMATOGENIC FAILURE 45 (0033671)	DISEASE_OF_GENITOURINARY_SYSTEM
LYRM7	Q5U5X0	YES	Complex III assembly factor LYRM7 (LYR motif-containing protein 7)	104			PF05347	PF05347	IPR008011	IPR008011	2	1	MITOCHONDRIAL COMPLEX III DEFICIENCY NUCLEAR TYPE 8 (0014364)	-
INAVA	Q3KP66	YES	Innate immunity activator protein	663			PF11819		IPR021774,IPR039106,IPR043447	IPR039106,IPR043447	1	1	INFLAMMATORY BOWEL DISEASE 29 (0054849)	DIGESTIVE_SYSTEM_DISEASE,IMMUNE_SYSTEM_DISEASE
EGFR	P00533	YES	Epidermal growth factor receptor (EC 2.7.10.1) (Proto-oncogene c-ErbB-1) (Receptor tyrosine-protein kinase erbB-1)	1210	2.7.10.1	GO:0051015-GO:0051117-GO:0005524-GO:0045296-GO:0005516-GO:0003682-GO:0003690-GO:0019899-GO:0005006-GO:0048408-GO:0042802-GO:0005178-GO:0019900-GO:0004709-GO:0019901-GO:0019903-GO:0004713-GO:0004714-GO:0004888-GO:0031625-GO:0001618	PF00757,PF01030,PF07714,PF14843	PF00757,PF01030,PF07714,PF14843	IPR000494,IPR000719,IPR001245,IPR006211,IPR006212,IPR008266,IPR009030,IPR011009,IPR016245,IPR017441,IPR020635,IPR032778,IPR036941	IPR000494,IPR000719,IPR001245,IPR006211,IPR006212,IPR009030,IPR011009,IPR016245,IPR017441,IPR020635,IPR032778,IPR036941	26	14	SQUAMOUS CELL LUNG CARCINOMA (0005097); NON-SMALL CELL LUNG CARCINOMA (DISEASE) (0005233); HEAD AND NECK SQUAMOUS CELL CARCINOMA (0010150); PROSTATE CANCER (0008315); HEAD AND NECK NEOPLASM (0005586); SQUAMOUS CELL CARCINOMA (0005096); ESOPHAGEAL SQUAMOUS CELL CARCINOMA (0005580); LUNG CARCINOMA (0005138); BRAIN STEM GLIOMA (0002911); COLORECTAL NEOPLASM (0005335); BRAIN CANCER (0001657); COWDEN …	DIGESTIVE_SYSTEM_DISEASE,DISEASE_OF_GENITOURINARY_SYSTEM,IMMUNE_SYSTEM_DISEASE,INTEGUMENTARY_SYSTEM_DISEASE,NERVOUS_SYSTEM_DISORDER,RESPIRATORY_SYSTEM_DISEASE
NR0B1	P51843	YES	Nuclear receptor subfamily 0 group B member 1 (DSS-AHC critical region on the X chromosome protein 1) (Nuclear receptor DAX-1)	470		GO:0050682-GO:0032448-GO:0019904-GO:0042803-GO:0003723-GO:0035258-GO:0003714-GO:0008134	PF00104,PF14046	PF00104	IPR000536,IPR001723,IPR025900,IPR033544,IPR035500	IPR000536,IPR001723,IPR033544,IPR035500	27	1	X-LINKED ADRENAL HYPOPLASIA CONGENITA (0010264)	DISEASE_OF_GENITOURINARY_SYSTEM,ENDOCRINE_SYSTEM_DISEASE,NERVOUS_SYSTEM_DISORDER
WIPI2	Q9Y4P8	YES	WD repeat domain phosphoinositide-interacting protein 2 (WIPI-2) (WIPI49-like protein 2)	454		GO:0080025-GO:0032266-GO:0010314			IPR001680,IPR015943,IPR032911,IPR036322	IPR001680,IPR015943,IPR032911,IPR036322	1	1	INTELLECTUAL DEVELOPMENTAL DISORDER WITH SHORT STATURE AND VARIABLE SKELETAL ANOMALIES (0032759)	-
MAN1B1	Q9UKM7	YES	Endoplasmic reticulum mannosyl-oligosaccharide 1,2-alpha-mannosidase (EC 3.2.1.113) (ER alpha-1,2-mannosidase) (ER mannosidase 1) (ERMan1) (Man9GlcNAc2-specific-processing alpha-mannosidase) (Mannosidase alpha class 1B member 1)	699	3.2.1.113	GO:0005509-GO:0004571	PF01532	PF01532	IPR001382,IPR012341,IPR036026	IPR001382,IPR012341,IPR036026	3	1	INTELLECTUAL DISABILITY, AUTOSOMAL RECESSIVE 15 (0013624)	NERVOUS_SYSTEM_DISORDER
MMADHC	Q9H3L0	YES	Cobalamin trafficking protein CblD (CblD) (Methylmalonic aciduria and homocystinuria type D protein, mitochondrial)	296			PF10229	PF10229	IPR019362	IPR019362	3	1	METHYLMALONIC ACIDURIA AND HOMOCYSTINURIA TYPE CBLD (0010185)	HEMATOLOGIC_DISEASE
ESR2	Q92731	YES	Estrogen receptor beta (ER-beta) (Nuclear receptor subfamily 3 group A member 2)	530		GO:0003677-GO:0000981-GO:0019899-GO:0030284-GO:0034056-GO:0004879-GO:0048019-GO:0000978-GO:0005496-GO:0003707-GO:0008270	PF00104,PF00105,PF12497	PF00104	IPR000536,IPR001628,IPR001723,IPR013088,IPR021064,IPR024178,IPR028355,IPR035500	IPR000536,IPR001723,IPR024178,IPR028355,IPR035500	1	1	OVARIAN DYSGENESIS 8 (0032590)	DISEASE_OF_GENITOURINARY_SYSTEM,ENDOCRINE_SYSTEM_DISEASE
KMT2B	Q9UMN6	YES	Histone-lysine N-methyltransferase 2B (Lysine N-methyltransferase 2B) (EC 2.1.1.354) (Myeloid/lymphoid or mixed-lineage leukemia protein 4) (Trithorax homolog 2) (WW domain-binding protein 7) (WBP-7)	2715	2.1.1.354	GO:0042800-GO:0045322-GO:0008270	PF00628,PF00856,PF02008,PF05964,PF05965,PF13771	PF05964,PF13771	IPR001214,IPR001965,IPR002857,IPR003616,IPR003888,IPR003889,IPR011011,IPR013083,IPR016569,IPR019787,IPR034732,IPR036427,IPR041959	IPR001965,IPR003888,IPR013083,IPR016569,IPR034732,IPR041959	4	1	DYSTONIA 28, CHILDHOOD-ONSET (0015004)	NERVOUS_SYSTEM_DISORDER
TRDN	Q13061	YES	Triadin	729		GO:0044325-GO:0030674-GO:0005102	PF05279	PF05279	IPR007943,IPR010798	IPR007943,IPR010798	1	1	CATECHOLAMINERGIC POLYMORPHIC VENTRICULAR TACHYCARDIA 5 (0014191)	CARDIOVASCULAR_DISEASE
MYH11	P35749	YES	Myosin-11 (Myosin heavy chain 11) (Myosin heavy chain, smooth muscle isoform) (SMMHC)	1972		GO:0051015-GO:0005524-GO:0005516-GO:0003774-GO:0008307	PF00063,PF01576,PF02736	PF00063,PF01576	IPR000048,IPR001609,IPR002928,IPR004009,IPR008989,IPR027401,IPR027417,IPR036961	IPR001609,IPR002928,IPR027417,IPR036961	5	6	AORTIC ANEURYSM, FAMILIAL THORACIC 4 (0007568); TRICUSPID VALVE INSUFFICIENCY (0002870); MYOPIA (DISEASE) (0001384); FAMILIAL VISCERAL MYOPATHY (0016829); VISCERAL MYOPATHY (0020754); FAMILIAL THORACIC AORTIC ANEURYSM AND AORTIC DISSECTION (0019625)	CARDIOVASCULAR_DISEASE,DIGESTIVE_SYSTEM_DISEASE,DISEASE_OF_GENITOURINARY_SYSTEM,DISEASE_OF_VISUAL_SYSTEM,URINARY_SYSTEM_DISEASE
BBS10	Q8TAM1	YES	Bardet-Biedl syndrome 10 protein	723		GO:0016887-GO:0005524-GO:0001103	PF00118	PF00118	IPR002423,IPR027409,IPR027410,IPR027413,IPR042619	IPR002423,IPR027409,IPR027410,IPR027413,IPR042619	32	5	BARDET-BIEDL SYNDROME (0015229); BARDET-BIEDL SYNDROME 1 (0008854); MENDELIAN DISEASE (0003847); BARDET-BIEDL SYNDROME 10 (0014438); INHERITED RETINAL DYSTROPHY (0019118)	DIGESTIVE_SYSTEM_DISEASE,DISEASE_OF_GENITOURINARY_SYSTEM,DISEASE_OF_VISUAL_SYSTEM,ENDOCRINE_SYSTEM_DISEASE,NERVOUS_SYSTEM_DISORDER,URINARY_SYSTEM_DISEASE
SERPINA1	P01009	YES	Alpha-1-antitrypsin (Alpha-1 protease inhibitor) (Alpha-1-antiproteinase) (Serpin A1) [Cleaved into: Short peptide from AAT (SPAAT)]	418		GO:0042802-GO:0002020-GO:0004867	PF00079	PF00079	IPR000215,IPR023795,IPR023796,IPR036186,IPR042178,IPR042185	IPR000215,IPR023796,IPR036186,IPR042178,IPR042185	10	1	ALPHA 1-ANTITRYPSIN DEFICIENCY (0013282)	RESPIRATORY_SYSTEM_DISEASE,URINARY_SYSTEM_DISEASE
FN1	P02751	YES	Fibronectin (FN) (Cold-insoluble globulin) (CIG) [Cleaved into: Anastellin; Ugl-Y1; Ugl-Y2; Ugl-Y3]	2477		GO:0051087-GO:0005518-GO:0097718-GO:0019899-GO:0005201-GO:0008201-GO:0042802-GO:0005178-GO:0016504-GO:0002020-GO:0008022-GO:0043394-GO:0005102	PF00039,PF00040,PF00041	PF00039,PF00041	IPR000083,IPR000562,IPR003961,IPR013783,IPR013806,IPR036116,IPR036943	IPR000083,IPR003961,IPR013783,IPR036116	15	4	GLOMERULOPATHY WITH FIBRONECTIN DEPOSITS 2 (0011165); MENDELIAN DISEASE (0003847); SPONDYLOMETAPHYSEAL DYSPLASIA, 'CORNER FRACTURE' TYPE (0008479); SPONDYLOEPIMETAPHYSEAL DYSPLASIA, STRUDWICK TYPE (0008476)	MUSCULOSKELETAL_SYSTEM_DISEASE,URINARY_SYSTEM_DISEASE
ARFGEF1	Q9Y6D6	YES	Brefeldin A-inhibited guanine nucleotide-exchange protein 1 (Brefeldin A-inhibited GEP 1) (ADP-ribosylation factor guanine nucleotide-exchange factor 1) (p200 ARF guanine nucleotide exchange factor) (p200 ARF-GEP1)	1849		GO:0005085-GO:0017022-GO:0034237	PF01369,PF09324,PF12783,PF16213	PF01369	IPR000904,IPR015403,IPR016024,IPR023394,IPR032629,IPR032691,IPR035999	IPR000904,IPR016024,IPR023394,IPR035999	1	1	INTELLECTUAL DISABILITY (0001071)	NERVOUS_SYSTEM_DISORDER
F7	P08709	YES	Coagulation factor VII (EC 3.4.21.21) (Proconvertin) (Serum prothrombin conversion accelerator) (SPCA) (Eptacog alfa) [Cleaved into: Factor VII light chain; Factor VII heavy chain]	466	3.4.21.21	GO:0005509-GO:0004252-GO:0008236-GO:0005102	PF00008,PF00089,PF00594	PF00008,PF00089,PF00594	IPR000152,IPR000294,IPR000742,IPR001254,IPR001314,IPR001881,IPR009003,IPR012224,IPR017857,IPR018097,IPR018114,IPR033116,IPR033190,IPR035972,IPR043504	IPR000152,IPR000294,IPR000742,IPR001254,IPR001314,IPR001881,IPR009003,IPR012224,IPR017857,IPR018097,IPR018114,IPR033116,IPR033190,IPR035972,IPR043504	108	1	CONGENITAL FACTOR VII DEFICIENCY (0009211)	HEMATOLOGIC_DISEASE
RPS17	P08708	YES	40S ribosomal protein S17 (Small ribosomal subunit protein eS17)	135		GO:0003723-GO:0003735	PF00833	PF00833	IPR001210,IPR018273,IPR036401	IPR001210,IPR036401	1	1	DIAMOND-BLACKFAN ANEMIA 4 (0012924)	HEMATOLOGIC_DISEASE
ORC4	O43929	YES	Origin recognition complex subunit 4	436		GO:0005524-GO:0003688-GO:0000166	PF13191,PF14629	PF13191	IPR003593,IPR016527,IPR027417,IPR032705,IPR041664	IPR003593,IPR016527,IPR027417,IPR041664	2	1	MEIER-GORLIN SYNDROME 2 (0013428)	MUSCULOSKELETAL_SYSTEM_DISEASE,NERVOUS_SYSTEM_DISORDER
SLC29A3	Q9BZD2	YES	Equilibrative nucleoside transporter 3 (hENT3) (Solute carrier family 29 member 3)	475		GO:0005337	PF01733	PF01733	IPR002259,IPR030193	IPR002259,IPR030193	11	1	H SYNDROME (0011273)	AUDITORY_SYSTEM_DISEASE,DIGESTIVE_SYSTEM_DISEASE,ENDOCRINE_SYSTEM_DISEASE,IMMUNE_SYSTEM_DISEASE,INTEGUMENTARY_SYSTEM_DISEASE,NERVOUS_SYSTEM_DISORDER,RESPIRATORY_SYSTEM_DISEASE
FSHB	P01225	YES	Follitropin subunit beta (Follicle-stimulating hormone beta subunit) (FSH-B) (FSH-beta) (Follitropin beta chain)	129		GO:0016913	PF00007	PF00007	IPR001545,IPR006208,IPR018245,IPR029034	IPR001545,IPR006208,IPR018245,IPR029034	2	1	HYPOGONADOTROPIC HYPOGONADISM 24 WITHOUT ANOSMIA (0009239)	DISEASE_OF_GENITOURINARY_SYSTEM,ENDOCRINE_SYSTEM_DISEASE
CERS1	P27544	YES	Ceramide synthase 1 (CerS1) (EC 2.3.1.-) (LAG1 longevity assurance homolog 1) (Longevity assurance gene 1 protein homolog 1) (Protein UOG-1)	350	2.3.1.-	GO:0016410-GO:0050291	PF03798	PF03798	IPR006634,IPR015615	IPR006634,IPR015615	1	1	PROGRESSIVE MYOCLONIC EPILEPSY TYPE 8 (0014545)	NERVOUS_SYSTEM_DISORDER
GSPT2	Q8IYD1	YES	Eukaryotic peptide chain release factor GTP-binding subunit ERF3B (Eukaryotic peptide chain release factor subunit 3b) (eRF3b) (G1 to S phase transition protein 2 homolog)	628		GO:0003924-GO:0005525-GO:0003723-GO:0003747	PF00009,PF03143,PF07145	PF00009	IPR000795,IPR004160,IPR009000,IPR009001,IPR009818,IPR027417,IPR031157	IPR000795,IPR027417	1	1	AUTISM (DISEASE) (0005260)	NERVOUS_SYSTEM_DISORDER
GJB1	P08034	YES	Gap junction beta-1 protein (Connexin-32) (Cx32) (GAP junction 28 kDa liver protein)	283		GO:0005243	PF00029	PF00029	IPR000500,IPR002267,IPR013092,IPR017990,IPR019570,IPR038359	IPR000500,IPR002267,IPR013092,IPR017990,IPR019570,IPR038359	204	5	CHARCOT-MARIE-TOOTH DISEASE TYPE 3 (0007790); SENSORY PERIPHERAL NEUROPATHY (0002321); MENDELIAN DISEASE (0003847); CHARCOT-MARIE-TOOTH DISEASE (0015626); CHARCOT-MARIE-TOOTH DISEASE X-LINKED DOMINANT 1 (0010549)	AUDITORY_SYSTEM_DISEASE,NERVOUS_SYSTEM_DISORDER
CNOT9	Q92600	YES	CCR4-NOT transcription complex subunit 9 (Cell differentiation protein RQCD1 homolog) (Rcd-1)	299		GO:0005154-GO:0019900-GO:0030374-GO:0019904-GO:0042803	PF04078	PF04078	IPR007216,IPR011989,IPR016024	IPR007216,IPR011989,IPR016024	4	5	GASTRIC ADENOCARCINOMA (0005036); PROSTATE ADENOCARCINOMA (0005082); BLADDER TRANSITIONAL CELL CARCINOMA (0005611); CUTANEOUS MELANOMA (DISEASE) (0005012); HEPATOCELLULAR CARCINOMA (0007256)	DIGESTIVE_SYSTEM_DISEASE,DISEASE_OF_GENITOURINARY_SYSTEM,ENDOCRINE_SYSTEM_DISEASE,INTEGUMENTARY_SYSTEM_DISEASE,URINARY_SYSTEM_DISEASE
TSHB	P01222	YES	Thyrotropin subunit beta (Thyroid-stimulating hormone subunit beta) (TSH-B) (TSH-beta) (Thyrotropin beta chain) (Thyrotropin alfa)	138		GO:0005179	PF00007	PF00007	IPR001545,IPR006208,IPR018245,IPR029034	IPR001545,IPR006208,IPR018245,IPR029034	1	1	ISOLATED THYROID-STIMULATING HORMONE DEFICIENCY (0010139)	ENDOCRINE_SYSTEM_DISEASE
DOCK2	Q92608	YES	Dedicator of cytokinesis protein 2	1830		GO:0005096-GO:0005085-GO:0042608	PF06920,PF07653,PF14429,PF16172		IPR001452,IPR010703,IPR016024,IPR026791,IPR026799,IPR027007,IPR027357,IPR032376,IPR035892,IPR036028,IPR042455,IPR043161,IPR043162	IPR016024,IPR026791,IPR026799	2	1	DOCK2 DEFICIENCY (0014637)	IMMUNE_SYSTEM_DISEASE
TRAPPC2	P0DI81	YES	Trafficking protein particle complex subunit 2 (Sedlin)	140		GO:0044325-GO:0008134	PF04628	PF04628	IPR006722,IPR011012	IPR006722,IPR011012	5	1	SPONDYLOEPIPHYSEAL DYSPLASIA TARDA, X-LINKED (0010737)	MUSCULOSKELETAL_SYSTEM_DISEASE
GLI3	P10071	YES	Transcriptional activator GLI3 (GLI3 form of 190 kDa) (GLI3-190) (GLI3 full-length protein) (GLI3FL) [Cleaved into: Transcriptional repressor GLI3R (GLI3 C-terminally truncated form) (GLI3 form of 83 kDa) (GLI3-83)]	1580		GO:0008013-GO:0003682-GO:0003700-GO:0000981-GO:0035035-GO:0042826-GO:0036033-GO:0046872-GO:0000978-GO:0000977-GO:1990837	PF00096	PF00096	IPR013087,IPR032851,IPR036236,IPR043359	IPR013087,IPR032851,IPR036236,IPR043359	10	3	GREIG CEPHALOPOLYSYNDACTYLY SYNDROME (0008287); PALLISTER-HALL SYNDROME (0007804); POLYDACTYLY, POSTAXIAL, TYPE A1 (0008266)	DISEASE_OF_GENITOURINARY_SYSTEM,ENDOCRINE_SYSTEM_DISEASE,MUSCULOSKELETAL_SYSTEM_DISEASE,NERVOUS_SYSTEM_DISORDER,URINARY_SYSTEM_DISEASE
MYLK2	Q9H1R3	YES	Myosin light chain kinase 2, skeletal/cardiac muscle (MLCK2) (EC 2.7.11.18)	596	2.7.11.18	GO:0005524-GO:0005516-GO:0004683-GO:0032027-GO:0004687	PF00069		IPR000719,IPR008271,IPR011009,IPR017441,IPR042717		1	1	HYPERTROPHIC CARDIOMYOPATHY 1 (0008647)	CARDIOVASCULAR_DISEASE,MUSCULOSKELETAL_SYSTEM_DISEASE
SCN1A	P35498	YES	Sodium channel protein type 1 subunit alpha (Sodium channel protein brain I subunit alpha) (Sodium channel protein type I subunit alpha) (Voltage-gated sodium channel subunit alpha Nav1.1)	2009		GO:0005244-GO:0005248	PF00520,PF06512,PF11933	PF00520,PF06512,PF11933	IPR001696,IPR005821,IPR008051,IPR010526,IPR024583,IPR027359,IPR043203	IPR001696,IPR005821,IPR008051,IPR010526,IPR024583,IPR027359,IPR043203	552	12	GENERALIZED EPILEPSY WITH FEBRILE SEIZURES PLUS, TYPE 1 (0011416); AUTISM (DISEASE) (0005260); DRAVET SYNDROME (0100135); GENERALIZED EPILEPSY WITH FEBRILE SEIZURES PLUS, TYPE 2 (0011461); PARTIAL EPILEPSY (0005384); MENDELIAN DISEASE (0003847); LENNOX-GASTAUT SYNDROME (0016532); INTELLECTUAL DISABILITY (0001071); DEVELOPMENTAL AND EPILEPTIC ENCEPHALOPATHY (0100062); MIGRAINE, FAMILIAL HEMIPLEGIC…	CARDIOVASCULAR_DISEASE,NERVOUS_SYSTEM_DISORDER
GPR101	Q96P66	YES	Probable G-protein coupled receptor 101	508		GO:0004930	PF00001	PF00001	IPR000276,IPR017452	IPR000276,IPR017452	1	1	PITUITARY ADENOMA, GROWTH HORMONE-SECRETING, 2 (0010492)	ENDOCRINE_SYSTEM_DISEASE,MUSCULOSKELETAL_SYSTEM_DISEASE,NERVOUS_SYSTEM_DISORDER
SRY	Q05066	YES	Sex-determining region Y protein (Testis-determining factor)	204		GO:0005516-GO:0003677-GO:0000981-GO:0000978-GO:0008134	PF00505	PF00505	IPR009071,IPR017253,IPR036910	IPR009071,IPR017253,IPR036910	29	1	46,XY SEX REVERSAL 1 (0020712)	CARDIOVASCULAR_DISEASE,DISEASE_OF_GENITOURINARY_SYSTEM,ENDOCRINE_SYSTEM_DISEASE,MUSCULOSKELETAL_SYSTEM_DISEASE
SCO1	O75880	YES	Protein SCO1 homolog, mitochondrial	301		GO:0016531	PF02630	PF02630	IPR003782,IPR017276,IPR036249	IPR003782,IPR017276,IPR036249	2	1	MITOCHONDRIAL COMPLEX 4 DEFICIENCY, NUCLEAR TYPE 4 (0033636)	-
CSF2RA	P15509	YES	Granulocyte-macrophage colony-stimulating factor receptor subunit alpha (GM-CSF-R-alpha) (GMCSFR-alpha) (GMR-alpha) (CDw116) (CD antigen CD116)	400		GO:0019955-GO:0004896-GO:0038023	PF09240,PF18611	PF09240	IPR003532,IPR003961,IPR013783,IPR015321,IPR036116,IPR040907	IPR013783,IPR015321,IPR036116	1	1	SURFACTANT METABOLISM DYSFUNCTION, PULMONARY, 4 (0010424)	IMMUNE_SYSTEM_DISEASE,RESPIRATORY_SYSTEM_DISEASE
VRK1	Q99986	YES	Serine/threonine-protein kinase VRK1 (EC 2.7.11.1) (Vaccinia-related kinase 1)	396	2.7.11.1	GO:0005524-GO:0035175-GO:0072354-GO:0031493-GO:0004672-GO:0019901-GO:0004674-GO:0106310-GO:0106311	PF00069	PF00069	IPR000719,IPR008271,IPR011009,IPR017441	IPR000719,IPR011009	3	2	MICROCEPHALY-COMPLEX MOTOR AND SENSORY AXONAL NEUROPATHY SYNDROME (0018507); PONTOCEREBELLAR HYPOPLASIA TYPE 1A (0011866)	MUSCULOSKELETAL_SYSTEM_DISEASE,NERVOUS_SYSTEM_DISORDER
FUCA1	P04066	YES	Tissue alpha-L-fucosidase (EC 3.2.1.51) (Alpha-L-fucosidase I) (Alpha-L-fucoside fucohydrolase 1) (Alpha-L-fucosidase 1)	466	3.2.1.51	GO:0004560	PF01120,PF16757	PF01120,PF16757	IPR000933,IPR013780,IPR016286,IPR017853,IPR018526,IPR028755,IPR031919	IPR000933,IPR013780,IPR016286,IPR017853,IPR028755,IPR031919	5	1	FUCOSIDOSIS (0009254)	CARDIOVASCULAR_DISEASE,MUSCULOSKELETAL_SYSTEM_DISEASE
NUP214	P35658	YES	Nuclear pore complex protein Nup214 (214 kDa nucleoporin) (Nucleoporin Nup214) (Protein CAN)	2090		GO:0005049-GO:0008139-GO:0017056	PF18617		IPR001680,IPR015943,IPR026054,IPR041553	IPR015943,IPR026054	2	1	ENCEPHALOPATHY, ACUTE, INFECTION-INDUCED, SUSCEPTIBILITY TO, 9 (0032742)	NERVOUS_SYSTEM_DISORDER
TSEN54	Q7Z6J9	YES	tRNA-splicing endonuclease subunit Sen54 (SEN54 homolog) (HsSEN54) (tRNA-intron endonuclease Sen54)	526			PF12928	PF12928	IPR024336,IPR024337	IPR024336,IPR024337	4	7	PONTOCEREBELLAR HYPOPLASIA TYPE 5 (0012438); PONTOCEREBELLAR HYPOPLASIA TYPE 4 (0009166); ISOLATED CEREBELLAR HYPOPLASIA/AGENESIS (0008939); PONTOCEREBELLAR HYPOPLASIA TYPE 2A (0010190); INTELLECTUAL DISABILITY (0001071); AMBLYOPIA (DISEASE) (0001020); MICROCEPHALY (DISEASE) (0001149)	DISEASE_OF_VISUAL_SYSTEM,MUSCULOSKELETAL_SYSTEM_DISEASE,NERVOUS_SYSTEM_DISORDER
H3C1	P68431	YES	Histone H3.1 (Histone H3/a) (Histone H3/b) (Histone H3/c) (Histone H3/d) (Histone H3/f) (Histone H3/h) (Histone H3/i) (Histone H3/j) (Histone H3/k) (Histone H3/l)	136		GO:0045296-GO:0003677-GO:0046982	PF00125		IPR000164,IPR007125,IPR009072	IPR000164,IPR009072	1	2	AL AMYLOIDOSIS (0019438); PLASMA CELL MYELOMA (0009693)	CARDIOVASCULAR_DISEASE,HEMATOLOGIC_DISEASE,IMMUNE_SYSTEM_DISEASE,MUSCULOSKELETAL_SYSTEM_DISEASE,NERVOUS_SYSTEM_DISORDER,URINARY_SYSTEM_DISEASE
RTTN	Q86VV8	YES	Rotatin	2226			PF14726	PF14726	IPR011989,IPR016024,IPR029249,IPR030791	IPR011989,IPR016024,IPR029249,IPR030791	6	1	BILATERAL GENERALIZED POLYMICROGYRIA (0013907)	MUSCULOSKELETAL_SYSTEM_DISEASE,NERVOUS_SYSTEM_DISORDER
SPINK1	P00995	YES	Serine protease inhibitor Kazal-type 1 (Pancreatic secretory trypsin inhibitor) (Tumor-associated trypsin inhibitor) (TATI)	79		GO:0004866-GO:0004867	PF00050	PF00050	IPR001239,IPR002350,IPR036058	IPR001239,IPR002350,IPR036058	6	2	HEREDITARY CHRONIC PANCREATITIS (0008185); TROPICAL PANCREATITIS (0011986)	DIGESTIVE_SYSTEM_DISEASE,ENDOCRINE_SYSTEM_DISEASE
GAMT	Q14353	YES	Guanidinoacetate N-methyltransferase (EC 2.1.1.2)	236	2.1.1.2	GO:0030731-GO:0008168-GO:0008757			IPR016550,IPR026480,IPR029063	IPR016550,IPR026480,IPR029063	20	2	CEREBRAL CREATINE DEFICIENCY SYNDROME (0000456); GUANIDINOACETATE METHYLTRANSFERASE DEFICIENCY (0012999)	NERVOUS_SYSTEM_DISORDER
CHST3	Q7LGC8	YES	Carbohydrate sulfotransferase 3 (EC 2.8.2.17) (Chondroitin 6-O-sulfotransferase 1) (C6ST-1) (Chondroitin 6-sulfotransferase) (Galactose/N-acetylglucosamine/N-acetylglucosamine 6-O-sulfotransferase 0) (GST-0)	479	2.8.2.17	GO:0008459-GO:0001517-GO:0008146	PF00685	PF00685	IPR000863,IPR016469,IPR027417	IPR000863,IPR016469,IPR027417	11	1	SPONDYLOEPIPHYSEAL DYSPLASIA WITH CONGENITAL JOINT DISLOCATIONS (0007738)	MUSCULOSKELETAL_SYSTEM_DISEASE
PHKA2	P46019	YES	Phosphorylase b kinase regulatory subunit alpha, liver isoform (Phosphorylase kinase alpha L subunit)	1235		GO:0005516-GO:0004689	PF00723	PF00723	IPR008734,IPR008928,IPR011613,IPR012341	IPR008734,IPR008928,IPR011613,IPR012341	23	1	GLYCOGEN STORAGE DISEASE IXA (0010598)	DIGESTIVE_SYSTEM_DISEASE,ENDOCRINE_SYSTEM_DISEASE
RAI1	Q7Z5J4	YES	Retinoic acid-induced protein 1	1906		GO:0046872	PF13771		IPR001965,IPR013083,IPR034732	IPR013083,IPR034732	3	2	INTELLECTUAL DISABILITY (0001071); SMITH-MAGENIS SYNDROME (0008434)	ENDOCRINE_SYSTEM_DISEASE,NERVOUS_SYSTEM_DISORDER
UBN1	Q9NPG3	YES	Ubinuclein-1 (HIRA-binding protein) (Protein VT4) (Ubiquitously expressed nuclear protein)	1134		GO:0003677	PF08729,PF14075		IPR014840,IPR026936,IPR026947	IPR026936	1	1	NON-IMMUNE HYDROPS FETALIS (0009369)	-
DACT1	Q9NYF0	YES	Dapper homolog 1 (hDPR1) (Dapper antagonist of catenin 1) (Hepatocellular carcinoma novel gene 3 protein)	836		GO:0008013-GO:0070097-GO:0042826-GO:0051018-GO:0005080-GO:0001085	PF15268	PF15268	IPR024843,IPR024848	IPR024843,IPR024848	1	1	NEURAL TUBE DEFECTS, SUSCEPTIBILITY TO (MIM:182940)	-
ELMOD3	Q96FG2	YES	ELMO domain-containing protein 3 (RNA-binding motif and ELMO domain-containing protein 1) (RNA-binding motif protein 29) (RNA-binding protein 29)	381			PF04727	PF04727	IPR006816,IPR030731	IPR006816,IPR030731	1	1	AUTOSOMAL RECESSIVE NONSYNDROMIC DEAFNESS 88 (0014182)	AUDITORY_SYSTEM_DISEASE,NERVOUS_SYSTEM_DISORDER
WDR1	O75083	YES	WD repeat-containing protein 1 (Actin-interacting protein 1) (AIP1) (NORI-1)	606		GO:0051015	PF00400		IPR001680,IPR011045,IPR015943,IPR017986,IPR019775,IPR020472,IPR036322	IPR001680,IPR011045,IPR015943,IPR017986,IPR036322	8	2	INTELLECTUAL DEVELOPMENTAL DISORDER 61 (0032485); LAZY LEUKOCYTE SYNDROME (0007883)	NERVOUS_SYSTEM_DISORDER
CDKN2C	P42773	YES	Cyclin-dependent kinase 4 inhibitor C (Cyclin-dependent kinase 6 inhibitor) (p18-INK4c) (p18-INK6)	168		GO:0004861-GO:0019901	PF13857		IPR002110,IPR020683,IPR036770	IPR002110,IPR020683,IPR036770	1	2	AL AMYLOIDOSIS (0019438); PLASMA CELL MYELOMA (0009693)	CARDIOVASCULAR_DISEASE,HEMATOLOGIC_DISEASE,IMMUNE_SYSTEM_DISEASE,MUSCULOSKELETAL_SYSTEM_DISEASE,NERVOUS_SYSTEM_DISORDER,URINARY_SYSTEM_DISEASE
WDR72	Q3MJ13	YES	WD repeat-containing protein 72	1102			PF00400		IPR001680,IPR015943,IPR017986,IPR019775,IPR036322		1	1	RENAL TUBULAR ACIDOSIS, DISTAL, 4, WITH HEMOLYTIC ANEMIA (0012700)	HEMATOLOGIC_DISEASE,URINARY_SYSTEM_DISEASE
CDKN2A	P42771	YES	Cyclin-dependent kinase inhibitor 2A (Cyclin-dependent kinase 4 inhibitor A) (CDK4I) (Multiple tumor suppressor 1) (MTS-1) (p16-INK4a) (p16-INK4) (p16INK4A)	156		GO:0004861-GO:0051059-GO:0019901-GO:0003723			IPR020683,IPR036770	IPR020683,IPR036770	42	5	HEREDITARY NEOPLASTIC SYNDROME (0015356); MELANOMA-PANCREATIC CANCER SYNDROME (0011713); DYSPLASTIC NEVUS SYNDROME (0007964); FAMILIAL MELANOMA (0018961); MELANOMA AND NEURAL SYSTEM TUMOR SYNDROME (0007967)	ENDOCRINE_SYSTEM_DISEASE,INTEGUMENTARY_SYSTEM_DISEASE,NERVOUS_SYSTEM_DISORDER
TRIM37	O94972	YES	E3 ubiquitin-protein ligase TRIM37 (EC 2.3.2.27) (Mulibrey nanism protein) (RING-type E3 ubiquitin transferase TRIM37) (Tripartite motif-containing protein 37)	964	2.3.2.27	GO:0003682-GO:0042803-GO:0003713-GO:0005164-GO:0061630-GO:0031625-GO:0004842-GO:0008270	PF00643,PF00917	PF00643,PF00917	IPR000315,IPR001841,IPR002083,IPR003649,IPR008974,IPR013083,IPR037299	IPR000315,IPR002083,IPR008974,IPR013083,IPR037299	4	1	MULIBREY NANISM (0009664)	-
MGME1	Q9BQP7	YES	Mitochondrial genome maintenance exonuclease 1 (EC 3.1.-.-)	344	3.1.-.-	GO:0008297	PF12705	PF12705	IPR011335,IPR038726	IPR011335,IPR038726	1	1	MITOCHONDRIAL DNA DEPLETION SYNDROME 11 (0014039)	-
XRCC1	P18887	YES	DNA repair protein XRCC1 (X-ray repair cross-complementing protein 1)	633		GO:1990599-GO:0019899-GO:0032356	PF00533,PF01834		IPR001357,IPR002706,IPR008979,IPR036420		1	1	SPINOCEREBELLAR ATAXIA, AUTOSOMAL RECESSIVE 26 (0033116)	DISEASE_OF_VISUAL_SYSTEM,NERVOUS_SYSTEM_DISORDER
GNA14	O95837	YES	Guanine nucleotide-binding protein subunit alpha-14 (G alpha-14) (G-protein subunit alpha-14)	355		GO:0031683-GO:0001664-GO:0003924-GO:0005525-GO:0046872-GO:0031826	PF00503	PF00503	IPR000654,IPR001019,IPR011025,IPR027417	IPR001019,IPR027417	1	1	KAPOSIFORM HEMANGIOENDOTHELIOMA (0016236)	CARDIOVASCULAR_DISEASE
MVD	P53602	YES	Diphosphomevalonate decarboxylase (EC 4.1.1.33) (Mevalonate (diphospho)decarboxylase) (MDDase) (Mevalonate pyrophosphate decarboxylase)	400	4.1.1.33	GO:0005524-GO:0004163-GO:0030544-GO:0042803	PF00288,PF18376	PF00288,PF18376	IPR005935,IPR006204,IPR014721,IPR020568,IPR029765,IPR036554,IPR041431	IPR005935,IPR006204,IPR014721,IPR020568,IPR029765,IPR036554,IPR041431	3	1	POROKERATOSIS 7, DISSEMINATED SUPERFICIAL ACTINIC TYPE (0013868)	INTEGUMENTARY_SYSTEM_DISEASE
RAD51D	O75771	YES	DNA repair protein RAD51 homolog 4 (R51H3) (RAD51 homolog D) (RAD51-like protein 3) (TRAD)	328		GO:0005524-GO:0003677-GO:0008094-GO:0043015-GO:0003697	PF08423	PF08423	IPR003593,IPR013632,IPR016467,IPR020588,IPR027417	IPR003593,IPR013632,IPR016467,IPR020588,IPR027417	1	1	HEREDITARY NEOPLASTIC SYNDROME (0015356)	-
SYNE2	Q8WXH0	YES	Nesprin-2 (KASH domain-containing protein 2) (KASH2) (Nuclear envelope spectrin repeat protein 2) (Nucleus and actin connecting element protein) (Protein NUANCE) (Synaptic nuclear envelope protein 2) (Syne-2)	6885		GO:0003779-GO:0051015-GO:0140444	PF00307,PF00435,PF10541	PF00435	IPR001589,IPR001715,IPR002017,IPR012315,IPR018159,IPR030266,IPR036872	IPR002017,IPR018159,IPR030266	1	1	EMERY-DREIFUSS MUSCULAR DYSTROPHY 5, AUTOSOMAL DOMINANT (0013072)	CARDIOVASCULAR_DISEASE,MUSCULOSKELETAL_SYSTEM_DISEASE,NERVOUS_SYSTEM_DISORDER
AAAS	Q9NRG9	YES	Aladin (Adracalin)	546			PF00400	PF00400	IPR001680,IPR015943,IPR017986,IPR019775	IPR001680,IPR015943,IPR017986,IPR019775	5	2	HYPERREFLEXIA (DISEASE) (0007774); TRIPLE-A SYNDROME (0009279)	DIGESTIVE_SYSTEM_DISEASE,DISEASE_OF_VISUAL_SYSTEM,ENDOCRINE_SYSTEM_DISEASE,NERVOUS_SYSTEM_DISORDER
AMELX	Q99217	YES	Amelogenin, X isoform	191		GO:0008083-GO:0046848-GO:0042802-GO:0030345	PF02948	PF02948	IPR004116	IPR004116	4	1	AMELOGENESIS IMPERFECTA TYPE 1E (0010521)	DIGESTIVE_SYSTEM_DISEASE,MUSCULOSKELETAL_SYSTEM_DISEASE
NR1H3	Q13133	YES	Oxysterols receptor LXR-alpha (Liver X receptor alpha) (Nuclear receptor subfamily 1 group H member 3)	447		GO:0015485-GO:0003677-GO:0000981-GO:0004879-GO:0000978-GO:0032810-GO:0000976-GO:0008270	PF00104,PF00105	PF00104	IPR000536,IPR001628,IPR001723,IPR013088,IPR023257,IPR035500	IPR000536,IPR001723,IPR035500	1	1	MULTIPLE SCLEROSIS (0005301)	IMMUNE_SYSTEM_DISEASE,NERVOUS_SYSTEM_DISORDER
PANX1	Q96RD7	YES	Pannexin-1	426		GO:0051015-GO:0005262-GO:0005243-GO:0044325-GO:0022840-GO:0002020-GO:0097110-GO:0005102-GO:0005198-GO:0022829	PF00876		IPR000990,IPR039099	IPR000990,IPR039099	2	1	OOCYTE MATURATION DEFECT 7 (0032810)	DISEASE_OF_GENITOURINARY_SYSTEM
AP4E1	Q9UPM8	YES	AP-4 complex subunit epsilon-1 (AP-4 adaptor complex subunit epsilon) (Adaptor-related protein complex 4 subunit epsilon-1) (Epsilon subunit of AP-4) (Epsilon-adaptin)	1137		GO:0140312	PF01602,PF14807	PF01602	IPR002553,IPR011989,IPR016024,IPR017109,IPR028269	IPR002553,IPR011989,IPR016024,IPR017109	2	1	STUTTERING, FAMILIAL PERSISTENT, 1 (0008483)	NERVOUS_SYSTEM_DISORDER
B9D1	Q9UPM9	YES	B9 domain-containing protein 1 (MKS1-related protein 1)	204		GO:0008158	PF07162	PF07162	IPR010796	IPR010796	4	3	JOUBERT SYNDROME 27 (0014927); JOUBERT SYNDROME (0018772); JOUBERT SYNDROME AND RELATED DISORDERS (0015369)	DISEASE_OF_VISUAL_SYSTEM,NERVOUS_SYSTEM_DISORDER
KCNJ8	Q15842	YES	ATP-sensitive inward rectifier potassium channel 8 (Inward rectifier K(+) channel Kir6.1) (Potassium channel, inwardly rectifying subfamily J member 8) (uKATP-1)	424		GO:0015272-GO:0019829-GO:0005524-GO:0005242-GO:0017098-GO:1902282	PF01007,PF17655	PF17655	IPR003278,IPR013518,IPR014756,IPR016449,IPR040445,IPR041647	IPR003278,IPR013518,IPR014756,IPR016449,IPR041647	1	1	SUDDEN INFANT DEATH SYNDROME (MIM:272120)	-
WFS1	O76024	YES	Wolframin	890		GO:0051117-GO:0031625			IPR011990,IPR026208,IPR026209	IPR011990,IPR026208,IPR026209	46	5	WOLFRAM SYNDROME 1 (0009101); DIABETES MELLITUS (DISEASE) (0005015); WOLFRAM-LIKE SYNDROME (0013673); CATARACT 41 (0007287); AUTOSOMAL DOMINANT NONSYNDROMIC DEAFNESS 6 (0010963)	AUDITORY_SYSTEM_DISEASE,DIGESTIVE_SYSTEM_DISEASE,DISEASE_OF_VISUAL_SYSTEM,ENDOCRINE_SYSTEM_DISEASE,NERVOUS_SYSTEM_DISORDER
PRDM12	Q9H4Q4	YES	PR domain zinc finger protein 12 (EC 2.1.1.-) (PR domain-containing protein 12)	367	2.1.1.-	GO:0003677-GO:1990226-GO:0046872-GO:0008168	PF00096	PF00096	IPR001214,IPR013087,IPR017126,IPR036236,IPR044406	IPR001214,IPR013087,IPR017126,IPR036236,IPR044406	6	1	CONGENITAL INSENSITIVITY TO PAIN-HYPOHIDROSIS SYNDROME (0014662)	NERVOUS_SYSTEM_DISORDER
POF1B	Q8WVV4	YES	Protein POF1B (Premature ovarian failure protein 1B)	589		GO:0051015			IPR026186	IPR026186	1	1	PREMATURE OVARIAN FAILURE 2B (0010373)	DISEASE_OF_GENITOURINARY_SYSTEM,ENDOCRINE_SYSTEM_DISEASE
KIF11	P52732	YES	Kinesin-like protein KIF11 (Kinesin-like protein 1) (Kinesin-like spindle protein HKSP) (Kinesin-related motor protein Eg5) (Thyroid receptor-interacting protein 5) (TR-interacting protein 5) (TRIP-5)	1056		GO:0005524-GO:0008574-GO:0008017-GO:0003777-GO:0019901	PF00225,PF13931	PF00225	IPR001752,IPR019821,IPR025901,IPR027417,IPR036961	IPR001752,IPR027417,IPR036961	8	1	MICROCEPHALY WITH OR WITHOUT CHORIORETINOPATHY, LYMPHEDEMA, OR INTELLECTUAL DISABILITY (0007918)	CARDIOVASCULAR_DISEASE,DISEASE_OF_VISUAL_SYSTEM,IMMUNE_SYSTEM_DISEASE,NERVOUS_SYSTEM_DISORDER
ARMC2	Q8NEN0	YES	Armadillo repeat-containing protein 2	867					IPR000225,IPR011989,IPR016024,IPR038905	IPR000225,IPR011989,IPR016024,IPR038905	1	2	SPERMATOGENIC FAILURE 38 (0032748); MALE INFERTILITY WITH TERATOZOOSPERMIA DUE TO SINGLE GENE MUTATION (0018394)	DISEASE_OF_GENITOURINARY_SYSTEM
ATP6AP2	O75787	YES	Renin receptor (ATPase H(+)-transporting lysosomal accessory protein 2) (ATPase H(+)-transporting lysosomal-interacting protein 2) (ER-localized type I transmembrane adapter) (Embryonic liver differentiation factor 10) (N14F) (Renin/prorenin receptor) (Vacuolar ATP synthase membrane sector-associated protein M8-9) (ATP6M8-9) (V-ATPase M8.9 subunit) [Cleaved into: Renin receptor N-terminal fragmen…	350		GO:0038023	PF07850		IPR012493	IPR012493	2	1	CONGENITAL DISORDER OF GLYCOSYLATION, TYPE IIR (0026765)	-
ACTL6B	O94805	YES	Actin-like protein 6B (53 kDa BRG1-associated factor B) (Actin-related protein Baf53b) (ArpNalpha) (BRG1-associated factor 53B) (BAF53B)	426		GO:0003682-GO:0005200-GO:0003713	PF00022	PF00022	IPR004000,IPR004001,IPR043129	IPR004000,IPR043129	4	3	INTELLECTUAL DEVELOPMENTAL DISORDER WITH SEVERE SPEECH AND AMBULATION DEFECTS (0032770); DEVELOPMENTAL AND EPILEPTIC ENCEPHALOPATHY, 76 (0032768); INTELLECTUAL DISABILITY (0001071)	NERVOUS_SYSTEM_DISORDER
SLC25A22	Q9H936	YES	Mitochondrial glutamate carrier 1 (GC-1) (Glutamate/H(+) symporter 1) (Solute carrier family 25 member 22)	323		GO:0015183-GO:0005313-GO:0015293-GO:0022857	PF00153	PF00153	IPR002067,IPR018108,IPR023395	IPR002067,IPR018108,IPR023395	4	2	DEVELOPMENTAL AND EPILEPTIC ENCEPHALOPATHY, 3 (0012245); EARLY MYOCLONIC ENCEPHALOPATHY (0016022)	NERVOUS_SYSTEM_DISORDER
TBX1	O43435	YES	T-box transcription factor TBX1 (T-box protein 1) (Testis-specific T-box protein)	398		GO:0003677-GO:0000981-GO:0046983-GO:0042803-GO:0000978-GO:0043565-GO:1990837	PF00907	PF00907	IPR001699,IPR008967,IPR018186,IPR036960	IPR001699,IPR008967,IPR036960	2	2	VELOCARDIOFACIAL SYNDROME (0008644); CONOTRUNCAL HEART MALFORMATIONS (0016581)	AUDITORY_SYSTEM_DISEASE,CARDIOVASCULAR_DISEASE,DISEASE_OF_GENITOURINARY_SYSTEM,ENDOCRINE_SYSTEM_DISEASE,IMMUNE_SYSTEM_DISEASE,MUSCULOSKELETAL_SYSTEM_DISEASE,NERVOUS_SYSTEM_DISORDER,URINARY_SYSTEM_DISEASE
ZIC2	O95409	YES	Zinc finger protein ZIC 2 (Zinc finger protein of the cerebellum 2)	532		GO:0031490-GO:0003677-GO:0003700-GO:0000981-GO:0046872-GO:0000978	PF00096,PF18366	PF00096,PF18366	IPR013087,IPR036236,IPR041643	IPR013087,IPR036236,IPR041643	21	2	HOLOPROSENCEPHALY 5 (0012322); MICROCEPHALY (DISEASE) (0001149)	ENDOCRINE_SYSTEM_DISEASE,NERVOUS_SYSTEM_DISORDER
ITPR1	Q14643	YES	Inositol 1,4,5-trisphosphate receptor type 1 (IP3 receptor isoform 1) (IP3R 1) (InsP3R1) (Type 1 inositol 1,4,5-trisphosphate receptor) (Type 1 InsP3 receptor)	2758		GO:0019855-GO:0005509-GO:0015085-GO:0015278-GO:0070679-GO:0098695-GO:0005220-GO:0035091	PF00520,PF01365,PF02815,PF08454,PF08709	PF00520,PF01365	IPR000493,IPR000699,IPR005821,IPR013662,IPR014821,IPR016024,IPR016093,IPR035910,IPR036300	IPR000493,IPR000699,IPR005821,IPR016024,IPR035910	6	3	SPINOCEREBELLAR ATAXIA TYPE 29 (0007298); ANIRIDIA-CEREBELLAR ATAXIA-INTELLECTUAL DISABILITY SYNDROME (0008795); SPINOCEREBELLAR ATAXIA TYPE 15/16 (0011694)	DISEASE_OF_VISUAL_SYSTEM,NERVOUS_SYSTEM_DISORDER
ELOVL5	Q9NYP7	YES	Elongation of very long chain fatty acids protein 5 (EC 2.3.1.199) (3-keto acyl-CoA synthase ELOVL5) (ELOVL fatty acid elongase 5) (ELOVL FA elongase 5) (Fatty acid elongase 1) (hELO1) (Very long chain 3-ketoacyl-CoA synthase 5) (Very long chain 3-oxoacyl-CoA synthase 5)	299	2.3.1.199	GO:0102336-GO:0102337-GO:0102338-GO:0009922-GO:0102756	PF01151	PF01151	IPR002076,IPR033677	IPR002076,IPR033677	2	1	SPINOCEREBELLAR ATAXIA TYPE 38 (0014417)	DISEASE_OF_VISUAL_SYSTEM,NERVOUS_SYSTEM_DISORDER
RORB	Q58EY0	NO	RAR related orphan receptor B isoform 1 (RAR-related orphan receptor B) (RAR-related orphan receptor beta) (cDNA, FLJ93970, Homo sapiens RAR-related orphan receptor B (RORB), mRNA)	459		GO:0004879-GO:0043565-GO:0008270			IPR000536,IPR001628,IPR001723,IPR003079,IPR013088,IPR035500,IPR044101	IPR000536,IPR001628,IPR001723,IPR013088,IPR035500,IPR044101	2	1	EPILEPSY, IDIOPATHIC GENERALIZED, SUSCEPTIBILITY TO, 15 (0032699)	NERVOUS_SYSTEM_DISORDER
BICD2	Q8TD16	YES	Protein bicaudal D homolog 2 (Bic-D 2)	824		GO:0008093-GO:0034452-GO:0070840-GO:0051959-GO:0031267	PF09730	PF09730	IPR018477	IPR018477	10	3	SPINAL MUSCULAR ATROPHY, LOWER EXTREMITY-PREDOMINANT, 2B, PRENATAL ONSET, AUTOSOMAL DOMINANT (0032660); AUTOSOMAL DOMINANT DISTAL HEREDITARY MOTOR NEUROPATHY (0015362); AUTOSOMAL DOMINANT CHILDHOOD-ONSET PROXIMAL SPINAL MUSCULAR ATROPHY WITH CONTRACTURES (0014121)	MUSCULOSKELETAL_SYSTEM_DISEASE,NERVOUS_SYSTEM_DISORDER
ABCG8	Q9H221	YES	ATP-binding cassette sub-family G member 8 (EC 7.6.2.-) (Sterolin-2)	673	7.6.2.-	GO:0016887-GO:0042626-GO:0005524-GO:0120020-GO:0046872-GO:0046982	PF00005,PF01061,PF19055	PF00005,PF01061	IPR003439,IPR013525,IPR017871,IPR027417,IPR043926	IPR003439,IPR013525,IPR027417	10	1	SITOSTEROLEMIA 1 (0020747)	-
ABCG5	Q9H222	YES	ATP-binding cassette sub-family G member 5 (EC 7.6.2.-) (Sterolin-1)	651	7.6.2.-	GO:0042626-GO:0005524-GO:0120020-GO:0046872-GO:0046982	PF00005,PF01061,PF19055	PF00005,PF01061	IPR003439,IPR003593,IPR013525,IPR027417,IPR043926	IPR003439,IPR003593,IPR013525,IPR027417	6	1	SITOSTEROLEMIA 2 (0020748)	-
CARMIL2	Q6F5E8	YES	Capping protein, Arp2/3 and myosin-I linker protein 2 (Capping protein regulator and myosin 1 linker 2) (F-actin-uncapping protein RLTPR) (Leucine-rich repeat-containing protein 16C) (RGD, leucine-rich repeat, tropomodulin and proline-rich-containing protein)	1435		GO:0005543-GO:0044877	PF13516,PF16000,PF17888	PF17888	IPR001611,IPR011993,IPR029763,IPR031943,IPR041245	IPR011993,IPR029763,IPR041245	5	2	CONGENITAL COMBINED IMMUNODEFICIENCY (0015131); SEVERE COMBINED IMMUNODEFICIENCY DUE TO CARMIL2 DEFICIENCY (0029134)	IMMUNE_SYSTEM_DISEASE
DIAPH1	O60610	YES	Protein diaphanous homolog 1 (Diaphanous-related formin-1) (DRF1)	1272		GO:0003779-GO:0044325-GO:0003723-GO:0005102-GO:0031267	PF02181,PF06345,PF06346,PF06367,PF06371	PF02181	IPR010465,IPR010472,IPR010473,IPR011989,IPR014767,IPR014768,IPR015425,IPR016024,IPR027653,IPR042201	IPR015425,IPR027653,IPR042201	1	1	AUTOSOMAL DOMINANT NONSYNDROMIC DEAFNESS 1 (0007424)	AUDITORY_SYSTEM_DISEASE,NERVOUS_SYSTEM_DISORDER
TP53	P04637	YES	Cellular tumor antigen p53 (Antigen NY-CO-13) (Phosphoprotein p53) (Tumor suppressor p53)	393		GO:0005524-GO:0051087-GO:0003682-GO:0000987-GO:0005507-GO:0001046-GO:0097718-GO:0003677-GO:0001216-GO:0001228-GO:0003700-GO:0000981-GO:0019899-GO:0035035-GO:0042826-GO:0035033-GO:0042802-GO:0097371-GO:0003730-GO:0002039-GO:1990841-GO:0002020-GO:0046982-GO:0019901-GO:0047485-GO:0051721-GO:0019903-GO:0043621-GO:0030971-GO:0000978-GO:0001085-GO:0001094-GO:0008134-GO:0000976-GO:0031625-GO:0008270	PF00870,PF07710,PF08563,PF18521	PF00870,PF07710,PF18521	IPR002117,IPR008967,IPR010991,IPR011615,IPR012346,IPR013872,IPR036674,IPR040926	IPR002117,IPR008967,IPR010991,IPR011615,IPR012346,IPR036674,IPR040926	126	21	OSTEOSARCOMA (DISEASE) (0009807); LI-FRAUMENI SYNDROME 1 (0007903); OVARIAN SEROUS CYSTADENOCARCINOMA (0006046); ADRENAL CORTEX CARCINOMA (0006639); ADENOCARCINOMA (0004970); ANAPLASTIC ASTROCYTOMA (0016684); HEAD AND NECK SQUAMOUS CELL CARCINOMA (0010150); HEREDITARY NEOPLASTIC SYNDROME (0015356); HEREDITARY BREAST CARCINOMA (0016419); BREAST NEOPLASM (0021100); CHOROID PLEXUS PAPILLOMA (0009837…	CARDIOVASCULAR_DISEASE,DIGESTIVE_SYSTEM_DISEASE,DISEASE_OF_GENITOURINARY_SYSTEM,ENDOCRINE_SYSTEM_DISEASE,HEMATOLOGIC_DISEASE,IMMUNE_SYSTEM_DISEASE,MUSCULOSKELETAL_SYSTEM_DISEASE,NERVOUS_SYSTEM_DISORDER,URINARY_SYSTEM_DISEASE
PHOX2B	Q99453	YES	Paired mesoderm homeobox protein 2B (Neuroblastoma Phox) (NBPhox) (PHOX2B homeodomain protein) (Paired-like homeobox 2B)	314		GO:0001228-GO:0000981-GO:0000978-GO:0000977-GO:1990837	PF00046	PF00046	IPR001356,IPR009057,IPR017970	IPR001356,IPR009057,IPR017970	2	1	CONGENITAL CENTRAL HYPOVENTILATION SYNDROME (0008852)	NERVOUS_SYSTEM_DISORDER
EPB41L1	Q9H4G0	YES	Band 4.1-like protein 1 (Erythrocyte membrane protein band 4.1-like 1) (Neuronal protein 4.1) (4.1N)	881		GO:0003779-GO:0005198	PF00373,PF04382,PF05902,PF08736,PF09379,PF09380	PF05902	IPR000299,IPR000798,IPR007477,IPR008379,IPR011993,IPR014352,IPR014847,IPR018979,IPR018980,IPR019747,IPR019748,IPR019749,IPR029071,IPR035963	IPR008379	1	1	INTELLECTUAL DISABILITY, AUTOSOMAL DOMINANT 11 (0013658)	NERVOUS_SYSTEM_DISORDER
SLC19A2	O60779	YES	Thiamine transporter 1 (ThTr-1) (ThTr1) (Solute carrier family 19 member 2) (Thiamine carrier 1) (TC1)	497		GO:0008517-GO:0015234	PF01770	PF01770	IPR002666,IPR028338,IPR036259	IPR002666,IPR028338,IPR036259	4	1	THIAMINE-RESPONSIVE MEGALOBLASTIC ANEMIA SYNDROME (0009575)	AUDITORY_SYSTEM_DISEASE,DIGESTIVE_SYSTEM_DISEASE,ENDOCRINE_SYSTEM_DISEASE,HEMATOLOGIC_DISEASE,NERVOUS_SYSTEM_DISORDER
ERCC3	P19447	YES	General transcription and DNA repair factor IIH helicase subunit XPB (TFIIH subunit XPB) (EC 3.6.4.12) (Basic transcription factor 2 89 kDa subunit) (BTF2 p89) (DNA excision repair protein ERCC-3) (DNA repair protein complementing XP-B cells) (TFIIH basal transcription factor complex 89 kDa subunit) (TFIIH 89 kDa subunit) (TFIIH p89) (Xeroderma pigmentosum group B-complementing protein)	782	3.6.4.12	GO:0043138-GO:0016887-GO:0005524-GO:0003684-GO:0003677-GO:0008022-GO:0047485-GO:0008134	PF04851,PF13625,PF16203	PF13625	IPR001161,IPR001650,IPR006935,IPR014001,IPR027417,IPR032438,IPR032830	IPR001161,IPR032830	2	2	TRICHOTHIODYSTROPHY 2, PHOTOSENSITIVE (0014615); XERODERMA PIGMENTOSUM GROUP B (0012531)	AUDITORY_SYSTEM_DISEASE,DISEASE_OF_GENITOURINARY_SYSTEM,DISEASE_OF_VISUAL_SYSTEM,INTEGUMENTARY_SYSTEM_DISEASE,NERVOUS_SYSTEM_DISORDER
COQ9	O75208	YES	Ubiquinone biosynthesis protein COQ9, mitochondrial	318		GO:0008289-GO:0042803	PF08511		IPR012762,IPR013718		1	1	ENCEPHALOPATHY-HYPERTROPHIC CARDIOMYOPATHY-RENAL TUBULAR DISEASE SYNDROME (0013840)	CARDIOVASCULAR_DISEASE,MUSCULOSKELETAL_SYSTEM_DISEASE,NERVOUS_SYSTEM_DISORDER
PITX2	Q99697	YES	Pituitary homeobox 2 (ALL1-responsive protein ARP1) (Homeobox protein PITX2) (Paired-like homeodomain transcription factor 2) (RIEG bicoid-related homeobox transcription factor) (Solurshin)	317		GO:0003700-GO:0000981-GO:0001227-GO:0042802-GO:0051219-GO:0042803-GO:0043021-GO:0001102-GO:0000978-GO:0001085-GO:1990837-GO:0008134-GO:0000976	PF00046,PF03826	PF00046	IPR001356,IPR003654,IPR009057,IPR016233,IPR017970	IPR001356,IPR009057,IPR016233,IPR017970	13	3	RING DERMOID OF CORNEA (0008387); ANTERIOR SEGMENT DYSGENESIS 4 (0007662); AXENFELD-RIEGER SYNDROME TYPE 1 (0008386)	DISEASE_OF_VISUAL_SYSTEM,ENDOCRINE_SYSTEM_DISEASE
HUWE1	Q7Z6Z7	YES	E3 ubiquitin-protein ligase HUWE1 (EC 2.3.2.26) (ARF-binding protein 1) (ARF-BP1) (HECT, UBA and WWE domain-containing protein 1) (HECT-type E3 ubiquitin transferase HUWE1) (Homologous to E6AP carboxyl terminus homologous protein 9) (HectH9) (Large structure of UREB1) (LASU1) (Mcl-1 ubiquitin ligase E3) (Mule) (Upstream regulatory element-binding protein 1) (URE-B1) (URE-binding protein 1)	4374	2.3.2.26	GO:0003677-GO:0003723-GO:0061630-GO:0004842	PF00627,PF00632,PF02825,PF06012,PF06025,PF14377	PF00627,PF00632,PF06012,PF06025,PF14377	IPR000569,IPR004170,IPR009060,IPR010309,IPR010314,IPR015940,IPR016024,IPR025527,IPR035983,IPR037197,IPR041918	IPR000569,IPR009060,IPR010309,IPR010314,IPR015940,IPR016024,IPR025527,IPR035983,IPR041918	26	3	MENDELIAN DISEASE (0003847); INTELLECTUAL DISABILITY (0001071); SYNDROMIC X-LINKED INTELLECTUAL DISABILITY TURNER TYPE (0010407)	NERVOUS_SYSTEM_DISORDER
RPE65	Q16518	YES	Retinoid isomerohydrolase (EC 3.1.1.64) (All-trans-retinyl-palmitate hydrolase) (Lutein isomerase) (Meso-zeaxanthin isomerase) (EC 5.3.3.22) (Retinal pigment epithelium-specific 65 kDa protein) (Retinol isomerase)	533	3.1.1.64-5.3.3.22	GO:0052885-GO:0052884-GO:1901612-GO:0016853-GO:0046872-GO:0016702-GO:0031210-GO:0001786-GO:0004744-GO:0050251	PF03055	PF03055	IPR004294	IPR004294	59	5	RETINITIS PIGMENTOSA 20 (0013425); LEBER CONGENITAL AMAUROSIS (0018998); INHERITED RETINAL DYSTROPHY (0019118); LEBER CONGENITAL AMAUROSIS 2 (0008765); RETINITIS PIGMENTOSA (0019200)	DISEASE_OF_VISUAL_SYSTEM,INTEGUMENTARY_SYSTEM_DISEASE,NERVOUS_SYSTEM_DISORDER
PYGM	P11217	YES	Glycogen phosphorylase, muscle form (EC 2.4.1.1) (Myophosphorylase)	842	2.4.1.1	GO:0008184-GO:0102250-GO:0000166-GO:0030170-GO:0102499	PF00343	PF00343	IPR000811,IPR011833,IPR035090	IPR000811,IPR011833,IPR035090	33	1	GLYCOGEN STORAGE DISEASE V (0009293)	MUSCULOSKELETAL_SYSTEM_DISEASE
SIL1	Q9H173	YES	Nucleotide exchange factor SIL1 (BiP-associated protein) (BAP)	461		GO:0000774-GO:0051082			IPR011989,IPR016024	IPR011989	1	1	MARINESCO-SJOGREN SYNDROME (0009567)	DISEASE_OF_VISUAL_SYSTEM,NERVOUS_SYSTEM_DISORDER
PDE2A	O00408	YES	cGMP-dependent 3',5'-cyclic phosphodiesterase (EC 3.1.4.17) (Cyclic GMP-stimulated phosphodiesterase) (CGS-PDE) (cGSPDE)	941	3.1.4.17	GO:0004115-GO:0047555-GO:0004114-GO:0030552-GO:0030553-GO:0004118-GO:0042802-GO:0000287-GO:0042301-GO:0042803-GO:0030911-GO:0008270	PF00233,PF01590	PF01590	IPR002073,IPR003018,IPR003607,IPR023088,IPR023174,IPR029016,IPR036971	IPR003018,IPR029016	2	1	INTELLECTUAL DEVELOPMENTAL DISORDER WITH PAROXYSMAL DYSKINESIA OR SEIZURES, IDDPADS (MIM:619150)	-
GRIN2B	Q13224	YES	Glutamate receptor ionotropic, NMDA 2B (GluN2B) (Glutamate [NMDA] receptor subunit epsilon-2) (N-methyl D-aspartate receptor subtype 2B) (NMDAR2B) (NR2B) (N-methyl-D-aspartate receptor subunit 3) (NR3) (hNR3)	1484		GO:0001540-GO:0016595-GO:0022849-GO:0016594-GO:0015276-GO:0004972-GO:0038023-GO:0008270	PF00060,PF01094,PF10565,PF10613	PF00060,PF01094,PF10565,PF10613	IPR001320,IPR001508,IPR001828,IPR018884,IPR019594,IPR028082	IPR001320,IPR001508,IPR001828,IPR018884,IPR019594,IPR028082	76	6	DEVELOPMENTAL AND EPILEPTIC ENCEPHALOPATHY, 27 (0014505); INTELLECTUAL DISABILITY, AUTOSOMAL DOMINANT 6 (0013509); MENDELIAN DISEASE (0003847); INTELLECTUAL DISABILITY (0001071); EPILEPSY (0005027); COMPLEX NEURODEVELOPMENTAL DISORDER (0100038)	NERVOUS_SYSTEM_DISORDER
NOBOX	O60393	YES	Homeobox protein NOBOX	691		GO:0000981-GO:0000978-GO:0043565	PF00046		IPR001356,IPR009057,IPR042988	IPR001356,IPR042988	3	2	PRIMARY OVARIAN FAILURE (0005387); PREMATURE OVARIAN FAILURE 5 (0012689)	DISEASE_OF_GENITOURINARY_SYSTEM,ENDOCRINE_SYSTEM_DISEASE
KCNC3	Q14003	YES	Potassium voltage-gated channel subfamily C member 3 (KSHIIID) (Voltage-gated potassium channel subunit Kv3.3)	757		GO:0005251-GO:0005249	PF00520,PF02214,PF11404	PF00520	IPR000210,IPR003131,IPR003968,IPR003974,IPR005404,IPR005821,IPR011333,IPR021105,IPR027359,IPR028325	IPR003968,IPR005821,IPR027359,IPR028325	5	1	SPINOCEREBELLAR ATAXIA TYPE 13 (0011529)	DISEASE_OF_VISUAL_SYSTEM,NERVOUS_SYSTEM_DISORDER
CDK13	Q14004	YES	Cyclin-dependent kinase 13 (EC 2.7.11.22) (EC 2.7.11.23) (CDC2-related protein kinase 5) (Cell division cycle 2-like protein kinase 5) (Cell division protein kinase 13) (hCDK13) (Cholinesterase-related cell division controller)	1512	2.7.11.22-2.7.11.23	GO:0005524-GO:0030332-GO:0004693-GO:0004672-GO:0019901-GO:0106310-GO:0106311-GO:0003723-GO:0008353	PF00069	PF00069	IPR000719,IPR008271,IPR011009,IPR017441	IPR000719,IPR008271,IPR011009,IPR017441	12	1	CONGENITAL HEART DEFECTS, DYSMORPHIC FACIAL FEATURES, AND INTELLECTUAL DEVELOPMENTAL DISORDER (0044302)	-
TENM4	Q6N022	YES	Teneurin-4 (Ten-4) (Protein Odd Oz/ten-m homolog 4) (Tenascin-M4) (Ten-m4) (Teneurin transmembrane protein 4)	2769		GO:0050839-GO:0046982-GO:0042803	PF06484,PF07974,PF15636		IPR000742,IPR006530,IPR008969,IPR009471,IPR011042,IPR013111,IPR022385,IPR027691,IPR028916	IPR011042,IPR027691	3	1	TREMOR, HEREDITARY ESSENTIAL, 5 (0014756)	NERVOUS_SYSTEM_DISORDER
IGF1	P05019	YES	Insulin-like growth factor I (IGF-I) (Mechano growth factor) (MGF) (Somatomedin-C)	195		GO:0008083-GO:0005179-GO:0005159-GO:0005158-GO:0005178	PF00049	PF00049	IPR016179,IPR022341,IPR022350,IPR022352,IPR022353,IPR036438	IPR016179,IPR022350,IPR022352,IPR022353,IPR036438	1	1	GROWTH DELAY DUE TO INSULIN-LIKE GROWTH FACTOR TYPE 1 DEFICIENCY (0012110)	ENDOCRINE_SYSTEM_DISEASE
UGT1A1	P19224	YES	UDP-glucuronosyltransferase 1-6 (UDPGT 1-6) (UGT1*6) (UGT1-06) (UGT1.6) (EC 2.4.1.17) (Phenol-metabolizing UDP-glucuronosyltransferase) (UDP-glucuronosyltransferase 1-F) (UGT-1F) (UGT1F) (UDP-glucuronosyltransferase 1A6)	532	2.4.1.17	GO:0019899-GO:0015020-GO:0046982-GO:0042803	PF00201	PF00201	IPR002213,IPR035595	IPR002213	1	1	CRIGLER-NAJJAR SYNDROME (0009044)	-
HNF1A	P20823	YES	Hepatocyte nuclear factor 1-alpha (HNF-1-alpha) (HNF-1A) (Liver-specific transcription factor LF-B1) (LFB1) (Transcription factor 1) (TCF-1)	631		GO:0003677-GO:0001228-GO:0003700-GO:0000981-GO:0046983-GO:0046982-GO:0042803-GO:0000978-GO:0000976	PF04812,PF04813,PF04814	PF04812,PF04813,PF04814	IPR001356,IPR006897,IPR006898,IPR006899,IPR009057,IPR010982,IPR023219,IPR039066	IPR001356,IPR006897,IPR006898,IPR006899,IPR009057,IPR010982,IPR023219,IPR039066	57	8	IDDM 1 (0009100); TYPE 1 DIABETES MELLITUS 20 (0012919); MONOGENIC DIABETES (0015967); NONPAPILLARY RENAL CELL CARCINOMA (0007763); TYPE 2 DIABETES MELLITUS (0005148); MATURITY-ONSET DIABETES OF THE YOUNG TYPE 3 (0010894); DIABETES MELLITUS (DISEASE) (0005015); HEPATIC ADENOMAS, FAMILIAL (0007718)	DIGESTIVE_SYSTEM_DISEASE,ENDOCRINE_SYSTEM_DISEASE,IMMUNE_SYSTEM_DISEASE,URINARY_SYSTEM_DISEASE
PRDM5	Q9NQX1	YES	PR domain zinc finger protein 5 (EC 2.1.1.-) (PR domain-containing protein 5)	630	2.1.1.-	GO:0003700-GO:0001227-GO:0046872-GO:0008168-GO:0070491-GO:0000978-GO:0000977-GO:0043565-GO:0000976	PF00096,PF12874,PF13912		IPR001214,IPR013087,IPR017125,IPR036236,IPR044415	IPR001214,IPR017125,IPR044415	1	1	BRITTLE CORNEA SYNDROME 2 (0013605)	DISEASE_OF_VISUAL_SYSTEM,INTEGUMENTARY_SYSTEM_DISEASE
HADHA	P40939	YES	Trifunctional enzyme subunit alpha, mitochondrial (78 kDa gastrin-binding protein) (Monolysocardiolipin acyltransferase) (EC 2.3.1.-) (TP-alpha) [Includes: Long-chain enoyl-CoA hydratase (EC 4.2.1.17); Long chain 3-hydroxyacyl-CoA dehydrogenase (EC 1.1.1.211)]	763	1.1.1.211-2.3.1.--4.2.1.17	GO:0003857-GO:0003985-GO:0004300-GO:0016509-GO:0070403	PF00378,PF00725,PF02737	PF00378,PF00725,PF02737	IPR001753,IPR006108,IPR006176,IPR006180,IPR008927,IPR012803,IPR018376,IPR029045,IPR036291	IPR001753,IPR006108,IPR006176,IPR006180,IPR008927,IPR012803,IPR029045,IPR036291	11	2	MITOCHONDRIAL TRIFUNCTIONAL PROTEIN DEFICIENCY (0012172); LONG CHAIN 3-HYDROXYACYL-COA DEHYDROGENASE DEFICIENCY (0012173)	CARDIOVASCULAR_DISEASE,DISEASE_OF_VISUAL_SYSTEM,ENDOCRINE_SYSTEM_DISEASE,MUSCULOSKELETAL_SYSTEM_DISEASE,NERVOUS_SYSTEM_DISORDER
NAXE	Q8NCW5	YES	NAD(P)H-hydrate epimerase (EC 5.1.99.6) (Apolipoprotein A-I-binding protein) (AI-BP) (NAD(P)HX epimerase) (YjeF N-terminal domain-containing protein 1) (YjeF_N1)	288	5.1.99.6	GO:0046872-GO:0052856-GO:0052857-GO:0000166	PF03853	PF03853	IPR004443,IPR032976,IPR036652	IPR004443,IPR032976,IPR036652	3	1	ENCEPHALOPATHY, PROGRESSIVE, EARLY-ONSET, WITH BRAIN EDEMA AND/OR LEUKOENCEPHALOPATHY, 1 (0020781)	NERVOUS_SYSTEM_DISORDER
B3GLCT	Q6Y288	YES	Beta-1,3-glucosyltransferase (Beta3Glc-T) (EC 2.4.1.-) (Beta 3-glucosyltransferase) (Beta-3-glycosyltransferase-like)	498	2.4.1.-	GO:0008375	PF02434	PF02434	IPR003378,IPR029044	IPR003378,IPR029044	1	1	PETERS PLUS SYNDROME (0009856)	CARDIOVASCULAR_DISEASE,DISEASE_OF_VISUAL_SYSTEM,NERVOUS_SYSTEM_DISORDER
LEP	P41159	YES	Leptin (Obese protein) (Obesity factor)	167		GO:0003677-GO:0005179-GO:1990460-GO:0051428	PF02024	PF02024	IPR000065,IPR009079	IPR000065,IPR009079	3	1	OBESITY DUE TO CONGENITAL LEPTIN DEFICIENCY (0013991)	DISEASE_OF_GENITOURINARY_SYSTEM,ENDOCRINE_SYSTEM_DISEASE
CARS2	Q9HA77	YES	Probable cysteine--tRNA ligase, mitochondrial (EC 6.1.1.16) (Cysteinyl-tRNA synthetase) (CysRS)	564	6.1.1.16	GO:0005524-GO:0004817-GO:0046872	PF01406	PF01406	IPR009080,IPR014729,IPR015803,IPR024909,IPR032678	IPR009080,IPR014729,IPR015803,IPR024909,IPR032678	2	1	COMBINED OXIDATIVE PHOSPHORYLATION DEFECT TYPE 27 (0014728)	NERVOUS_SYSTEM_DISORDER
SCN3B	Q9NY72	YES	Sodium channel subunit beta-3	215		GO:0044325-GO:0019871-GO:0017080-GO:0005244-GO:0086006	PF07686	PF07686	IPR003599,IPR007110,IPR013106,IPR013783,IPR027096,IPR027098,IPR036179	IPR003599,IPR013106,IPR013783,IPR027096,IPR027098	3	1	BRUGADA SYNDROME 7 (0013146)	CARDIOVASCULAR_DISEASE
CASK	O14936	YES	Peripheral plasma membrane protein CASK (hCASK) (EC 2.7.11.1) (Calcium/calmodulin-dependent serine protein kinase) (Protein lin-2 homolog)	926	2.7.11.1	GO:0005524-GO:0005516-GO:0004385-GO:0004674-GO:0106310-GO:0106311	PF00018,PF00069,PF00595,PF00625,PF02828	PF00069,PF00625,PF02828	IPR000719,IPR001452,IPR001478,IPR004172,IPR008144,IPR008145,IPR011009,IPR014775,IPR020590,IPR027417,IPR035473,IPR036028,IPR036034,IPR036892	IPR000719,IPR004172,IPR008144,IPR008145,IPR011009,IPR027417,IPR036028,IPR036034	12	6	CLASS I GLUCOSE-6-PHOSPHATE DEHYDROGENASE DEFICIENCY (0018750); FG SYNDROME 4 (0010318); ANEMIA, NONSPHEROCYTIC HEMOLYTIC, DUE TO G6PD DEFICIENCY (0010480); MENDELIAN DISEASE (0003847); INTELLECTUAL DISABILITY (0001071); SYNDROMIC X-LINKED INTELLECTUAL DISABILITY NAJM TYPE (0010417)	HEMATOLOGIC_DISEASE,NERVOUS_SYSTEM_DISORDER
TRAIP	Q9BWF2	YES	E3 ubiquitin-protein ligase TRAIP (EC 2.3.2.27) (RING finger protein 206) (TRAF-interacting protein)	469	2.3.2.27	GO:0042802-GO:0046872-GO:0061630-GO:0004842	PF13639	PF13639	IPR001841,IPR013083	IPR001841,IPR013083	1	1	SECKEL SYNDROME 9 (0014767)	MUSCULOSKELETAL_SYSTEM_DISEASE,NERVOUS_SYSTEM_DISORDER
DHH	O43323	YES	Desert hedgehog protein (DHH) (HHG-3) [Cleaved into: Desert hedgehog protein N-product; Desert hedgehog protein C-product]	396		GO:0005509-GO:0005113-GO:0008233-GO:0008270	PF01079,PF01085	PF01079,PF01085	IPR000320,IPR001657,IPR001767,IPR003586,IPR003587,IPR009045,IPR036844	IPR000320,IPR001657,IPR001767,IPR003586,IPR003587,IPR009045,IPR036844	6	2	46,XY SEX REVERSAL 7 (0009301); 46,XY GONADAL DYSGENESIS-MOTOR AND SENSORY NEUROPATHY SYNDROME (0011766)	CARDIOVASCULAR_DISEASE,DISEASE_OF_GENITOURINARY_SYSTEM,ENDOCRINE_SYSTEM_DISEASE,MUSCULOSKELETAL_SYSTEM_DISEASE
SPECC1L	B2RMV2	NO	Cytospin-A	1117					IPR001715,IPR036872,IPR040166	IPR040166	1	1	AUTOSOMAL DOMINANT OPITZ G/BBB SYNDROME (0007779)	DISEASE_OF_GENITOURINARY_SYSTEM,DISEASE_OF_VISUAL_SYSTEM
FGF16	O43320	YES	Fibroblast growth factor 16 (FGF-16)	207		GO:0005104-GO:0008083	PF00167	PF00167	IPR002209,IPR008996,IPR028285	IPR002209,IPR008996,IPR028285	1	1	SYNDACTYLY TYPE 8 (0010669)	MUSCULOSKELETAL_SYSTEM_DISEASE
AMACR	Q9UHK6	YES	Alpha-methylacyl-CoA racemase (EC 5.1.99.4) (2-methylacyl-CoA racemase)	382	5.1.99.4	GO:0008111-GO:0008410-GO:0005102	PF02515	PF02515	IPR003673,IPR023606	IPR003673,IPR023606	2	1	CONGENITAL BILE ACID SYNTHESIS DEFECT 4 (0008967)	DIGESTIVE_SYSTEM_DISEASE,ENDOCRINE_SYSTEM_DISEASE,NERVOUS_SYSTEM_DISORDER
CTU2	Q2VPK5	YES	Cytoplasmic tRNA 2-thiolation protein 2 (Cytosolic thiouridylase subunit 2)	515		GO:0016779-GO:0016783-GO:0000049	PF10288		IPR019407	IPR019407	1	1	MICROCEPHALY, FACIAL DYSMORPHISM, RENAL AGENESIS, AND AMBIGUOUS GENITALIA SYNDROME (0020647)	-
CYBB	P04839	YES	Cytochrome b-245 heavy chain (EC 1.-.-.-) (CGD91-phox) (Cytochrome b(558) subunit beta) (Cytochrome b558 subunit beta) (Heme-binding membrane glycoprotein gp91phox) (NADPH oxidase 2) (Neutrophil cytochrome b 91 kDa polypeptide) (Superoxide-generating NADPH oxidase heavy chain subunit) (gp91-1) (gp91-phox) (p22 phagocyte B-cytochrome)	570	1.-.-.-	GO:0050660-GO:0020037-GO:0046872-GO:0046982-GO:0016175-GO:0005244	PF01794,PF08022,PF08030	PF01794,PF08022,PF08030	IPR000778,IPR013112,IPR013121,IPR013130,IPR017927,IPR017938,IPR039261	IPR000778,IPR013112,IPR013121,IPR013130,IPR017927,IPR017938,IPR039261	67	2	GRANULOMATOUS DISEASE, CHRONIC, X-LINKED (0010600); CHRONIC GRANULOMATOUS DISEASE (0018305)	DIGESTIVE_SYSTEM_DISEASE,HEMATOLOGIC_DISEASE,IMMUNE_SYSTEM_DISEASE,INTEGUMENTARY_SYSTEM_DISEASE,RESPIRATORY_SYSTEM_DISEASE
KLF1	Q13351	YES	Krueppel-like factor 1 (Erythroid krueppel-like transcription factor) (EKLF)	362		GO:0000987-GO:0003700-GO:0000981-GO:0046872-GO:0000978-GO:0000976	PF00096,PF16832,PF16833	PF00096	IPR013087,IPR031784,IPR031785,IPR031786,IPR036236	IPR013087,IPR031785,IPR036236	4	3	BLOOD GROUP--LUTHERAN INHIBITOR (MIM:111150); HEREDITARY PERSISTENCE OF FETAL HEMOGLOBIN-SICKLE CELL DISEASE SYNDROME (0016672); CONGENITAL DYSERYTHROPOIETIC ANEMIA TYPE 4 (0013355)	HEMATOLOGIC_DISEASE
NCF1	P14598	YES	Neutrophil cytosol factor 1 (NCF-1) (47 kDa autosomal chronic granulomatous disease protein) (47 kDa neutrophil oxidase factor) (NCF-47K) (Neutrophil NADPH oxidase factor 1) (Nox organizer 2) (Nox-organizing protein 2) (SH3 and PX domain-containing protein 1A) (p47-phox)	390		GO:0009055-GO:0060090-GO:0043325-GO:0035091-GO:0017124-GO:0016175-GO:0016176	PF00018,PF00787,PF08944,PF16621	PF00018,PF00787	IPR001452,IPR001655,IPR001683,IPR015039,IPR032136,IPR034909,IPR035756,IPR035757,IPR036028,IPR036871	IPR001452,IPR001655,IPR001683,IPR034909,IPR035757,IPR036028,IPR036871	3	1	GRANULOMATOUS DISEASE, CHRONIC, AUTOSOMAL RECESSIVE, CYTOCHROME B-POSITIVE, TYPE 1 (0009309)	DIGESTIVE_SYSTEM_DISEASE,HEMATOLOGIC_DISEASE,IMMUNE_SYSTEM_DISEASE,INTEGUMENTARY_SYSTEM_DISEASE,RESPIRATORY_SYSTEM_DISEASE
NUP93	Q8N1F7	YES	Nuclear pore complex protein Nup93 (93 kDa nucleoporin) (Nucleoporin Nup93)	819		GO:0017056	PF04097	PF04097	IPR007231	IPR007231	5	2	FOCAL SEGMENTAL GLOMERULOSCLEROSIS (0005363); NEPHROTIC SYNDROME, TYPE 12 (0014817)	URINARY_SYSTEM_DISEASE
MID2	Q9UJV3	YES	Probable E3 ubiquitin-protein ligase MID2 (EC 2.3.2.27) (Midin-2) (Midline defect 2) (Midline-2) (RING finger protein 60) (RING-type E3 ubiquitin transferase MID2) (Tripartite motif-containing protein 1)	735	2.3.2.27	GO:0019899-GO:0042802-GO:0008017-GO:0051219-GO:0042803-GO:0003713-GO:0016740-GO:0008270	PF00622,PF00643,PF13445,PF18568	PF18568	IPR000315,IPR001841,IPR001870,IPR003649,IPR003877,IPR003879,IPR003961,IPR013083,IPR013320,IPR017903,IPR017907,IPR027370,IPR033491,IPR035752,IPR036116,IPR040859,IPR043136	IPR001870,IPR003649,IPR003961,IPR017903,IPR033491,IPR036116,IPR040859	2	1	INTELLECTUAL DISABILITY, X-LINKED 101 (0010489)	NERVOUS_SYSTEM_DISORDER
RAB39B	Q96DA2	YES	Ras-related protein Rab-39B	213		GO:0003924-GO:0005525-GO:0031489	PF00071	PF00071	IPR001806,IPR005225,IPR027417,IPR041818	IPR001806,IPR027417,IPR041818	2	1	EARLY-ONSET PARKINSONISM-INTELLECTUAL DISABILITY SYNDROME (0010709)	NERVOUS_SYSTEM_DISORDER
DNAJC21	Q5F1R6	YES	DnaJ homolog subfamily C member 21 (DnaJ homolog subfamily A member 5) (Protein GS3)	531		GO:0003723-GO:0008270	PF00226,PF12171	PF00226	IPR001623,IPR003604,IPR013087,IPR018253,IPR022755,IPR036236,IPR036869	IPR001623,IPR036869	2	1	BONE MARROW FAILURE SYNDROME 3 (0014887)	HEMATOLOGIC_DISEASE,IMMUNE_SYSTEM_DISEASE,MUSCULOSKELETAL_SYSTEM_DISEASE
PJVK	Q0ZLH3	YES	Pejvakin (Autosomal recessive deafness type 59 protein)	352			PF04598	PF04598	IPR007677,IPR040460	IPR007677,IPR040460	3	1	AUTOSOMAL RECESSIVE NONSYNDROMIC DEAFNESS 59 (0012445)	AUDITORY_SYSTEM_DISEASE,NERVOUS_SYSTEM_DISORDER
PADI6	Q6TGC4	YES	Protein-arginine deiminase type-6 (EC 3.5.3.15) (Peptidyl arginine deiminase-like protein) (Peptidylarginine deiminase VI) (hPADVI) (Protein-arginine deiminase type VI)	694	3.5.3.15	GO:0005509-GO:0004668	PF03068,PF08526,PF08527	PF03068,PF08527	IPR004303,IPR008972,IPR013530,IPR013732,IPR013733,IPR036556,IPR038685	IPR004303,IPR013530,IPR013733,IPR036556	2	1	PREIMPLANTATION EMBRYONIC LETHALITY 2 (0014978)	-
TWNK	Q96RR1	YES	Twinkle protein, mitochondrial (EC 3.6.4.12) (Progressive external ophthalmoplegia 1 protein) (T7 gp4-like protein with intramitochondrial nucleoid localization) (T7-like mitochondrial DNA helicase) (Twinkle mtDNA helicase)	684	3.6.4.12	GO:0043139-GO:0005524-GO:0003678-GO:0042802-GO:0002020-GO:0003697	PF13481	PF13481	IPR007694,IPR027417,IPR034154	IPR007694,IPR027417,IPR034154	45	7	SENSORY ATAXIC NEUROPATHY-DYSARTHRIA-OPHTHALMOPARESIS SYNDROME (0011835); PROGRESSIVE EXTERNAL OPHTHALMOPLEGIA WITH MITOCHONDRIAL DNA DELETIONS, AUTOSOMAL DOMINANT 1 (0024528); INFANTILE ONSET SPINOCEREBELLAR ATAXIA (0010060); PERRAULT SYNDROME 5 (0014504); MITOCHONDRIAL DNA DEPLETION SYNDROME 3 (0009636); PROGRESSIVE EXTERNAL OPHTHALMOPLEGIA WITH MITOCHONDRIAL DNA DELETIONS, AUTOSOMAL DOMINANT 3…	AUDITORY_SYSTEM_DISEASE,DISEASE_OF_GENITOURINARY_SYSTEM,DISEASE_OF_VISUAL_SYSTEM,ENDOCRINE_SYSTEM_DISEASE,MUSCULOSKELETAL_SYSTEM_DISEASE,NERVOUS_SYSTEM_DISORDER
TSEN34	Q9BSV6	YES	tRNA-splicing endonuclease subunit Sen34 (EC 4.6.1.16) (Leukocyte receptor cluster member 5) (tRNA-intron endonuclease Sen34) (HsSen34)	310	4.6.1.16	GO:0016829-GO:0003676-GO:0000213	PF01974		IPR006676,IPR006677,IPR011856,IPR016690,IPR036167	IPR016690	1	1	PONTOCEREBELLAR HYPOPLASIA TYPE 2C (0012891)	MUSCULOSKELETAL_SYSTEM_DISEASE,NERVOUS_SYSTEM_DISORDER
SLC34A2	O95436	YES	Sodium-dependent phosphate transport protein 2B (Sodium-phosphate transport protein 2B) (Na(+)-dependent phosphate cotransporter 2B) (NaPi3b) (Sodium/phosphate cotransporter 2B) (Na(+)/Pi cotransporter 2B) (NaPi-2b) (Solute carrier family 34 member 2)	690		GO:0042301-GO:0005436-GO:0031402	PF02690		IPR003841,IPR029852	IPR003841,IPR029852	1	1	PULMONARY ALVEOLAR MICROLITHIASIS (0009928)	RESPIRATORY_SYSTEM_DISEASE
STAC3	Q96MF2	YES	SH3 and cysteine-rich domain-containing protein 3	364		GO:0042802-GO:0046872	PF00018,PF00130,PF07653,PF16664	PF00018	IPR001452,IPR002219,IPR035736,IPR036028,IPR039688	IPR001452,IPR035736,IPR036028,IPR039688	1	1	BAILEY-BLOCH CONGENITAL MYOPATHY (0009722)	MUSCULOSKELETAL_SYSTEM_DISEASE,NERVOUS_SYSTEM_DISORDER
KLHL10	Q6JEL2	YES	Kelch-like protein 10	608			PF00651,PF01344,PF07707	PF01344	IPR000210,IPR006652,IPR011333,IPR011705,IPR015915,IPR017096,IPR030608	IPR006652,IPR015915,IPR017096	2	1	SPERMATOGENIC FAILURE 11 (0014037)	DISEASE_OF_GENITOURINARY_SYSTEM
VHL	P40337	YES	von Hippel-Lindau disease tumor suppressor (Protein G7) (pVHL)	213		GO:0019899-GO:0008134-GO:1990756	PF01847,PF17211	PF01847,PF17211	IPR002714,IPR022772,IPR024048,IPR024053,IPR036208,IPR037139,IPR037140	IPR002714,IPR022772,IPR024048,IPR024053,IPR036208,IPR037139,IPR037140	154	8	NONPAPILLARY RENAL CELL CARCINOMA (0007763); CHUVASH POLYCYTHEMIA (0009892); VON HIPPEL-LINDAU DISEASE (0008667); HEREDITARY NEOPLASTIC SYNDROME (0015356); CEREBELLAR HEMANGIOBLASTOMA (0003901); PHAEOCHROMOCYTOMA (0008233); RETINAL HEMANGIOBLASTOMA (0003343); WILMS TUMOR (0006058)	CARDIOVASCULAR_DISEASE,DISEASE_OF_VISUAL_SYSTEM,ENDOCRINE_SYSTEM_DISEASE,HEMATOLOGIC_DISEASE,IMMUNE_SYSTEM_DISEASE,MUSCULOSKELETAL_SYSTEM_DISEASE,NERVOUS_SYSTEM_DISORDER,URINARY_SYSTEM_DISEASE
TKT	P29401	YES	Transketolase (TK) (EC 2.2.1.1)	623	2.2.1.1	GO:0005509-GO:0000287-GO:0042803-GO:0030976-GO:0004802	PF00456,PF02779,PF02780	PF02779	IPR005474,IPR005475,IPR009014,IPR020826,IPR029061,IPR033248	IPR005475,IPR029061	1	1	TRANSKETOLASE DEFICIENCY (0014881)	CARDIOVASCULAR_DISEASE,NERVOUS_SYSTEM_DISORDER
VWA2	Q5GFL6	YES	von Willebrand factor A domain-containing protein 2 (A domain-containing protein similar to matrilin and collagen) (AMACO) (Colon cancer secreted protein 2) (CCSP-2)	755		GO:0005509-GO:0042802	PF00008,PF00092	PF00092	IPR000742,IPR001881,IPR002035,IPR030755,IPR036465	IPR002035,IPR030755,IPR036465	1	1	FAMILIAL VESICOURETERAL REFLUX (0017329)	DISEASE_OF_GENITOURINARY_SYSTEM,URINARY_SYSTEM_DISEASE
MYH7B	A7E2Y1	YES	Myosin-7B (Antigen MLAA-21) (Myosin cardiac muscle beta chain) (Myosin heavy chain 7B, cardiac muscle beta isoform) (Slow A MYH14)	1983		GO:0051015-GO:0005524-GO:0003774	PF00063,PF01576,PF02736	PF00063,PF01576	IPR000048,IPR001609,IPR002928,IPR004009,IPR008989,IPR027401,IPR027417,IPR036961	IPR001609,IPR002928,IPR027417,IPR036961	4	1	HYPERTROPHIC CARDIOMYOPATHY 1 (0008647)	CARDIOVASCULAR_DISEASE,MUSCULOSKELETAL_SYSTEM_DISEASE
PRORP	O15091	YES	Mitochondrial ribonuclease P catalytic subunit (EC 3.1.26.5) (Mitochondrial ribonuclease P protein 3) (Mitochondrial RNase P protein 3) (Protein only RNase P catalytic subunit)	583	3.1.26.5	GO:0046872-GO:0004526	PF16953	PF16953	IPR011990,IPR031595,IPR033495	IPR031595,IPR033495	1	1	PERRAULT SYNDROME 1 (0009300)	AUDITORY_SYSTEM_DISEASE,DISEASE_OF_GENITOURINARY_SYSTEM,ENDOCRINE_SYSTEM_DISEASE,NERVOUS_SYSTEM_DISORDER
SCNN1A	P37088	YES	Amiloride-sensitive sodium channel subunit alpha (Alpha-NaCH) (Epithelial Na(+) channel subunit alpha) (Alpha-ENaC) (ENaCA) (Nonvoltage-gated sodium channel 1 subunit alpha) (SCNEA)	669		GO:0015280-GO:0050699	PF00858	PF00858	IPR001873,IPR004724,IPR020903	IPR001873,IPR004724	6	3	BRONCHIECTASIS WITH OR WITHOUT ELEVATED SWEAT CHLORIDE 2 (0013087); LIDDLE SYNDROME 3 (0029132); AUTOSOMAL RECESSIVE PSEUDOHYPOALDOSTERONISM TYPE 1 (0009917)	CARDIOVASCULAR_DISEASE,RESPIRATORY_SYSTEM_DISEASE,URINARY_SYSTEM_DISEASE
CDC42	P60953	YES	Cell division control protein 42 homolog (EC 3.6.5.2) (G25K GTP-binding protein)	191	3.6.5.2	GO:0034191-GO:0032427-GO:0003924-GO:0005525-GO:0030742-GO:0042802-GO:0031435-GO:0019901-GO:0031996-GO:0061630	PF00071	PF00071	IPR001806,IPR003578,IPR005225,IPR027417,IPR037874	IPR001806,IPR003578,IPR005225,IPR027417,IPR037874	9	2	MENDELIAN DISEASE (0003847); MACROTHROMBOCYTOPENIA-LYMPHEDEMA-DEVELOPMENTAL DELAY-FACIAL DYSMORPHISM-CAMPTODACTYLY SYNDROME (0014757)	CARDIOVASCULAR_DISEASE,HEMATOLOGIC_DISEASE,IMMUNE_SYSTEM_DISEASE,NERVOUS_SYSTEM_DISORDER
CPT1A	P50416	YES	Carnitine O-palmitoyltransferase 1, liver isoform (CPT1-L) (EC 2.3.1.21) (Carnitine O-palmitoyltransferase I, liver isoform) (CPT I) (CPTI-L) (Carnitine palmitoyltransferase 1A)	773	2.3.1.21	GO:0004095-GO:0042802-GO:1990698	PF00755,PF16484	PF00755	IPR000542,IPR032476,IPR039551,IPR042231,IPR042232	IPR000542,IPR039551,IPR042231,IPR042232	19	2	MENDELIAN DISEASE (0003847); CARNITINE PALMITOYL TRANSFERASE 1A DEFICIENCY (0009705)	-
CFAP44	Q96MT7	YES	Cilia- and flagella-associated protein 44 (WD repeat-containing protein 52)	1854		GO:0008233	PF00400	PF00400	IPR001680,IPR015943,IPR017986,IPR019775,IPR036322	IPR001680,IPR015943,IPR017986,IPR036322	1	1	SPERMATOGENIC FAILURE 20 (0054724)	DISEASE_OF_GENITOURINARY_SYSTEM
FDXR	P22570	YES	NADPH:adrenodoxin oxidoreductase, mitochondrial (AR) (Adrenodoxin reductase) (EC 1.18.1.6) (Ferredoxin--NADP(+) reductase) (Ferredoxin reductase)	491	1.18.1.6	GO:0004324-GO:0015039-GO:0016491	PF07992	PF07992	IPR021163,IPR023753,IPR036188	IPR021163,IPR023753,IPR036188	10	3	OPTIC ATROPHY-ATAXIA-PERIPHERAL NEUROPATHY-GLOBAL DEVELOPMENTAL DELAY SYNDROME (0034092); AUDITORY NEUROPATHY-OPTIC ATROPHY SYNDROME (0060582); MENDELIAN DISEASE (0003847)	AUDITORY_SYSTEM_DISEASE,DISEASE_OF_VISUAL_SYSTEM,NERVOUS_SYSTEM_DISORDER
RRAS2	P62070	YES	Ras-related protein R-Ras2 (EC 3.6.5.-) (Ras-like protein TC21) (Teratocarcinoma oncogene)	204	3.6.5.-	GO:0019003-GO:0003924-GO:0005525	PF00071	PF00071	IPR001806,IPR005225,IPR020849,IPR027417	IPR001806,IPR005225,IPR020849,IPR027417	4	2	NOONAN SYNDROME 12 (0032839); OVARIAN CANCER (0008170)	CARDIOVASCULAR_DISEASE,DISEASE_OF_GENITOURINARY_SYSTEM,DISEASE_OF_VISUAL_SYSTEM,ENDOCRINE_SYSTEM_DISEASE,IMMUNE_SYSTEM_DISEASE,MUSCULOSKELETAL_SYSTEM_DISEASE,NERVOUS_SYSTEM_DISORDER,URINARY_SYSTEM_DISEASE
PRICKLE1	Q96MT3	YES	Prickle-like protein 1 (REST/NRSF-interacting LIM domain protein 1)	831		GO:0008270	PF00412,PF06297	PF00412,PF06297	IPR001781,IPR010442,IPR033723,IPR033726,IPR033727	IPR001781,IPR010442,IPR033723	4	2	UNVERRICHT-LUNDBORG SYNDROME (0009698); EPILEPSY, PROGRESSIVE MYOCLONIC, 1B (0012904)	NERVOUS_SYSTEM_DISORDER
EI24	O14681	YES	Etoposide-induced protein 2.4 homolog (p53-induced gene 8 protein)	340		GO:0061676	PF07264	PF07264	IPR009890	IPR009890	1	1	INTELLECTUAL DISABILITY (0001071)	NERVOUS_SYSTEM_DISORDER
TRPC6	Q9Y210	YES	Short transient receptor potential channel 6 (TrpC6) (Transient receptor protein 6) (TRP-6)	931		GO:0003779-GO:0042805-GO:0051117-GO:0005261-GO:0030276-GO:0070679-GO:0042803-GO:0015279	PF00520,PF08344,PF12796	PF08344,PF12796	IPR002110,IPR002153,IPR005462,IPR005821,IPR013555,IPR020683,IPR036770	IPR002110,IPR002153,IPR005462,IPR013555,IPR020683,IPR036770	13	4	NEPHROTIC SYNDROME (0005377); FAMILIAL IDIOPATHIC STEROID-RESISTANT NEPHROTIC SYNDROME (0019006); FOCAL SEGMENTAL GLOMERULOSCLEROSIS (0005363); FOCAL SEGMENTAL GLOMERULOSCLEROSIS 2 (0011390)	URINARY_SYSTEM_DISEASE
KMT2D	O14686	YES	Histone-lysine N-methyltransferase 2D (Lysine N-methyltransferase 2D) (EC 2.1.1.354) (ALL1-related protein) (Myeloid/lymphoid or mixed-lineage leukemia protein 2)	5537	2.1.1.354	GO:0003677-GO:0042393-GO:0042800-GO:0046872-GO:0003713-GO:0000976	PF00628,PF00856,PF05964,PF05965,PF13771,PF13832	PF00628,PF00856,PF05964,PF13832	IPR001214,IPR001841,IPR001965,IPR003616,IPR003888,IPR003889,IPR009071,IPR011011,IPR013083,IPR019787,IPR034732,IPR036910,IPR037890,IPR041961,IPR041964	IPR001214,IPR001841,IPR001965,IPR003888,IPR011011,IPR013083,IPR019787,IPR034732,IPR037890,IPR041964	31	3	KABUKI SYNDROME (0016512); MENDELIAN DISEASE (0003847); KABUKI SYNDROME 1 (0007843)	DISEASE_OF_VISUAL_SYSTEM,NERVOUS_SYSTEM_DISORDER
MAPKAPK3	Q16644	YES	MAP kinase-activated protein kinase 3 (MAPK-activated protein kinase 3) (MAPKAP kinase 3) (MAPKAP-K3) (MAPKAPK-3) (MK-3) (EC 2.7.11.1) (Chromosome 3p kinase) (3pK)	382	2.7.11.1	GO:0005524-GO:0009931-GO:0005516-GO:0004683-GO:0004708-GO:0051019-GO:0004674-GO:0106310-GO:0106311	PF00069	PF00069	IPR000719,IPR008271,IPR011009,IPR017441,IPR027442	IPR000719,IPR008271,IPR011009	1	1	PATTERNED MACULAR DYSTROPHY 3 (0014920)	DISEASE_OF_VISUAL_SYSTEM,NERVOUS_SYSTEM_DISORDER
RS1	O15537	YES	Retinoschisin (X-linked juvenile retinoschisis protein)	224		GO:0043325-GO:0001786	PF00754	PF00754	IPR000421,IPR008979	IPR000421,IPR008979	67	1	X-LINKED RETINOSCHISIS (0010725)	DISEASE_OF_VISUAL_SYSTEM,NERVOUS_SYSTEM_DISORDER
STUB1	Q9UNE7	YES	E3 ubiquitin-protein ligase CHIP (EC 2.3.2.27) (Antigen NY-CO-7) (CLL-associated antigen KW-8) (Carboxy terminus of Hsp70-interacting protein) (RING-type E3 ubiquitin transferase CHIP) (STIP1 homology and U box-containing protein 1)	303	2.3.2.27	GO:0051087-GO:0019899-GO:0001664-GO:0031072-GO:0030544-GO:0051879-GO:0019900-GO:0051787-GO:0042803-GO:0030674-GO:0046332-GO:0048156-GO:0030911-GO:0061630-GO:0031625-GO:0004842-GO:0034450	PF04564,PF12895,PF18391	PF04564,PF12895,PF18391	IPR003613,IPR011990,IPR013026,IPR013083,IPR019734,IPR041312	IPR003613,IPR011990,IPR013026,IPR013083,IPR019734,IPR041312	16	3	SPINOCEREBELLAR ATAXIA TYPE 16 (0000561); SPINOCEREBELLAR ATAXIA 48 (0032526); AUTOSOMAL RECESSIVE SPINOCEREBELLAR ATAXIA 16 (0014339)	DISEASE_OF_VISUAL_SYSTEM,NERVOUS_SYSTEM_DISORDER
ADCY5	O95622	YES	Adenylate cyclase type 5 (EC 4.6.1.1) (ATP pyrophosphate-lyase 5) (Adenylate cyclase type V) (Adenylyl cyclase 5) (AC5)	1261	4.6.1.1	GO:0004016-GO:0008179-GO:0005524-GO:0046872-GO:0097110	PF00211,PF06327,PF16214	PF00211,PF06327,PF16214	IPR001054,IPR009398,IPR018297,IPR029787,IPR030672,IPR032628	IPR001054,IPR009398,IPR029787,IPR030672,IPR032628	11	2	FAMILIAL DYSKINESIA AND FACIAL MYOKYMIA (0011707); MENDELIAN DISEASE (0003847)	NERVOUS_SYSTEM_DISORDER
ZBTB11	O95625	YES	Zinc finger and BTB domain-containing protein 11	1053		GO:0000981-GO:0046872-GO:0000978	PF00096,PF00651,PF13912,PF17921	PF00096	IPR000210,IPR011333,IPR013087,IPR036236,IPR041588	IPR013087,IPR036236	2	1	INTELLECTUAL DEVELOPMENTAL DISORDER, AUTOSOMAL RECESSIVE 69 (0032715)	NERVOUS_SYSTEM_DISORDER
ATP6V1A	P38606	YES	V-type proton ATPase catalytic subunit A (V-ATPase subunit A) (EC 7.1.2.2) (V-ATPase 69 kDa subunit) (Vacuolar ATPase isoform VA68) (Vacuolar proton pump subunit alpha)	617	7.1.2.2	GO:0005524-GO:0046961-GO:0046933	PF00006,PF02874,PF16886	PF00006,PF02874,PF16886	IPR000194,IPR004100,IPR005725,IPR020003,IPR022878,IPR023366,IPR024034,IPR027417,IPR031686,IPR036121	IPR000194,IPR004100,IPR005725,IPR022878,IPR023366,IPR024034,IPR027417,IPR031686,IPR036121	9	2	EPILEPTIC ENCEPHALOPATHY, INFANTILE OR EARLY CHILDHOOD, 3 (0020632); AUTOSOMAL RECESSIVE CUTIS LAXA TYPE 2D (0027451)	DISEASE_OF_VISUAL_SYSTEM,INTEGUMENTARY_SYSTEM_DISEASE,MUSCULOSKELETAL_SYSTEM_DISEASE,NERVOUS_SYSTEM_DISORDER
KCNJ1	P48048	YES	ATP-sensitive inward rectifier potassium channel 1 (ATP-regulated potassium channel ROM-K) (Inward rectifier K(+) channel Kir1.1) (Potassium channel, inwardly rectifying subfamily J member 1)	391		GO:0015272-GO:0005524-GO:0005242-GO:0005546	PF01007,PF17655	PF01007,PF17655	IPR003268,IPR013518,IPR014756,IPR016449,IPR040445,IPR041647	IPR003268,IPR013518,IPR014756,IPR016449,IPR040445,IPR041647	12	1	BARTTER DISEASE TYPE 2 (0009424)	URINARY_SYSTEM_DISEASE
MDM4	O15151	YES	Protein Mdm4 (Double minute 4 protein) (Mdm2-like p53-binding protein) (Protein Mdmx) (p53-binding protein Mdm4)	490		GO:0019899-GO:0008270	PF00641,PF02201,PF13920	PF13920	IPR001841,IPR001876,IPR003121,IPR013083,IPR015458,IPR016495,IPR036443,IPR036885	IPR001841,IPR013083,IPR015458,IPR016495	1	1	BONE MARROW FAILURE SYNDROME 6 (0030015)	HEMATOLOGIC_DISEASE,IMMUNE_SYSTEM_DISEASE,MUSCULOSKELETAL_SYSTEM_DISEASE
B4GALNT1	Q00973	YES	Beta-1,4 N-acetylgalactosaminyltransferase 1 (EC 2.4.1.92) ((N-acetylneuraminyl)-galactosylglucosylceramide) (GM2/GD2 synthase) (GalNAc-T)	533	2.4.1.92	GO:0003947-GO:0008376	PF00535	PF00535	IPR001173,IPR011143,IPR029044	IPR001173,IPR011143,IPR029044	2	1	HEREDITARY SPASTIC PARAPLEGIA 26 (0012213)	NERVOUS_SYSTEM_DISORDER
DOLK	Q9UPQ8	YES	Dolichol kinase (EC 2.7.1.108) (Transmembrane protein 15)	538	2.7.1.108	GO:0004168			IPR026566,IPR032974	IPR026566,IPR032974	6	1	DK1-CDG (0012556)	CARDIOVASCULAR_DISEASE,INTEGUMENTARY_SYSTEM_DISEASE,MUSCULOSKELETAL_SYSTEM_DISEASE
TNRC6B	Q9UPQ9	YES	Trinucleotide repeat-containing gene 6B protein	1833		GO:0003723	PF10427,PF16608		IPR012677,IPR019486,IPR032226,IPR033500,IPR034925,IPR035979	IPR033500	1	1	GLOBAL DEVELOPMENTAL DELAY WITH SPEECH AND BEHAVIORAL ABNORMALITIES, GDSBA (MIM:619243)	-
GBA2	Q9HCG7	YES	Non-lysosomal glucosylceramidase (NLGase) (EC 3.2.1.45) (Beta-glucocerebrosidase 2) (Beta-glucosidase 2) (Bile acid beta-glucosidase GBA2) (Bile acid glucosyl transferase GBA2) (Cholesterol glucosyltransferase GBA2) (EC 2.4.1.-) (Cholesteryl-beta-glucosidase GBA2) (EC 3.2.1.-) (Glucosylceramidase 2)	927	2.4.1.--3.2.1.--3.2.1.45	GO:0008422-GO:0004348-GO:0046527-GO:0050295	PF04685,PF12215	PF04685	IPR006775,IPR008928,IPR012341,IPR014551,IPR024462	IPR006775,IPR008928,IPR012341,IPR014551	3	1	HEREDITARY SPASTIC PARAPLEGIA 46 (0013737)	NERVOUS_SYSTEM_DISORDER
KDM6A	A0A087X0R0	NO	Lysine-specific demethylase 6A	1453		GO:0031490-GO:0071558-GO:0042802-GO:0000978	PF02373,PF13181,PF13432		IPR003347,IPR011990,IPR013026,IPR019734	IPR011990,IPR013026,IPR019734	5	1	KABUKI SYNDROME 2 (0010465)	DISEASE_OF_VISUAL_SYSTEM,NERVOUS_SYSTEM_DISORDER
RBCK1	Q9BYM8	YES	RanBP-type and C3HC4-type zinc finger-containing protein 1 (EC 2.3.2.31) (HBV-associated factor 4) (Heme-oxidized IRP2 ubiquitin ligase 1) (HOIL-1) (Hepatitis B virus X-associated protein 4) (RING finger protein 54) (RING-type E3 ubiquitin transferase HOIL-1) (Ubiquitin-conjugating enzyme 7-interacting protein 3)	510	2.3.2.31	GO:0042802-GO:0046872-GO:0140311-GO:0003713-GO:0043130-GO:0004842	PF01485,PF13445	PF01485	IPR000626,IPR001841,IPR001876,IPR002867,IPR013083,IPR017907,IPR026261,IPR027370,IPR029071,IPR036443,IPR044066	IPR002867,IPR026261,IPR044066	3	4	POLYGLUCOSAN BODY MYOPATHY 1 WITH OR WITHOUT IMMUNODEFICIENCY (0014389); AUTOINFLAMMATORY SYNDROME WITH PYOGENIC BACTERIAL INFECTION AND AMYLOPECTINOSIS (0017992); GLYCOGEN STORAGE DISEASE DUE TO GLYCOGEN BRANCHING ENZYME DEFICIENCY (0009292); POLYGLUCOSAN BODY MYOPATHY TYPE 1 (0018348)	CARDIOVASCULAR_DISEASE,IMMUNE_SYSTEM_DISEASE,MUSCULOSKELETAL_SYSTEM_DISEASE,NERVOUS_SYSTEM_DISORDER
LHCGR	P22888	YES	Lutropin-choriogonadotropic hormone receptor (LH/CG-R) (Luteinizing hormone receptor) (LHR) (LSH-R)	699		GO:0038106-GO:0035472-GO:0008528-GO:0004964	PF00001,PF13306	PF00001,PF13306	IPR000276,IPR002131,IPR002273,IPR017452,IPR026906,IPR032675	IPR000276,IPR002131,IPR002273,IPR017452,IPR026906,IPR032675	26	3	PSEUDOHERMAPHRODITISM (0005518); FAMILIAL MALE-LIMITED PRECOCIOUS PUBERTY (0008303); LEYDIG CELL HYPOPLASIA, TYPE 1 (0009384)	DISEASE_OF_GENITOURINARY_SYSTEM,ENDOCRINE_SYSTEM_DISEASE
PAX9	P55771	YES	Paired box protein Pax-9	341		GO:0001228-GO:0000981-GO:0000978-GO:1990837	PF00292	PF00292	IPR001523,IPR009057,IPR033204,IPR036388,IPR043182,IPR043565	IPR001523,IPR009057,IPR033204,IPR036388,IPR043182,IPR043565	8	2	TOOTH AGENESIS, SELECTIVE, 3 (0011477); TOOTH AGENESIS (0005486)	DIGESTIVE_SYSTEM_DISEASE,MUSCULOSKELETAL_SYSTEM_DISEASE
MVK	Q03426	YES	Mevalonate kinase (MK) (EC 2.7.1.36)	396	2.7.1.36	GO:0005524-GO:0042802-GO:0000287-GO:0004496	PF00288,PF08544	PF00288,PF08544	IPR006203,IPR006204,IPR006205,IPR013750,IPR014721,IPR020568,IPR036554	IPR006204,IPR006205,IPR013750,IPR014721,IPR020568,IPR036554	42	4	MEVALONIC ACIDURIA (0012481); POROKERATOSIS 3, DISSEMINATED SUPERFICIAL ACTINIC TYPE (0008293); HYPERIMMUNOGLOBULINEMIA D WITH PERIODIC FEVER (0009849); INHERITED RETINAL DYSTROPHY (0019118)	DISEASE_OF_VISUAL_SYSTEM,IMMUNE_SYSTEM_DISEASE,INTEGUMENTARY_SYSTEM_DISEASE,NERVOUS_SYSTEM_DISORDER
POMGNT1	Q8WZA1	YES	Protein O-linked-mannose beta-1,2-N-acetylglucosaminyltransferase 1 (POMGnT1) (EC 2.4.1.-) (UDP-GlcNAc:alpha-D-mannoside beta-1,2-N-acetylglucosaminyltransferase I.2) (GnT I.2)	660	2.4.1.-	GO:0008375-GO:0047223-GO:0030145	PF03071,PF15711	PF03071,PF15711	IPR004139,IPR029044,IPR039474,IPR039477	IPR004139,IPR029044,IPR039474,IPR039477	18	5	MUSCULAR DYSTROPHY-DYSTROGLYCANOPATHY (CONGENITAL WITH BRAIN AND EYE ANOMALIES), TYPE A3 (0009667); RETINITIS PIGMENTOSA 76 (0014929); MUSCLE-EYE-BRAIN DISEASE (0018939); AUTOSOMAL RECESSIVE LIMB-GIRDLE MUSCULAR DYSTROPHY TYPE 2O (0013161); MUSCULAR DYSTROPHY-DYSTROGLYCANOPATHY (CONGENITAL WITH INTELLECTUAL DISABILITY), TYPE B3 (0013155)	DISEASE_OF_VISUAL_SYSTEM,MUSCULOSKELETAL_SYSTEM_DISEASE,NERVOUS_SYSTEM_DISORDER
CD96	P40200	YES	T-cell surface protein tactile (Cell surface antigen CD96) (T cell-activated increased late expression protein) (CD antigen CD96)	585					IPR003599,IPR007110,IPR013783,IPR036179,IPR042381	IPR007110,IPR013783,IPR042381	1	1	C SYNDROME (0008893)	MUSCULOSKELETAL_SYSTEM_DISEASE,NERVOUS_SYSTEM_DISORDER
HBB	P68871	YES	Hemoglobin subunit beta (Beta-globin) (Hemoglobin beta chain) [Cleaved into: LVV-hemorphin-7; Spinorphin]	147		GO:0020037-GO:0031721-GO:0030492-GO:0046872-GO:0043177-GO:0019825-GO:0005344	PF00042	PF00042	IPR000971,IPR002337,IPR009050,IPR012292	IPR000971,IPR002337,IPR009050,IPR012292	25	11	ERYTHROCYTOSIS, FAMILIAL, 6 (0054801); HEMOLYTIC ANEMIA (0003664); HEMOGLOBIN M DISEASE (0018023); HEINZ BODY ANEMIA (0007705); DOMINANT BETA-THALASSEMIA (0011381); HEMOGLOBIN E-BETA-THALASSEMIA SYNDROME (0016491); HEMOGLOBINOPATHY (0044348); BETA-THALASSEMIA HBB/LCRB (0013517); SICKLE CELL ANEMIA (0011382); HEMOGLOBIN E DISEASE (0016243); BETA-THALASSEMIA INTERMEDIA (0016487)	DISEASE_OF_GENITOURINARY_SYSTEM,ENDOCRINE_SYSTEM_DISEASE,HEMATOLOGIC_DISEASE,IMMUNE_SYSTEM_DISEASE,MUSCULOSKELETAL_SYSTEM_DISEASE,URINARY_SYSTEM_DISEASE
PPT1	P50897	YES	Palmitoyl-protein thioesterase 1 (PPT-1) (EC 3.1.2.22) (Palmitoyl-protein hydrolase 1)	306	3.1.2.22	GO:0035727-GO:0008474-GO:0016290-GO:0120146-GO:0016790	PF02089	PF02089	IPR002472,IPR029058,IPR030294	IPR002472,IPR029058,IPR030294	32	2	NEURONAL CEROID LIPOFUSCINOSIS 1 (0009744); MENDELIAN DISEASE (0003847)	DISEASE_OF_VISUAL_SYSTEM,NERVOUS_SYSTEM_DISORDER
MKS1	Q9NXB0	YES	Meckel syndrome type 1 protein	559			PF07162	PF07162	IPR010796	IPR010796	2	2	MECKEL SYNDROME, TYPE 1 (0009571); BARDET-BIEDL SYNDROME 13 (0014441)	DIGESTIVE_SYSTEM_DISEASE,DISEASE_OF_GENITOURINARY_SYSTEM,DISEASE_OF_VISUAL_SYSTEM,ENDOCRINE_SYSTEM_DISEASE,MUSCULOSKELETAL_SYSTEM_DISEASE,NERVOUS_SYSTEM_DISORDER,URINARY_SYSTEM_DISEASE
ZC4H2	Q9NQZ6	YES	Zinc finger C4H2 domain-containing protein (Hepatocellular carcinoma-associated antigen 127)	224		GO:0046872	PF10146	PF10146	IPR018482,IPR044069	IPR018482,IPR044069	14	2	WIEACKER-WOLFF, X-LINKED RECESSIVE (0010758); WIEACKER-WOLFF SYNDROME, FEMALE-RESTRICTED (0026762)	MUSCULOSKELETAL_SYSTEM_DISEASE,NERVOUS_SYSTEM_DISORDER
KCNC1	P48547	YES	Potassium voltage-gated channel subfamily C member 1 (NGK2) (Voltage-gated potassium channel subunit Kv3.1) (Voltage-gated potassium channel subunit Kv4)	511		GO:0005251-GO:0005249	PF00520,PF02214	PF00520	IPR000210,IPR003131,IPR003968,IPR003974,IPR005403,IPR005821,IPR011333,IPR027359,IPR028325	IPR003968,IPR005821,IPR027359,IPR028325	1	1	PROGRESSIVE MYOCLONIC EPILEPSY TYPE 7 (0014521)	NERVOUS_SYSTEM_DISORDER
KCNJ5	P48544	YES	G protein-activated inward rectifier potassium channel 4 (GIRK-4) (Cardiac inward rectifier) (CIR) (Heart KATP channel) (Inward rectifier K(+) channel Kir3.4) (IRK-4) (KATP-1) (Potassium channel, inwardly rectifying subfamily J member 5)	419		GO:0015467-GO:0086089-GO:1902282	PF01007,PF17655	PF01007,PF17655	IPR003277,IPR013518,IPR014756,IPR016449,IPR040445,IPR041647	IPR003277,IPR013518,IPR014756,IPR016449,IPR040445,IPR041647	6	4	LONG QT SYNDROME (0002442); FAMILIAL HYPERALDOSTERONISM TYPE III (0013359); ANDERSEN-TAWIL SYNDROME (0008222); LONG QT SYNDROME 13 (0013279)	CARDIOVASCULAR_DISEASE,ENDOCRINE_SYSTEM_DISEASE,MUSCULOSKELETAL_SYSTEM_DISEASE,NERVOUS_SYSTEM_DISORDER
BNC1	Q01954	YES	Zinc finger protein basonuclin-1	994		GO:0001216-GO:0046872-GO:0000182-GO:0000976	PF00096,PF12874		IPR013087,IPR036236,IPR040436	IPR013087,IPR036236,IPR040436	1	1	PRIMARY OVARIAN FAILURE (0005387)	DISEASE_OF_GENITOURINARY_SYSTEM,ENDOCRINE_SYSTEM_DISEASE
COL4A3	Q01955	YES	Collagen alpha-3(IV) chain (Goodpasture antigen) [Cleaved into: Tumstatin]	1670		GO:0005201-GO:0030020-GO:0005178-GO:0008191-GO:0005198	PF01391,PF01413	PF01391,PF01413	IPR001442,IPR008160,IPR016187,IPR036954	IPR001442,IPR008160,IPR016187,IPR036954	68	6	NEPHROTIC SYNDROME (0005377); HEMATURIA, BENIGN FAMILIAL (0007709); MENDELIAN DISEASE (0003847); AUTOSOMAL RECESSIVE ALPORT SYNDROME (0008762); ALPORT SYNDROME (0018965); AUTOSOMAL DOMINANT ALPORT SYNDROME (0007086)	AUDITORY_SYSTEM_DISEASE,DISEASE_OF_VISUAL_SYSTEM,NERVOUS_SYSTEM_DISORDER,URINARY_SYSTEM_DISEASE
STIM1	Q13586	YES	Stromal interaction molecule 1	685		GO:0005246-GO:0005509-GO:0042802-GO:0051010-GO:0002020	PF07647,PF16533	PF16533	IPR001660,IPR013761,IPR030463,IPR032393,IPR037608,IPR037609	IPR030463,IPR032393,IPR037608	14	3	STORMORKEN SYNDROME (0008497); MYOPATHY, TUBULAR AGGREGATE, 1 (0024531); COMBINED IMMUNODEFICIENCY DUE TO STIM1 DEFICIENCY (0013008)	HEMATOLOGIC_DISEASE,IMMUNE_SYSTEM_DISEASE,MUSCULOSKELETAL_SYSTEM_DISEASE
ADAMTSL2	Q86TH1	YES	ADAMTS-like protein 2 (ADAMTSL-2)	951		GO:0004222	PF00090,PF05986,PF08686,PF19030	PF00090,PF05986,PF19030	IPR000884,IPR010294,IPR010909,IPR013273,IPR036383	IPR000884,IPR010294,IPR013273,IPR036383	15	1	GELEOPHYSIC DYSPLASIA 1 (0009269)	MUSCULOSKELETAL_SYSTEM_DISEASE
FLNA	P21333	YES	Filamin-A (FLN-A) (Actin-binding protein 280) (ABP-280) (Alpha-filamin) (Endothelial actin-binding protein) (Filamin-1) (Non-muscle filamin)	2647		GO:0051015-GO:0045296-GO:0034988-GO:0001664-GO:0051020-GO:0044325-GO:0019900-GO:0031852-GO:0015459-GO:0042803-GO:0005080-GO:0003723-GO:0046332-GO:0031267-GO:0008134	PF00307,PF00630	PF00307,PF00630	IPR001298,IPR001589,IPR001715,IPR013783,IPR014756,IPR017868,IPR036872	IPR001298,IPR001589,IPR001715,IPR013783,IPR014756,IPR017868,IPR036872	36	12	FRONTOMETAPHYSEAL DYSPLASIA 1 (0024550); FRONTOMETAPHYSEAL DYSPLASIA (0015942); OTOPALATODIGITAL SYNDROME TYPE 2 (0010571); PRUNE BELLY SYNDROME (0007032); MELNICK-NEEDLES SYNDROME (0010650); MENDELIAN DISEASE (0003847); INTELLECTUAL DISABILITY (0001071); HETEROTOPIA, PERIVENTRICULAR, X-LINKED DOMINANT (0010233); CARDIAC VALVULAR DYSPLASIA, X-LINKED (0010753); OTOPALATODIGITAL SYNDROME TYPE 1 (00…	AUDITORY_SYSTEM_DISEASE,CARDIOVASCULAR_DISEASE,DISEASE_OF_GENITOURINARY_SYSTEM,DISEASE_OF_VISUAL_SYSTEM,INTEGUMENTARY_SYSTEM_DISEASE,MUSCULOSKELETAL_SYSTEM_DISEASE,NERVOUS_SYSTEM_DISORDER,URINARY_SYSTEM_DISEASE
EPB42	P16452	YES	Protein 4.2 (P4.2) (Erythrocyte membrane protein band 4.2) (Erythrocyte protein 4.2)	691		GO:0005524-GO:0003810-GO:0005200	PF00868,PF00927,PF01841	PF00868,PF01841	IPR001102,IPR002931,IPR008958,IPR013783,IPR013808,IPR014756,IPR023608,IPR036238,IPR036985,IPR038765	IPR001102,IPR002931,IPR013783,IPR013808,IPR014756,IPR023608,IPR036985,IPR038765	4	1	HEREDITARY SPHEROCYTOSIS TYPE 5 (0012985)	HEMATOLOGIC_DISEASE
GRAP	Q13588	YES	GRB2-related adapter protein	217			PF00017,PF00018	PF00017	IPR000980,IPR001452,IPR035645,IPR036028,IPR036860,IPR043539	IPR000980,IPR036860,IPR043539	1	1	DEAFNESS, AUTOSOMAL RECESSIVE 114 (0032761)	AUDITORY_SYSTEM_DISEASE,NERVOUS_SYSTEM_DISORDER
SLC6A3	Q01959	YES	Sodium-dependent dopamine transporter (DA transporter) (DAT) (Solute carrier family 6 member 3)	620		GO:0005330-GO:0035240-GO:0008144-GO:0046872-GO:0008504-GO:0005326-GO:0005334-GO:0002020-GO:0044877-GO:0047485-GO:0051721-GO:0005102	PF00209	PF00209	IPR000175,IPR002436,IPR037272	IPR000175,IPR037272	5	1	PARKINSONISM-DYSTONIA, INFANTILE, 1 (0054835)	NERVOUS_SYSTEM_DISORDER
SACS	Q9NZJ4	YES	Sacsin (DnaJ homolog subfamily C member 29) (DNAJC29)	4579		GO:0051087-GO:0030544-GO:0070628	PF00240,PF05168	PF05168	IPR000626,IPR001623,IPR007842,IPR029071,IPR036869,IPR036890	IPR001623,IPR007842,IPR036869,IPR036890	36	1	CHARLEVOIX-SAGUENAY SPASTIC ATAXIA (0010041)	DISEASE_OF_VISUAL_SYSTEM,NERVOUS_SYSTEM_DISORDER
EIF2AK3	Q9NZJ5	YES	Eukaryotic translation initiation factor 2-alpha kinase 3 (EC 2.7.11.1) (PRKR-like endoplasmic reticulum kinase) (Pancreatic eIF2-alpha kinase) (HsPEK)	1116	2.7.11.1	GO:0005524-GO:0019899-GO:0004694-GO:0051879-GO:0042802-GO:0004672-GO:0019903-GO:0004674-GO:0106310-GO:0106311	PF00069		IPR000719,IPR008271,IPR011009,IPR011047,IPR015943,IPR017441	IPR011009	1	1	WOLCOTT-RALLISON SYNDROME (0009192)	DIGESTIVE_SYSTEM_DISEASE,ENDOCRINE_SYSTEM_DISEASE,MUSCULOSKELETAL_SYSTEM_DISEASE
GPRASP2	Q96D09	YES	G-protein coupled receptor-associated sorting protein 2 (GASP-2)	838		GO:0001540-GO:0001664	PF04826		IPR006911,IPR016024,IPR043374	IPR043374	1	1	X-LINKED EXTERNAL AUDITORY CANAL ATRESIA-DILATED INTERNAL AUDITORY CANAL-FACIAL DYSMORPHISM SYNDROME (0044702)	AUDITORY_SYSTEM_DISEASE,NERVOUS_SYSTEM_DISORDER
ADSL	P30566	YES	Adenylosuccinate lyase (ADSL) (ASL) (EC 4.3.2.2) (Adenylosuccinase) (ASase)	484	4.3.2.2	GO:0070626-GO:0042802-GO:0004018	PF00206,PF10397	PF00206,PF10397	IPR000362,IPR004769,IPR008948,IPR019468,IPR020557,IPR022761,IPR024083	IPR000362,IPR004769,IPR008948,IPR019468,IPR022761,IPR024083	32	1	ADENYLOSUCCINATE LYASE DEFICIENCY (0007068)	NERVOUS_SYSTEM_DISORDER
RBM28	Q9NW13	YES	RNA-binding protein 28 (RNA-binding motif protein 28)	759		GO:0003723	PF00076	PF00076	IPR000504,IPR012677,IPR035979	IPR000504,IPR012677,IPR035979	2	1	ANE SYNDROME (0012794)	DISEASE_OF_GENITOURINARY_SYSTEM,ENDOCRINE_SYSTEM_DISEASE,INTEGUMENTARY_SYSTEM_DISEASE,NERVOUS_SYSTEM_DISORDER
KCNQ2	O43526	YES	Potassium voltage-gated channel subfamily KQT member 2 (KQT-like 2) (Neuroblastoma-specific potassium channel subunit alpha KvLQT2) (Voltage-gated potassium channel subunit Kv7.2)	872		GO:0030506-GO:0005516-GO:0005251-GO:0005249	PF00520,PF03520,PF11956,PF16642	PF00520,PF03520	IPR003937,IPR003947,IPR005821,IPR013821,IPR020969,IPR028325	IPR003937,IPR003947,IPR005821,IPR013821,IPR028325	172	9	SEIZURES, BENIGN FAMILIAL NEONATAL, 1 (0007365); ROLANDIC EPILEPSY (0007295); DEVELOPMENTAL AND EPILEPTIC ENCEPHALOPATHY, 1 (0010632); MENDELIAN DISEASE (0003847); DEVELOPMENTAL AND EPILEPTIC ENCEPHALOPATHY, 7 (0013387); INTELLECTUAL DISABILITY (0001071); DEVELOPMENTAL AND EPILEPTIC ENCEPHALOPATHY (0100062); SEIZURES, BENIGN FAMILIAL NEONATAL, 2 (0007366); EPICANTHAL FOLD (0020164)	DISEASE_OF_VISUAL_SYSTEM,NERVOUS_SYSTEM_DISORDER
CRPPA	A4D126	YES	D-ribitol-5-phosphate cytidylyltransferase (EC 2.7.7.40) (2-C-methyl-D-erythritol 4-phosphate cytidylyltransferase-like protein) (Isoprenoid synthase domain-containing protein) (hISPD)	451	2.7.7.40	GO:0070567-GO:0047349-GO:0042803	PF01128,PF18706	PF01128	IPR018294,IPR029044,IPR034683,IPR040635	IPR018294,IPR029044,IPR034683	12	2	AUTOSOMAL RECESSIVE LIMB-GIRDLE MUSCULAR DYSTROPHY TYPE 2U (0014474); MUSCULAR DYSTROPHY-DYSTROGLYCANOPATHY (CONGENITAL WITH BRAIN AND EYE ANOMALIES), TYPE A, 7 (0013835)	DISEASE_OF_VISUAL_SYSTEM,MUSCULOSKELETAL_SYSTEM_DISEASE,NERVOUS_SYSTEM_DISORDER
ANO10	Q9NW15	YES	Anoctamin-10 (Transmembrane protein 16K)	660		GO:0005227-GO:0005229	PF04547	PF04547	IPR007632,IPR031291	IPR007632,IPR031291	2	1	AUTOSOMAL RECESSIVE SPINOCEREBELLAR ATAXIA 10 (0013392)	DISEASE_OF_VISUAL_SYSTEM,NERVOUS_SYSTEM_DISORDER
HS6ST1	O60243	YES	Heparan-sulfate 6-O-sulfotransferase 1 (HS6ST-1) (EC 2.8.2.-)	411	2.8.2.-	GO:0017095-GO:0008146	PF03567	PF03567	IPR005331,IPR010635,IPR027417	IPR005331,IPR010635,IPR027417	6	1	HYPOGONADOTROPIC HYPOGONADISM 15 WITH OR WITHOUT ANOSMIA (0013946)	DISEASE_OF_GENITOURINARY_SYSTEM,ENDOCRINE_SYSTEM_DISEASE
STAG3	Q9UJ98	YES	Cohesin subunit SA-3 (SCC3 homolog 3) (Stromal antigen 3) (Stromalin-3)	1225		GO:0003682	PF08514		IPR013721,IPR016024,IPR020839,IPR039662	IPR016024,IPR020839,IPR039662	1	1	PREMATURE OVARIAN FAILURE 8 (0014321)	DISEASE_OF_GENITOURINARY_SYSTEM,ENDOCRINE_SYSTEM_DISEASE
SLFN14	P0C7P3	YES	Protein SLFN14 [Cleaved into: C-terminally truncated SLFN14 endoribonuclease (EC 3.1.-.-) (Schlafen family member 14)]	912	3.1.-.-	GO:0005524-GO:0004521-GO:0043022	PF04326	PF04326	IPR007421,IPR027417,IPR029677,IPR029684,IPR038461	IPR007421,IPR029677,IPR029684,IPR038461	4	1	PLATELET-TYPE BLEEDING DISORDER 20 (0014830)	HEMATOLOGIC_DISEASE
DOCK6	Q96HP0	YES	Dedicator of cytokinesis protein 6	2047		GO:0005085	PF06920,PF11878,PF14429		IPR010703,IPR021816,IPR026791,IPR027007,IPR027357,IPR035892,IPR037808,IPR043161,IPR043162	IPR026791	3	1	ADAMS-OLIVER SYNDROME 2 (0013635)	INTEGUMENTARY_SYSTEM_DISEASE,MUSCULOSKELETAL_SYSTEM_DISEASE
TFR2	Q9UP52	YES	Transferrin receptor protein 2 (TfR2)	801		GO:0039706-GO:0004998	PF02225,PF04389	PF04389	IPR003137,IPR007484,IPR036757,IPR037324,IPR039373	IPR007484,IPR036757,IPR039373	9	2	HEMOCHROMATOSIS TYPE 3 (0011417); HEREDITARY HEMOCHROMATOSIS (0006507)	-
HCFC1	P51610	YES	Host cell factor 1 (HCF) (HCF-1) (C1 factor) (CFF) (VCAF) (VP16 accessory protein) [Cleaved into: HCF N-terminal chain 1; HCF N-terminal chain 2; HCF N-terminal chain 3; HCF N-terminal chain 4; HCF N-terminal chain 5; HCF N-terminal chain 6; HCF C-terminal chain 1; HCF C-terminal chain 2; HCF C-terminal chain 3; HCF C-terminal chain 4; HCF C-terminal chain 5; HCF C-terminal chain 6]	2035		GO:0033613-GO:0045296-GO:0003682-GO:0042802-GO:0030674-GO:0003713	PF01344,PF13415		IPR003961,IPR006652,IPR013783,IPR015915,IPR036116,IPR037854,IPR043536	IPR003961,IPR013783,IPR015915,IPR036116,IPR037854,IPR043536	6	3	MENDELIAN DISEASE (0003847); METHYLMALONIC ACIDEMIA WITH HOMOCYSTINURIA, TYPE CBLX (0010657); METHYLMALONIC ACIDURIA AND HOMOCYSTINURIA TYPE CBLC (0010184)	DISEASE_OF_VISUAL_SYSTEM,HEMATOLOGIC_DISEASE,NERVOUS_SYSTEM_DISORDER
KLHL40	Q2TBA0	YES	Kelch-like protein 40 (Kelch repeat and BTB domain-containing protein 5) (Sarcosynapsin)	621			PF00651,PF01344,PF07707	PF00651,PF01344,PF07707	IPR000210,IPR006652,IPR011333,IPR011705,IPR015915,IPR017096,IPR030607	IPR000210,IPR006652,IPR011333,IPR011705,IPR015915,IPR017096,IPR030607	15	1	NEMALINE MYOPATHY 8 (0014138)	MUSCULOSKELETAL_SYSTEM_DISEASE,NERVOUS_SYSTEM_DISORDER
NR2F1	P10589	YES	COUP transcription factor 1 (COUP-TF1) (COUP transcription factor I) (COUP-TF I) (Nuclear receptor subfamily 2 group F member 1) (V-erbA-related protein 3) (EAR-3)	423		GO:0003700-GO:0001227-GO:0004879-GO:0044323-GO:0000978-GO:0043565-GO:1990837-GO:0008270	PF00104,PF00105	PF00104,PF00105	IPR000536,IPR001628,IPR001723,IPR013088,IPR035500	IPR000536,IPR001628,IPR001723,IPR013088,IPR035500	20	2	OPTIC ATROPHY-INTELLECTUAL DISABILITY SYNDROME (0014320); MENDELIAN DISEASE (0003847)	DISEASE_OF_VISUAL_SYSTEM,NERVOUS_SYSTEM_DISORDER
ZFYVE26	Q68DK2	YES	Zinc finger FYVE domain-containing protein 26 (FYVE domain-containing centrosomal protein) (FYVE-CENT) (Spastizin)	2539		GO:0046872-GO:0032266	PF01363		IPR000306,IPR011011,IPR013083,IPR017455,IPR028730	IPR028730	1	1	HEREDITARY SPASTIC PARAPLEGIA 15 (0010044)	NERVOUS_SYSTEM_DISORDER
RARB	P10826	YES	Retinoic acid receptor beta (RAR-beta) (HBV-activated protein) (Nuclear receptor subfamily 1 group B member 2) (RAR-epsilon)	455		GO:0003677-GO:0000981-GO:0008144-GO:0004879-GO:0044877-GO:0046965-GO:0000978-GO:1990837-GO:0008270	PF00104,PF00105	PF00104	IPR000536,IPR001628,IPR001723,IPR003078,IPR013088,IPR035500	IPR000536,IPR003078,IPR035500	4	1	MICROPHTHALMIA, SYNDROMIC 12 (0014229)	DISEASE_OF_VISUAL_SYSTEM
PDGFB	P01127	YES	Platelet-derived growth factor subunit B (PDGF subunit B) (PDGF-2) (Platelet-derived growth factor B chain) (Platelet-derived growth factor beta polypeptide) (Proto-oncogene c-Sis) (Becaplermin)	241		GO:0042056-GO:0005518-GO:0008083-GO:0070851-GO:0042802-GO:0048407-GO:0005161-GO:0046982-GO:0042803-GO:0016176	PF00341,PF04692	PF00341	IPR000072,IPR006782,IPR015583,IPR023581,IPR029034	IPR000072,IPR015583,IPR029034	4	1	BASAL GANGLIA CALCIFICATION, IDIOPATHIC, 5 (0014204)	NERVOUS_SYSTEM_DISORDER
CFL2	Q9Y281	YES	Cofilin-2 (Cofilin, muscle isoform)	166		GO:0051015	PF00241	PF00241	IPR002108,IPR017904,IPR029006	IPR002108,IPR017904,IPR029006	1	1	NEMALINE MYOPATHY 7 (0012538)	MUSCULOSKELETAL_SYSTEM_DISEASE,NERVOUS_SYSTEM_DISORDER
SOX9	P48436	YES	Transcription factor SOX-9	509		GO:0008013-GO:0043425-GO:0003682-GO:0000987-GO:0001228-GO:0003700-GO:0000981-GO:0097157-GO:0034236-GO:0000978-GO:0043565-GO:1990837	PF00505,PF12444	PF00505,PF12444	IPR009071,IPR022151,IPR029548,IPR036910	IPR009071,IPR022151,IPR029548,IPR036910	25	2	CAMPOMELIC DYSPLASIA (0007251); MENDELIAN DISEASE (0003847)	DISEASE_OF_GENITOURINARY_SYSTEM,ENDOCRINE_SYSTEM_DISEASE,MUSCULOSKELETAL_SYSTEM_DISEASE,NERVOUS_SYSTEM_DISORDER
INVS	Q9Y283	YES	Inversin (Inversion of embryo turning homolog) (Nephrocystin-2)	1065		GO:0005516	PF00612,PF12796	PF12796	IPR000048,IPR002110,IPR020683,IPR036770	IPR002110,IPR020683,IPR036770	3	1	NEPHRONOPHTHISIS 2 (0011190)	URINARY_SYSTEM_DISEASE
FARSA	Q9Y285	YES	Phenylalanine--tRNA ligase alpha subunit (EC 6.1.1.20) (CML33) (Phenylalanyl-tRNA synthetase alpha subunit) (PheRS)	508	6.1.1.20	GO:0005524-GO:0004826-GO:0003723-GO:0000049	PF01409,PF18552,PF18553,PF18554	PF01409	IPR002319,IPR004529,IPR006195,IPR036390,IPR040586,IPR040724,IPR040725	IPR002319,IPR004529,IPR006195	2	1	RAJAB INTERSTITIAL LUNG DISEASE WITH BRAIN CALCIFICATIONS 2 (0100220)	NERVOUS_SYSTEM_DISORDER
SOX2	P48431	YES	Transcription factor SOX-2	317		GO:0003677-GO:0001228-GO:0003700-GO:0000981-GO:0035198-GO:0000978-GO:0043565-GO:0000976	PF00505,PF12336	PF00505,PF12336	IPR009071,IPR022097,IPR032643,IPR036910	IPR009071,IPR022097,IPR032643,IPR036910	7	2	MENDELIAN DISEASE (0003847); ANOPHTHALMIA/MICROPHTHALMIA-ESOPHAGEAL ATRESIA SYNDROME (0008799)	DIGESTIVE_SYSTEM_DISEASE,DISEASE_OF_VISUAL_SYSTEM,ENDOCRINE_SYSTEM_DISEASE,NERVOUS_SYSTEM_DISORDER
SLC5A6	Q9Y289	YES	Sodium-dependent multivitamin transporter (Na(+)-dependent multivitamin transporter) (Solute carrier family 5 member 6)	635		GO:0015225-GO:0015233-GO:0008523-GO:0015293	PF00474	PF00474	IPR001734,IPR018212,IPR038377	IPR001734,IPR038377	2	1	NEURODEGENERATION, INFANTILE-ONSET, BIOTIN-RESPONSIVE (0033546)	-
SGO1	Q5FBB7	YES	Shugoshin 1 (Serologically defined breast cancer antigen NY-BR-85) (Shugoshin-like 1)	561		GO:0019900	PF07557,PF07558	PF07558	IPR011515,IPR011516,IPR028321,IPR038889	IPR011516,IPR028321,IPR038889	1	1	CHRONIC ATRIAL AND INTESTINAL DYSRHYTHMIA (0014528)	CARDIOVASCULAR_DISEASE,DIGESTIVE_SYSTEM_DISEASE
PHIP	Q8WWQ0	YES	PH-interacting protein (PHIP) (DDB1- and CUL4-associated factor 14) (IRS-1 PH domain-binding protein) (WD repeat-containing protein 11)	1821		GO:0005158-GO:0070577	PF00400,PF00439	PF00400	IPR001487,IPR001680,IPR015943,IPR017986,IPR018359,IPR019775,IPR028738,IPR036322,IPR036427	IPR001680,IPR015943,IPR017986,IPR028738,IPR036322	7	1	DEVELOPMENTAL DELAY, INTELLECTUAL DISABILITY, OBESITY, AND DYSMORPHIC FEATURES (0060712)	-
RPSA	P08865	YES	40S ribosomal protein SA (37 kDa laminin receptor precursor) (37LRP) (37/67 kDa laminin receptor) (LRP/LR) (67 kDa laminin receptor) (67LR) (Colon carcinoma laminin-binding protein) (Laminin receptor 1) (LamR) (Laminin-binding protein precursor p40) (LBP/p40) (Multidrug resistance-associated protein MGr1-Ag) (NEM/1CHD4) (Small ribosomal subunit protein uS2)	295		GO:0043236-GO:0005055-GO:0043022-GO:0003723-GO:0003735-GO:0001618	PF00318,PF16122	PF00318	IPR001865,IPR005707,IPR018130,IPR023591,IPR027498,IPR027504,IPR032281	IPR001865,IPR005707,IPR023591,IPR027498,IPR027504	5	1	FAMILIAL ISOLATED CONGENITAL ASPLENIA (0010066)	IMMUNE_SYSTEM_DISEASE
KDELR2	P33947	YES	ER lumen protein-retaining receptor 2 (ERD2-like protein 1) (ELP-1) (KDEL endoplasmic reticulum protein retention receptor 2) (KDEL receptor 2)	212		GO:0046923-GO:0005046	PF00810	PF00810	IPR000133	IPR000133	2	1	OSTEOGENESIS IMPERFECTA, TYPE 21 (0030861)	MUSCULOSKELETAL_SYSTEM_DISEASE
POGZ	Q7Z3K3	YES	Pogo transposable element with ZNF domain (Suppressor of hairy wing homolog 5) (Zinc finger protein 280E) (Zinc finger protein 635)	1410		GO:0003677-GO:0046872	PF03184,PF03221		IPR004875,IPR006600,IPR009057,IPR013087,IPR036236	IPR013087,IPR036236	2	1	INTELLECTUAL DISABILITY-MICROCEPHALY-STRABISMUS-BEHAVIORAL ABNORMALITIES SYNDROME (0014606)	NERVOUS_SYSTEM_DISORDER
MRPL12	P52815	YES	39S ribosomal protein L12, mitochondrial (L12mt) (MRP-L12) (5c5-2) (Mitochondrial large ribosomal subunit protein bL12m)	198		GO:0003723-GO:0003735	PF00542,PF16320	PF00542	IPR000206,IPR008932,IPR013823,IPR014719,IPR036235	IPR000206,IPR013823,IPR014719	1	1	COMBINED OXIDATIVE PHOSPHORYLATION DEFICIENCY 45 (0033533)	-
KRT25	Q7Z3Z0	YES	Keratin, type I cytoskeletal 25 (Cytokeratin-25) (CK-25) (Keratin-25) (K25) (Keratin-25A) (K25A) (Type I inner root sheath-specific keratin-K25irs1)	450		GO:0046982-GO:0005198	PF00038	PF00038	IPR002957,IPR039008,IPR042180	IPR002957,IPR039008	3	2	HYPOTRICHOSIS 8 (0010206); WOOLLY HAIR, AUTOSOMAL RECESSIVE 3 (0014765)	INTEGUMENTARY_SYSTEM_DISEASE
PTPN11	Q06124	YES	Tyrosine-protein phosphatase non-receptor type 11 (EC 3.1.3.48) (Protein-tyrosine phosphatase 1D) (PTP-1D) (Protein-tyrosine phosphatase 2C) (PTP-2C) (SH-PTP2) (SHP-2) (Shp2) (SH-PTP3)	593	3.1.3.48	GO:0045296-GO:0050839-GO:0031748-GO:0005158-GO:0043560-GO:0004726-GO:0051428-GO:0043274-GO:0004721-GO:0001784-GO:0019904-GO:0019901-GO:1990782-GO:0004725-GO:0030971-GO:0030159	PF00017,PF00102	PF00017,PF00102	IPR000242,IPR000387,IPR000980,IPR003595,IPR012152,IPR016130,IPR029021,IPR036860	IPR000242,IPR000387,IPR000980,IPR003595,IPR012152,IPR016130,IPR029021,IPR036860	105	15	NOONAN SYNDROME AND NOONAN-RELATED SYNDROME (0020297); SPECIFIC LEARNING DISABILITY (0016225); NOONAN SYNDROME WITH MULTIPLE LENTIGINES (0007893); CBL-RELATED DISORDER (0013308); LEOPARD SYNDROME 1 (0100082); LYMPHOMA (0005062); RASOPATHY (0021060); JUVENILE MYELOMONOCYTIC LEUKEMIA (0011908); INTELLECTUAL DISABILITY (0001071); SCOLIOSIS (0005392); NOONAN SYNDROME (0018997); THROMBOCYTOPENIA (0002…	AUDITORY_SYSTEM_DISEASE,CARDIOVASCULAR_DISEASE,DISEASE_OF_GENITOURINARY_SYSTEM,DISEASE_OF_VISUAL_SYSTEM,HEMATOLOGIC_DISEASE,IMMUNE_SYSTEM_DISEASE,MUSCULOSKELETAL_SYSTEM_DISEASE,NERVOUS_SYSTEM_DISORDER,URINARY_SYSTEM_DISEASE
DNAJC6	O75061	YES	Putative tyrosine-protein phosphatase auxilin (EC 3.1.3.48) (DnaJ homolog subfamily C member 6)	913	3.1.3.48	GO:0030276-GO:0004725-GO:0017124	PF00226,PF10409	PF00226	IPR001623,IPR014020,IPR029021,IPR029023,IPR036869	IPR001623,IPR036869	1	1	JUVENILE ONSET PARKINSON DISEASE 19A (0014231)	NERVOUS_SYSTEM_DISORDER
COG7	P83436	YES	Conserved oligomeric Golgi complex subunit 7 (COG complex subunit 7) (Component of oligomeric Golgi complex 7)	770			PF10191		IPR019335	IPR019335	1	1	COG7-CDG (0012118)	CARDIOVASCULAR_DISEASE,INTEGUMENTARY_SYSTEM_DISEASE,NERVOUS_SYSTEM_DISORDER
CAMK2A	A8K161	NO	Calcium/calmodulin-dependent protein kinase (EC 2.7.11.17)	489	2.7.11.17	GO:0005524-GO:0005516-GO:0004683-GO:0106310-GO:0106311			IPR000719,IPR008271,IPR011009,IPR013543,IPR017441,IPR032710	IPR000719,IPR011009,IPR013543,IPR032710	10	3	INTELLECTUAL DISABILITY, AUTOSOMAL RECESSIVE 63 (0054861); INTELLECTUAL DISABILITY, AUTOSOMAL DOMINANT 53 (0030919); INTELLECTUAL DISABILITY (0001071)	NERVOUS_SYSTEM_DISORDER
INO80	Q9ULG1	YES	Chromatin-remodeling ATPase INO80 (hINO80) (EC 3.6.4.-) (DNA helicase-related INO80 complex homolog 1) (DNA helicase-related protein INO80) (INO80 complex subunit A)	1556	3.6.4.-	GO:0003779-GO:0043014-GO:0016887-GO:0005524-GO:0003677-GO:0008094-GO:0042393-GO:0070615	PF00176,PF00271,PF13892	PF00176	IPR000330,IPR001650,IPR014001,IPR020838,IPR027417,IPR031047,IPR038718	IPR001650,IPR027417,IPR031047	2	1	INTELLECTUAL DISABILITY (0001071)	NERVOUS_SYSTEM_DISORDER
CACNA1S	Q13698	YES	Voltage-dependent L-type calcium channel subunit alpha-1S (Calcium channel, L type, alpha-1 polypeptide, isoform 3, skeletal muscle) (Voltage-gated calcium channel subunit alpha Cav1.1)	1873		GO:0005516-GO:0008331-GO:0046872-GO:0005245	PF00520,PF08763,PF16905	PF00520	IPR002077,IPR005446,IPR005450,IPR005821,IPR014873,IPR027359,IPR031649	IPR005821,IPR014873,IPR027359	11	3	HYPOKALEMIC PERIODIC PARALYSIS, TYPE 1 (0042979); MALIGNANT HYPERTHERMIA, SUSCEPTIBILITY TO, 5 (0011163); RHABDOMYOLYSIS (DISEASE) (0005290)	MUSCULOSKELETAL_SYSTEM_DISEASE,NERVOUS_SYSTEM_DISORDER
NDUFA6	P56556	YES	NADH dehydrogenase [ubiquinone] 1 alpha subcomplex subunit 6 (Complex I-B14) (CI-B14) (LYR motif-containing protein 6) (NADH-ubiquinone oxidoreductase B14 subunit)	128		GO:0008137	PF05347	PF05347	IPR008011,IPR016488	IPR008011,IPR016488	2	1	MITOCHONDRIAL COMPLEX 1 DEFICIENCY, NUCLEAR TYPE 33 (0032636)	-
CLDN10	P78369	YES	Claudin-10 (Oligodendrocyte-specific protein-like) (OSP-like)	228		GO:0042802-GO:0005198	PF00822	PF00822	IPR003554,IPR004031,IPR006187,IPR017974	IPR003554,IPR004031,IPR006187,IPR017974	3	1	HELIX SYNDROME (0060564)	URINARY_SYSTEM_DISEASE
NDP	Q00604	YES	Norrin (Norrie disease protein) (X-linked exudative vitreoretinopathy 2 protein)	133		GO:0005125-GO:0005109-GO:0042803	PF00007	PF00007	IPR003064,IPR006207,IPR006208,IPR029034	IPR003064,IPR006207,IPR006208,IPR029034	60	4	CONGENITAL NYSTAGMUS (0005712); NORRIE DISEASE (0010691); EXUDATIVE VITREORETINOPATHY 2, X-LINKED (0010588); PERSISTENT HYPERPLASTIC PRIMARY VITREOUS (0019631)	AUDITORY_SYSTEM_DISEASE,CARDIOVASCULAR_DISEASE,DISEASE_OF_VISUAL_SYSTEM,NERVOUS_SYSTEM_DISORDER
KAT8	Q9H7Z6	YES	Histone acetyltransferase KAT8 (EC 2.3.1.48) (Lysine acetyltransferase 8) (MOZ, YBF2/SAS3, SAS2 and TIP60 protein 1) (MYST-1) (hMOF)	458	2.3.1.48	GO:0016407-GO:0019899-GO:0004402-GO:0046972-GO:0043995-GO:0043996-GO:0042393-GO:0046872-GO:0035064-GO:0003712-GO:0008134	PF01853,PF11717,PF17772	PF11717,PF17772	IPR000953,IPR002717,IPR016181,IPR016197,IPR025995,IPR036388,IPR037906,IPR040706	IPR000953,IPR002717,IPR016181,IPR016197,IPR025995,IPR037906,IPR040706	4	1	LI-GHORBANI-WEISZ-HUBSHMAN SYNDROME (0033547)	-
CACNG7	P62955	YES	Voltage-dependent calcium channel gamma-7 subunit (Neuronal voltage-gated calcium channel gamma-7 subunit) (Transmembrane AMPAR regulatory protein gamma-7) (TARP gamma-7)	275		GO:0005246-GO:0016247-GO:0005245	PF13903		IPR004031,IPR008368,IPR008371	IPR008371	1	1	INTELLECTUAL DISABILITY (0001071)	NERVOUS_SYSTEM_DISORDER
ABCA4	P78363	YES	Retinal-specific phospholipid-transporting ATPase ABCA4 (EC 7.6.2.1) (ATP-binding cassette sub-family A member 4) (RIM ABC transporter) (RIM protein) (RmP) (Retinal-specific ATP-binding cassette transporter) (Stargardt disease protein)	2273	7.6.2.1	GO:0016887-GO:0140326-GO:0042626-GO:0005524-GO:0140327-GO:0005319-GO:0140347-GO:0090555-GO:0005548-GO:0005215	PF00005,PF12698	PF00005,PF12698	IPR003439,IPR003593,IPR005951,IPR017871,IPR026082,IPR027417	IPR003439,IPR003593,IPR005951,IPR017871,IPR026082,IPR027417	308	11	AGE RELATED MACULAR DEGENERATION 2 (0007932); CONE-ROD DYSTROPHY (0015993); INHERITED VITREORETINOPATHY (0020246); SEVERE EARLY-CHILDHOOD-ONSET RETINAL DYSTROPHY (0009549); CONGENITAL STATIONARY NIGHT BLINDNESS (0016293); RETINITIS PIGMENTOSA (0019200); CONE-ROD DYSTROPHY 3 (0011395); MANDIBULOFACIAL DYSOSTOSIS WITH MENTAL DEFICIENCY (0009559); RETINITIS PIGMENTOSA 19 (0011137); STARGARDT DISEASE…	DISEASE_OF_VISUAL_SYSTEM,NERVOUS_SYSTEM_DISORDER
PHC1	P78364	YES	Polyhomeotic-like protein 1 (hPH1) (Early development regulatory protein 1)	1004		GO:0003682-GO:0003677-GO:0042393-GO:0008270	PF00536,PF16616	PF00536	IPR001660,IPR012313,IPR013761,IPR038603	IPR001660,IPR013761	1	2	MICROCEPHALY 11, PRIMARY, AUTOSOMAL RECESSIVE (0014173); INTELLECTUAL DISABILITY (0001071)	DISEASE_OF_VISUAL_SYSTEM,NERVOUS_SYSTEM_DISORDER
XPA	P23025	YES	DNA repair protein complementing XP-A cells (Xeroderma pigmentosum group A-complementing protein)	273		GO:0003684-GO:0046872-GO:0019904-GO:0042803-GO:1990837	PF01286,PF05181	PF01286,PF05181	IPR000465,IPR009061,IPR022652,IPR022656,IPR022658,IPR037129	IPR000465,IPR009061,IPR022652,IPR022656,IPR037129	6	1	XERODERMA PIGMENTOSUM GROUP A (0010210)	DISEASE_OF_VISUAL_SYSTEM,INTEGUMENTARY_SYSTEM_DISEASE,NERVOUS_SYSTEM_DISORDER
ABCB11	O95342	YES	Bile salt export pump (EC 7.6.2.-) (ATP-binding cassette sub-family B member 11)	1321	7.6.2.-	GO:0015432-GO:0008559-GO:0016887-GO:0042626-GO:0005524-GO:0015125-GO:0015126	PF00005,PF00664	PF00005,PF00664	IPR003439,IPR003593,IPR011527,IPR017871,IPR027417,IPR030278,IPR036640,IPR039421	IPR003439,IPR003593,IPR011527,IPR017871,IPR027417,IPR030278,IPR036640,IPR039421	25	4	CHOLESTASIS, INTRAHEPATIC, OF PREGNANCY 3 (0013995); PROGRESSIVE FAMILIAL INTRAHEPATIC CHOLESTASIS TYPE 2 (0011156); PROGRESSIVE FAMILIAL INTRAHEPATIC CHOLESTASIS TYPE 3 (0011214); BENIGN RECURRENT INTRAHEPATIC CHOLESTASIS TYPE 2 (0011559)	DIGESTIVE_SYSTEM_DISEASE,ENDOCRINE_SYSTEM_DISEASE
SIX3	O95343	YES	Homeobox protein SIX3 (Sine oculis homeobox homolog 3)	332		GO:0001228-GO:0000981-GO:0000978-GO:1990837-GO:0005102-GO:0001222	PF00046,PF16878	PF00046,PF16878	IPR001356,IPR009057,IPR031701,IPR032949	IPR001356,IPR009057,IPR031701,IPR032949	33	2	HOLOPROSENCEPHALY 2 (0007999); SCHIZENCEPHALY (0010011)	ENDOCRINE_SYSTEM_DISEASE,NERVOUS_SYSTEM_DISORDER
PAPSS2	O95340	YES	Bifunctional 3'-phosphoadenosine 5'-phosphosulfate synthase 2 (PAPS synthase 2) (PAPSS 2) (Sulfurylase kinase 2) (SK 2) (SK2) [Includes: Sulfate adenylyltransferase (EC 2.7.7.4) (ATP-sulfurylase) (Sulfate adenylate transferase) (SAT); Adenylyl-sulfate kinase (EC 2.7.1.25) (3'-phosphoadenosine-5'-phosphosulfate synthase) (APS kinase) (Adenosine-5'-phosphosulfate 3'-phosphotransferase) (Adenylylsul…	614	2.7.1.25-2.7.7.4	GO:0004020-GO:0005524-GO:0016779-GO:0004781	PF01583,PF01747,PF14306	PF01583,PF14306	IPR002650,IPR002891,IPR014729,IPR015947,IPR024951,IPR025980,IPR027417	IPR002650,IPR002891,IPR015947,IPR025980,IPR027417	4	1	SPONDYLOEPIMETAPHYSEAL DYSPLASIA, PAPSS2 TYPE (0019666)	MUSCULOSKELETAL_SYSTEM_DISEASE
CFP	P27918	YES	Properdin (Complement factor P)	469			PF00090,PF18487	PF00090,PF18487	IPR000884,IPR036383	IPR000884,IPR036383	6	1	PROPERDIN DEFICIENCY, X-LINKED (0010713)	IMMUNE_SYSTEM_DISEASE
STX11	O75558	YES	Syntaxin-11	287		GO:0005484-GO:0000149	PF00804	PF00804	IPR000727,IPR006011,IPR006012,IPR010989,IPR028672,IPR042781	IPR006011,IPR010989,IPR028672	1	1	FAMILIAL HEMOPHAGOCYTIC LYMPHOHISTIOCYTOSIS 4 (0011336)	IMMUNE_SYSTEM_DISEASE
PRKCG	P05129	YES	Protein kinase C gamma type (PKC-gamma) (EC 2.7.11.13)	697	2.7.11.13	GO:0005524-GO:0004698-GO:0004672-GO:0004697-GO:0004712-GO:0004674-GO:0106310-GO:0106311-GO:0008270	PF00069,PF00130,PF00168,PF00433	PF00069,PF00130,PF00168,PF00433	IPR000008,IPR000719,IPR000961,IPR002219,IPR008271,IPR011009,IPR014375,IPR017441,IPR017892,IPR020454,IPR035892	IPR000008,IPR000719,IPR000961,IPR002219,IPR008271,IPR011009,IPR014375,IPR017441,IPR017892,IPR020454,IPR035892	28	1	SPINOCEREBELLAR ATAXIA TYPE 14 (0011540)	DISEASE_OF_VISUAL_SYSTEM,NERVOUS_SYSTEM_DISORDER
DCX	A8K340	NO	Neuronal migration protein doublecortin (cDNA FLJ77057, highly similar to Homo sapiens doublecortex; lissencephaly, X-linked (doublecortin) (DCX), transcript variant 2, mRNA)	366			PF03607	PF03607	IPR003533,IPR017302,IPR036572,IPR040163	IPR003533,IPR017302,IPR036572,IPR040163	7	3	LISSENCEPHALY TYPE 1 DUE TO DOUBLECORTIN GENE MUTATION (0010239); LISSENCEPHALY SPECTRUM DISORDERS (0018838); FUCOSIDOSIS (0009254)	CARDIOVASCULAR_DISEASE,MUSCULOSKELETAL_SYSTEM_DISEASE,NERVOUS_SYSTEM_DISORDER
PLOD2	O00469	YES	Procollagen-lysine,2-oxoglutarate 5-dioxygenase 2 (EC 1.14.11.4) (Lysyl hydroxylase 2) (LH2)	737	1.14.11.4	GO:0005506-GO:0031418-GO:0008475	PF03171		IPR001006,IPR005123,IPR006620,IPR029044	IPR006620,IPR029044	4	1	BRUCK SYNDROME 2 (0012217)	DIGESTIVE_SYSTEM_DISEASE,MUSCULOSKELETAL_SYSTEM_DISEASE
AGRN	O00468	YES	Agrin [Cleaved into: Agrin N-terminal 110 kDa subunit; Agrin C-terminal 110 kDa subunit; Agrin C-terminal 90 kDa fragment (C90); Agrin C-terminal 22 kDa fragment (C22)]	2068		GO:0005509-GO:0035374-GO:0002162-GO:0043395-GO:0043236-GO:0033691-GO:0005200	PF00008,PF00050,PF00053,PF00054,PF01390,PF03146,PF07648	PF00008,PF00054,PF03146	IPR000082,IPR000742,IPR001791,IPR001881,IPR002049,IPR002350,IPR003645,IPR003884,IPR004850,IPR008993,IPR013320,IPR036058,IPR036364	IPR000742,IPR001791,IPR001881,IPR004850,IPR008993,IPR013320	5	1	CONGENITAL MYASTHENIC SYNDROME 8 (0014052)	DISEASE_OF_VISUAL_SYSTEM,NERVOUS_SYSTEM_DISORDER
CACNA1H	O95180	YES	Voltage-dependent T-type calcium channel subunit alpha-1H (Low-voltage-activated calcium channel alpha1 3.2 subunit) (Voltage-gated calcium channel subunit alpha Cav3.2)	2353		GO:0008332-GO:0046872-GO:0097110-GO:0005244-GO:0005248	PF00520	PF00520	IPR005445,IPR005821,IPR027359	IPR005445,IPR005821,IPR027359	15	2	EPILEPSY, CHILDHOOD ABSENCE, SUSCEPTIBILITY TO, 6 (MIM:611942); HYPERALDOSTERONISM, FAMILIAL, TYPE IV (0014875)	ENDOCRINE_SYSTEM_DISEASE
CAPZA2	P47755	YES	F-actin-capping protein subunit alpha-2 (CapZ alpha-2)	286		GO:0051015	PF01267	PF01267	IPR002189,IPR017865,IPR037282,IPR042276,IPR042489	IPR002189,IPR017865,IPR037282,IPR042276	2	1	INTELLECTUAL DISABILITY (0001071)	NERVOUS_SYSTEM_DISORDER
ODAD2	Q5T2S8	YES	Outer dynein arm-docking complex subunit 2 (Armadillo repeat-containing protein 4)	1044			PF00514		IPR000225,IPR011989,IPR016024	IPR000225,IPR011989,IPR016024	2	4	MALE INFERTILITY (0005372); PRIMARY CILIARY DYSKINESIA (0016575); PRIMARY CILIARY DYSKINESIA 23 (0014193); PRIMARY CILIARY DYSKINESIA 1 (0009484)	DISEASE_OF_GENITOURINARY_SYSTEM,RESPIRATORY_SYSTEM_DISEASE
CTSK	P43235	YES	Cathepsin K (EC 3.4.22.38) (Cathepsin O) (Cathepsin O2) (Cathepsin X)	329	3.4.22.38	GO:0005518-GO:0004197-GO:0008234-GO:0001968-GO:0043394	PF00112,PF08246	PF00112,PF08246	IPR000169,IPR000668,IPR013201,IPR015644,IPR025660,IPR025661,IPR038765,IPR039417	IPR000668,IPR013201,IPR015644,IPR025660,IPR025661,IPR038765,IPR039417	12	1	PYCNODYSOSTOSIS (0009940)	MUSCULOSKELETAL_SYSTEM_DISEASE
MANBA	O00462	YES	Beta-mannosidase (EC 3.2.1.25) (Lysosomal beta A mannosidase) (Mannanase) (Mannase)	879	3.2.1.25	GO:0004567	PF02836,PF17753,PF17786	PF02836	IPR006103,IPR008979,IPR013783,IPR017853,IPR036156,IPR041447,IPR041625	IPR006103,IPR008979,IPR017853	3	1	BETA-MANNOSIDOSIS (0009562)	CARDIOVASCULAR_DISEASE,MUSCULOSKELETAL_SYSTEM_DISEASE,NERVOUS_SYSTEM_DISORDER
UCP3	P55916	YES	Mitochondrial uncoupling protein 3 (UCP 3) (Solute carrier family 25 member 9)	312		GO:0017077-GO:0005215	PF00153	PF00153	IPR002030,IPR018108,IPR023395	IPR002030,IPR018108,IPR023395	1	1	MONOGENIC OBESITY (0019182)	ENDOCRINE_SYSTEM_DISEASE
TMEM67	Q5HYA8	YES	Meckelin (Meckel syndrome type 3 protein) (Transmembrane protein 67)	995		GO:0031005-GO:0051082	PF09773	PF09773	IPR009030,IPR019170	IPR009030,IPR019170	53	11	MECKEL SYNDROME (0018921); JOUBERT SYNDROME AND RELATED DISORDERS (0015369); JOUBERT SYNDROME 6 (0012539); RHYNS SYNDROME (0011202); MECKEL SYNDROME, TYPE 3 (0011821); OLIGOHYDRAMNIOS (DISEASE) (0005881); NEPHRONOPHTHISIS 11 (0013302); JOUBERT SYNDROME WITH HEPATIC DEFECT (0008996); NEPHRONOPHTHISIS (DISEASE) (0019005); BARDET-BIEDL SYNDROME 14 (0014442); JOUBERT SYNDROME (0018772)	DIGESTIVE_SYSTEM_DISEASE,DISEASE_OF_GENITOURINARY_SYSTEM,DISEASE_OF_VISUAL_SYSTEM,ENDOCRINE_SYSTEM_DISEASE,MUSCULOSKELETAL_SYSTEM_DISEASE,NERVOUS_SYSTEM_DISORDER,URINARY_SYSTEM_DISEASE
SLC36A2	Q495M3	YES	Proton-coupled amino acid transporter 2 (Proton/amino acid transporter 2) (Solute carrier family 36 member 2) (Tramdorin-1)	483		GO:0005280-GO:0015171-GO:0015187-GO:0015180-GO:0015193	PF01490	PF01490	IPR013057	IPR013057	1	2	IMINOGLYCINURIA (0009448); HYPERGLYCINURIA (DISEASE) (0007677)	URINARY_SYSTEM_DISEASE
XPNPEP3	Q9NQH7	YES	Xaa-Pro aminopeptidase 3 (X-Pro aminopeptidase 3) (EC 3.4.11.9) (Aminopeptidase P3) (APP3)	507	3.4.11.9	GO:0004177-GO:0030145-GO:0070006-GO:0008233-GO:0042803	PF00557,PF05195	PF00557	IPR000994,IPR007865,IPR029149,IPR036005	IPR000994,IPR036005	1	1	NEPHRONOPHTHISIS-LIKE NEPHROPATHY 1 (0013163)	URINARY_SYSTEM_DISEASE
FAR1	Q8WVX9	YES	Fatty acyl-CoA reductase 1 (EC 1.2.1.84) (Male sterility domain-containing protein 2)	515	1.2.1.84	GO:0102965-GO:0080019	PF03015,PF07993	PF03015,PF07993	IPR013120,IPR026055,IPR033640,IPR036291	IPR013120,IPR026055,IPR033640,IPR036291	2	1	FATTY ACYL-COA REDUCTASE 1 DEFICIENCY (0014510)	DISEASE_OF_VISUAL_SYSTEM,NERVOUS_SYSTEM_DISORDER
BRCA1	P38398	YES	Breast cancer type 1 susceptibility protein (EC 2.3.2.27) (RING finger protein 53) (RING-type E3 ubiquitin transferase BRCA1)	1863	2.3.2.27	GO:0003684-GO:0003677-GO:0019899-GO:0003723-GO:0070063-GO:0003713-GO:0000976-GO:0015631-GO:0031625-GO:0004842-GO:0008270	PF00097,PF00533,PF12820	PF00097,PF00533,PF12820	IPR001357,IPR001841,IPR011364,IPR013083,IPR017907,IPR018957,IPR025994,IPR031099,IPR036420	IPR001357,IPR001841,IPR011364,IPR013083,IPR017907,IPR018957,IPR025994,IPR031099,IPR036420	124	8	BREAST-OVARIAN CANCER, FAMILIAL, SUSCEPTIBILITY TO, 1 (0011450); FANCONI ANEMIA, COMPLEMENTATION GROUP S (0054748); HEREDITARY NEOPLASTIC SYNDROME (0015356); HEREDITARY BREAST CARCINOMA (0016419); HEREDITARY BREAST OVARIAN CANCER SYNDROME (0003582); FAMILIAL PANCREATIC CARCINOMA (0015278); FANCONI ANEMIA COMPLEMENTATION GROUP A (0009215); OVARIAN CANCER (0008170)	DIGESTIVE_SYSTEM_DISEASE,DISEASE_OF_GENITOURINARY_SYSTEM,ENDOCRINE_SYSTEM_DISEASE,HEMATOLOGIC_DISEASE,INTEGUMENTARY_SYSTEM_DISEASE,MUSCULOSKELETAL_SYSTEM_DISEASE,URINARY_SYSTEM_DISEASE
PUS1	Q9Y606	YES	tRNA pseudouridine synthase A (EC 5.4.99.12) (tRNA pseudouridine(38-40) synthase) (tRNA pseudouridylate synthase I) (tRNA-uridine isomerase I)	427	5.4.99.12	GO:0009982-GO:0003723-GO:0002153-GO:0000049-GO:0106029	PF01416		IPR001406,IPR020095,IPR020097,IPR020103,IPR041708	IPR001406,IPR020103,IPR041708	2	1	MYOPATHY, LACTIC ACIDOSIS, AND SIDEROBLASTIC ANEMIA 1 (0024553)	HEMATOLOGIC_DISEASE,MUSCULOSKELETAL_SYSTEM_DISEASE
PHKB	Q93100	YES	Phosphorylase b kinase regulatory subunit beta (Phosphorylase kinase subunit beta)	1093		GO:0005516	PF00723	PF00723	IPR008734,IPR008928,IPR011613	IPR008734,IPR008928,IPR011613	1	1	GLYCOGEN STORAGE DISEASE IXB (0009868)	MUSCULOSKELETAL_SYSTEM_DISEASE
FITM2	Q8N6M3	YES	Acyl-coenzyme A diphosphatase FITM2 (EC 3.6.1.-) (Fat storage-inducing transmembrane protein 2) (Fat-inducing protein 2)	262	3.6.1.-	GO:0019992-GO:0016787-GO:0017129	PF10261		IPR019388	IPR019388	1	1	SIDDIQI SYNDROME (0032842)	-
MAPK1	P28482	YES	Mitogen-activated protein kinase 1 (MAP kinase 1) (MAPK 1) (EC 2.7.11.24) (ERT1) (Extracellular signal-regulated kinase 2) (ERK-2) (MAP kinase isoform p42) (p42-MAPK) (Mitogen-activated protein kinase 2) (MAP kinase 2) (MAPK 2)	360	2.7.11.24	GO:0005524-GO:0003690-GO:0042802-GO:0004707-GO:0004708-GO:0031435-GO:0019902-GO:0001784-GO:0004674-GO:0106310-GO:0106311-GO:0008353-GO:0008134	PF00069	PF00069	IPR000719,IPR003527,IPR008271,IPR008349,IPR011009,IPR017441	IPR000719,IPR003527,IPR008349,IPR011009	6	4	NOONAN SYNDROME 13 (0033669); SPECIFIC LEARNING DISABILITY (0016225); MENDELIAN DISEASE (0003847); HEART, MALFORMATION OF (0009327)	CARDIOVASCULAR_DISEASE,DISEASE_OF_GENITOURINARY_SYSTEM,DISEASE_OF_VISUAL_SYSTEM,IMMUNE_SYSTEM_DISEASE,MUSCULOSKELETAL_SYSTEM_DISEASE,NERVOUS_SYSTEM_DISORDER,URINARY_SYSTEM_DISEASE
UVSSA	Q2YD98	YES	UV-stimulated scaffold protein A	709		GO:0000993	PF09740		IPR018610	IPR018610	1	1	UV-SENSITIVE SYNDROME 3 (0013834)	INTEGUMENTARY_SYSTEM_DISEASE
CDC45	O75419	YES	Cell division control protein 45 homolog (PORC-PI-1)	566		GO:0003682-GO:0003688-GO:0003697	PF02724	PF02724	IPR003874	IPR003874	5	1	MEIER-GORLIN SYNDROME 7 (0014894)	MUSCULOSKELETAL_SYSTEM_DISEASE,NERVOUS_SYSTEM_DISORDER
FBXO7	Q9Y3I1	YES	F-box only protein 7	522		GO:0046982-GO:0019901-GO:0043130-GO:1990756-GO:0031625-GO:0004842	PF00646,PF11566		IPR001810,IPR021625,IPR029071,IPR036047	IPR001810,IPR029071,IPR036047	2	1	PARKINSONIAN-PYRAMIDAL SYNDROME (0009830)	NERVOUS_SYSTEM_DISORDER
SUMF1	Q8NBK3	YES	Formylglycine-generating enzyme (FGE) (EC 1.8.3.7) (C-alpha-formylglycine-generating enzyme 1) (Sulfatase-modifying factor 1)	374	1.8.3.7	GO:1903135-GO:0120147-GO:0042802	PF03781	PF03781	IPR005532,IPR016187,IPR042095	IPR005532,IPR016187,IPR042095	21	1	MUCOSULFATIDOSIS (0010088)	INTEGUMENTARY_SYSTEM_DISEASE,MUSCULOSKELETAL_SYSTEM_DISEASE,NERVOUS_SYSTEM_DISORDER
BMPR1B	O00238	YES	Bone morphogenetic protein receptor type-1B (BMP type-1B receptor) (BMPR-1B) (EC 2.7.11.30) (CD antigen CDw293)	502	2.7.11.30	GO:0005524-GO:0046872-GO:0004674-GO:0046332-GO:0005025-GO:0004675	PF01064,PF07714,PF08515	PF01064,PF07714,PF08515	IPR000333,IPR000472,IPR000719,IPR001245,IPR003605,IPR008271,IPR011009,IPR017441	IPR000333,IPR000472,IPR000719,IPR001245,IPR003605,IPR008271,IPR011009,IPR017441	9	5	ACROMESOMELIC DYSPLASIA, HUNTER-THOMPSON TYPE (0008717); BRACHYDACTYLY TYPE A2 (0007216); FIBULAR HYPOPLASIA AND COMPLEX BRACHYDACTYLY (0009231); ACROMESOMELIC DYSPLASIA, DEMIRHAN TYPE (0012274); BRACHYDACTYLY TYPE A1D (0014798)	MUSCULOSKELETAL_SYSTEM_DISEASE
CFH	P08603	YES	Complement factor H (H factor 1)	1231		GO:0043395-GO:0008201-GO:0042802	PF00084	PF00084	IPR000436,IPR035976	IPR000436,IPR035976	42	5	COMPLEMENT FACTOR H DEFICIENCY (0012350); HEMOLYTIC UREMIC SYNDROME, ATYPICAL, SUSCEPTIBILITY TO, 1 (MIM:235400); ATYPICAL HEMOLYTIC-UREMIC SYNDROME (0016244); TYPICAL HEMOLYTIC-UREMIC SYNDROME (0019536); AGE RELATED MACULAR DEGENERATION 4 (0012540)	DISEASE_OF_VISUAL_SYSTEM,HEMATOLOGIC_DISEASE,IMMUNE_SYSTEM_DISEASE,NERVOUS_SYSTEM_DISORDER,URINARY_SYSTEM_DISEASE
BHLHA9	Q7RTU4	YES	Class A basic helix-loop-helix protein 9 (bHLHa9) (Class F basic helix-loop-helix factor 42) (bHLHf42)	235		GO:0000981-GO:0046982-GO:0000977	PF00010	PF00010	IPR011598,IPR036638	IPR011598,IPR036638	3	1	MESOAXIAL SYNOSTOTIC SYNDACTYLY WITH PHALANGEAL REDUCTION (0012271)	MUSCULOSKELETAL_SYSTEM_DISEASE
DNAAF3	Q8N9W5	YES	Dynein assembly factor 3, axonemal	541			PF14737,PF14740	PF14737,PF14740	IPR027974,IPR028235,IPR039304	IPR027974,IPR028235,IPR039304	2	3	PRIMARY CILIARY DYSKINESIA 2 (0011718); PRIMARY CILIARY DYSKINESIA (0016575); PRIMARY CILIARY DYSKINESIA 1 (0009484)	RESPIRATORY_SYSTEM_DISEASE
TMEM63A	O94886	YES	CSC1-like protein 1 (Transmembrane protein 63A)	807		GO:0005227-GO:0008381-GO:0003676-GO:1990760	PF02714,PF13967,PF14703	PF02714,PF13967	IPR003864,IPR026957,IPR027815,IPR032880,IPR035979	IPR003864,IPR026957,IPR032880	3	1	LEUKODYSTROPHY, HYPOMYELINATING, 19, TRANSIENT INFANTILE (0032871)	NERVOUS_SYSTEM_DISORDER
THAP1	Q9NVV9	YES	THAP domain-containing protein 1	213		GO:0003700-GO:0000981-GO:0001227-GO:0042802-GO:0042803-GO:0000978-GO:0043565-GO:0008270	PF05485	PF05485	IPR006612,IPR026516,IPR038441	IPR006612,IPR026516,IPR038441	50	2	TORSION DYSTONIA 6 (0011264); DYSTONIC DISORDER (0003441)	NERVOUS_SYSTEM_DISORDER
POLA1	P09884	YES	DNA polymerase alpha catalytic subunit (EC 2.7.7.7) (DNA polymerase alpha catalytic subunit p180)	1462	2.7.7.7	GO:0051539-GO:0003682-GO:0003677-GO:0003887-GO:0003688-GO:0046872-GO:0000166-GO:0019901-GO:0017076-GO:0019103-GO:0003697	PF00136,PF03104,PF08996,PF12254	PF08996,PF12254	IPR006133,IPR006134,IPR006172,IPR012337,IPR015088,IPR017964,IPR023211,IPR024647,IPR036397,IPR038256,IPR042087,IPR043502	IPR015088,IPR024647,IPR038256	3	1	X-LINKED INTELLECTUAL DISABILITY, VAN ESCH TYPE (0015601)	NERVOUS_SYSTEM_DISORDER
ASXL3	Q9C0F0	YES	Putative Polycomb group protein ASXL3 (Additional sex combs-like protein 3)	2248		GO:0003682-GO:0003677-GO:0046872-GO:0042975	PF05066,PF13919,PF13922		IPR007759,IPR024811,IPR024818,IPR026905,IPR028020	IPR024811,IPR024818	1	1	SEVERE FEEDING DIFFICULTIES-FAILURE TO THRIVE-MICROCEPHALY DUE TO ASXL3 DEFICIENCY SYNDROME (0014205)	NERVOUS_SYSTEM_DISORDER
SOX11	P35716	YES	Transcription factor SOX-11	441		GO:0001228-GO:0003700-GO:0000981-GO:0000978-GO:0000976	PF00505	PF00505	IPR009071,IPR017386,IPR029551,IPR036910	IPR009071,IPR017386,IPR029551,IPR036910	6	1	INTELLECTUAL DISABILITY, AUTOSOMAL DOMINANT 27 (0014376)	MUSCULOSKELETAL_SYSTEM_DISEASE,NERVOUS_SYSTEM_DISORDER
SOX18	P35713	YES	Transcription factor SOX-18	384		GO:0001228-GO:0000981-GO:0000978-GO:1990837-GO:0000976	PF00505,PF12067	PF00505	IPR009071,IPR021934,IPR033392,IPR036910	IPR009071,IPR036910	2	1	HYPOTRICHOSIS-LYMPHEDEMA-TELANGIECTASIA SYNDROME (0011914)	CARDIOVASCULAR_DISEASE,IMMUNE_SYSTEM_DISEASE
MTPAP	Q9NVV4	YES	Poly(A) RNA polymerase, mitochondrial (PAP) (EC 2.7.7.19) (PAP-associated domain-containing protein 1) (Polynucleotide adenylyltransferase) (Terminal uridylyltransferase 1) (TUTase 1) (mtPAP)	582	2.7.7.19	GO:0005524-GO:0042802-GO:0000287-GO:0030145-GO:0016779-GO:0004652-GO:0042803-GO:0003723-GO:0002134	PF03828,PF17797,PF19088	PF03828	IPR002058,IPR041252,IPR043519	IPR002058	1	1	SPASTIC ATAXIA 4 (0013354)	DISEASE_OF_VISUAL_SYSTEM,NERVOUS_SYSTEM_DISORDER
SOX5	P35711	YES	Transcription factor SOX-5	763		GO:0003700-GO:0000981-GO:0000978-GO:0000976	PF00505	PF00505	IPR009071,IPR036910	IPR009071,IPR036910	9	3	DEVELOPMENTAL AND SPEECH DELAY DUE TO SOX5 DEFICIENCY (0017782); LAMB-SHAFFER SYNDROME (0014778); 12P12.1 MICRODELETION SYNDROME (0017781)	NERVOUS_SYSTEM_DISORDER
EPO	P01588	YES	Erythropoietin (Epoetin)	193		GO:0005125-GO:0005128-GO:0005179-GO:0030295	PF00758	PF00758	IPR001323,IPR003013,IPR009079,IPR019767	IPR001323,IPR003013,IPR009079	1	1	DIAMOND-BLACKFAN ANEMIA-LIKE (0060662)	-
IL2RA	P01589	YES	Interleukin-2 receptor subunit alpha (IL-2 receptor subunit alpha) (IL-2-RA) (IL-2R subunit alpha) (IL2-RA) (TAC antigen) (p55) (CD antigen CD25)	272		GO:0019976-GO:0004911	PF00084	PF00084	IPR000436,IPR015486,IPR035976	IPR000436,IPR015486,IPR035976	2	1	IMMUNODEFICIENCY DUE TO CD25 DEFICIENCY (0011664)	IMMUNE_SYSTEM_DISEASE
PHACTR1	Q9C0D0	YES	Phosphatase and actin regulator 1	580		GO:0003779-GO:0008157-GO:0004864	PF02755	PF02755	IPR004018,IPR029987	IPR004018,IPR029987	3	1	DEVELOPMENTAL AND EPILEPTIC ENCEPHALOPATHY, 70 (0032663)	NERVOUS_SYSTEM_DISORDER
AKR1D1	P51857	YES	Aldo-keto reductase family 1 member D1 (EC 1.3.1.3) (3-oxo-5-beta-steroid 4-dehydrogenase) (Delta(4)-3-ketosteroid 5-beta-reductase) (Delta(4)-3-oxosteroid 5-beta-reductase)	326	1.3.1.3	GO:0004032-GO:0047787-GO:0047834-GO:0047086-GO:0005496-GO:0016229	PF00248	PF00248	IPR018170,IPR020471,IPR023210,IPR036812,IPR044483	IPR020471,IPR023210,IPR036812,IPR044483	5	1	CONGENITAL BILE ACID SYNTHESIS DEFECT 2 (0009339)	DIGESTIVE_SYSTEM_DISEASE,ENDOCRINE_SYSTEM_DISEASE
SON	P18583	YES	Protein SON (Bax antagonist selected in saccharomyces 1) (BASS1) (Negative regulatory element-binding protein) (NRE-binding protein) (Protein DBP-5) (SON3)	2426		GO:0003677-GO:0003723	PF01585,PF14709,PF17069	PF01585	IPR000467,IPR014720,IPR032922,IPR036322	IPR000467,IPR032922	1	1	ZTTK SYNDROME (0014936)	NERVOUS_SYSTEM_DISORDER
IQSEC1	Q6DN90	YES	IQ motif and SEC7 domain-containing protein 1 (ADP-ribosylation factors guanine nucleotide-exchange protein 100) (ADP-ribosylation factors guanine nucleotide-exchange protein 2) (Brefeldin-resistant Arf-GEF 2 protein) (BRAG2)	963		GO:0005085-GO:0008289	PF01369,PF16453		IPR000048,IPR000904,IPR001849,IPR011993,IPR023394,IPR030737,IPR033742,IPR035999	IPR030737	2	1	INTELLECTUAL DEVELOPMENTAL DISORDER WITH SHORT STATURE AND BEHAVIORAL ABNORMALITIES (0032870)	-
GNA11	P29992	YES	Guanine nucleotide-binding protein subunit alpha-11 (G alpha-11) (G-protein subunit alpha-11) (Guanine nucleotide-binding protein G(y) subunit alpha)	359		GO:0031683-GO:0001664-GO:0003924-GO:0005525-GO:0046872-GO:0031826	PF00503	PF00503	IPR000654,IPR001019,IPR011025,IPR027417	IPR001019,IPR011025,IPR027417	8	4	UVEAL MELANOMA (0006486); AUTOSOMAL DOMINANT HYPOCALCEMIA 2 (0014146); CUTANEOUS MELANOMA (DISEASE) (0005012); FAMILIAL HYPOCALCIURIC HYPERCALCEMIA 2 (0007792)	DISEASE_OF_VISUAL_SYSTEM,ENDOCRINE_SYSTEM_DISEASE,INTEGUMENTARY_SYSTEM_DISEASE,MUSCULOSKELETAL_SYSTEM_DISEASE,NERVOUS_SYSTEM_DISORDER,RESPIRATORY_SYSTEM_DISEASE
AFG3L2	Q9Y4W6	YES	AFG3-like protein 2 (EC 3.4.24.-) (Paraplegin-like protein)	797	3.4.24.-	GO:0005524-GO:0004176-GO:0004222-GO:0008237-GO:0051082-GO:0008270	PF00004,PF01434,PF06480,PF17862	PF00004,PF01434	IPR000642,IPR003593,IPR003959,IPR003960,IPR005936,IPR011546,IPR027417,IPR037219,IPR041569	IPR000642,IPR003593,IPR003959,IPR005936,IPR027417,IPR037219	16	2	SPASTIC ATAXIA 5 (0013776); SPINOCEREBELLAR ATAXIA TYPE 28 (0012450)	DISEASE_OF_VISUAL_SYSTEM,NERVOUS_SYSTEM_DISORDER
DES	P17661	YES	Desmin	470		GO:0008092-GO:0042802-GO:0005200	PF00038,PF04732	PF00038,PF04732	IPR006821,IPR018039,IPR039008,IPR042180	IPR006821,IPR039008,IPR042180	39	7	DILATED CARDIOMYOPATHY (0005021); DILATED CARDIOMYOPATHY 1I (0011482); FAMILIAL HYPERTROPHIC CARDIOMYOPATHY (0024573); AUTOSOMAL RECESSIVE LIMB-GIRDLE MUSCULAR DYSTROPHY TYPE 2R (0014129); MYOFIBRILLAR MYOPATHY 1 (0011076); DILATED CARDIOMYOPATHY 1S (0013262); NEUROGENIC SCAPULOPERONEAL SYNDROME, KAESER TYPE (0008407)	CARDIOVASCULAR_DISEASE,MUSCULOSKELETAL_SYSTEM_DISEASE,NERVOUS_SYSTEM_DISORDER
VAPB	O95292	YES	Vesicle-associated membrane protein-associated protein B/C (VAMP-B/VAMP-C) (VAMP-associated protein B/C) (VAP-B/VAP-C)	243		GO:0048487-GO:0045296-GO:0019899-GO:0033149-GO:0008017-GO:0046982-GO:0042803	PF00635	PF00635	IPR000535,IPR008962,IPR013783,IPR016763	IPR000535,IPR008962,IPR013783,IPR016763	2	2	AMYOTROPHIC LATERAL SCLEROSIS TYPE 8 (0012077); ADULT-ONSET PROXIMAL SPINAL MUSCULAR ATROPHY, AUTOSOMAL DOMINANT (0008453)	MUSCULOSKELETAL_SYSTEM_DISEASE,NERVOUS_SYSTEM_DISORDER
SMAD9	O15198	YES	Mothers against decapentaplegic homolog 9 (MAD homolog 9) (Mothers against DPP homolog 9) (Madh6) (SMAD family member 9) (SMAD 9) (Smad9)	467		GO:0000981-GO:0070411-GO:0046872-GO:0000978	PF03165,PF03166	PF03165	IPR001132,IPR003619,IPR008984,IPR013019,IPR013790,IPR017855,IPR036578	IPR003619,IPR013019,IPR013790,IPR036578	1	1	PULMONARY HYPERTENSION, PRIMARY, 2 (0014134)	CARDIOVASCULAR_DISEASE,URINARY_SYSTEM_DISEASE
C1QC	P02747	YES	Complement C1q subcomponent subunit C	245			PF00386,PF01391	PF00386	IPR001073,IPR008160,IPR008983	IPR001073,IPR008983	2	1	C1Q DEFICIENCY (0013343)	IMMUNE_SYSTEM_DISEASE
TRPV4	Q9HBA0	YES	Transient receptor potential cation channel subfamily V member 4 (TrpV4) (Osm-9-like TRP channel 4) (OTRPC4) (Transient receptor potential protein 12) (TRP12) (Vanilloid receptor-like channel 2) (Vanilloid receptor-like protein 2) (VRL-2) (Vanilloid receptor-related osmotically-activated channel) (VR-OAC)	871		GO:0003779-GO:0051015-GO:0043014-GO:0005524-GO:0048487-GO:0005262-GO:0005516-GO:0005261-GO:0042802-GO:0005216-GO:0008289-GO:0046872-GO:0008017-GO:0019901-GO:0005080-GO:0042169-GO:0015275	PF00023,PF00520	PF00520	IPR002110,IPR005821,IPR008347,IPR008348,IPR020683,IPR024862,IPR036770	IPR002110,IPR005821,IPR008347,IPR008348,IPR020683,IPR024862,IPR036770	48	14	AUTOSOMAL DOMINANT CONGENITAL BENIGN SPINAL MUSCULAR ATROPHY (0010839); METATROPIC DYSPLASIA (0007986); NEUROMUSCULAR DISEASE (0019056); AUTOSOMAL DOMINANT BRACHYOLMIA (0007232); CHARCOT-MARIE-TOOTH DISEASE AXONAL TYPE 2C (0011633); SCAPULOPERONEAL SPINAL MUSCULAR ATROPHY, AUTOSOMAL DOMINANT (0008408); MENDELIAN DISEASE (0003847); SPONDYLOEPIMETAPHYSEAL DYSPLASIA, MAROTEAUX TYPE (0008473); SPONDY…	MUSCULOSKELETAL_SYSTEM_DISEASE,NERVOUS_SYSTEM_DISORDER
C1QA	P02745	YES	Complement C1q subcomponent subunit A	245		GO:0001540	PF00386,PF01391	PF00386	IPR001073,IPR008160,IPR008983,IPR037572	IPR001073,IPR008983,IPR037572	1	1	C1Q DEFICIENCY (0013343)	IMMUNE_SYSTEM_DISEASE
AIRE	O43918	YES	Autoimmune regulator (Autoimmune polyendocrinopathy candidiasis ectodermal dystrophy protein) (APECED protein)	545		GO:0003682-GO:0042393-GO:0042802-GO:0000977-GO:0045182-GO:0008270	PF00628,PF01342,PF03172	PF00628,PF01342,PF03172	IPR000770,IPR001965,IPR004865,IPR008087,IPR010919,IPR011011,IPR013083,IPR019786,IPR019787,IPR042580	IPR000770,IPR001965,IPR004865,IPR008087,IPR010919,IPR011011,IPR013083,IPR019786,IPR019787	28	1	AUTOIMMUNE POLYENDOCRINE SYNDROME TYPE 1 (0009411)	ENDOCRINE_SYSTEM_DISEASE,IMMUNE_SYSTEM_DISEASE
PUS3	Q9BZE2	YES	tRNA pseudouridine(38/39) synthase (EC 5.4.99.45) (tRNA pseudouridine synthase 3) (tRNA pseudouridylate synthase 3) (tRNA-uridine isomerase 3)	481	5.4.99.45	GO:0009982-GO:0003723-GO:0106029	PF01416		IPR001406,IPR020095,IPR020097,IPR020103,IPR041707	IPR001406,IPR020095,IPR020103,IPR041707	4	5	HEART, MALFORMATION OF (0009327); POLYHYDRAMNIOS (DISEASE) (0004585); ANENCEPHALY (0000819); SEVERE GROWTH DEFICIENCY-STRABISMUS-EXTENSIVE DERMAL MELANOCYTOSIS-INTELLECTUAL DISABILITY SYNDROME (0014886); DANDY-WALKER SYNDROME (0009072)	CARDIOVASCULAR_DISEASE,INTEGUMENTARY_SYSTEM_DISEASE,NERVOUS_SYSTEM_DISORDER
RORA	P35398	YES	Nuclear receptor ROR-alpha (Nuclear receptor RZR-alpha) (Nuclear receptor subfamily 1 group F member 1) (RAR-related orphan receptor A) (Retinoid-related orphan receptor-alpha)	523		GO:0008013-GO:0003677-GO:0003700-GO:0000981-GO:0098531-GO:0004879-GO:0008142-GO:0000978-GO:0000977-GO:0043565-GO:0001223-GO:0001222-GO:0008134-GO:0008270	PF00104,PF00105	PF00104,PF00105	IPR000536,IPR001628,IPR001723,IPR003079,IPR013088,IPR035500,IPR044101	IPR000536,IPR001628,IPR013088,IPR035500,IPR044101	5	1	INTELLECTUAL DEVELOPMENTAL DISORDER WITH OR WITHOUT EPILEPSY OR CEREBELLAR ATAXIA (0060745)	-
C9	P02748	YES	Complement component C9 [Cleaved into: Complement component C9a; Complement component C9b]	559			PF00057,PF00090,PF01823	PF00057	IPR000884,IPR001862,IPR002172,IPR009030,IPR020863,IPR020864,IPR023415,IPR036055,IPR036383,IPR037567	IPR001862,IPR002172,IPR009030,IPR020864,IPR023415,IPR036055,IPR037567	2	2	AGE RELATED MACULAR DEGENERATION 15 (0014266); COMPLEMENT COMPONENT 9 DEFICIENCY (0013445)	DISEASE_OF_VISUAL_SYSTEM,IMMUNE_SYSTEM_DISEASE,NERVOUS_SYSTEM_DISORDER
CST3	P01034	YES	Cystatin-C (Cystatin-3) (Gamma-trace) (Neuroendocrine basic polypeptide) (Post-gamma-globulin)	146		GO:0001540-GO:0004869-GO:0004866-GO:0042802-GO:0030414-GO:0002020	PF00031	PF00031	IPR000010,IPR018073	IPR000010	2	2	AGE RELATED MACULAR DEGENERATION 11 (0012767); ACYS AMYLOIDOSIS (0007098)	CARDIOVASCULAR_DISEASE,DISEASE_OF_VISUAL_SYSTEM,NERVOUS_SYSTEM_DISORDER
PCDH19	Q8TAB3	YES	Protocadherin-19	1148		GO:0005509	PF00028,PF08266	PF00028,PF08266	IPR002126,IPR013164,IPR015919,IPR020894,IPR030716	IPR002126,IPR013164,IPR015919,IPR020894,IPR030716	63	3	DEVELOPMENTAL AND EPILEPTIC ENCEPHALOPATHY, 9 (0010246); MENDELIAN DISEASE (0003847); GLYCINE ENCEPHALOPATHY (0011612)	NERVOUS_SYSTEM_DISORDER
MID1	O15344	YES	E3 ubiquitin-protein ligase Midline-1 (EC 2.3.2.27) (Midin) (Putative transcription factor XPRF) (RING finger protein 59) (RING finger protein Midline-1) (RING-type E3 ubiquitin transferase Midline-1) (Tripartite motif-containing protein 18)	667	2.3.2.27	GO:0019899-GO:0042802-GO:0008017-GO:0051219-GO:0042803-GO:0016740-GO:0031625-GO:0008270	PF00041,PF00622,PF00643,PF13445,PF13765,PF18568	PF00041,PF00622	IPR000315,IPR001841,IPR001870,IPR003649,IPR003877,IPR003879,IPR003961,IPR006574,IPR013083,IPR013320,IPR013783,IPR017903,IPR017907,IPR027370,IPR027727,IPR036116,IPR040859,IPR043136	IPR000315,IPR001870,IPR003649,IPR003877,IPR003879,IPR003961,IPR013320,IPR013783,IPR027727,IPR036116,IPR043136	7	1	X-LINKED OPITZ G/BBB SYNDROME (0010222)	DISEASE_OF_GENITOURINARY_SYSTEM,DISEASE_OF_VISUAL_SYSTEM
SLC34A1	Q06495	YES	Sodium-dependent phosphate transport protein 2A (Sodium-phosphate transport protein 2A) (Na(+)-dependent phosphate cotransporter 2A) (NaPi-3) (Sodium/phosphate cotransporter 2A) (Na(+)/Pi cotransporter 2A) (NaPi-2a) (Solute carrier family 34 member 1)	639		GO:0042802-GO:0030165-GO:0044877-GO:0005436	PF02690	PF02690	IPR003841,IPR029848	IPR003841,IPR029848	12	4	NEPHROCALCINOSIS (0001567); HYPOPHOSPHATEMIC NEPHROLITHIASIS/OSTEOPOROSIS 1 (0012850); HYPERCALCEMIA, INFANTILE 2 (0014851); NEPHROLITHIASIS (0008171)	ENDOCRINE_SYSTEM_DISEASE,MUSCULOSKELETAL_SYSTEM_DISEASE,URINARY_SYSTEM_DISEASE
ITGA2B	P08514	YES	Integrin alpha-IIb (GPalpha IIb) (GPIIb) (Platelet membrane glycoprotein IIb) (CD antigen CD41) [Cleaved into: Integrin alpha-IIb heavy chain; Integrin alpha-IIb light chain, form 1; Integrin alpha-IIb light chain, form 2]	1039		GO:0050840-GO:0070051-GO:0042802-GO:0046872	PF00357,PF01839,PF08441	PF00357,PF01839,PF08441	IPR000413,IPR013517,IPR013519,IPR013649,IPR018184,IPR028994,IPR032695	IPR000413,IPR013517,IPR013519,IPR013649,IPR018184,IPR028994,IPR032695	51	2	PLATELET-TYPE BLEEDING DISORDER 16 (0008552); GLANZMANN'S THROMBASTHENIA (0010119)	HEMATOLOGIC_DISEASE
EFEMP2	O95967	YES	EGF-containing fibulin-like extracellular matrix protein 2 (Fibulin-4) (FIBL-4) (Protein UPH1)	443		GO:0005509-GO:0005201-GO:0008201-GO:0042803	PF07645,PF12662	PF07645,PF12662	IPR000152,IPR000742,IPR001881,IPR009030,IPR018097,IPR026823,IPR026824	IPR000152,IPR000742,IPR001881,IPR009030,IPR018097,IPR026823,IPR026824	10	2	CUTIS LAXA, AUTOSOMAL RECESSIVE, TYPE 1B (0013754); CUTIS LAXA, AUTOSOMAL RECESSIVE, TYPE 1A (0009052)	CARDIOVASCULAR_DISEASE,DISEASE_OF_VISUAL_SYSTEM,INTEGUMENTARY_SYSTEM_DISEASE
PDYN	P01213	YES	Proenkephalin-B (Beta-neoendorphin-dynorphin) (Preprodynorphin) [Cleaved into: Alpha-neoendorphin; Beta-neoendorphin; Big dynorphin (Big Dyn); Dynorphin A(1-17) (Dyn-A17) (Dynorphin A); Dynorphin A(1-13); Dynorphin A(1-8); Leu-enkephalin; Rimorphin (Dynorphin B) (Dyn-B) (Dynorphin B(1-13)); Leumorphin (Dynorphin B-29)]	254		GO:0001515-GO:0031628	PF01160	PF01160	IPR000750,IPR006024	IPR000750,IPR006024	8	1	SPINOCEREBELLAR ATAXIA TYPE 23 (0012449)	DISEASE_OF_VISUAL_SYSTEM,NERVOUS_SYSTEM_DISORDER
TTK	P33981	YES	Dual specificity protein kinase TTK (EC 2.7.12.1) (Phosphotyrosine picked threonine-protein kinase) (PYT)	857	2.7.12.1	GO:0005524-GO:0043515-GO:0004712-GO:0004674-GO:0106310-GO:0106311-GO:0004713-GO:0004714	PF00069	PF00069	IPR000719,IPR008271,IPR011009,IPR011990,IPR017441,IPR027084	IPR000719,IPR011009,IPR027084	1	1	PANCREATIC NEOPLASM (0021040)	DIGESTIVE_SYSTEM_DISEASE,ENDOCRINE_SYSTEM_DISEASE
ERCC6	Q03468	YES	DNA excision repair protein ERCC-6 (EC 3.6.4.-) (ATP-dependent helicase ERCC6) (Cockayne syndrome protein CSB)	1493	3.6.4.-	GO:0005524-GO:0003682-GO:0003677-GO:0008094-GO:0004386-GO:0070615-GO:0044877-GO:0008022-GO:0047485-GO:0030296-GO:0070063	PF00176,PF00271	PF00176,PF00271	IPR000330,IPR001650,IPR014001,IPR027417,IPR038718	IPR000330,IPR001650,IPR014001,IPR027417,IPR038718	10	3	CEREBROOCULOFACIOSKELETAL SYNDROME 1 (0008955); COCKAYNE SYNDROME TYPE 2 (0019570); DE SANCTIS-CACCHIONE SYNDROME (0010217)	AUDITORY_SYSTEM_DISEASE,DISEASE_OF_VISUAL_SYSTEM,INTEGUMENTARY_SYSTEM_DISEASE,NERVOUS_SYSTEM_DISORDER
DOK7	Q18PE1	YES	Protein Dok-7 (Downstream of tyrosine kinase 7)	504		GO:0008289-GO:0019901	PF02174	PF02174	IPR001849,IPR002404,IPR011993,IPR037746,IPR037747,IPR037748	IPR001849,IPR002404,IPR011993,IPR037746,IPR037747,IPR037748	21	2	FETAL AKINESIA DEFORMATION SEQUENCE 1 (0100101); CONGENITAL MYASTHENIC SYNDROME 10 (0009690)	DISEASE_OF_VISUAL_SYSTEM,NERVOUS_SYSTEM_DISORDER,RESPIRATORY_SYSTEM_DISEASE
ADAT3	Q96EY9	YES	Probable inactive tRNA-specific adenosine deaminase-like protein 3 (tRNA-specific adenosine-34 deaminase subunit ADAT3)	351		GO:0003824-GO:0046872	PF00383		IPR002125,IPR016193		1	1	INTELLECTUAL DISABILITY-STRABISMUS SYNDROME (0014119)	DISEASE_OF_VISUAL_SYSTEM,NERVOUS_SYSTEM_DISORDER
BBS2	Q9BXC9	YES	Bardet-Biedl syndrome 2 protein	721		GO:0001103	PF14781,PF14782,PF14783	PF14781,PF14782,PF14783	IPR015943,IPR016616,IPR029333,IPR029429,IPR029430,IPR036322	IPR015943,IPR016616,IPR029333,IPR029429,IPR029430,IPR036322	20	3	BARDET-BIEDL SYNDROME (0015229); BARDET-BIEDL SYNDROME 2 (0014432); RETINITIS PIGMENTOSA 74 (0014692)	DIGESTIVE_SYSTEM_DISEASE,DISEASE_OF_GENITOURINARY_SYSTEM,DISEASE_OF_VISUAL_SYSTEM,ENDOCRINE_SYSTEM_DISEASE,NERVOUS_SYSTEM_DISORDER,URINARY_SYSTEM_DISEASE
PER2	O15055	YES	Period circadian protein homolog 2 (hPER2) (Circadian clock protein PERIOD 2)	1255		GO:0003713-GO:0001222-GO:0000976	PF08447,PF12114		IPR000014,IPR013655,IPR022728,IPR035965		1	1	ADVANCED SLEEP PHASE SYNDROME 1 (0011442)	NERVOUS_SYSTEM_DISORDER
ARX	Q96QS3	YES	Homeobox protein ARX (Aristaless-related homeobox)	562		GO:0003682-GO:0000981-GO:0001227-GO:0000978-GO:0000977-GO:1990837	PF00046,PF03826	PF00046,PF03826	IPR001356,IPR003654,IPR009057,IPR017970	IPR001356,IPR003654,IPR009057,IPR017970	17	4	INTELLECTUAL DISABILITY, X-LINKED, WITH OR WITHOUT SEIZURES, ARX-RELATED (0010317); DEVELOPMENTAL AND EPILEPTIC ENCEPHALOPATHY, 1 (0010632); CORPUS CALLOSUM AGENESIS-ABNORMAL GENITALIA SYNDROME (0010224); X-LINKED LISSENCEPHALY WITH ABNORMAL GENITALIA (0010268)	DISEASE_OF_GENITOURINARY_SYSTEM,ENDOCRINE_SYSTEM_DISEASE,NERVOUS_SYSTEM_DISORDER
NR2F2	P24468	YES	COUP transcription factor 2 (COUP-TF2) (Apolipoprotein A-I regulatory protein 1) (ARP-1) (COUP transcription factor II) (COUP-TF II) (Nuclear receptor subfamily 2 group F member 2)	414		GO:0003700-GO:0004879-GO:0042803-GO:0001972-GO:0000978-GO:0043565-GO:0008270	PF00104,PF00105	PF00104	IPR000536,IPR001628,IPR001723,IPR013088,IPR035500	IPR000536,IPR001723,IPR035500	7	2	MENDELIAN DISEASE (0003847); CONGENITAL HEART DEFECTS, MULTIPLE TYPES, 4 (0014344)	CARDIOVASCULAR_DISEASE
PRKRA	O75569	YES	Interferon-inducible double-stranded RNA-dependent protein kinase activator A (PKR-associated protein X) (PKR-associating protein X) (Protein activator of the interferon-induced protein kinase) (Protein kinase, interferon-inducible double-stranded RNA-dependent activator)	313		GO:0003725-GO:0008047-GO:0019899-GO:0042802-GO:0070883-GO:0042803-GO:0003723	PF00035,PF16482	PF16482	IPR014720,IPR032478,IPR033363,IPR044465,IPR044466,IPR044467	IPR033363	1	1	DYSTONIA 16 (0012789)	NERVOUS_SYSTEM_DISORDER
ACTA2	P62736	YES	Actin, aortic smooth muscle (Alpha-actin-2) (Cell growth-inhibiting gene 46 protein) [Cleaved into: Actin, aortic smooth muscle, intermediate form]	377		GO:0005524-GO:0019901	PF00022	PF00022	IPR004000,IPR004001,IPR020902,IPR043129	IPR004000,IPR020902,IPR043129	21	5	AORTIC ANEURYSM, FAMILIAL THORACIC 2 (0011770); CONNECTIVE TISSUE DISEASE (0003900); MULTISYSTEMIC SMOOTH MUSCLE DYSFUNCTION SYNDROME (0013452); AORTIC ANEURYSM, FAMILIAL THORACIC 6 (0012730); MOYAMOYA DISEASE 5 (0013542)	CARDIOVASCULAR_DISEASE,DIGESTIVE_SYSTEM_DISEASE,DISEASE_OF_GENITOURINARY_SYSTEM,NERVOUS_SYSTEM_DISORDER
UGDH	O60701	YES	UDP-glucose 6-dehydrogenase (UDP-Glc dehydrogenase) (UDP-GlcDH) (UDPGDH) (EC 1.1.1.22)	494	1.1.1.22	GO:0042802-GO:0051287-GO:0003979	PF00984,PF03720,PF03721	PF03721	IPR001732,IPR008927,IPR014026,IPR014027,IPR017476,IPR028356,IPR036220,IPR036291	IPR001732,IPR017476,IPR028356,IPR036291	6	1	DEVELOPMENTAL AND EPILEPTIC ENCEPHALOPATHY, 84 (0032918)	NERVOUS_SYSTEM_DISORDER
ABCC9	O60706	YES	ATP-binding cassette sub-family C member 9 (Sulfonylurea receptor 2)	1549		GO:0016887-GO:0019829-GO:0042626-GO:0005524-GO:0044325-GO:0005267-GO:0015459-GO:0008281	PF00005,PF00664	PF00664	IPR000388,IPR001475,IPR003439,IPR003593,IPR011527,IPR017871,IPR027417,IPR036640	IPR000388,IPR001475,IPR003439,IPR003593,IPR011527,IPR027417,IPR036640	18	4	HYPERTRICHOTIC OSTEOCHONDRODYSPLASIA CANTU TYPE (0009406); KLEEFSTRA SYNDROME 1 (0027407); DILATED CARDIOMYOPATHY 1O (0012062); ATRIAL FIBRILLATION, FAMILIAL, 12 (0013545)	CARDIOVASCULAR_DISEASE,MUSCULOSKELETAL_SYSTEM_DISEASE,NERVOUS_SYSTEM_DISORDER
CYP11B1	P15538	YES	Cytochrome P450 11B1, mitochondrial (CYPXIB1) (Cytochrome P-450c11) (Cytochrome P450C11) (Steroid 11-beta-hydroxylase, CYP11B1) (EC 1.14.15.4)	503	1.14.15.4	GO:0047783-GO:0020037-GO:0005506-GO:0004507	PF00067	PF00067	IPR001128,IPR002399,IPR017972,IPR036396	IPR001128,IPR002399,IPR017972,IPR036396	51	3	CONGENITAL ADRENAL HYPERPLASIA DUE TO 11-BETA-HYDROXYLASE DEFICIENCY (0008729); CONGENITAL ADRENAL HYPERPLASIA (0018479); GLUCOCORTICOID-REMEDIABLE ALDOSTERONISM (0007080)	CARDIOVASCULAR_DISEASE,DISEASE_OF_GENITOURINARY_SYSTEM,ENDOCRINE_SYSTEM_DISEASE,URINARY_SYSTEM_DISEASE
BICC1	Q9H694	YES	Protein bicaudal C homolog 1 (Bic-C)	974		GO:0003723	PF00013,PF00536	PF00536	IPR001660,IPR004087,IPR004088,IPR013761,IPR036612,IPR037974	IPR001660,IPR013761,IPR037974	1	1	RENAL DYSPLASIA, CYSTIC, SUSCEPTIBILITY TO (0011037)	-
DNAH5	Q8TE73	YES	Dynein heavy chain 5, axonemal (Axonemal beta dynein heavy chain 5) (Ciliary dynein heavy chain 5)	4624		GO:0005524-GO:0008569-GO:0045505-GO:0051959	PF03028,PF08385,PF08393,PF12774,PF12775,PF12777,PF12780,PF12781,PF17852,PF17857,PF18198,PF18199	PF08393,PF12774,PF12777,PF12781,PF17852,PF17857,PF18198,PF18199	IPR003593,IPR004273,IPR013594,IPR013602,IPR024317,IPR024743,IPR026983,IPR027417,IPR035699,IPR035706,IPR041228,IPR041466,IPR041589,IPR041658,IPR042219,IPR042222,IPR042228,IPR043157,IPR043160	IPR003593,IPR013602,IPR024743,IPR026983,IPR027417,IPR035699,IPR035706,IPR041228,IPR041466,IPR041589,IPR041658,IPR042219,IPR042228,IPR043160	26	2	PRIMARY CILIARY DYSKINESIA (0016575); PRIMARY CILIARY DYSKINESIA 3 (0012085)	RESPIRATORY_SYSTEM_DISEASE
CSF3R	Q99062	YES	Granulocyte colony-stimulating factor receptor (G-CSF receptor) (G-CSF-R) (CD antigen CD114)	836		GO:0019955-GO:0004896-GO:0051916-GO:0038023	PF00041,PF06328	PF00041	IPR003529,IPR003961,IPR010457,IPR013783,IPR036116,IPR036179	IPR003961,IPR013783,IPR036116	3	3	HEREDITARY NEUTROPHILIA (0008092); AUTOSOMAL RECESSIVE SEVERE CONGENITAL NEUTROPENIA DUE TO CSF3R DEFICIENCY (0014865); CHRONIC MYELOGENOUS LEUKEMIA, BCR-ABL1 POSITIVE (0011996)	HEMATOLOGIC_DISEASE,IMMUNE_SYSTEM_DISEASE,MUSCULOSKELETAL_SYSTEM_DISEASE
ASPRV1	Q53RT3	YES	Retroviral-like aspartic protease 1 (EC 3.4.23.-) (Skin-specific retroviral-like aspartic protease) (SASPase) (Skin aspartic protease) (TPA-inducible aspartic proteinase-like protein) (TAPS)	343	3.4.23.-	GO:0004190	PF13975	PF13975	IPR001969,IPR001995,IPR021109,IPR033539	IPR021109,IPR033539	3	1	ICHTHYOSIS, LAMELLAR, AUTOSOMAL DOMINANT (0007812)	DISEASE_OF_VISUAL_SYSTEM,INTEGUMENTARY_SYSTEM_DISEASE
MPLKIP	Q8TAP9	YES	M-phase-specific PLK1-interacting protein (TTD non-photosensitive 1 protein)	179			PF15502	PF15502	IPR026618,IPR028265	IPR026618,IPR028265	2	1	TRICHOTHIODYSTROPHY 4, NONPHOTOSENSITIVE (0021013)	DISEASE_OF_GENITOURINARY_SYSTEM,INTEGUMENTARY_SYSTEM_DISEASE
AKAP9	Q99996	YES	A-kinase anchor protein 9 (AKAP-9) (A-kinase anchor protein 350 kDa) (AKAP 350) (hgAKAP 350) (A-kinase anchor protein 450 kDa) (AKAP 450) (AKAP 120-like protein) (Centrosome- and Golgi-localized PKN-associated protein) (CG-NAP) (Protein hyperion) (Protein kinase A-anchoring protein 9) (PRKA9) (Protein yotiao)	3907		GO:0003677-GO:0044325-GO:0060090-GO:0015459-GO:0034237-GO:0005102	PF10495		IPR005539,IPR019528,IPR028745	IPR028745	1	1	LONG QT SYNDROME 11 (0012738)	CARDIOVASCULAR_DISEASE
ANKRD11	Q6UB99	YES	Ankyrin repeat domain-containing protein 11 (Ankyrin repeat-containing cofactor 1)	2663			PF12796,PF13857		IPR002110,IPR020683,IPR036770,IPR042636	IPR042636	9	4	KBG SYNDROME (0007846); MENDELIAN DISEASE (0003847); INTELLECTUAL DISABILITY (0001071); ENCEPHALOPATHY, PROGRESSIVE, EARLY-ONSET, WITH EPISODIC RHABDOMYOLYSIS (0032681)	NERVOUS_SYSTEM_DISORDER
GUF1	Q8N442	YES	Translation factor GUF1, mitochondrial (EC 3.6.5.-) (Elongation factor 4 homolog) (EF-4) (GTPase GUF1) (Ribosomal back-translocase)	669	3.6.5.-	GO:0003924-GO:0005525-GO:0043022	PF00009,PF00679,PF03144,PF06421	PF06421	IPR000640,IPR000795,IPR004161,IPR005225,IPR006297,IPR009000,IPR013842,IPR027417,IPR031157,IPR035647,IPR035654,IPR038363	IPR006297,IPR013842,IPR038363	1	1	DEVELOPMENTAL AND EPILEPTIC ENCEPHALOPATHY, 40 (0014895)	NERVOUS_SYSTEM_DISORDER
TIMP3	P35625	YES	Metalloproteinase inhibitor 3 (Protein MIG-5) (Tissue inhibitor of metalloproteinases 3) (TIMP-3)	211		GO:0046872-GO:0008191-GO:0002020	PF00965	PF00965	IPR001134,IPR001820,IPR008993,IPR015612,IPR027465,IPR030490	IPR001820,IPR008993,IPR015612,IPR027465	5	1	SORSBY'S FUNDUS DYSTROPHY (0007640)	DISEASE_OF_VISUAL_SYSTEM,NERVOUS_SYSTEM_DISORDER
NHLRC1	Q6VVB1	YES	E3 ubiquitin-protein ligase NHLRC1 (EC 2.3.2.27) (Malin) (NHL repeat-containing protein 1) (RING-type E3 ubiquitin transferase NHLRC1)	395	2.3.2.27	GO:0046872-GO:0061630-GO:0004842	PF14634	PF14634	IPR001841,IPR011042,IPR013017,IPR013083,IPR017907	IPR001841,IPR011042,IPR013017,IPR013083	25	1	LAFORA DISEASE (0009697)	NERVOUS_SYSTEM_DISORDER
POLR1D	P0DPB6	YES	DNA-directed RNA polymerases I and III subunit RPAC2 (RNA polymerases I and III subunit AC2) (AC19) (DNA-directed RNA polymerase I subunit D) (RNA polymerase I 16 kDa subunit) (RPA16) (RPC16) (hRPA19)	133		GO:0003677-GO:0003899-GO:0046983	PF13656	PF13656	IPR008193,IPR009025,IPR033898,IPR036603	IPR008193,IPR009025,IPR033898,IPR036603	8	1	TREACHER COLLINS SYNDROME 2 (0013385)	AUDITORY_SYSTEM_DISEASE,DISEASE_OF_VISUAL_SYSTEM,MUSCULOSKELETAL_SYSTEM_DISEASE,NERVOUS_SYSTEM_DISORDER
AGXT	P21549	YES	Serine--pyruvate aminotransferase (SPT) (EC 2.6.1.51) (Alanine--glyoxylate aminotransferase) (AGT) (EC 2.6.1.44)	392	2.6.1.44-2.6.1.51	GO:0008453-GO:0016597-GO:0042802-GO:0042803-GO:0043621-GO:0030170-GO:0004760-GO:0008483	PF00266	PF00266	IPR000192,IPR015421,IPR015422,IPR015424,IPR020578,IPR024169	IPR000192,IPR015421,IPR015422,IPR015424,IPR020578,IPR024169	87	4	NEPHROCALCINOSIS (0001567); PRIMARY HYPEROXALURIA (0002474); PRIMARY HYPEROXALURIA TYPE 1 (0009823); NEPHROLITHIASIS (0008171)	NERVOUS_SYSTEM_DISORDER,URINARY_SYSTEM_DISEASE
ANK2	Q01484	YES	Ankyrin-2 (ANK-2) (Ankyrin-B) (Brain ankyrin) (Non-erythroid ankyrin)	3957		GO:0051117-GO:0008093-GO:0019899-GO:0044325-GO:0140031-GO:0019901-GO:0030674-GO:0030507	PF00023,PF00531,PF00791,PF12796,PF17809		IPR000488,IPR000906,IPR002110,IPR011029,IPR020683,IPR036770,IPR040745		5	2	LONG QT SYNDROME (0002442); CARDIAC ARRHYTHMIA, ANKYRIN-B-RELATED (0010958)	CARDIOVASCULAR_DISEASE
ALX4	Q9H161	YES	Homeobox protein aristaless-like 4	411		GO:0003677-GO:0001228-GO:0000981-GO:0071837-GO:0000977-GO:1990837	PF00046,PF03826	PF00046	IPR001356,IPR003654,IPR009057,IPR017970,IPR033203	IPR001356,IPR009057,IPR033203	6	3	PARIETAL FORAMINA 2 (0012309); FRONTONASAL DYSPLASIA WITH ALOPECIA AND GENITAL ANOMALY (0013268); CRANIOSYNOSTOSIS 5, SUSCEPTIBILITY TO (MIM:615529)	INTEGUMENTARY_SYSTEM_DISEASE,MUSCULOSKELETAL_SYSTEM_DISEASE,NERVOUS_SYSTEM_DISORDER
GDF6	Q6KF10	YES	Growth/differentiation factor 6 (GDF-6) (Bone morphogenetic protein 13) (BMP-13) (Growth/differentiation factor 16)	455		GO:0005125-GO:0008083	PF00019,PF00688	PF00019,PF00688	IPR001111,IPR001839,IPR015615,IPR017948,IPR029034	IPR001111,IPR001839,IPR015615,IPR029034	10	5	KLIPPEL-FEIL SYNDROME 1, AUTOSOMAL DOMINANT (0007306); MULTIPLE SYNOSTOSES SYNDROME 4 (0054752); ISOLATED MICROPHTHALMIA 4 (0013130); LEBER CONGENITAL AMAUROSIS 17 (0014145); MICROPHTHALMIA, ISOLATED, WITH COLOBOMA 6 (0013376)	AUDITORY_SYSTEM_DISEASE,DISEASE_OF_VISUAL_SYSTEM,INTEGUMENTARY_SYSTEM_DISEASE,MUSCULOSKELETAL_SYSTEM_DISEASE,NERVOUS_SYSTEM_DISORDER
F8	P00451	YES	Coagulation factor VIII (Antihemophilic factor) (AHF) (Procoagulant component) [Cleaved into: Factor VIIIa heavy chain, 200 kDa isoform; Factor VIIIa heavy chain, 92 kDa isoform; Factor VIII B chain; Factor VIIIa light chain]	2351		GO:0005507-GO:0016491	PF00394,PF00754,PF07731,PF07732	PF00394,PF00754,PF07731,PF07732	IPR000421,IPR001117,IPR008972,IPR008979,IPR011706,IPR011707,IPR024715,IPR033138	IPR000421,IPR001117,IPR008972,IPR008979,IPR011706,IPR011707,IPR024715,IPR033138	503	2	HEMOPHILIA A (0010602); HEMOPHILIA B (0010604)	HEMATOLOGIC_DISEASE
CP	P00450	YES	Ceruloplasmin (EC 1.16.3.1) (Ferroxidase)	1065	1.16.3.1	GO:0051087-GO:0005507-GO:0004322-GO:0016491	PF00394,PF07731,PF07732	PF00394,PF07731,PF07732	IPR001117,IPR002355,IPR008972,IPR011706,IPR011707,IPR033138	IPR001117,IPR008972,IPR011706,IPR011707,IPR033138	18	1	ACERULOPLASMINEMIA (0011426)	DISEASE_OF_VISUAL_SYSTEM,HEMATOLOGIC_DISEASE,NERVOUS_SYSTEM_DISORDER
TRIO	O75962	YES	Triple functional domain protein (EC 2.7.11.1) (PTPRF-interacting protein)	3097	2.7.11.1	GO:0005524-GO:0005085-GO:0004674-GO:0106310-GO:0106311	PF00018,PF00069,PF00169,PF00435,PF00621,PF00650,PF07679,PF16609	PF00069,PF00621	IPR000219,IPR000719,IPR001251,IPR001452,IPR001849,IPR002017,IPR003598,IPR003599,IPR007110,IPR008271,IPR011009,IPR011993,IPR013098,IPR013783,IPR018159,IPR028570,IPR035899,IPR036028,IPR036179,IPR036865	IPR000219,IPR000719,IPR011009,IPR028570,IPR035899	15	4	MICROGNATHIA-RECURRENT INFECTIONS-BEHAVIORAL ABNORMALITIES-MILD INTELLECTUAL DISABILITY SYNDROME (0014892); MENDELIAN DISEASE (0003847); INTELLECTUAL DISABILITY (0001071); INTELLECTUAL DEVELOPMENTAL DISORDER, AUTOSOMAL DOMINANT 63, WITH MACROCEPHALY (0032939)	NERVOUS_SYSTEM_DISORDER
NHLRC2	Q8NBF2	YES	NHL repeat-containing protein 2	726			PF01436,PF13905	PF13905	IPR001258,IPR011042,IPR012336,IPR013017,IPR013766,IPR036249	IPR012336,IPR013766,IPR036249	1	1	FIBROSIS, NEURODEGENERATION, AND CEREBRAL ANGIOMATOSIS (0032651)	-
NACC1	Q96RE7	YES	Nucleus accumbens-associated protein 1 (NAC-1) (BTB/POZ domain-containing protein 14B)	527		GO:0000981-GO:0001227-GO:0042826-GO:0000978	PF00651,PF10523		IPR000210,IPR011333,IPR018379		1	1	NEURODEVELOPMENTAL DISORDER WITH EPILEPSY, CATARACTS, FEEDING DIFFICULTIES, AND DELAYED BRAIN MYELINATION (0044306)	DISEASE_OF_VISUAL_SYSTEM,NERVOUS_SYSTEM_DISORDER
OTOF	Q9HC10	YES	Otoferlin (Fer-1-like protein 2)	1997		GO:0035612-GO:0005509	PF00168,PF08150,PF08151,PF16165	PF00168,PF08151,PF16165	IPR000008,IPR012561,IPR012968,IPR029996,IPR032362,IPR035892,IPR037720,IPR037721,IPR037722,IPR037723,IPR037724,IPR037725,IPR037726	IPR000008,IPR012968,IPR029996,IPR032362,IPR035892,IPR037720,IPR037721,IPR037722,IPR037723,IPR037725,IPR037726	27	3	AUTOSOMAL RECESSIVE NONSYNDROMIC DEAFNESS 9 (0010986); AUTOSOMAL DOMINANT NONSYNDROMIC DEAFNESS (0019587); AUTOSOMAL RECESSIVE NONSYNDROMIC DEAFNESS (0019588)	AUDITORY_SYSTEM_DISEASE,NERVOUS_SYSTEM_DISORDER
UBQLN2	Q9UHD9	YES	Ubiquilin-2 (Chap1) (DSK2 homolog) (Protein linking IAP with cytoskeleton 2) (PLIC-2) (hPLIC-2) (Ubiquitin-like product Chap1/Dsk2)	624		GO:0042802-GO:0031593	PF00240,PF00627		IPR000626,IPR006636,IPR009060,IPR015940,IPR016024,IPR028430,IPR029071	IPR006636,IPR028430	9	1	AMYOTROPHIC LATERAL SCLEROSIS TYPE 15 (0010459)	NERVOUS_SYSTEM_DISORDER
GRK1	Q15835	YES	Rhodopsin kinase GRK1 (RK) (EC 2.7.11.14) (G protein-coupled receptor kinase 1)	563	2.7.11.14	GO:0005524-GO:0004703-GO:0004672-GO:0050254	PF00069,PF00615	PF00069	IPR000239,IPR000719,IPR000961,IPR008271,IPR011009,IPR016137,IPR017441,IPR032965,IPR036305,IPR037716	IPR000719,IPR011009,IPR017441,IPR032965,IPR037716	9	1	OGUCHI DISEASE-2 (0013259)	DISEASE_OF_VISUAL_SYSTEM,NERVOUS_SYSTEM_DISORDER
STXBP2	Q15833	YES	Syntaxin-binding protein 2 (Protein unc-18 homolog 2) (Unc18-2) (Protein unc-18 homolog B) (Unc-18B)	593		GO:0017075-GO:0030348-GO:0019905	PF00995	PF00995	IPR001619,IPR027482,IPR036045,IPR043127,IPR043154	IPR001619,IPR027482,IPR036045,IPR043127	6	2	FAMILIAL HEMOPHAGOCYTIC LYMPHOHISTIOCYTOSIS 5 (0013135); FAMILIAL HEMOPHAGOCYTIC LYMPHOHISTIOCYTOSIS TYPE 1 (0009974)	IMMUNE_SYSTEM_DISEASE,NERVOUS_SYSTEM_DISORDER
STK11	Q15831	YES	Serine/threonine-protein kinase STK11 (EC 2.7.11.1) (Liver kinase B1) (LKB1) (hLKB1) (Renal carcinoma antigen NY-REN-19)	433	2.7.11.1	GO:0005524-GO:0030275-GO:0000287-GO:0002039-GO:0030295-GO:0004674-GO:0106310-GO:0106311	PF00069	PF00069	IPR000719,IPR008271,IPR011009,IPR017441,IPR039154	IPR000719,IPR008271,IPR011009,IPR017441,IPR039154	20	2	PEUTZ-JEGHERS SYNDROME (0008280); HEREDITARY NEOPLASTIC SYNDROME (0015356)	DIGESTIVE_SYSTEM_DISEASE
TBK1	Q9UHD2	YES	Serine/threonine-protein kinase TBK1 (EC 2.7.11.1) (NF-kappa-B-activating kinase) (T2K) (TANK-binding kinase 1)	729	2.7.11.1	GO:0005524-GO:0042802-GO:0003676-GO:0051219-GO:0004672-GO:0019903-GO:0004674-GO:0106310-GO:0106311	PF00069,PF18394,PF18396	PF00069,PF18394	IPR000719,IPR011009,IPR017441,IPR041087,IPR041309	IPR000719,IPR011009,IPR041309	13	2	FRONTOTEMPORAL DEMENTIA AND/OR AMYOTROPHIC LATERAL SCLEROSIS 4 (0014641); ENCEPHALOPATHY, ACUTE, INFECTION-INDUCED (HERPES-SPECIFIC), SUSCEPTIBILITY TO, 8 (0054754)	NERVOUS_SYSTEM_DISORDER
ZGRF1	Q86YA3	YES	Protein ZGRF1 (GRF-type zinc finger domain-containing protein 1)	2104		GO:0017108-GO:0004386-GO:0003723-GO:0008270	PF06839,PF10382,PF13086,PF13087	PF06839,PF10382	IPR010666,IPR018838,IPR027417,IPR041677,IPR041679	IPR010666,IPR018838	2	1	CHILDHOOD APRAXIA OF SPEECH (0011184)	NERVOUS_SYSTEM_DISORDER
FRMD7	Q6ZUT3	YES	FERM domain-containing protein 7	714		GO:0005085	PF00373,PF08736,PF09379,PF09380	PF00373,PF08736,PF09379,PF09380	IPR000299,IPR011993,IPR014352,IPR014847,IPR018979,IPR018980,IPR019747,IPR019748,IPR019749,IPR029071,IPR035963,IPR041788	IPR000299,IPR011993,IPR014352,IPR014847,IPR018979,IPR018980,IPR019748,IPR019749,IPR029071,IPR035963,IPR041788	26	1	NYSTAGMUS 1, CONGENITAL, X-LINKED (0010693)	NERVOUS_SYSTEM_DISORDER
WAS	P42768	YES	Wiskott-Aldrich syndrome protein (WASp)	502		GO:0003779-GO:0030695-GO:0042802-GO:0043274-GO:0019901-GO:0017124-GO:0031267	PF00568,PF00786,PF02205	PF00568,PF00786	IPR000095,IPR000697,IPR003124,IPR011026,IPR011993,IPR027641,IPR033927,IPR036936	IPR000095,IPR000697,IPR011026,IPR011993,IPR027641,IPR033927,IPR036936	34	3	WISKOTT-ALDRICH SYNDROME (0010518); X-LINKED SEVERE CONGENITAL NEUTROPENIA (0010294); THROMBOCYTOPENIA 1 (0010743)	HEMATOLOGIC_DISEASE,IMMUNE_SYSTEM_DISEASE,INTEGUMENTARY_SYSTEM_DISEASE
PIEZO1	Q92508	YES	Piezo-type mechanosensitive ion channel component 1 (Membrane protein induced by beta-amyloid treatment) (Mib) (Protein FAM38A)	2521		GO:0005261-GO:0008381	PF12166,PF15917	PF12166,PF15917	IPR027272,IPR031334,IPR031805	IPR027272,IPR031334,IPR031805	18	2	DEHYDRATED HEREDITARY STOMATOCYTOSIS WITH OR WITHOUT PSEUDOHYPERKALEMIA AND/OR PERINATAL EDEMA (0008689); LYMPHEDEMA, HEREDITARY, TYPE III (0014797)	HEMATOLOGIC_DISEASE,IMMUNE_SYSTEM_DISEASE
DUOX2	Q9NRD8	YES	Dual oxidase 2 (EC 1.11.1.-) (EC 1.6.3.1) (Large NOX 2) (Long NOX 2) (NADH/NADPH thyroid oxidase p138-tox) (NADPH oxidase/peroxidase DUOX2) (NADPH thyroid oxidase 2) (Thyroid oxidase 2) (p138 thyroid oxidase)	1548	1.11.1.--1.6.3.1	GO:0005509-GO:0020037-GO:0016174-GO:0106293-GO:0106294-GO:0004601-GO:0016175	PF00036,PF01794,PF03098,PF08022,PF08030	PF03098,PF08022,PF08030	IPR002048,IPR010255,IPR011992,IPR013112,IPR013121,IPR013130,IPR017927,IPR017938,IPR018247,IPR019791,IPR034818,IPR034821,IPR037120,IPR039261	IPR010255,IPR013112,IPR013121,IPR017927,IPR017938,IPR019791,IPR034818,IPR034821,IPR037120,IPR039261	9	1	THYROID DYSHORMONOGENESIS 6 (0011792)	ENDOCRINE_SYSTEM_DISEASE
GABRD	O14764	YES	Gamma-aminobutyric acid receptor subunit delta (GABA(A) receptor subunit delta)	452		GO:0005254-GO:0005230-GO:0004890-GO:0030594	PF02931,PF02932	PF02931	IPR006028,IPR006029,IPR006201,IPR006202,IPR008098,IPR018000,IPR036719,IPR036734	IPR006201,IPR006202,IPR008098,IPR018000,IPR036734	1	1	EPILEPSY, IDIOPATHIC GENERALIZED, SUSCEPTIBILITY TO, 10 (0013103)	NERVOUS_SYSTEM_DISORDER
COPB1	P53618	YES	Coatomer subunit beta (Beta-coat protein) (Beta-COP)	953		GO:0005198	PF01602,PF07718,PF14806		IPR002553,IPR011710,IPR011989,IPR016024,IPR016460,IPR029446	IPR016024,IPR016460	1	3	IMMUNODEFICIENCY DISEASE (0021094); CATARACT (DISEASE) (0005129); MICROCEPHALY (DISEASE) (0001149)	DISEASE_OF_VISUAL_SYSTEM,IMMUNE_SYSTEM_DISEASE,NERVOUS_SYSTEM_DISORDER
FAM111B	Q6SJ93	YES	Serine protease FAM111B (EC 3.4.21.-) (Cancer-associated nucleoprotein)	734	3.4.21.-	GO:0008233	PF13365	PF13365	IPR009003	IPR009003	5	1	HEREDITARY SCLEROSING POIKILODERMA WITH TENDON AND PULMONARY INVOLVEMENT (0014310)	INTEGUMENTARY_SYSTEM_DISEASE,RESPIRATORY_SYSTEM_DISEASE
PDE1C	Q14123	YES	Calcium/calmodulin-dependent 3',5'-cyclic nucleotide phosphodiesterase 1C (Cam-PDE 1C) (3',5'-cyclic-AMP phosphodiesterase) (EC 3.1.4.-) (3',5'-cyclic-GMP phosphodiesterase) (EC 3.1.4.35) (Hcam3)	709	3.1.4.--3.1.4.35	GO:0004115-GO:0004114-GO:0048101-GO:0005516-GO:0004117-GO:0046872	PF00233,PF08499	PF00233	IPR002073,IPR003607,IPR013706,IPR023088,IPR023174,IPR036971	IPR002073,IPR003607,IPR023088,IPR036971	1	1	DEAFNESS, AUTOSOMAL DOMINANT 74 (0029137)	AUDITORY_SYSTEM_DISEASE,NERVOUS_SYSTEM_DISORDER
UFM1	P61960	YES	Ubiquitin-fold modifier 1	85			PF03671		IPR005375,IPR029071	IPR005375,IPR029071	1	1	LEUKODYSTROPHY, HYPOMYELINATING, 14 (0033486)	NERVOUS_SYSTEM_DISORDER
DSG2	Q14126	YES	Desmoglein-2 (Cadherin family member 5) (HDGC)	1118		GO:0005509-GO:0050839-GO:0086083	PF00028	PF00028	IPR002126,IPR009122,IPR009123,IPR015919,IPR020894,IPR027397	IPR002126,IPR009122,IPR009123,IPR015919,IPR020894,IPR027397	9	2	ARRHYTHMOGENIC RIGHT VENTRICULAR DYSPLASIA 10 (0012434); ARRHYTHMOGENIC RIGHT VENTRICULAR CARDIOMYOPATHY (0016587)	CARDIOVASCULAR_DISEASE,MUSCULOSKELETAL_SYSTEM_DISEASE
GLDC	P23378	YES	Glycine dehydrogenase (decarboxylating), mitochondrial (EC 1.4.4.2) (Glycine cleavage system P protein) (Glycine decarboxylase) (Glycine dehydrogenase (aminomethyl-transferring))	1020	1.4.4.2	GO:0009055-GO:0019899-GO:0016594-GO:0004375-GO:0016829-GO:0042803-GO:0070280-GO:0030170	PF01212,PF02347	PF01212,PF02347	IPR001597,IPR003437,IPR015421,IPR015422,IPR015424,IPR020581	IPR001597,IPR003437,IPR015421,IPR015422,IPR015424,IPR020581	73	2	MONOGENIC OBESITY (0019182); GLYCINE ENCEPHALOPATHY (0011612)	ENDOCRINE_SYSTEM_DISEASE,NERVOUS_SYSTEM_DISORDER
DMGDH	Q9UI17	YES	Dimethylglycine dehydrogenase, mitochondrial (EC 1.5.8.4) (ME2GLYDH)	866	1.5.8.4	GO:0047865-GO:0009055-GO:0016491-GO:0003723	PF01266,PF01571,PF08669,PF16350	PF01266	IPR006076,IPR006222,IPR013977,IPR027266,IPR029043,IPR032503,IPR036188	IPR006076,IPR036188	1	1	DIMETHYLGLYCINE DEHYDROGENASE DEFICIENCY (0011610)	-
OCA2	Q04671	YES	P protein (Melanocyte-specific transporter protein) (Pink-eyed dilution protein homolog)	838		GO:0005302-GO:0005215	PF03600	PF03600	IPR004680	IPR004680	51	2	ALBINISM (0043209); OCULOCUTANEOUS ALBINISM TYPE 2 (0008746)	DISEASE_OF_VISUAL_SYSTEM,INTEGUMENTARY_SYSTEM_DISEASE
ZNF142	P52746	YES	Zinc finger protein 142	1687		GO:0000981-GO:0046872-GO:0000977	PF00096,PF13909	PF00096	IPR013087,IPR036236	IPR013087,IPR036236	3	1	NEURODEVELOPMENTAL DISORDER WITH IMPAIRED SPEECH AND HYPERKINETIC MOVEMENTS (0032741)	-
EIF2B4	Q9UI10	YES	Translation initiation factor eIF-2B subunit delta (eIF-2B GDP-GTP exchange factor subunit delta)	523		GO:0003743-GO:0031369	PF01008	PF01008	IPR000649,IPR037171,IPR042529	IPR000649,IPR037171,IPR042529	9	2	OVARIOLEUKODYSTROPHY (0020506); LEUKOENCEPHALOPATHY WITH VANISHING WHITE MATTER (0011380)	NERVOUS_SYSTEM_DISORDER
UBTF	P17480	YES	Nucleolar transcription factor 1 (Autoantigen NOR-90) (Upstream-binding factor 1) (UBF-1)	764		GO:0003682-GO:0003723-GO:0001165-GO:0001164-GO:0001181-GO:0097110	PF00505,PF09011,PF14887	PF00505	IPR009071,IPR029215,IPR036910	IPR009071,IPR036910	1	1	CHILDHOOD-ONSET MOTOR AND COGNITIVE REGRESSION SYNDROME WITH EXTRAPYRAMIDAL MOVEMENT DISORDER (0044701)	NERVOUS_SYSTEM_DISORDER
CDAN1	Q8IWY9	YES	Codanin-1	1227			PF15296	PF15296	IPR028171,IPR040031	IPR028171,IPR040031	12	2	ANEMIA, CONGENITAL DYSERYTHROPOIETIC, TYPE 1A (0009135); CONGENITAL DYSERYTHROPOIETIC ANEMIA TYPE 1 (0020337)	HEMATOLOGIC_DISEASE
SLIT2	O94813	YES	Slit homolog 2 protein (Slit-2) [Cleaved into: Slit homolog 2 protein N-product; Slit homolog 2 protein C-product]	1529		GO:0005509-GO:0005095-GO:0008201-GO:0042802-GO:0043237-GO:0042803-GO:0043394-GO:0048495	PF00008,PF01462,PF01463,PF02210,PF12661,PF13855	PF01463,PF13855	IPR000152,IPR000372,IPR000483,IPR000742,IPR001611,IPR001791,IPR001881,IPR003591,IPR003645,IPR006207,IPR013032,IPR013320,IPR018097,IPR032675	IPR000483,IPR001611,IPR003591,IPR032675	2	1	CONGENITAL ANOMALY OF KIDNEY AND URINARY TRACT (0019719)	URINARY_SYSTEM_DISEASE
PLS1	Q14651	YES	Plastin-1 (Intestine-specific plastin) (I-plastin)	629		GO:0051015-GO:0005509-GO:0005200	PF00036,PF00307,PF13833	PF00307	IPR001589,IPR001715,IPR002048,IPR011992,IPR018247,IPR030235,IPR036872,IPR039959	IPR001715,IPR030235,IPR036872,IPR039959	4	1	DEAFNESS, AUTOSOMAL DOMINANT 76 (0032917)	AUDITORY_SYSTEM_DISEASE,NERVOUS_SYSTEM_DISORDER
IRF3	Q14653	YES	Interferon regulatory factor 3 (IRF-3)	427		GO:0003677-GO:0001228-GO:0000981-GO:0001227-GO:0042802-GO:0019904-GO:0042803-GO:0000978-GO:0043565-GO:1990837	PF00605,PF10401	PF10401	IPR001346,IPR008984,IPR017855,IPR019471,IPR019817,IPR036388,IPR036390	IPR001346,IPR008984,IPR017855,IPR019471	1	1	HERPES SIMPLEX ENCEPHALITIS, SUSCEPTIBILITY TO, 7 (0014680)	NERVOUS_SYSTEM_DISORDER
KCNJ11	Q14654	YES	ATP-sensitive inward rectifier potassium channel 11 (IKATP) (Inward rectifier K(+) channel Kir6.2) (Potassium channel, inwardly rectifying subfamily J member 11)	390		GO:0030506-GO:0015272-GO:0019829-GO:0005524-GO:0031072-GO:0005242-GO:0044325-GO:0030955-GO:0008022-GO:0005249	PF01007,PF17655	PF01007,PF17655	IPR003279,IPR013518,IPR014756,IPR016449,IPR040445,IPR041647	IPR003279,IPR013518,IPR014756,IPR016449,IPR040445,IPR041647	46	4	DIABETES MELLITUS, PERMANENT NEONATAL 2 (0030087); DIABETES MELLITUS, TRANSIENT NEONATAL, 3 (0012522); MATURITY-ONSET DIABETES OF THE YOUNG TYPE 13 (0014589); HYPERINSULINEMIC HYPOGLYCEMIA, FAMILIAL, 2 (0011153)	DIGESTIVE_SYSTEM_DISEASE,ENDOCRINE_SYSTEM_DISEASE
LAGE3	Q14657	YES	EKC/KEOPS complex subunit LAGE3 (L antigen family member 3) (Protein ESO-3) (Protein ITBA2)	143			PF09341	PF09341	IPR015419	IPR015419	2	1	GALLOWAY-MOWAT SYNDROME 2, X-LINKED (0033006)	NERVOUS_SYSTEM_DISORDER,URINARY_SYSTEM_DISEASE
KL	Q9UEF7	YES	Klotho (EC 3.2.1.31) [Cleaved into: Klotho peptide]	1012	3.2.1.31	GO:0008422-GO:0004566-GO:0017134-GO:0005104-GO:0005179-GO:0005499	PF00232	PF00232	IPR001360,IPR017853,IPR028546,IPR033132	IPR001360,IPR017853,IPR028546	1	2	TUMORAL CALCINOSIS, HYPERPHOSPHATEMIC, FAMILIAL, 1 (0100252); TUMORAL CALCINOSIS, HYPERPHOSPHATEMIC, FAMILIAL, 3 (0060715)	ENDOCRINE_SYSTEM_DISEASE,INTEGUMENTARY_SYSTEM_DISEASE
PBX1	Q53YC7	NO	Pre-B-cell leukemia transcription factor 1 (Pre-B-cell leukemia transcription factor 1, isoform CRA_c)	347		GO:0003677-GO:0000981			IPR001356,IPR005542,IPR009057,IPR017970	IPR001356,IPR009057	1	1	CONGENITAL ANOMALIES OF KIDNEY AND URINARY TRACT SYNDROME WITH OR WITHOUT HEARING LOSS, ABNORMAL EARS, OR DEVELOPMENTAL DELAY (0060549)	-
ERCC8	Q13216	YES	DNA excision repair protein ERCC-8 (Cockayne syndrome WD repeat protein CSA)	396		GO:0044877	PF00400	PF00400	IPR001680,IPR015943,IPR017986,IPR019775,IPR020472,IPR036322,IPR042238	IPR001680,IPR015943,IPR017986,IPR019775,IPR020472,IPR036322,IPR042238	8	2	COCKAYNE SYNDROME TYPE 1 (0019569); UV-SENSITIVE SYNDROME 2 (0013829)	AUDITORY_SYSTEM_DISEASE,DISEASE_OF_VISUAL_SYSTEM,INTEGUMENTARY_SYSTEM_DISEASE,NERVOUS_SYSTEM_DISORDER
PCYT2	Q99447	YES	Ethanolamine-phosphate cytidylyltransferase (EC 2.7.7.14) (CTP:phosphoethanolamine cytidylyltransferase) (Phosphorylethanolamine transferase)	389	2.7.7.14	GO:0004306	PF01467	PF01467	IPR004821,IPR014729,IPR041723	IPR004821,IPR014729	1	1	SPASTIC PARAPLEGIA 82, AUTOSOMAL RECESSIVE (0032906)	NERVOUS_SYSTEM_DISORDER
TOE1	Q96GM8	YES	Target of EGR1 protein 1	510		GO:0000175-GO:0046872-GO:0004535-GO:0003723-GO:0017069	PF00642,PF04857	PF00642,PF04857	IPR000571,IPR006941,IPR012337,IPR036397	IPR000571,IPR006941,IPR012337,IPR036397	12	2	MENDELIAN DISEASE (0003847); PONTOCEREBELLAR HYPOPLASIA TYPE 7 (0013993)	NERVOUS_SYSTEM_DISORDER
PORCN	Q9H237	YES	Protein-serine O-palmitoleoyltransferase porcupine (EC 2.3.1.250) (Protein MG61)	461	2.3.1.250	GO:1990698-GO:0016746-GO:0017147	PF03062	PF03062	IPR004299	IPR004299	18	1	FOCAL DERMAL HYPOPLASIA (0010592)	DISEASE_OF_VISUAL_SYSTEM,INTEGUMENTARY_SYSTEM_DISEASE,NERVOUS_SYSTEM_DISORDER
PSAP	P07602	YES	Prosaposin (Proactivator polypeptide) [Cleaved into: Saposin-A (Protein A); Saposin-B-Val; Saposin-B (Cerebroside sulfate activator) (CSAct) (Dispersin) (Sphingolipid activator protein 1) (SAP-1) (Sulfatide/GM1 activator); Saposin-C (A1 activator) (Co-beta-glucosidase) (Glucosylceramidase activator) (Sphingolipid activator protein 2) (SAP-2); Saposin-D (Component C) (Protein C)]	524		GO:0004565-GO:0008047-GO:1905573-GO:1905574-GO:1905575-GO:1905577-GO:1905576-GO:0042802-GO:0008289-GO:0005543-GO:0002020-GO:0042803	PF02199,PF03489,PF05184	PF03489,PF05184	IPR003119,IPR007856,IPR008138,IPR008139,IPR008373,IPR011001,IPR021165	IPR007856,IPR008138,IPR008139,IPR008373,IPR011001,IPR021165	11	4	HEREDITARY LATE ONSET PARKINSON DISEASE (0018466); ATYPICAL GAUCHER DISEASE DUE TO SAPOSIN C DEFICIENCY (0012517); ENCEPHALOPATHY DUE TO PROSAPOSIN DEFICIENCY (0012719); METACHROMATIC LEUKODYSTROPHY DUE TO SAPOSIN B DEFICIENCY (0009590)	DISEASE_OF_VISUAL_SYSTEM,NERVOUS_SYSTEM_DISORDER
GFI1	Q99684	YES	Zinc finger protein Gfi-1 (Growth factor independent protein 1) (Zinc finger protein 163)	422		GO:0003700-GO:0001227-GO:0046872-GO:0000978-GO:1990837-GO:0000976	PF00096	PF00096	IPR013087,IPR029840,IPR036236	IPR013087,IPR029840,IPR036236	1	1	NEUTROPENIA, SEVERE CONGENITAL, 2, AUTOSOMAL DOMINANT (0013139)	HEMATOLOGIC_DISEASE,IMMUNE_SYSTEM_DISEASE
ALOX12B	O75342	YES	Arachidonate 12-lipoxygenase, 12R-type (12R-LOX) (12R-lipoxygenase) (EC 1.13.11.-) (Epidermis-type lipoxygenase 12)	701	1.13.11.-	GO:0004052-GO:0047677-GO:0005506-GO:0016853-GO:1990136-GO:0016829-GO:0016702	PF00305,PF01477	PF00305,PF01477	IPR000907,IPR001024,IPR001885,IPR013819,IPR020833,IPR020834,IPR036226,IPR036392,IPR042062	IPR000907,IPR001024,IPR001885,IPR013819,IPR020833,IPR036226,IPR036392,IPR042062	78	1	AUTOSOMAL RECESSIVE CONGENITAL ICHTHYOSIS 2 (0009439)	INTEGUMENTARY_SYSTEM_DISEASE
NEK10	Q6ZWH5	YES	Serine/threonine-protein kinase Nek10 (EC 2.7.11.1) (Never in mitosis A-related kinase 10) (NimA-related protein kinase 10)	1172	2.7.11.1	GO:0005524-GO:0046872-GO:0004672-GO:0004674-GO:0106310-GO:0106311	PF00069	PF00069	IPR000719,IPR008266,IPR011009,IPR016024,IPR017441,IPR042666	IPR000719,IPR011009,IPR042666	2	1	CILIARY DYSKINESIA, PRIMARY, 44 (0032914)	RESPIRATORY_SYSTEM_DISEASE
IMPG1	Q17R60	YES	Interphotoreceptor matrix proteoglycan 1 (Interphotoreceptor matrix proteoglycan of 150 kDa) (IPM-150) (Sialoprotein associated with cones and rods)	797		GO:0035374-GO:0005201-GO:0008201-GO:0005540	PF01390	PF01390	IPR000082,IPR000742,IPR036364,IPR039861	IPR000082,IPR036364,IPR039861	2	2	VITELLIFORM MACULAR DYSTROPHY 4 (0014508); INHERITED RETINAL DYSTROPHY (0019118)	DISEASE_OF_VISUAL_SYSTEM,NERVOUS_SYSTEM_DISORDER
PRKCD	Q05655	YES	Protein kinase C delta type (EC 2.7.11.13) (Tyrosine-protein kinase PRKCD) (EC 2.7.10.2) (nPKC-delta) [Cleaved into: Protein kinase C delta type regulatory subunit; Protein kinase C delta type catalytic subunit (Sphingosine-dependent protein kinase-1) (SDK1)]	676	2.7.10.2-2.7.11.13	GO:0005524-GO:0004698-GO:0004699-GO:0008047-GO:0019899-GO:0043560-GO:0019900-GO:0046872-GO:0004715-GO:0004672-GO:0019901-GO:0004697-GO:0004674-GO:0106310-GO:0106311-GO:0004714	PF00069,PF00130,PF00433	PF00069	IPR000719,IPR000961,IPR002219,IPR008271,IPR011009,IPR014376,IPR017441,IPR017892,IPR020454,IPR027436,IPR034667,IPR035892	IPR000719,IPR011009,IPR014376,IPR027436,IPR034667	2	1	AUTOIMMUNE LYMPHOPROLIFERATIVE SYNDROME TYPE 3 (0014253)	IMMUNE_SYSTEM_DISEASE
DNAJB2	P25686	YES	DnaJ homolog subfamily B member 2 (Heat shock 40 kDa protein 3) (Heat shock protein J1) (HSJ-1)	324		GO:0001671-GO:0051087-GO:0030544-GO:0031593-GO:0070628-GO:0043130-GO:0140036-GO:0031625-GO:0051082	PF00226	PF00226	IPR001623,IPR003903,IPR018253,IPR036869,IPR043183	IPR001623,IPR003903,IPR036869,IPR043183	2	2	YOUNG ADULT-ONSET DISTAL HEREDITARY MOTOR NEUROPATHY (0013947); CHARCOT-MARIE-TOOTH DISEASE (0015626)	MUSCULOSKELETAL_SYSTEM_DISEASE,NERVOUS_SYSTEM_DISORDER
AHI1	Q8N157	YES	Jouberin (Abelson helper integration site 1 protein homolog) (AHI-1)	1196		GO:0042802	PF00018,PF00400	PF00400	IPR001452,IPR001680,IPR015943,IPR017986,IPR035832,IPR036028,IPR036322	IPR001680,IPR015943,IPR017986,IPR036322	20	3	JOUBERT SYNDROME 3 (0012078); RETINITIS PIGMENTOSA (0019200); JOUBERT SYNDROME 1 (0008944)	DISEASE_OF_VISUAL_SYSTEM,NERVOUS_SYSTEM_DISORDER
MYSM1	Q5VVJ2	YES	Deubiquitinase MYSM1 (2A-DUB) (EC 3.4.19.-) (Myb-like, SWIRM and MPN domain-containing protein 1)	828	3.4.19.-	GO:0003677-GO:0042393-GO:0070122-GO:0046872-GO:0008237-GO:0004843-GO:0003713	PF00249,PF01398,PF04433	PF01398	IPR000555,IPR001005,IPR007526,IPR009057,IPR017884,IPR033497,IPR037518	IPR000555,IPR033497,IPR037518	1	1	BONE MARROW FAILURE SYNDROME 4 (0020856)	HEMATOLOGIC_DISEASE,IMMUNE_SYSTEM_DISEASE,MUSCULOSKELETAL_SYSTEM_DISEASE
RAC3	P60763	YES	Ras-related C3 botulinum toxin substrate 3 (EC 3.6.5.2) (p21-Rac3)	192	3.6.5.2	GO:0048306-GO:0003924-GO:0005525-GO:0019901	PF00071	PF00071	IPR001806,IPR003578,IPR005225,IPR027417	IPR001806,IPR003578,IPR005225,IPR027417	6	1	NEURODEVELOPMENTAL DISORDER WITH STRUCTURAL BRAIN ANOMALIES AND DYSMORPHIC FACIES (0032820)	-
NAGS	Q8N159	YES	N-acetylglutamate synthase, mitochondrial (EC 2.3.1.1) (Amino-acid acetyltransferase) [Cleaved into: N-acetylglutamate synthase long form; N-acetylglutamate synthase short form; N-acetylglutamate synthase conserved domain form]	534	2.3.1.1	GO:0004042-GO:0034618-GO:0103045	PF04768	PF04768	IPR006855,IPR011243,IPR016181,IPR036393	IPR006855,IPR011243,IPR016181,IPR036393	9	1	HYPERAMMONEMIA DUE TO N-ACETYLGLUTAMATE SYNTHASE DEFICIENCY (0009377)	-
GJA5	P36382	YES	Gap junction alpha-5 protein (Connexin-40) (Cx40)	358		GO:0071253-GO:0097718-GO:0005243-GO:0086076-GO:0086077-GO:0086078-GO:0086075-GO:0086079-GO:0086020-GO:0055077	PF00029,PF16791	PF00029	IPR000500,IPR002264,IPR013092,IPR017990,IPR019570,IPR031862,IPR034634,IPR038359	IPR000500,IPR002264,IPR013092,IPR019570,IPR038359	6	2	ATRIAL STANDSTILL 1 (0007171); ATRIAL FIBRILLATION, FAMILIAL, 11 (0013544)	CARDIOVASCULAR_DISEASE,MUSCULOSKELETAL_SYSTEM_DISEASE
AASS	Q9UDR5	YES	Alpha-aminoadipic semialdehyde synthase, mitochondrial (LKR/SDH) [Includes: Lysine ketoglutarate reductase (LKR) (LOR) (EC 1.5.1.8); Saccharopine dehydrogenase (SDH) (EC 1.5.1.9)]	926	1.5.1.8-1.5.1.9	GO:0042393-GO:0047131-GO:0004754-GO:0047130-GO:0004753-GO:0003714	PF03435,PF05222,PF16653	PF05222	IPR005097,IPR007698,IPR007886,IPR032095,IPR036291	IPR007698,IPR007886	5	1	HYPERLYSINEMIA (DISEASE) (0009388)	-
COA7	Q96BR5	YES	Cytochrome c oxidase assembly factor 7 (Beta-lactamase hcp-like protein) (Respiratory chain assembly factor 1) (Sel1 repeat-containing protein 1)	231			PF08238	PF08238	IPR006597,IPR011990,IPR040239	IPR006597,IPR011990,IPR040239	3	1	SPINOCEREBELLAR ATAXIA, AUTOSOMAL RECESSIVE, WITH AXONAL NEUROPATHY 3 (0020770)	DISEASE_OF_VISUAL_SYSTEM,NERVOUS_SYSTEM_DISORDER
IMPDH1	P20839	YES	Inosine-5'-monophosphate dehydrogenase 1 (IMP dehydrogenase 1) (IMPD 1) (IMPDH 1) (EC 1.1.1.205) (IMPDH-I)	514	1.1.1.205	GO:0003677-GO:0042802-GO:0003938-GO:0046872-GO:0003676-GO:0000166-GO:0003723	PF00478,PF00571	PF00478,PF00571	IPR000644,IPR001093,IPR005990,IPR013785,IPR015875	IPR000644,IPR001093,IPR005990,IPR013785	7	2	RETINITIS PIGMENTOSA 10 (0008379); LEBER CONGENITAL AMAUROSIS 11 (0013454)	DISEASE_OF_VISUAL_SYSTEM,INTEGUMENTARY_SYSTEM_DISEASE,NERVOUS_SYSTEM_DISORDER
MYLK	Q15746	YES	Myosin light chain kinase, smooth muscle (MLCK) (smMLCK) (EC 2.7.11.18) (Kinase-related protein) (KRP) (Telokin) [Cleaved into: Myosin light chain kinase, smooth muscle, deglutamylated form]	1914	2.7.11.18	GO:0003779-GO:0005524-GO:0005516-GO:0046872-GO:0004687-GO:0004672	PF00041,PF00069,PF07679,PF16620	PF00069,PF07679,PF16620	IPR000719,IPR003598,IPR003599,IPR003961,IPR007110,IPR008271,IPR011009,IPR013098,IPR013783,IPR015725,IPR017441,IPR036116,IPR036179	IPR000719,IPR003598,IPR003599,IPR007110,IPR011009,IPR013098,IPR013783,IPR015725,IPR017441,IPR036179	5	1	AORTIC ANEURYSM, FAMILIAL THORACIC 7 (0013418)	CARDIOVASCULAR_DISEASE
MDH1	P40925	YES	Malate dehydrogenase, cytoplasmic (EC 1.1.1.37) (Cytosolic malate dehydrogenase) (Diiodophenylpyruvate reductase) (EC 1.1.1.96)	334	1.1.1.37-1.1.1.96	GO:0047860-GO:0030060-GO:0004470	PF00056,PF02866	PF00056	IPR001236,IPR001252,IPR001557,IPR010945,IPR011274,IPR015955,IPR022383,IPR036291	IPR001236,IPR001557,IPR010945,IPR011274,IPR036291	1	1	DEVELOPMENTAL AND EPILEPTIC ENCEPHALOPATHY, 88 (0030072)	NERVOUS_SYSTEM_DISORDER
GPR68	Q15743	YES	Ovarian cancer G-protein coupled receptor 1 (OGR-1) (G-protein coupled receptor 68) (GPR12A) (Sphingosylphosphorylcholine receptor)	365		GO:0004930	PF00001	PF00001	IPR000276,IPR005389,IPR017452	IPR000276,IPR017452	1	1	AMELOGENESIS IMPERFECTA, HYPOMATURATION TYPE, IIA6 (0014971)	DIGESTIVE_SYSTEM_DISEASE,MUSCULOSKELETAL_SYSTEM_DISEASE
STAP1	Q9ULZ2	YES	Signal-transducing adaptor protein 1 (STAP-1) (BCR downstream-signaling protein 1) (Docking protein BRDG1) (Stem cell adaptor protein 1)	295		GO:0005157-GO:0005543-GO:0001784-GO:0019901-GO:0035591-GO:0005068	PF00017,PF00169	PF00169	IPR000980,IPR001849,IPR011993,IPR035877,IPR036860,IPR039111	IPR001849,IPR011993,IPR039111	1	2	HOMOZYGOUS FAMILIAL HYPERCHOLESTEROLEMIA (0018328); HYPERCHOLESTEROLEMIA, FAMILIAL, 1 (0007750)	-
GATA2	P23769	YES	Endothelial transcription factor GATA-2 (GATA-binding protein 2)	480		GO:0070742-GO:0003682-GO:0001228-GO:0003700-GO:0000981-GO:0000978-GO:1990837-GO:0008134-GO:0008270	PF00320	PF00320	IPR000679,IPR013088,IPR016374,IPR029522,IPR039355	IPR000679,IPR013088,IPR016374,IPR029522,IPR039355	13	3	MONOCYTOPENIA WITH SUSCEPTIBILITY TO INFECTIONS (0013607); MYELODYSPLASTIC SYNDROME (0018881); DEAFNESS-LYMPHEDEMA-LEUKEMIA SYNDROME (0013540)	AUDITORY_SYSTEM_DISEASE,CARDIOVASCULAR_DISEASE,HEMATOLOGIC_DISEASE,IMMUNE_SYSTEM_DISEASE,NERVOUS_SYSTEM_DISORDER
DNAI2	Q9GZS0	YES	Dynein intermediate chain 2, axonemal (Axonemal dynein intermediate chain 2)	605		GO:0045504-GO:0045503-GO:0003777			IPR001680,IPR015943,IPR017986,IPR036322		1	1	PRIMARY CILIARY DYSKINESIA (0016575)	RESPIRATORY_SYSTEM_DISEASE
GUCY1A1	Q02108	YES	Guanylate cyclase soluble subunit alpha-1 (GCS-alpha-1) (EC 4.6.1.2) (Guanylate cyclase soluble subunit alpha-3) (GCS-alpha-3) (Soluble guanylate cyclase large subunit)	690	4.6.1.2	GO:0005525-GO:0004383-GO:0020037-GO:0038023	PF00211,PF07700,PF07701	PF00211	IPR001054,IPR011644,IPR011645,IPR018297,IPR024096,IPR029787,IPR038158,IPR042463	IPR001054,IPR029787	1	2	MOYAMOYA DISEASE WITH EARLY-ONSET ACHALASIA (0014331); MOYAMOYA DISEASE 1 (0009649)	CARDIOVASCULAR_DISEASE,DIGESTIVE_SYSTEM_DISEASE,NERVOUS_SYSTEM_DISORDER
CLDN14	O95500	YES	Claudin-14	239		GO:0042802-GO:0005198	PF00822	PF00822	IPR003556,IPR004031,IPR006187,IPR017974	IPR003556,IPR004031,IPR006187,IPR017974	7	2	AUTOSOMAL RECESSIVE NONSYNDROMIC DEAFNESS 29 (0013537); AUTOSOMAL DOMINANT NONSYNDROMIC DEAFNESS (0019587)	AUDITORY_SYSTEM_DISEASE,NERVOUS_SYSTEM_DISORDER
PAX3	P23760	YES	Paired box protein Pax-3 (HuP2)	479		GO:0003700-GO:0000981-GO:0071837-GO:0000978-GO:0043565-GO:1990837	PF00046,PF00292,PF12360	PF00046,PF00292,PF12360	IPR001356,IPR001523,IPR009057,IPR017970,IPR022106,IPR036388,IPR043182,IPR043565	IPR001356,IPR001523,IPR009057,IPR017970,IPR022106,IPR036388,IPR043182,IPR043565	27	3	CRANIOFACIAL-DEAFNESS-HAND SYNDROME (0007395); WAARDENBURG SYNDROME TYPE 1 (0008670); WAARDENBURG SYNDROME TYPE 3 (0007862)	AUDITORY_SYSTEM_DISEASE,DISEASE_OF_VISUAL_SYSTEM,INTEGUMENTARY_SYSTEM_DISEASE,NERVOUS_SYSTEM_DISORDER
IKBKB	O14920	YES	Inhibitor of nuclear factor kappa-B kinase subunit beta (I-kappa-B-kinase beta) (IKK-B) (IKK-beta) (IkBKB) (EC 2.7.11.10) (I-kappa-B kinase 2) (IKK2) (Nuclear factor NF-kappa-B inhibitor kinase beta) (NFKBIKB) (Serine/threonine protein kinase IKBKB) (EC 2.7.11.1)	756	2.7.11.1-2.7.11.10	GO:0005524-GO:0042802-GO:0008384-GO:0046982-GO:0042803-GO:0004672-GO:0019901-GO:0004674-GO:0106310-GO:0106311-GO:0097110-GO:1990459	PF00069,PF12179,PF18397	PF00069	IPR000626,IPR000719,IPR008271,IPR011009,IPR022007,IPR029071,IPR041185	IPR000719,IPR011009	1	1	IMMUNODEFICIENCY 15A (0032599)	IMMUNE_SYSTEM_DISEASE
VAMP1	P23763	YES	Vesicle-associated membrane protein 1 (VAMP-1) (Synaptobrevin-1)	118		GO:0005484-GO:0019905	PF00957	PF00957	IPR001388,IPR016444,IPR042855	IPR001388,IPR016444,IPR042855	1	1	MYASTHENIC SYNDROME, CONGENITAL, 25, PRESYNAPTIC (0032675)	DISEASE_OF_VISUAL_SYSTEM,NERVOUS_SYSTEM_DISORDER
CORIN	Q9Y5Q5	YES	Atrial natriuretic peptide-converting enzyme (EC 3.4.21.-) (Corin) (Heart-specific serine proteinase ATC2) (Pro-ANP-converting enzyme) (Transmembrane protease serine 10) [Cleaved into: Atrial natriuretic peptide-converting enzyme, N-terminal propeptide; Atrial natriuretic peptide-converting enzyme, activated protease fragment; Atrial natriuretic peptide-converting enzyme, 180 kDa soluble fragment…	1042	3.4.21.-	GO:0004175-GO:0004252	PF00057,PF00089,PF01392,PF15494	PF00057,PF01392	IPR001254,IPR002172,IPR009003,IPR017052,IPR017448,IPR020067,IPR023415,IPR033116,IPR036055,IPR036772,IPR036790,IPR041762,IPR041763,IPR043504	IPR002172,IPR017052,IPR020067,IPR036055,IPR036790,IPR041763	2	1	PREECLAMPSIA/ECLAMPSIA 5 (0013817)	CARDIOVASCULAR_DISEASE,URINARY_SYSTEM_DISEASE
MFAP5	Q13361	YES	Microfibrillar-associated protein 5 (MFAP-5) (MP25) (Microfibril-associated glycoprotein 2) (MAGP-2)	173		GO:0005201	PF05507	PF05507	IPR008673	IPR008673	2	1	AORTIC ANEURYSM, FAMILIAL THORACIC 9 (0014514)	CARDIOVASCULAR_DISEASE
PPP2R5C	Q13362	YES	Serine/threonine-protein phosphatase 2A 56 kDa regulatory subunit gamma isoform (PP2A B subunit isoform B'-gamma) (PP2A B subunit isoform B56-gamma) (PP2A B subunit isoform PR61-gamma) (PP2A B subunit isoform R5-gamma) (Renal carcinoma antigen NY-REN-29)	524		GO:0072542-GO:0019888	PF01603	PF01603	IPR002554,IPR011989,IPR016024	IPR002554,IPR011989,IPR016024	1	1	INTELLECTUAL DISABILITY (0001071)	NERVOUS_SYSTEM_DISORDER
CTBP1	Q13363	YES	C-terminal-binding protein 1 (CtBP1) (EC 1.1.1.-)	440	1.1.1.-	GO:0042802-GO:0051287-GO:0016616-GO:0008022-GO:0019904-GO:0070491-GO:0001226-GO:0003714-GO:0008134	PF00389,PF02826	PF00389	IPR006139,IPR006140,IPR029752,IPR029753,IPR036291,IPR043322	IPR006139,IPR043322	1	1	HYPOTONIA, ATAXIA, DEVELOPMENTAL DELAY, AND TOOTH ENAMEL DEFECT SYNDROME (0060666)	-
MAFB	Q9Y5Q3	YES	Transcription factor MafB (Maf-B) (V-maf musculoaponeurotic fibrosarcoma oncogene homolog B)	323		GO:0001228-GO:0000981-GO:0042802-GO:0044877-GO:0000978-GO:0043565-GO:0008134	PF03131,PF08383		IPR004826,IPR004827,IPR008917,IPR013592,IPR024874,IPR028571	IPR024874,IPR028571	13	1	MULTICENTRIC CARPO-TARSAL OSTEOLYSIS WITH OR WITHOUT NEPHROPATHY (0008152)	MUSCULOSKELETAL_SYSTEM_DISEASE,URINARY_SYSTEM_DISEASE
TLR7	Q9NYK1	YES	Toll-like receptor 7	1049		GO:0003725-GO:0008144-GO:0038187-GO:0003727-GO:0035197-GO:0004888	PF00560,PF01582,PF13855		IPR000157,IPR000483,IPR001611,IPR003591,IPR017241,IPR026906,IPR032675,IPR035897	IPR000483,IPR017241,IPR032675	1	1	IMMUNODEFICIENCY 74, COVID19-RELATED, X-LINKED (0026767)	IMMUNE_SYSTEM_DISEASE
PGAP2	Q9UHJ9	YES	Post-GPI attachment to proteins factor 2 (FGF receptor-activating protein 1)	254			PF10277	PF10277	IPR019402,IPR039545	IPR019402,IPR039545	5	1	HYPERPHOSPHATASIA WITH INTELLECTUAL DISABILITY SYNDROME 3 (0013628)	MUSCULOSKELETAL_SYSTEM_DISEASE,NERVOUS_SYSTEM_DISORDER
BDNF	P23560	YES	Brain-derived neurotrophic factor (BDNF) (Abrineurin) [Cleaved into: BDNF precursor form (ProBDNF)]	247		GO:0008083-GO:0005163	PF00243	PF00243	IPR002072,IPR019846,IPR020408,IPR020430,IPR029034	IPR002072,IPR020408,IPR020430,IPR029034	2	2	OBESITY DUE TO MELANOCORTIN 4 RECEPTOR DEFICIENCY (0019115); CONGENITAL CENTRAL HYPOVENTILATION SYNDROME (0008852)	ENDOCRINE_SYSTEM_DISEASE,NERVOUS_SYSTEM_DISORDER
ZNF687	Q8N1G0	YES	Zinc finger protein 687	1237		GO:0003677-GO:0046872	PF00096,PF16622		IPR013087,IPR036236,IPR041697		2	1	PAGET DISEASE OF BONE 6 (0014792)	MUSCULOSKELETAL_SYSTEM_DISEASE
EIF2S3	P41091	YES	Eukaryotic translation initiation factor 2 subunit 3 (EC 3.6.5.3) (Eukaryotic translation initiation factor 2 subunit gamma X) (eIF-2-gamma X) (eIF-2gX)	472	3.6.5.3	GO:0045296-GO:0003924-GO:0005525-GO:0008135-GO:0003743-GO:0000049	PF00009,PF03144,PF09173	PF00009	IPR000795,IPR004161,IPR009000,IPR009001,IPR015256,IPR027417,IPR044127,IPR044128	IPR000795,IPR009000,IPR027417,IPR044127,IPR044128	4	1	MEHMO SYNDROME (0010258)	ENDOCRINE_SYSTEM_DISEASE,NERVOUS_SYSTEM_DISORDER
DHX16	O60231	YES	Pre-mRNA-splicing factor ATP-dependent RNA helicase DHX16 (EC 3.6.4.13) (ATP-dependent RNA helicase #3) (DEAH-box protein 16)	1041	3.6.4.13	GO:0016887-GO:0005524-GO:0003723-GO:0003724	PF00270,PF00271,PF04408,PF07717	PF00270,PF00271	IPR001650,IPR002464,IPR007502,IPR011545,IPR011709,IPR014001,IPR027417	IPR001650,IPR011545,IPR014001,IPR027417	4	3	CORPUS CALLOSUM, AGENESIS OF (0009022); NEUROMUSCULAR DISEASE AND OCULAR OR AUDITORY ANOMALIES WITH OR WITHOUT SEIZURES (0032890); INTELLECTUAL DISABILITY (0001071)	NERVOUS_SYSTEM_DISORDER
SAMD9L	Q8IVG5	YES	Sterile alpha motif domain-containing protein 9-like (SAM domain-containing protein 9-like)	1584					IPR001660,IPR013761		8	3	MONOSOMY 7 MYELODYSPLASIA AND LEUKEMIA SYNDROME 1 (0009646); INTELLECTUAL DISABILITY (0001071); ATAXIA-PANCYTOPENIA SYNDROME (0008038)	NERVOUS_SYSTEM_DISORDER
DMD	P11532	YES	Dystrophin	3685		GO:0003779-GO:0002162-GO:0017022-GO:0050998-GO:0005200-GO:0008307-GO:0017166-GO:0008270	PF00307,PF00397,PF00435,PF00569,PF09068,PF09069	PF00307,PF00435,PF00569,PF09069	IPR000433,IPR001202,IPR001589,IPR001715,IPR002017,IPR011992,IPR015153,IPR015154,IPR018159,IPR035436,IPR036020,IPR036872,IPR043145	IPR000433,IPR001715,IPR002017,IPR011992,IPR015154,IPR018159,IPR035436,IPR036872,IPR043145	17	3	DILATED CARDIOMYOPATHY 3B (0010542); DUCHENNE MUSCULAR DYSTROPHY (0010679); BECKER MUSCULAR DYSTROPHY (0010311)	CARDIOVASCULAR_DISEASE,DISEASE_OF_VISUAL_SYSTEM,MUSCULOSKELETAL_SYSTEM_DISEASE,NERVOUS_SYSTEM_DISORDER
HEPHL1	Q6MZM0	YES	Ferroxidase HEPHL1 (EC 1.16.3.1) (Hephaestin-like protein 1)	1159	1.16.3.1	GO:0005507-GO:0004322-GO:0016491	PF07731,PF07732	PF07731	IPR002355,IPR008972,IPR011706,IPR011707,IPR033138	IPR002355,IPR008972,IPR011706,IPR033138	2	1	PILI TORTI-DEVELOPMENTAL DELAY-NEUROLOGICAL ABNORMALITIES SYNDROME (0009871)	INTEGUMENTARY_SYSTEM_DISEASE
NEXN	Q0ZGT2	YES	Nexilin (F-actin-binding protein) (Nelin)	675		GO:0051015-GO:0098632-GO:0008307	PF07679	PF07679	IPR003599,IPR007110,IPR013098,IPR013783,IPR036179,IPR043204	IPR003599,IPR007110,IPR013098,IPR013783,IPR036179,IPR043204	4	2	HYPERTROPHIC CARDIOMYOPATHY 20 (0013477); DILATED CARDIOMYOPATHY 1CC (0013147)	CARDIOVASCULAR_DISEASE,MUSCULOSKELETAL_SYSTEM_DISEASE,NERVOUS_SYSTEM_DISORDER
CCM2	Q9BSQ5	YES	Cerebral cavernous malformations 2 protein (Malcavernin)	444			PF16545		IPR006020,IPR026159,IPR032375	IPR006020,IPR026159	4	1	CEREBRAL CAVERNOUS MALFORMATION 2 (0011304)	CARDIOVASCULAR_DISEASE,NERVOUS_SYSTEM_DISORDER
CYP2C9	P11712	YES	Cytochrome P450 2C9 (EC 1.14.14.1) ((R)-limonene 6-monooxygenase) (EC 1.14.14.53) ((S)-limonene 6-monooxygenase) (EC 1.14.14.51) ((S)-limonene 7-monooxygenase) (EC 1.14.14.52) (CYPIIC9) (Cholesterol 25-hydroxylase) (Cytochrome P-450MP) (Cytochrome P450 MP-4) (Cytochrome P450 MP-8) (Cytochrome P450 PB-1) (S-mephenytoin 4-hydroxylase)	490	1.14.14.1-1.14.14.51-1.14.14.52-1.14.14.53	GO:0052741-GO:0018675-GO:0018676-GO:0008405-GO:0008404-GO:0008392-GO:0070330-GO:0034875-GO:0020037-GO:0005506-GO:0004497-GO:0016491-GO:0016712-GO:0008395	PF00067	PF00067	IPR001128,IPR002401,IPR017972,IPR036396	IPR001128,IPR036396	1	1	COUMARIN RESISTANCE (0007390)	-
POMT1	Q9Y6A1	YES	Protein O-mannosyl-transferase 1 (EC 2.4.1.109) (Dolichyl-phosphate-mannose--protein mannosyltransferase 1)	747	2.4.1.109	GO:0004169-GO:0000030-GO:0046872	PF02366,PF02815,PF16192	PF02366,PF02815,PF16192	IPR003342,IPR016093,IPR027005,IPR032421,IPR036300	IPR003342,IPR016093,IPR027005,IPR032421,IPR036300	10	4	AUTOSOMAL RECESSIVE LIMB-GIRDLE MUSCULAR DYSTROPHY TYPE 2K (0012248); MUSCULAR DYSTROPHY-DYSTROGLYCANOPATHY (CONGENITAL WITH BRAIN AND EYE ANOMALIES), TYPE A1 (0009364); MUSCULAR DYSTROPHY-DYSTROGLYCANOPATHY (CONGENITAL WITH INTELLECTUAL DISABILITY), TYPE B1 (0013159); MUSCLE-EYE-BRAIN DISEASE (0018939)	DISEASE_OF_VISUAL_SYSTEM,MUSCULOSKELETAL_SYSTEM_DISEASE,NERVOUS_SYSTEM_DISORDER
TUBA3E	Q6PEY2	YES	Tubulin alpha-3E chain (Alpha-tubulin 3E) [Cleaved into: Detyrosinated tubulin alpha-3E chain]	450		GO:0003924-GO:0005525-GO:0005200	PF00091,PF03953		IPR000217,IPR002452,IPR003008,IPR008280,IPR017975,IPR018316,IPR023123,IPR036525,IPR037103	IPR000217,IPR002452,IPR003008,IPR036525	1	1	LISSENCEPHALY SPECTRUM DISORDERS (0018838)	NERVOUS_SYSTEM_DISORDER
EIF1AX	P47813	YES	Eukaryotic translation initiation factor 1A, X-chromosomal (eIF-1A X isoform) (Eukaryotic translation initiation factor 4C) (eIF-4C)	144		GO:0003723-GO:0008135-GO:0003743	PF01176		IPR001253,IPR006196,IPR012340,IPR018104	IPR001253,IPR012340	1	2	AL AMYLOIDOSIS (0019438); PLASMA CELL MYELOMA (0009693)	CARDIOVASCULAR_DISEASE,HEMATOLOGIC_DISEASE,IMMUNE_SYSTEM_DISEASE,MUSCULOSKELETAL_SYSTEM_DISEASE,NERVOUS_SYSTEM_DISORDER,URINARY_SYSTEM_DISEASE
ROBO3	Q96MS0	YES	Roundabout homolog 3 (Roundabout-like protein 3)	1386		GO:0098632	PF00041,PF07679,PF13927	PF00041,PF07679,PF13927	IPR003598,IPR003599,IPR003961,IPR007110,IPR013098,IPR013783,IPR032987,IPR036116,IPR036179	IPR003598,IPR003599,IPR003961,IPR007110,IPR013098,IPR013783,IPR032987,IPR036116,IPR036179	16	1	GAZE PALSY, FAMILIAL HORIZONTAL, WITH PROGRESSIVE SCOLIOSIS 1 (0020790)	DISEASE_OF_VISUAL_SYSTEM,NERVOUS_SYSTEM_DISORDER
TSR2	Q969E8	YES	Pre-rRNA-processing protein TSR2 homolog	191			PF10273	PF10273	IPR019398	IPR019398	1	2	DIAMOND-BLACKFAN ANEMIA 14 WITH MANDIBULOFACIAL DYSOSTOSIS (0010493); DIAMOND-BLACKFAN ANEMIA 15 WITH MANDIBULOFACIAL DYSOSTOSIS (0011639)	HEMATOLOGIC_DISEASE
PCNT	O95613	YES	Pericentrin (Kendrin) (Pericentrin-B)	3336		GO:0005516-GO:0060090	PF10495		IPR019528,IPR028745	IPR028745	1	1	MICROCEPHALIC OSTEODYSPLASTIC PRIMORDIAL DWARFISM TYPE II (0008872)	ENDOCRINE_SYSTEM_DISEASE,MUSCULOSKELETAL_SYSTEM_DISEASE,NERVOUS_SYSTEM_DISORDER
FASTKD2	Q9NYY8	YES	FAST kinase domain-containing protein 2, mitochondrial	710		GO:0003723-GO:0019843	PF06743,PF08368,PF08373		IPR010622,IPR013579,IPR013584		2	2	CYTOCHROME-C OXIDASE DEFICIENCY DISEASE (0009068); COMBINED OXIDATIVE PHOSPHORYLATION DEFICIENCY 44 (0030020)	-
WASHC5	Q12768	YES	WASH complex subunit 5 (Strumpellin) (WASH complex subunit strumpellin)	1159			PF10266	PF10266	IPR019393	IPR019393	7	3	HEREDITARY SPASTIC PARAPLEGIA 8 (0011339); RITSCHER-SCHINZEL SYNDROME 1 (0009073); RITSCHER-SCHINZEL SYNDROME (0019078)	NERVOUS_SYSTEM_DISORDER
ADGRE2	Q9UHX3	YES	Adhesion G protein-coupled receptor E2 (EGF-like module receptor 2) (EGF-like module-containing mucin-like hormone receptor-like 2) (CD antigen CD312)	823		GO:0005509-GO:0035374-GO:0004930	PF00002,PF01825,PF07645	PF01825	IPR000152,IPR000203,IPR000742,IPR000832,IPR001881,IPR003056,IPR009030,IPR017981,IPR017983,IPR018097	IPR000203	1	1	AUTOSOMAL DOMINANT VIBRATORY URTICARIA (0007447)	INTEGUMENTARY_SYSTEM_DISEASE
PUF60	Q9UHX1	YES	Poly(U)-binding-splicing factor PUF60 (60 kDa poly(U)-binding-splicing factor) (FUSE-binding protein-interacting repressor) (FBP-interacting repressor) (Ro-binding protein 1) (RoBP1) (Siah-binding protein 1) (Siah-BP1)	559		GO:0045296-GO:0003677-GO:0042802-GO:0003723	PF00076	PF00076	IPR000504,IPR003954,IPR006532,IPR012677,IPR034209,IPR034211,IPR034212,IPR035979	IPR000504,IPR003954,IPR006532,IPR012677,IPR034209,IPR034211,IPR034212,IPR035979	6	3	NEURODEVELOPMENTAL DISORDER WITH HYPOTONIA AND VARIABLE INTELLECTUAL AND BEHAVIORAL ABNORMALITIES (0032829); 8Q24.3 MICRODELETION SYNDROME (0014263); CHARGE SYNDROME (0008965)	AUDITORY_SYSTEM_DISEASE,CARDIOVASCULAR_DISEASE,DISEASE_OF_GENITOURINARY_SYSTEM,DISEASE_OF_VISUAL_SYSTEM,ENDOCRINE_SYSTEM_DISEASE,IMMUNE_SYSTEM_DISEASE,MUSCULOSKELETAL_SYSTEM_DISEASE,NERVOUS_SYSTEM_DISORDER,URINARY_SYSTEM_DISEASE
TUSC3	Q13454	YES	Tumor suppressor candidate 3 (Dolichyl-diphosphooligosaccharide--protein glycosyltransferase subunit TUSC3) (Oligosaccharyl transferase subunit TUSC3) (Magnesium uptake/transporter TUSC3) (Protein N33)	348		GO:0015095	PF04756	PF04756	IPR021149,IPR036249	IPR021149	1	1	INTELLECTUAL DISABILITY (0001071)	NERVOUS_SYSTEM_DISORDER
MOG	Q16653	YES	Myelin-oligodendrocyte glycoprotein	247		GO:0005102-GO:0001618	PF07686	PF07686	IPR003599,IPR007110,IPR013106,IPR013783,IPR016663,IPR036179	IPR003599,IPR007110,IPR013106,IPR013783,IPR016663,IPR036179	1	1	NARCOLEPSY 7 (0013652)	NERVOUS_SYSTEM_DISORDER
TBR1	Q16650	YES	T-box brain protein 1 (T-brain-1) (TBR-1) (TES-56)	682		GO:0003700-GO:0000981-GO:0019901-GO:0000978	PF00907,PF16176	PF00907	IPR001699,IPR008967,IPR018186,IPR032385,IPR036960	IPR001699,IPR008967,IPR018186,IPR036960	6	2	INTELLECTUAL DEVELOPMENTAL DISORDER WITH AUTISM AND SPEECH DELAY (MIM:606053); MENDELIAN DISEASE (0003847)	-
KCNJ6	P48051	YES	G protein-activated inward rectifier potassium channel 2 (GIRK-2) (BIR1) (Inward rectifier K(+) channel Kir3.2) (KATP-2) (Potassium channel, inwardly rectifying subfamily J member 6)	423		GO:0015467-GO:0005242	PF01007,PF17655	PF01007	IPR003275,IPR013518,IPR014756,IPR016449,IPR040445,IPR041647	IPR003275,IPR013518,IPR016449,IPR040445	2	1	KEPPEN-LUBINSKY SYNDROME (0013572)	INTEGUMENTARY_SYSTEM_DISEASE
SDHAF2	Q9NX18	YES	Succinate dehydrogenase assembly factor 2, mitochondrial (SDH assembly factor 2) (SDHAF2)	166			PF03937	PF03937	IPR005631,IPR028882,IPR036714	IPR005631,IPR028882,IPR036714	1	2	HEREDITARY NEOPLASTIC SYNDROME (0015356); PARAGANGLIOMAS 2 (0011121)	ENDOCRINE_SYSTEM_DISEASE,NERVOUS_SYSTEM_DISORDER,URINARY_SYSTEM_DISEASE
CLMP	Q9H6B4	YES	CXADR-like membrane protein (Adipocyte adhesion molecule) (Coxsackie- and adenovirus receptor-like membrane protein) (CAR-like membrane protein)	373			PF07686,PF13895	PF07686	IPR003598,IPR003599,IPR007110,IPR013106,IPR013783,IPR036179,IPR042454	IPR003599,IPR013783,IPR036179,IPR042454	2	1	CONGENITAL SHORT BOWEL SYNDROME 1 (0020718)	DIGESTIVE_SYSTEM_DISEASE
THSD1	Q9NS62	YES	Thrombospondin type-1 domain-containing protein 1 (Transmembrane molecule with thrombospondin module)	852		GO:0050840	PF00090		IPR000884,IPR036383,IPR038877	IPR038877	3	2	NON-IMMUNE HYDROPS FETALIS (0009369); ANEURYSM, INTRACRANIAL BERRY, 12 (0032891)	CARDIOVASCULAR_DISEASE,NERVOUS_SYSTEM_DISORDER
ACD	Q96AP0	YES	Adrenocortical dysplasia protein homolog (POT1 and TIN2-interacting protein)	458		GO:0070182-GO:0044877-GO:0042162	PF10341		IPR019437,IPR028631	IPR028631	1	1	DYSKERATOSIS CONGENITA, AUTOSOMAL DOMINANT 6 (0014690)	HEMATOLOGIC_DISEASE,INTEGUMENTARY_SYSTEM_DISEASE
GRIA4	P48058	YES	Glutamate receptor 4 (GluR-4) (GluR4) (AMPA-selective glutamate receptor 4) (GluR-D) (Glutamate receptor ionotropic, AMPA 4) (GluA4)	902		GO:0004971-GO:0001540-GO:0004970-GO:0015276-GO:0038023	PF00060,PF01094,PF10613	PF00060	IPR001320,IPR001508,IPR001828,IPR019594,IPR028082	IPR001320,IPR001508	5	2	NEURODEVELOPMENTAL DISORDER WITH OR WITHOUT SEIZURES AND GAIT ABNORMALITIES (0060641); INTELLECTUAL DISABILITY (0001071)	NERVOUS_SYSTEM_DISORDER
ESR1	P03372	YES	Estrogen receptor (ER) (ER-alpha) (Estradiol receptor) (Nuclear receptor subfamily 3 group A member 1)	595		GO:0051117-GO:0008013-GO:0003682-GO:0001228-GO:0003700-GO:0000981-GO:0019899-GO:0030284-GO:0030331-GO:0034056-GO:0042802-GO:0030235-GO:0004879-GO:0019901-GO:0000978-GO:0001226-GO:1990837-GO:0005496-GO:0017025-GO:0001093-GO:0001223-GO:0008134-GO:0008270	PF00104,PF00105,PF02159,PF12743	PF00104	IPR000536,IPR001292,IPR001628,IPR001723,IPR013088,IPR024178,IPR024736,IPR035500	IPR000536,IPR001292,IPR001723,IPR024178,IPR035500	2	1	ESTROGEN RESISTANCE SYNDROME (0014148)	DISEASE_OF_GENITOURINARY_SYSTEM,ENDOCRINE_SYSTEM_DISEASE
LIPC	P11150	YES	Hepatic triacylglycerol lipase (HL) (Hepatic lipase) (EC 3.1.1.3) (Lipase member C) (Lysophospholipase) (EC 3.1.1.5) (Phospholipase A1) (EC 3.1.1.32)	499	3.1.1.3-3.1.1.32-3.1.1.5	GO:0052740-GO:0034185-GO:0008201-GO:0016298-GO:0004465-GO:0030169-GO:0004622-GO:0102545-GO:0052739-GO:0008970-GO:0004620-GO:0004806	PF00151,PF01477	PF00151,PF01477	IPR000734,IPR001024,IPR002333,IPR013818,IPR016272,IPR029058,IPR033906,IPR036392	IPR000734,IPR001024,IPR002333,IPR013818,IPR016272,IPR029058,IPR033906,IPR036392	3	1	HYPERLIPIDEMIA DUE TO HEPATIC TRIGLYCERIDE LIPASE DEFICIENCY (0013533)	-
SKI	P12755	YES	Ski oncogene (Proto-oncogene c-Ski)	728		GO:0000981-GO:0001227-GO:0046811-GO:0042802-GO:0019904-GO:0019901-GO:0070491-GO:0000978-GO:0046332-GO:0031625-GO:0008270	PF02437,PF08782	PF02437	IPR003380,IPR009061,IPR010919,IPR014890,IPR023216,IPR028760,IPR037000	IPR003380,IPR009061,IPR023216,IPR028760,IPR037000	17	1	SHPRINTZEN-GOLDBERG SYNDROME (0008426)	MUSCULOSKELETAL_SYSTEM_DISEASE,NERVOUS_SYSTEM_DISORDER
ZFP57	Q9NU63	YES	Zinc finger protein 57 homolog (Zfp-57) (Zinc finger protein 698)	452		GO:0003682-GO:0000981-GO:0001227-GO:0046872-GO:0000977	PF00096,PF01352	PF00096	IPR001909,IPR013087,IPR036051,IPR036236	IPR013087,IPR036236	3	1	DIABETES MELLITUS, TRANSIENT NEONATAL, 1 (0011073)	DIGESTIVE_SYSTEM_DISEASE,ENDOCRINE_SYSTEM_DISEASE
PTH1R	Q03431	YES	Parathyroid hormone/parathyroid hormone-related peptide receptor (PTH/PTHrP type I receptor) (PTH/PTHr receptor) (Parathyroid hormone 1 receptor) (PTH1 receptor)	593		GO:0008528-GO:0004991-GO:0017046-GO:0042803-GO:0043621	PF00002,PF02793	PF00002,PF02793	IPR000832,IPR001879,IPR002170,IPR017981,IPR017983,IPR036445	IPR000832,IPR001879,IPR002170,IPR017981,IPR017983,IPR036445	8	3	PRIMARY FAILURE OF TOOTH ERUPTION (0007434); CHONDRODYSPLASIA BLOMSTRAND TYPE (0008970); METAPHYSEAL CHONDRODYSPLASIA, JANSEN TYPE (0007982)	DIGESTIVE_SYSTEM_DISEASE,MUSCULOSKELETAL_SYSTEM_DISEASE
NDUFAF5	Q5TEU4	YES	Arginine-hydroxylase NDUFAF5, mitochondrial (EC 1.-.-.-) (NADH dehydrogenase [ubiquinone] 1 alpha subcomplex assembly factor 5) (Putative methyltransferase NDUFAF5) (EC 2.1.1.-)	345	1.-.-.--2.1.1.-	GO:0008168-GO:0016491	PF08241	PF08241	IPR013216,IPR029063	IPR013216,IPR029063	7	4	LEBER PLUS DISEASE (0020478); MENDELIAN DISEASE (0003847); LEIGH SYNDROME (0009723); MITOCHONDRIAL COMPLEX 1 DEFICIENCY, NUCLEAR TYPE 16 (0032621)	CARDIOVASCULAR_DISEASE,DISEASE_OF_VISUAL_SYSTEM,MUSCULOSKELETAL_SYSTEM_DISEASE,NERVOUS_SYSTEM_DISORDER
BRIP1	Q9BX63	YES	Fanconi anemia group J protein (Protein FACJ) (EC 3.6.4.13) (ATP-dependent RNA helicase BRIP1) (BRCA1-associated C-terminal helicase 1) (BRCA1-interacting protein C-terminal helicase 1) (BRCA1-interacting protein 1)	1249	3.6.4.13	GO:0051539-GO:0005524-GO:0003682-GO:0003677-GO:0003678-GO:0046872-GO:0003724	PF06733,PF13307	PF06733,PF13307	IPR006554,IPR006555,IPR010614,IPR013020,IPR014001,IPR014013,IPR027417	IPR006554,IPR006555,IPR010614,IPR013020,IPR014001,IPR014013,IPR027417	6	3	HEREDITARY BREAST CARCINOMA (0016419); FANCONI ANEMIA COMPLEMENTATION GROUP J (0012187); DIFFUSE INTRINSIC PONTINE GLIOMA (0006033)	HEMATOLOGIC_DISEASE,INTEGUMENTARY_SYSTEM_DISEASE,MUSCULOSKELETAL_SYSTEM_DISEASE,NERVOUS_SYSTEM_DISORDER,URINARY_SYSTEM_DISEASE
TMEM231	Q9H6L2	YES	Transmembrane protein 231	316			PF10149	PF10149	IPR019306	IPR019306	5	4	MENDELIAN DISEASE (0003847); JOUBERT SYNDROME 20 (0013994); MECKEL SYNDROME, TYPE 11 (0014164); CILIOPATHY (0005308)	DISEASE_OF_GENITOURINARY_SYSTEM,DISEASE_OF_VISUAL_SYSTEM,MUSCULOSKELETAL_SYSTEM_DISEASE,NERVOUS_SYSTEM_DISORDER,URINARY_SYSTEM_DISEASE
JAM3	Q9BX67	YES	Junctional adhesion molecule C (JAM-C) (JAM-2) (Junctional adhesion molecule 3) (JAM-3) [Cleaved into: Soluble form of JAM-C (sJAM-C)]	310		GO:0098632-GO:0005178-GO:0046982-GO:0042803	PF07686,PF13927	PF07686,PF13927	IPR003598,IPR003599,IPR007110,IPR013106,IPR013783,IPR036179,IPR042974	IPR003598,IPR003599,IPR007110,IPR013106,IPR013783,IPR036179,IPR042974	5	1	PORENCEPHALY-MICROCEPHALY-BILATERAL CONGENITAL CATARACT SYNDROME (0013394)	NERVOUS_SYSTEM_DISORDER
RNF213	Q63HN8	YES	E3 ubiquitin-protein ligase RNF213 (EC 2.3.2.27) (EC 3.6.4.-) (ALK lymphoma oligomerization partner on chromosome 17) (Mysterin) (RING finger protein 213) (RING-type E3 ubiquitin transferase RNF213)	5207	2.3.2.27-3.6.4.-	GO:0016887-GO:0046872-GO:0004842	PF00097	PF00097	IPR001841,IPR003593,IPR013083,IPR018957,IPR027417,IPR031248	IPR001841,IPR013083,IPR018957,IPR031248	8	3	MOYAMOYA DISEASE 2 (0011784); MENDELIAN DISEASE (0003847); ATYPICAL COARCTATION OF AORTA (0015446)	CARDIOVASCULAR_DISEASE,NERVOUS_SYSTEM_DISORDER
LYRM4	Q9HD34	YES	LYR motif-containing protein 4	91			PF05347		IPR008011		1	1	COMBINED OXIDATIVE PHOSPHORYLATION DEFICIENCY 19 (0014269)	-
SURF1	Q15526	YES	Surfeit locus protein 1	300		GO:0004129	PF02104	PF02104	IPR002994	IPR002994	15	4	CYTOCHROME-C OXIDASE DEFICIENCY DISEASE (0009068); LEIGH SYNDROME (0009723); CHARCOT-MARIE-TOOTH DISEASE TYPE 4K (0014733); MENDELIAN DISEASE (0003847)	DISEASE_OF_VISUAL_SYSTEM,NERVOUS_SYSTEM_DISORDER
BACH2	Q9BYV9	YES	Transcription regulator protein BACH2 (BTB and CNC homolog 2)	841		GO:0000981-GO:0001227-GO:0000978-GO:1990837	PF00651,PF03131		IPR000210,IPR004826,IPR004827,IPR008917,IPR011333,IPR043321	IPR011333	2	1	IMMUNODEFICIENCY 60 (0032723)	IMMUNE_SYSTEM_DISEASE
CHD4	Q14839	YES	Chromodomain-helicase-DNA-binding protein 4 (CHD-4) (EC 3.6.4.12) (ATP-dependent helicase CHD4) (Mi-2 autoantigen 218 kDa protein) (Mi2-beta)	1912	3.6.4.12	GO:0005524-GO:0003677-GO:0003678-GO:0042826-GO:0070615-GO:0001103-GO:0008134-GO:0008270	PF00176,PF00271,PF00385,PF00628,PF06461,PF06465,PF08073,PF08074	PF00176,PF00271,PF08073	IPR000330,IPR000953,IPR001650,IPR001965,IPR002464,IPR009462,IPR009463,IPR011011,IPR012957,IPR012958,IPR013083,IPR014001,IPR016197,IPR019786,IPR019787,IPR023780,IPR027417,IPR038718	IPR000330,IPR001650,IPR012958,IPR014001,IPR027417,IPR038718	19	2	MENDELIAN DISEASE (0003847); SIFRIM-HITZ-WEISS SYNDROME (0014946)	-
CRLF2	Q9HC73	YES	Cytokine receptor-like factor 2 (Cytokine receptor-like 2) (IL-XR) (Thymic stromal lymphopoietin protein receptor) (TSLP receptor)	371		GO:0005127-GO:0019955-GO:0004896-GO:0004923			IPR003961,IPR013783,IPR036116		1	1	LYMPHOBLASTIC LEUKEMIA, ACUTE, WITH LYMPHOMATOUS FEATURES (0009539)	HEMATOLOGIC_DISEASE,IMMUNE_SYSTEM_DISEASE,MUSCULOSKELETAL_SYSTEM_DISEASE
SRPX2	O60687	YES	Sushi repeat-containing protein SRPX2 (Sushi-repeat protein upregulated in leukemia)	465		GO:0036458-GO:0042802-GO:0005102	PF00084,PF02494,PF13778	PF00084	IPR000436,IPR003410,IPR025232,IPR028768,IPR035976,IPR043555	IPR000436,IPR028768,IPR043555	1	1	ROLANDIC EPILEPSY, INTELLECTUAL DISABILITY, AND SPEECH DYSPRAXIA, X-LINKED (0010388)	NERVOUS_SYSTEM_DISORDER
GRM7	Q14831	YES	Metabotropic glutamate receptor 7 (mGluR7)	915		GO:0001640-GO:0010855-GO:0005509-GO:0016595-GO:0008066-GO:0001642-GO:0030165-GO:0070905	PF00003,PF01094,PF07562	PF00003,PF01094	IPR000162,IPR000337,IPR001828,IPR001883,IPR011500,IPR017978,IPR017979,IPR028082,IPR038550	IPR000337,IPR001828,IPR017978,IPR028082	6	2	NEURODEVELOPMENTAL DISORDER WITH SEIZURES, HYPOTONIA, AND BRAIN IMAGING ABNORMALITIES (0030063); MICROCEPHALY (DISEASE) (0001149)	NERVOUS_SYSTEM_DISORDER
SLC9A3R1	O14745	YES	Na(+)/H(+) exchange regulatory cofactor NHE-RF1 (NHERF-1) (Ezrin-radixin-moesin-binding phosphoprotein 50) (EBP50) (Regulatory cofactor of Na(+)/H(+) exchanger) (Sodium-hydrogen exchanger regulatory factor 1) (Solute carrier family 9 isoform A3 regulatory factor 1)	358		GO:0031698-GO:0008013-GO:0017081-GO:0050780-GO:0015185-GO:0070851-GO:0045159-GO:0030165-GO:0019902-GO:0044877-GO:0043495-GO:0047485-GO:0043621-GO:0005102-GO:0031799-GO:0031800	PF00595,PF09007,PF17820	PF17820	IPR001478,IPR015098,IPR017300,IPR031199,IPR036034,IPR041489	IPR001478,IPR017300,IPR031199,IPR036034,IPR041489	3	1	HYPOPHOSPHATEMIC NEPHROLITHIASIS/OSTEOPOROSIS 2 (0012851)	MUSCULOSKELETAL_SYSTEM_DISEASE,URINARY_SYSTEM_DISEASE
FSHR	P23945	YES	Follicle-stimulating hormone receptor (FSH-R) (Follitropin receptor)	695		GO:0004963-GO:0008528	PF00001,PF01462,PF12369,PF13306	PF00001,PF12369,PF13306	IPR000276,IPR000372,IPR002131,IPR002272,IPR017452,IPR024635,IPR026906	IPR000276,IPR002131,IPR002272,IPR017452,IPR024635,IPR026906	19	3	AMENORRHEA (DISEASE) (0001836); OVARIAN HYPERSTIMULATION SYNDROME (0011972); OVARIAN DYSGENESIS 1 (0024463)	DISEASE_OF_GENITOURINARY_SYSTEM,ENDOCRINE_SYSTEM_DISEASE
TERT	O14746	YES	Telomerase reverse transcriptase (EC 2.7.7.49) (HEST2) (Telomerase catalytic subunit) (Telomerase-associated protein 2) (TP2)	1132	2.7.7.49	GO:0051087-GO:0003677-GO:0042802-GO:0046872-GO:0008022-GO:0042803-GO:0047485-GO:0003723-GO:0003968-GO:0003964-GO:0003720-GO:0070034-GO:0003721-GO:0042162-GO:0098680-GO:0001223-GO:0000049	PF00078,PF12009	PF00078	IPR000477,IPR003545,IPR021891,IPR043502	IPR000477,IPR003545,IPR043502	43	10	MACROCYTIC ANEMIA (DISEASE) (0002281); HEPATOCELLULAR CARCINOMA (0007256); IDIOPATHIC APLASTIC ANEMIA (0012197); PULMONARY FIBROSIS AND/OR BONE MARROW FAILURE, TELOMERE-RELATED, 1 (0013878); DYSKERATOSIS CONGENITA, AUTOSOMAL DOMINANT 1 (0007485); DYSKERATOSIS CONGENITA, AUTOSOMAL DOMINANT 2 (0013521); INTERSTITIAL LUNG DISEASE (0015925); ACUTE INTERSTITIAL PNEUMONIA (0019203); DYSKERATOSIS CONGEN…	DIGESTIVE_SYSTEM_DISEASE,ENDOCRINE_SYSTEM_DISEASE,HEMATOLOGIC_DISEASE,IMMUNE_SYSTEM_DISEASE,INTEGUMENTARY_SYSTEM_DISEASE,MUSCULOSKELETAL_SYSTEM_DISEASE,RESPIRATORY_SYSTEM_DISEASE
RORC	P51449	YES	Nuclear receptor ROR-gamma (Nuclear receptor RZR-gamma) (Nuclear receptor subfamily 1 group F member 3) (RAR-related orphan receptor C) (Retinoid-related orphan receptor-gamma)	518		GO:0003700-GO:0000981-GO:0001227-GO:0098531-GO:0004879-GO:0008142-GO:0000978-GO:1990837-GO:0008270	PF00104,PF00105	PF00105	IPR000536,IPR001628,IPR001723,IPR003079,IPR013088,IPR035500,IPR044101	IPR001628,IPR013088,IPR044101	1	1	IMMUNODEFICIENCY 42 (MIM:616622)	-
PRPH2	P23942	YES	Peripherin-2 (Retinal degeneration slow protein) (Tetraspanin-22) (Tspan-22)	346		GO:0042803	PF00335	PF00335	IPR000830,IPR008952,IPR018498,IPR018499,IPR042026	IPR000830,IPR008952,IPR018498,IPR018499,IPR042026	63	14	RETINITIS PIGMENTOSA 7 (0011974); CONE-ROD DYSTROPHY (0015993); PATTERNED MACULAR DYSTROPHY 1 (0008210); AUTOSOMAL RECESSIVE BESTROPHINOPATHY (0012733); CHOROIDAL DYSTROPHY, CENTRAL AREOLAR 2 (0013137); RETINITIS PIGMENTOSA (0019200); VITELLIFORM MACULAR DYSTROPHY 3 (0024561); CONE DYSTROPHY (0000455); ADULT-ONSET FOVEOMACULAR VITELLIFORM DYSTROPHY (0011979); RETINITIS PUNCTATA ALBESCENS (0018877…	CARDIOVASCULAR_DISEASE,DISEASE_OF_VISUAL_SYSTEM,NERVOUS_SYSTEM_DISORDER
MSL3	Q8N5Y2	YES	Male-specific lethal 3 homolog (Male-specific lethal-3 homolog 1) (Male-specific lethal-3 protein-like 1) (MSL3-like 1)	521		GO:0003677-GO:0046972-GO:0035064	PF05712,PF11717	PF05712	IPR000953,IPR008676,IPR016197,IPR025995,IPR026541,IPR037921,IPR038217	IPR008676,IPR026541,IPR037921,IPR038217	1	1	BASILICATA-AKHTAR SYNDROME (0026730)	NERVOUS_SYSTEM_DISORDER
MSTO1	Q9BUK6	YES	Protein misato homolog 1	570			PF10644,PF14881	PF10644,PF14881	IPR019605,IPR029209,IPR036525	IPR019605,IPR029209,IPR036525	3	1	MITOCHONDRIAL MYOPATHY-CEREBELLAR ATAXIA-PIGMENTARY RETINOPATHY SYNDROME (0044714)	MUSCULOSKELETAL_SYSTEM_DISEASE,NERVOUS_SYSTEM_DISORDER
TARS1	P26639	YES	Threonine--tRNA ligase 1, cytoplasmic (EC 6.1.1.3) (Threonyl-tRNA synthetase) (ThrRS) (Threonyl-tRNA synthetase 1)	723	6.1.1.3	GO:0005524-GO:0042802-GO:0004829-GO:0000049-GO:0008270	PF00587,PF02824,PF03129,PF07973	PF07973	IPR002314,IPR002320,IPR004095,IPR004154,IPR006195,IPR012675,IPR012676,IPR012947,IPR018163,IPR033728,IPR036621	IPR002320,IPR012947,IPR018163	2	1	TRICHOTHIODYSTROPHY 7, NONPHOTOSENSITIVE (0032806)	DISEASE_OF_GENITOURINARY_SYSTEM,INTEGUMENTARY_SYSTEM_DISEASE
ETFA	P13804	YES	Electron transfer flavoprotein subunit alpha, mitochondrial (Alpha-ETF)	333		GO:0009055-GO:0050660-GO:0016491	PF00766,PF01012	PF00766,PF01012	IPR001308,IPR014729,IPR014730,IPR014731,IPR018206,IPR029035,IPR033947	IPR001308,IPR014729,IPR014730,IPR014731,IPR029035,IPR033947	3	1	MULTIPLE ACYL-COA DEHYDROGENASE DEFICIENCY (0009282)	CARDIOVASCULAR_DISEASE,MUSCULOSKELETAL_SYSTEM_DISEASE
TNNT1	P13805	YES	Troponin T, slow skeletal muscle (TnTs) (Slow skeletal muscle troponin T) (sTnT)	278		GO:0005523-GO:0031014	PF00992		IPR001978,IPR027707,IPR038077	IPR027707	1	1	NEMALINE MYOPATHY 5 (0011539)	MUSCULOSKELETAL_SYSTEM_DISEASE,NERVOUS_SYSTEM_DISORDER
ADA2	Q9NZK5	YES	Adenosine deaminase 2 (EC 3.5.4.4) (Cat eye syndrome critical region protein 1)	511	3.5.4.4	GO:0004000-GO:0031685-GO:0008083-GO:0008201-GO:0042803-GO:0043394-GO:0008270	PF00962,PF08451	PF00962,PF08451	IPR001365,IPR006331,IPR013659,IPR032466	IPR001365,IPR006331,IPR013659,IPR032466	18	2	SNEDDON SYNDROME (0008436); VASCULITIS DUE TO ADA2 DEFICIENCY (0014306)	CARDIOVASCULAR_DISEASE,IMMUNE_SYSTEM_DISEASE,INTEGUMENTARY_SYSTEM_DISEASE
ENPP1	P22413	YES	Ectonucleotide pyrophosphatase/phosphodiesterase family member 1 (E-NPP 1) (Membrane component chromosome 6 surface marker 1) (Phosphodiesterase I/nucleotide pyrophosphatase 1) (Plasma-cell membrane glycoprotein PC-1) [Cleaved into: Ectonucleotide pyrophosphatase/phosphodiesterase family member 1, secreted form] [Includes: Alkaline phosphodiesterase I (EC 3.1.4.1); Nucleotide pyrophosphatase (NPP…	925	3.1.4.1-3.6.1.9	GO:0050656-GO:0005524-GO:0005509-GO:0106177-GO:0036218-GO:0004527-GO:0005158-GO:0035529-GO:0003676-GO:0047429-GO:0004551-GO:0004528-GO:0030247-GO:0042803-GO:0005044-GO:0008270	PF01033,PF01223,PF01663	PF01033,PF01223,PF01663	IPR001212,IPR001604,IPR002591,IPR017850,IPR020436,IPR020821,IPR029890,IPR036024	IPR001212,IPR001604,IPR002591,IPR017850,IPR020436,IPR020821,IPR029890,IPR036024	38	4	HYPOPIGMENTATION-PUNCTATE PALMOPLANTAR KERATODERMA SYNDROME (0014227); ARTERIAL CALCIFICATION, GENERALIZED, OF INFANCY, 1 (0008817); HYPOPHOSPHATEMIC RICKETS, AUTOSOMAL RECESSIVE, 2 (0013219); OSSIFICATION OF THE POSTERIOR LONGITUDINAL LIGAMENT OF THE SPINE (0011230)	CARDIOVASCULAR_DISEASE,MUSCULOSKELETAL_SYSTEM_DISEASE
CPT2	P23786	YES	Carnitine O-palmitoyltransferase 2, mitochondrial (EC 2.3.1.21) (Carnitine palmitoyltransferase II) (CPT II)	658	2.3.1.21	GO:0008458-GO:0004095-GO:0016746	PF00755	PF00755	IPR000542,IPR039551,IPR042231,IPR042232	IPR000542,IPR039551,IPR042231,IPR042232	28	5	CARNITINE PALMITOYLTRANSFERASE II DEFICIENCY (0015515); ENCEPHALOPATHY, ACUTE, INFECTION-INDUCED, SUSCEPTIBILITY TO, 4 (0013633); CARNITINE PALMITOYL TRANSFERASE II DEFICIENCY, SEVERE INFANTILE FORM (0010914); CARNITINE PALMITOYL TRANSFERASE II DEFICIENCY, NEONATAL FORM (0012136); CARNITINE PALMITOYL TRANSFERASE II DEFICIENCY, MYOPATHIC FORM (0009704)	MUSCULOSKELETAL_SYSTEM_DISEASE,NERVOUS_SYSTEM_DISORDER
POLR3B	Q9NW08	YES	DNA-directed RNA polymerase III subunit RPC2 (RNA polymerase III subunit C2) (EC 2.7.7.6) (C128) (DNA-directed RNA polymerase III 127.6 kDa polypeptide) (DNA-directed RNA polymerase III subunit B)	1133	2.7.7.6	GO:0003677-GO:0003899-GO:0046872-GO:0032549	PF00562,PF04560,PF04561,PF04563,PF04565,PF04566,PF04567	PF00562,PF04561,PF04563,PF04565,PF04566	IPR007120,IPR007121,IPR007641,IPR007642,IPR007644,IPR007645,IPR007646,IPR007647,IPR014724,IPR015712,IPR037033,IPR037034	IPR007120,IPR007642,IPR007644,IPR007645,IPR007646,IPR014724,IPR015712,IPR037033,IPR037034	15	8	HYPOGONADOTROPIC HYPOGONADISM 7 WITH OR WITHOUT ANOSMIA (0007794); HYPOMYELINATION-CEREBELLAR ATROPHY-HYPOPLASIA OF THE CORPUS CALLOSUM SYNDROME (0018655); ODONTOLEUKODYSTROPHY (0019177); HYPOMYELINATING LEUKODYSTROPHY 8 WITH OR WITHOUT OLIGODONTIA AND-OR HYPOGONADOTROPIC HYPOGONADISM (0013722); TREMOR-ATAXIA-CENTRAL HYPOMYELINATION SYNDROME (0018656); HYPOMYELINATING LEUKODYSTROPHY WITH OR WITHO…	DISEASE_OF_GENITOURINARY_SYSTEM,DISEASE_OF_VISUAL_SYSTEM,ENDOCRINE_SYSTEM_DISEASE,MUSCULOSKELETAL_SYSTEM_DISEASE,NERVOUS_SYSTEM_DISORDER
CD36	P16671	YES	Platelet glycoprotein 4 (Fatty acid translocase) (FAT) (Glycoprotein IIIb) (GPIIIB) (Leukocyte differentiation antigen CD36) (PAS IV) (PAS-4) (Platelet collagen receptor) (Platelet glycoprotein IV) (GPIV) (Thrombospondin receptor) (CD antigen CD36)	472		GO:0001540-GO:0008035-GO:0008289-GO:0071813-GO:0070892-GO:0005324-GO:0030169-GO:0005041-GO:1901480-GO:0150025-GO:0044877-GO:0005044-GO:0015636-GO:0070053-GO:0035325-GO:0050431	PF01130	PF01130	IPR002159,IPR005428,IPR033076	IPR002159,IPR033076	4	1	PLATELET-TYPE BLEEDING DISORDER 10 (0012031)	HEMATOLOGIC_DISEASE
NSD1	Q96L73	YES	Histone-lysine N-methyltransferase, H3 lysine-36 specific (EC 2.1.1.357) (Androgen receptor coactivator 267 kDa protein) (Androgen receptor-associated protein of 267 kDa) (H3-K36-HMTase) (Lysine N-methyltransferase 3B) (Nuclear receptor-binding SET domain-containing protein 1) (NR-binding SET domain-containing protein)	2696	2.1.1.357	GO:0050681-GO:0003682-GO:0030331-GO:0046975-GO:0042799-GO:0042974-GO:0046965-GO:0000978-GO:0046966-GO:0003712-GO:0003714-GO:0008270	PF00855,PF00856,PF17907,PF17982	PF00855,PF00856,PF17907,PF17982	IPR000313,IPR001214,IPR001965,IPR003616,IPR006560,IPR011011,IPR013083,IPR019786,IPR019787,IPR041306	IPR000313,IPR001214,IPR001965,IPR006560,IPR011011,IPR013083,IPR041306	66	3	MENDELIAN DISEASE (0003847); SOTOS SYNDROME 1 (0007299); BECKWITH-WIEDEMANN SYNDROME (0007534)	CARDIOVASCULAR_DISEASE,DISEASE_OF_GENITOURINARY_SYSTEM,DISEASE_OF_VISUAL_SYSTEM,MUSCULOSKELETAL_SYSTEM_DISEASE,NERVOUS_SYSTEM_DISORDER,URINARY_SYSTEM_DISEASE
EMD	P50402	YES	Emerin	254		GO:0003779-GO:0048487-GO:0045296	PF03020		IPR003887,IPR011015,IPR034989,IPR035004	IPR003887,IPR011015,IPR035004	6	1	X-LINKED EMERY-DREIFUSS MUSCULAR DYSTROPHY (0010680)	CARDIOVASCULAR_DISEASE,MUSCULOSKELETAL_SYSTEM_DISEASE,NERVOUS_SYSTEM_DISORDER
SCAPER	Q9BY12	YES	S phase cyclin A-associated protein in the endoplasmic reticulum (S phase cyclin A-associated protein in the ER) (Zinc finger protein 291)	1400		GO:0003676-GO:0008270	PF12874,PF16501		IPR003604,IPR032446,IPR036236		1	1	INTELLECTUAL DEVELOPMENTAL DISORDER AND RETINITIS PIGMENTOSA, IDDRP (0032594)	NERVOUS_SYSTEM_DISORDER
NCKAP1L	P55160	YES	Nck-associated protein 1-like (Hematopoietic protein 1) (Membrane-associated protein HEM-1)	1127		GO:0005096-GO:0044877-GO:0030295	PF09735	PF09735	IPR019137	IPR019137	4	1	IMMUNODEFICIENCY 72 WITH AUTOINFLAMMATION (0033551)	IMMUNE_SYSTEM_DISEASE
SIK1B	A0A0B4J2F2	YES	Probable serine/threonine-protein kinase SIK1B (EC 2.7.11.1) (Salt-inducible kinase 1B)	783	2.7.11.1	GO:0005524-GO:0000287-GO:0004674-GO:0106310-GO:0106311	PF00069	PF00069	IPR000719,IPR008271,IPR011009,IPR015940,IPR017090,IPR017441,IPR034672	IPR000719,IPR011009,IPR017090,IPR034672	1	1	ROLANDIC EPILEPSY (0007295)	NERVOUS_SYSTEM_DISORDER
KAT6B	Q8WYB5	YES	Histone acetyltransferase KAT6B (EC 2.3.1.48) (Histone acetyltransferase MOZ2) (MOZ, YBF2/SAS3, SAS2 and TIP60 protein 4) (MYST-4) (Monocytic leukemia zinc finger protein-related factor)	2073	2.3.1.48	GO:0016407-GO:0003677-GO:0004402-GO:0042393-GO:0046872-GO:0044877-GO:0003712-GO:0008134	PF00628,PF01853,PF17772		IPR001965,IPR002717,IPR005818,IPR011011,IPR013083,IPR016181,IPR019787,IPR036388,IPR036390,IPR040706		4	4	BLEPHAROPHIMOSIS - INTELLECTUAL DISABILITY SYNDROME, SBBYS TYPE (0011365); CLUBFOOT (0007342); GENITOPATELLAR SYNDROME (0011640); CRYPTORCHIDISM (DISEASE) (0009047)	DISEASE_OF_GENITOURINARY_SYSTEM,ENDOCRINE_SYSTEM_DISEASE,MUSCULOSKELETAL_SYSTEM_DISEASE,NERVOUS_SYSTEM_DISORDER
SMAD3	P84022	YES	Mothers against decapentaplegic homolog 3 (MAD homolog 3) (Mad3) (Mothers against DPP homolog 3) (hMAD-3) (JV15-2) (SMAD family member 3) (SMAD 3) (Smad3) (hSMAD3)	425		GO:0008013-GO:0043425-GO:0031490-GO:0000987-GO:0005518-GO:0070410-GO:0017151-GO:0001228-GO:0003700-GO:0000981-GO:0035259-GO:0042802-GO:0070411-GO:0031962-GO:0019902-GO:0042803-GO:0019901-GO:0001102-GO:0000978-GO:0070412-GO:0043565-GO:0001223-GO:0008134-GO:0000976-GO:0005160-GO:0043130-GO:0031625-GO:0008270	PF03165,PF03166	PF03165,PF03166	IPR001132,IPR003619,IPR008984,IPR013019,IPR013790,IPR017855,IPR036578	IPR001132,IPR003619,IPR008984,IPR013019,IPR013790,IPR017855,IPR036578	14	4	ANEURYSM-OSTEOARTHRITIS SYNDROME (0013426); LOEYS-DIETZ SYNDROME (0018954); FAMILIAL THORACIC AORTIC ANEURYSM AND AORTIC DISSECTION (0019625); CONNECTIVE TISSUE DISEASE (0003900)	CARDIOVASCULAR_DISEASE
DNAH1	Q9P2D7	YES	Dynein heavy chain 1, axonemal (Axonemal beta dynein heavy chain 1) (Ciliary dynein heavy chain 1) (Heat shock regulated protein 1) (HSRF-1) (hDHC7)	4265		GO:0005524-GO:0008569-GO:0045505-GO:0051959-GO:0003777	PF03028,PF08393,PF12774,PF12775,PF12777,PF12780,PF12781,PF17852,PF17857,PF18198,PF18199	PF08393,PF18198	IPR004273,IPR013602,IPR024317,IPR024743,IPR027417,IPR035699,IPR035706,IPR041228,IPR041466,IPR041589,IPR041658,IPR042219,IPR042222,IPR042228,IPR043157,IPR043160	IPR013602,IPR041658,IPR042219,IPR042222	4	3	CILIARY DYSKINESIA, PRIMARY, 37 (0033204); SPERMATOGENIC FAILURE 18 (0054615); PRIMARY CILIARY DYSKINESIA 1 (0009484)	DISEASE_OF_GENITOURINARY_SYSTEM,RESPIRATORY_SYSTEM_DISEASE
CUBN	O60494	YES	Cubilin (460 kDa receptor) (Intestinal intrinsic factor receptor) (Intrinsic factor-cobalamin receptor) (Intrinsic factor-vitamin B12 receptor)	3623		GO:0005509-GO:0038024-GO:0031419-GO:0042803-GO:0038023	PF00008,PF00431,PF07645,PF12947	PF00008,PF00431	IPR000152,IPR000742,IPR000859,IPR001881,IPR009030,IPR018097,IPR024731,IPR028876,IPR035914	IPR000742,IPR000859,IPR001881,IPR009030,IPR028876,IPR035914	9	2	IMERSLUND-GRASBECK SYNDROME (0009853); IMERSLUND-GRASBECK SYNDROME TYPE 1 (0100156)	DIGESTIVE_SYSTEM_DISEASE,HEMATOLOGIC_DISEASE,URINARY_SYSTEM_DISEASE
HIVEP2	P31629	YES	Transcription factor HIVEP2 (Human immunodeficiency virus type I enhancer-binding protein 2) (HIV-EP2) (MHC-binding protein 2) (MBP-2)	2446		GO:0003677-GO:0000981-GO:0046872-GO:0000978	PF00096	PF00096	IPR013087,IPR036236	IPR013087,IPR036236	2	2	MENDELIAN DISEASE (0003847); INTELLECTUAL DISABILITY, AUTOSOMAL DOMINANT 43 (0014858)	NERVOUS_SYSTEM_DISORDER
KDM6A	B7ZKN5	NO	UTX protein	1453					IPR003347,IPR011990,IPR013026,IPR019734	IPR011990,IPR013026,IPR019734	5	1	KABUKI SYNDROME 2 (0010465)	DISEASE_OF_VISUAL_SYSTEM,NERVOUS_SYSTEM_DISORDER
COQ2	Q96H96	YES	4-hydroxybenzoate polyprenyltransferase, mitochondrial (4-HB polyprenyltransferase) (EC 2.5.1.39) (4-hydroxybenzoate decaprenyltransferase) (COQ2 homolog) (hCOQ2) (Para-hydroxybenzoate--polyprenyltransferase) (PHB:PPT) (PHB:polyprenyltransferase)	371	2.5.1.39	GO:0002083-GO:0047293-GO:0004659-GO:0016765	PF01040	PF01040	IPR000537,IPR006370,IPR030470,IPR039653	IPR000537,IPR006370,IPR030470,IPR039653	17	2	COENZYME Q10 DEFICIENCY, PRIMARY, 1 (0011829); MULTIPLE SYSTEM ATROPHY (0007803)	DISEASE_OF_VISUAL_SYSTEM,NERVOUS_SYSTEM_DISORDER
GDI1	P31150	YES	Rab GDP dissociation inhibitor alpha (Rab GDI alpha) (Guanosine diphosphate dissociation inhibitor 1) (GDI-1) (Oligophrenin-2) (Protein XAP-4)	447		GO:0005092-GO:0005096-GO:0005093-GO:0031267	PF00996	PF00996	IPR000806,IPR018203,IPR036188	IPR018203,IPR036188	2	1	INTELLECTUAL DISABILITY, X-LINKED 41 (0010451)	NERVOUS_SYSTEM_DISORDER
HARS2	P49590	YES	Histidine--tRNA ligase, mitochondrial (EC 6.1.1.21) (Histidine--tRNA ligase-like) (Histidyl-tRNA synthetase) (HisRS)	506	6.1.1.21	GO:0005524-GO:0004821-GO:0042802-GO:0003723	PF03129,PF13393	PF13393	IPR004154,IPR004516,IPR006195,IPR015807,IPR033656,IPR036621,IPR041715	IPR004516,IPR006195,IPR015807,IPR041715	9	2	PERRAULT SYNDROME 2 (0013972); SENSORINEURAL HEARING LOSS DISORDER (0020678)	AUDITORY_SYSTEM_DISEASE,DISEASE_OF_GENITOURINARY_SYSTEM,ENDOCRINE_SYSTEM_DISEASE,NERVOUS_SYSTEM_DISORDER
ARL13B	Q3SXY8	YES	ADP-ribosylation factor-like protein 13B (ADP-ribosylation factor-like protein 2-like 1) (ARL2-like protein 1)	428		GO:0005525	PF00025	PF00025	IPR005225,IPR006689,IPR027417	IPR005225,IPR006689,IPR027417	6	2	JOUBERT SYNDROME 8 (0012855); JOUBERT SYNDROME AND RELATED DISORDERS (0015369)	DISEASE_OF_VISUAL_SYSTEM,NERVOUS_SYSTEM_DISORDER
TNFRSF11A	Q9Y6Q6	YES	Tumor necrosis factor receptor superfamily member 11A (Osteoclast differentiation factor receptor) (ODFR) (Receptor activator of NF-KB) (CD antigen CD265)	616		GO:0019955-GO:0046872-GO:0038023-GO:0004888-GO:0005031	PF00020,PF18278	PF00020,PF18278	IPR001368,IPR022323,IPR022361,IPR034040,IPR041648	IPR001368,IPR022361,IPR034040,IPR041648	5	1	AUTOSOMAL RECESSIVE OSTEOPETROSIS 7 (0012859)	DISEASE_OF_VISUAL_SYSTEM,IMMUNE_SYSTEM_DISEASE,MUSCULOSKELETAL_SYSTEM_DISEASE
LRTOMT	Q8WZ04	YES	Transmembrane O-methyltransferase (EC 2.1.1.6) (Catechol O-methyltransferase 2) (Protein LRTOMT2)	291	2.1.1.6	GO:0016206-GO:0102084-GO:0008171-GO:0102938	PF01596	PF01596	IPR002935,IPR029063,IPR033025	IPR002935,IPR029063,IPR033025	3	1	AUTOSOMAL RECESSIVE NONSYNDROMIC DEAFNESS 63 (0012670)	AUDITORY_SYSTEM_DISEASE,NERVOUS_SYSTEM_DISORDER
TRPM7	Q96QT4	YES	Transient receptor potential cation channel subfamily M member 7 (EC 2.7.11.1) (Channel-kinase 1) (Long transient receptor potential channel 7) (LTrpC-7) (LTrpC7)	1865	2.7.11.1	GO:0003779-GO:0005524-GO:0005262-GO:0005261-GO:0046872-GO:0017022-GO:0106310-GO:0106311	PF00520,PF02816,PF16519,PF18139	PF00520	IPR004166,IPR005821,IPR011009,IPR029601,IPR032415,IPR037162,IPR041491	IPR005821,IPR029601	1	1	INTESTINAL HYPOMAGNESEMIA 1 (0011176)	URINARY_SYSTEM_DISEASE
LSS	P48449	YES	Lanosterol synthase (EC 5.4.99.7) (2,3-epoxysqualene--lanosterol cyclase) (Oxidosqualene--lanosterol cyclase) (OSC) (hOSC)	732	5.4.99.7	GO:0042300-GO:0000250	PF00432	PF00432	IPR002365,IPR008930,IPR018333,IPR032696,IPR032697	IPR002365,IPR008930,IPR018333,IPR032696,IPR032697	12	4	HYPOTRICHOSIS 14 (0032649); CATARACT 44 (0014673); TOTAL EARLY-ONSET CATARACT (0021548); ALOPECIA-INTELLECTUAL DISABILITY SYNDROME 4 (0030009)	DISEASE_OF_VISUAL_SYSTEM,INTEGUMENTARY_SYSTEM_DISEASE,NERVOUS_SYSTEM_DISORDER
NDUFS8	O00217	YES	NADH dehydrogenase [ubiquinone] iron-sulfur protein 8, mitochondrial (EC 7.1.1.2) (Complex I-23kD) (CI-23kD) (NADH-ubiquinone oxidoreductase 23 kDa subunit) (TYKY subunit)	210	7.1.1.2	GO:0051539-GO:0046872-GO:0008137	PF12838	PF12838	IPR010226,IPR017896,IPR017900	IPR010226,IPR017896,IPR017900	8	2	MITOCHONDRIAL COMPLEX 1 DEFICIENCY, NUCLEAR TYPE 2 (0032606); LEIGH SYNDROME (0009723)	DISEASE_OF_VISUAL_SYSTEM,NERVOUS_SYSTEM_DISORDER
OTULIN	Q96BN8	YES	Ubiquitin thioesterase otulin (EC 3.4.19.12) (Deubiquitinating enzyme otulin) (OTU domain-containing deubiquitinase with linear linkage specificity) (Ubiquitin thioesterase Gumby)	352	3.4.19.12	GO:0008234-GO:0004843	PF16218	PF16218	IPR023235,IPR023237	IPR023235,IPR023237	2	1	INFANTILE-ONSET PERIODIC FEVER-PANNICULITIS-DERMATOSIS SYNDROME (0014912)	IMMUNE_SYSTEM_DISEASE
LRIT3	Q3SXY7	YES	Leucine-rich repeat, immunoglobulin-like domain and transmembrane domain-containing protein 3	679			PF13855,PF13927	PF13927	IPR001611,IPR003591,IPR003598,IPR003599,IPR003961,IPR007110,IPR013783,IPR032675,IPR036116,IPR036179	IPR003598,IPR003599,IPR007110,IPR013783,IPR032675,IPR036179	3	1	CONGENITAL STATIONARY NIGHT BLINDNESS 1F (0014026)	DISEASE_OF_VISUAL_SYSTEM,NERVOUS_SYSTEM_DISORDER
TTC12	Q9H892	YES	Tetratricopeptide repeat protein 12 (TPR repeat protein 12)	705			PF00515,PF13181		IPR001440,IPR011990,IPR013026,IPR016024,IPR019734,IPR043195	IPR016024,IPR043195	1	1	CILIARY DYSKINESIA, PRIMARY, 45 (0032924)	RESPIRATORY_SYSTEM_DISEASE
AP4M1	O00189	YES	AP-4 complex subunit mu-1 (AP-4 adaptor complex mu subunit) (Adaptor-related protein complex 4 subunit mu-1) (Mu subunit of AP-4) (Mu-adaptin-related protein 2) (mu-ARP2) (Mu4-adaptin) (mu4)	453		GO:0019904	PF00928,PF01217	PF00928	IPR001392,IPR011012,IPR018240,IPR022775,IPR028565,IPR036168	IPR001392,IPR028565,IPR036168	2	2	MENDELIAN DISEASE (0003847); HEREDITARY SPASTIC PARAPLEGIA 50 (0013048)	NERVOUS_SYSTEM_DISORDER
SLC35A3	Q9Y2D2	YES	UDP-N-acetylglucosamine transporter (Golgi UDP-GlcNAc transporter) (Solute carrier family 35 member A3)	325		GO:0005459-GO:0005462	PF04142	PF04142	IPR007271	IPR007271	1	1	AUTISM SPECTRUM DISORDER - EPILEPSY - ARTHROGRYPOSIS SYNDROME (0014248)	MUSCULOSKELETAL_SYSTEM_DISEASE,NERVOUS_SYSTEM_DISORDER
ST3GAL3	Q11203	YES	CMP-N-acetylneuraminate-beta-1,4-galactoside alpha-2,3-sialyltransferase (EC 2.4.99.6) (Beta-galactoside alpha-2,3-sialyltransferase 3) (Alpha 2,3-ST 3) (Gal beta-1,3(4) GlcNAc alpha-2,3 sialyltransferase) (N-acetyllactosaminide alpha-2,3-sialyltransferase) (ST3Gal III) (ST3GalIII) (ST3N) (Sialyltransferase 6)	375	2.4.99.6	GO:0008118-GO:0008373	PF00777	PF00777	IPR001675,IPR012163,IPR038578	IPR001675,IPR012163,IPR038578	3	2	INTELLECTUAL DISABILITY, AUTOSOMAL RECESSIVE 12 (0012612); DEVELOPMENTAL AND EPILEPTIC ENCEPHALOPATHY, 15 (0014003)	NERVOUS_SYSTEM_DISORDER
TRIM71	Q2Q1W2	YES	E3 ubiquitin-protein ligase TRIM71 (EC 2.3.2.27) (Protein lin-41 homolog) (RING-type E3 ubiquitin transferase TRIM71) (Tripartite motif-containing protein 71)	868	2.3.2.27	GO:0035198-GO:0030371-GO:0061630-GO:0004842-GO:0008270	PF00630,PF00643,PF01436	PF01436	IPR000315,IPR001258,IPR001298,IPR001841,IPR011042,IPR013017,IPR013083,IPR013783,IPR014756,IPR017868,IPR017907	IPR001258,IPR011042,IPR013017	4	2	HYDROCEPHALUS, CONGENITAL COMMUNICATING, 1 (0032862); CONGENITAL HYDROCEPHALUS (0016349)	NERVOUS_SYSTEM_DISORDER
EFHC1	Q5JVL4	YES	EF-hand domain-containing protein 1 (Myoclonin-1)	640		GO:0043014-GO:0005509-GO:0008022	PF06565	PF06565	IPR002048,IPR006602,IPR010554,IPR011992,IPR040193	IPR002048,IPR006602,IPR010554,IPR011992,IPR040193	17	1	EJM1 (0020752)	NERVOUS_SYSTEM_DISORDER
SLC52A3	Q9NQ40	YES	Solute carrier family 52, riboflavin transporter, member 3 (Riboflavin transporter 2) (hRFT2)	469		GO:0032217	PF06237	PF06237	IPR009357	IPR009357	21	2	BROWN-VIALETTO-VAN LAERE SYNDROME 1 (0024537); MENDELIAN DISEASE (0003847)	NERVOUS_SYSTEM_DISORDER
KDSR	Q06136	YES	3-ketodihydrosphingosine reductase (KDS reductase) (EC 1.1.1.102) (3-dehydrosphinganine reductase) (Follicular variant translocation protein 1) (FVT-1) (Short chain dehydrogenase/reductase family 35C member 1)	332	1.1.1.102	GO:0047560	PF00106	PF00106	IPR002347,IPR020904,IPR036291	IPR002347,IPR020904,IPR036291	1	1	ERYTHROKERATODERMIA VARIABILIS ET PROGRESSIVA 4 (0033014)	INTEGUMENTARY_SYSTEM_DISEASE
SLC16A1	P53985	YES	Monocarboxylate transporter 1 (MCT 1) (Solute carrier family 16 member 1)	500		GO:0046943-GO:0042802-GO:0015129-GO:0015130-GO:0008028-GO:0097159-GO:0015293	PF07690	PF07690	IPR004743,IPR011701,IPR020846,IPR030757,IPR036259	IPR004743,IPR011701,IPR020846,IPR030757,IPR036259	3	2	KETOACIDOSIS DUE TO MONOCARBOXYLATE TRANSPORTER-1 DEFICIENCY (0014490); METABOLIC MYOPATHY DUE TO LACTATE TRANSPORTER DEFECT (0009501)	MUSCULOSKELETAL_SYSTEM_DISEASE
LZTFL1	Q9NQ48	YES	Leucine zipper transcription factor-like protein 1	299		GO:0042802-GO:0044877	PF15294	PF15294	IPR026157	IPR026157	1	2	BARDET-BIEDL SYNDROME 1 (0008854); BARDET-BIEDL SYNDROME 17 (0014445)	DIGESTIVE_SYSTEM_DISEASE,DISEASE_OF_GENITOURINARY_SYSTEM,DISEASE_OF_VISUAL_SYSTEM,ENDOCRINE_SYSTEM_DISEASE,NERVOUS_SYSTEM_DISORDER,URINARY_SYSTEM_DISEASE
ALAD	P13716	YES	Delta-aminolevulinic acid dehydratase (ALADH) (EC 4.2.1.24) (Porphobilinogen synthase)	330	4.2.1.24	GO:0003824-GO:0042802-GO:0004655-GO:1904854-GO:0008270	PF00490	PF00490	IPR001731,IPR013785,IPR030656	IPR001731,IPR013785	5	1	PORPHYRIA DUE TO ALA DEHYDRATASE DEFICIENCY (0013000)	DIGESTIVE_SYSTEM_DISEASE,ENDOCRINE_SYSTEM_DISEASE
XPC	Q01831	YES	DNA repair protein complementing XP-C cells (Xeroderma pigmentosum group C-complementing protein) (p125)	940		GO:0000405-GO:0003684-GO:0000404-GO:0044877-GO:0003697-GO:0003713	PF03835,PF10403,PF10404,PF10405	PF10404	IPR004583,IPR018026,IPR018325,IPR018326,IPR018327,IPR018328,IPR036985,IPR038765,IPR042488	IPR004583,IPR018026,IPR018327,IPR036985,IPR038765	3	1	XERODERMA PIGMENTOSUM GROUP C (0010211)	DISEASE_OF_VISUAL_SYSTEM,INTEGUMENTARY_SYSTEM_DISEASE,NERVOUS_SYSTEM_DISORDER
DAO	P14920	YES	D-amino-acid oxidase (DAAO) (DAMOX) (DAO) (EC 1.4.3.3)	347	1.4.3.3	GO:0003884-GO:0071949-GO:0042802	PF01266	PF01266	IPR006076,IPR006181,IPR023209	IPR006076,IPR023209	1	1	FAMILIAL AMYOTROPHIC LATERAL SCLEROSIS (0005144)	NERVOUS_SYSTEM_DISORDER
SOS1	Q07889	YES	Son of sevenless homolog 1 (SOS-1)	1333		GO:0003677-GO:0005096-GO:0005085-GO:0046982-GO:0017124	PF00125,PF00169,PF00617,PF00618,PF00621	PF00169,PF00617,PF00618,PF00621	IPR000219,IPR000651,IPR001849,IPR001895,IPR007125,IPR008937,IPR009072,IPR011993,IPR019804,IPR023578,IPR035899,IPR036964	IPR000219,IPR000651,IPR001849,IPR001895,IPR008937,IPR009072,IPR011993,IPR023578,IPR035899,IPR036964	45	9	NOONAN SYNDROME AND NOONAN-RELATED SYNDROME (0020297); RASOPATHY (0021060); NOONAN SYNDROME 4 (0012547); MENDELIAN DISEASE (0003847); PULMONIC STENOSIS (DISEASE) (0009938); NOONAN SYNDROME (0018997); FIBROMATOSIS, GINGIVAL, 1 (0007609); NOONAN SYNDROME 1 (0008104); NOONAN SYNDROME 3 (0012371)	CARDIOVASCULAR_DISEASE,DIGESTIVE_SYSTEM_DISEASE,DISEASE_OF_GENITOURINARY_SYSTEM,DISEASE_OF_VISUAL_SYSTEM,IMMUNE_SYSTEM_DISEASE,MUSCULOSKELETAL_SYSTEM_DISEASE,NERVOUS_SYSTEM_DISORDER,URINARY_SYSTEM_DISEASE
KHDRBS1	Q07666	YES	KH domain-containing, RNA-binding, signal transduction-associated protein 1 (GAP-associated tyrosine phosphoprotein p62) (Src-associated in mitosis 68 kDa protein) (Sam68) (p21 Ras GTPase-activating protein-associated p62) (p68)	443		GO:0003677-GO:0042802-GO:0003729-GO:0008143-GO:0008266-GO:0044877-GO:0019904-GO:1990782-GO:0003723-GO:0042169-GO:0017124-GO:0035591	PF00013,PF16274,PF16568		IPR004087,IPR004088,IPR032335,IPR032571,IPR036612		1	1	PRIMARY OVARIAN FAILURE (0005387)	DISEASE_OF_GENITOURINARY_SYSTEM,ENDOCRINE_SYSTEM_DISEASE
BMPER	Q8N8U9	YES	BMP-binding endothelial regulator protein (Bone morphogenetic protein-binding endothelial cell precursor-derived regulator) (Protein crossveinless-2) (hCV2)	685			PF00093,PF00094,PF01826,PF08742	PF00094	IPR001007,IPR001846,IPR002919,IPR014853,IPR036084	IPR001007,IPR001846	2	1	DIAPHANOSPONDYLODYSOSTOSIS (0011946)	MUSCULOSKELETAL_SYSTEM_DISEASE
DPYD	Q12882	YES	Dihydropyrimidine dehydrogenase [NADP(+)] (DHPDHase) (DPD) (EC 1.3.1.2) (Dihydrothymine dehydrogenase) (Dihydrouracil dehydrogenase)	1025	1.3.1.2	GO:0051539-GO:0017113-GO:0050660-GO:0051536-GO:0046872-GO:0050661-GO:0042803-GO:0002058	PF01180,PF07992,PF14691,PF14697	PF07992,PF14691	IPR005720,IPR009051,IPR013785,IPR017896,IPR017900,IPR023753,IPR028261,IPR036188	IPR009051,IPR017896,IPR023753,IPR028261,IPR036188	3	1	DIHYDROPYRIMIDINE DEHYDROGENASE DEFICIENCY (0010130)	MUSCULOSKELETAL_SYSTEM_DISEASE
GJB2	P29033	YES	Gap junction beta-2 protein (Connexin-26) (Cx26)	226		GO:0005509-GO:0005243-GO:1903763-GO:0042802	PF00029	PF00029	IPR000500,IPR002268,IPR013092,IPR017990,IPR019570,IPR038359	IPR000500,IPR002268,IPR013092,IPR017990,IPR019570,IPR038359	85	16	KERATODERMA HEREDITARIUM MUTILANS (0007422); SENSORINEURAL HEARING LOSS DISORDER (0020678); AUTOSOMAL DOMINANT NONSYNDROMIC DEAFNESS 3A (0011103); ICHTHYOSIS, HYSTRIX-LIKE, WITH DEAFNESS (0011245); NONSYNDROMIC GENETIC DEAFNESS (0019497); AUTOSOMAL RECESSIVE NONSYNDROMIC DEAFNESS (0019588); X-LINKED MIXED DEAFNESS WITH PERILYMPHATIC GUSHER (0010576); PALMOPLANTAR KERATODERMA-DEAFNESS SYNDROME (00…	AUDITORY_SYSTEM_DISEASE,CARDIOVASCULAR_DISEASE,DISEASE_OF_GENITOURINARY_SYSTEM,DISEASE_OF_VISUAL_SYSTEM,IMMUNE_SYSTEM_DISEASE,INTEGUMENTARY_SYSTEM_DISEASE,MUSCULOSKELETAL_SYSTEM_DISEASE,NERVOUS_SYSTEM_DISORDER,URINARY_SYSTEM_DISEASE
TP63	Q9H3D4	YES	Tumor protein 63 (p63) (Chronic ulcerative stomatitis protein) (CUSP) (Keratinocyte transcription factor KET) (Transformation-related protein 63) (TP63) (Tumor protein p73-like) (p73L) (p40) (p51)	680		GO:0003682-GO:0003684-GO:0003677-GO:0001228-GO:0003700-GO:0000981-GO:0042802-GO:0097371-GO:0046872-GO:0002039-GO:0000978-GO:0000977-GO:0050699	PF00870,PF07647,PF07710	PF00870,PF07647	IPR001660,IPR002117,IPR008967,IPR010991,IPR011615,IPR012346,IPR013761,IPR032645,IPR036674,IPR037611	IPR001660,IPR002117,IPR008967,IPR011615,IPR012346,IPR013761,IPR032645,IPR037611	35	7	RAPP-HODGKIN SYNDROME (0007508); ANKYLOBLEPHARON-ECTODERMAL DEFECTS-CLEFT LIP/PALATE SYNDROME (0007124); ECTRODACTYLY, ECTODERMAL DYSPLASIA, AND CLEFT LIP-PALATE SYNDROME 3 (0011428); ADULT SYNDROME (0007072); MENDELIAN DISEASE (0003847); SPLIT HAND-FOOT MALFORMATION 4 (0011535); OROFACIAL CLEFT 8 (0029145)	DISEASE_OF_GENITOURINARY_SYSTEM,DISEASE_OF_VISUAL_SYSTEM,INTEGUMENTARY_SYSTEM_DISEASE,MUSCULOSKELETAL_SYSTEM_DISEASE,URINARY_SYSTEM_DISEASE
COX10	Q12887	YES	Protoheme IX farnesyltransferase, mitochondrial (EC 2.5.1.141) (Heme O synthase)	443	2.5.1.141	GO:0004311-GO:0008495	PF01040	PF01040	IPR000537,IPR006369,IPR016315,IPR030470	IPR000537,IPR006369,IPR016315,IPR030470	9	2	CYTOCHROME-C OXIDASE DEFICIENCY DISEASE (0009068); MITOCHONDRIAL COMPLEX 4 DEFICIENCY, NUCLEAR TYPE 3 (0033635)	-
DKC1	O60832	YES	H/ACA ribonucleoprotein complex subunit DKC1 (EC 5.4.99.-) (CBF5 homolog) (Dyskerin) (Nopp140-associated protein of 57 kDa) (Nucleolar protein NAP57) (Nucleolar protein family A member 4) (snoRNP protein DKC1)	514	5.4.99.-	GO:0034513-GO:0009982-GO:0003723-GO:0003720-GO:0070034	PF01472,PF01509,PF08068,PF16198	PF01472,PF01509,PF08068	IPR002478,IPR002501,IPR004521,IPR004802,IPR012960,IPR015947,IPR020103,IPR032819	IPR002478,IPR002501,IPR004521,IPR004802,IPR012960,IPR015947,IPR020103	45	5	DYSKERATOSIS CONGENITA, X-LINKED (0010584); DYSKERATOSIS CONGENITA (0015780); CEREBELLAR HYPOPLASIA-TAPETORETINAL DEGENERATION SYNDROME (0016392); HOYERAAL-HREIDARSSON SYNDROME (0018045); ISOLATED CEREBELLAR HYPOPLASIA/AGENESIS (0008939)	INTEGUMENTARY_SYSTEM_DISEASE,NERVOUS_SYSTEM_DISORDER
ALG8	Q9BVK2	YES	Probable dolichyl pyrophosphate Glc1Man9GlcNAc2 alpha-1,3-glucosyltransferase (EC 2.4.1.265) (Asparagine-linked glycosylation protein 8 homolog) (Dol-P-Glc:Glc(1)Man(9)GlcNAc(2)-PP-dolichyl alpha-1,3-glucosyltransferase) (Dolichyl-P-Glc:Glc1Man9GlcNAc2-PP-dolichyl glucosyltransferase)	526	2.4.1.265	GO:0000033-GO:0042283	PF03155	PF03155	IPR004856,IPR039487	IPR004856,IPR039487	2	1	ALG8-CDG (0011969)	DIGESTIVE_SYSTEM_DISEASE,NERVOUS_SYSTEM_DISORDER,URINARY_SYSTEM_DISEASE
AARS2	Q5JTZ9	YES	Alanine--tRNA ligase, mitochondrial (EC 6.1.1.7) (Alanyl-tRNA synthetase) (AlaRS)	985	6.1.1.7	GO:0004813-GO:0016597-GO:0002161-GO:0005524-GO:0000049-GO:0008270	PF01411,PF07973	PF01411	IPR002318,IPR009000,IPR012947,IPR018162,IPR018163,IPR018164,IPR018165,IPR023033	IPR002318,IPR009000,IPR018162,IPR018163,IPR018164,IPR018165,IPR023033	9	2	LEUKOENCEPHALOPATHY, PROGRESSIVE, WITH OVARIAN FAILURE (0014387); COMBINED OXIDATIVE PHOSPHORYLATION DEFECT TYPE 8 (0013570)	NERVOUS_SYSTEM_DISORDER
BRF1	Q92994	YES	Transcription factor IIIB 90 kDa subunit (TFIIIB90) (hTFIIIB90) (B-related factor 1) (BRF-1) (hBRF) (TAF3B2) (TATA box-binding protein-associated factor, RNA polymerase III, subunit 2)	677		GO:0046872-GO:0000995-GO:0001006-GO:0017025	PF00382,PF07741,PF08271	PF00382	IPR000812,IPR011665,IPR013137,IPR013150,IPR013763,IPR029529,IPR036915	IPR000812,IPR013150,IPR013763,IPR029529,IPR036915	5	2	HEART, MALFORMATION OF (0009327); CEREBELLAR-FACIAL-DENTAL SYNDROME (0014529)	CARDIOVASCULAR_DISEASE,DIGESTIVE_SYSTEM_DISEASE,MUSCULOSKELETAL_SYSTEM_DISEASE,NERVOUS_SYSTEM_DISORDER
GUCA1B	Q9UMX6	YES	Guanylyl cyclase-activating protein 2 (GCAP 2) (Guanylate cyclase activator 1B)	200		GO:0005509-GO:0008048	PF13202,PF13499	PF13499	IPR002048,IPR011992,IPR015756,IPR018247,IPR028846	IPR002048,IPR011992,IPR015756,IPR018247,IPR028846	1	1	RETINITIS PIGMENTOSA 48 (0013447)	DISEASE_OF_VISUAL_SYSTEM,NERVOUS_SYSTEM_DISORDER
RAX	Q9Y2V3	YES	Retinal homeobox protein Rx (Retina and anterior neural fold homeobox protein)	346		GO:0001228-GO:0000981-GO:0000978-GO:1990837	PF00046,PF03826	PF00046	IPR001356,IPR003654,IPR009057,IPR017970,IPR043562	IPR001356,IPR009057,IPR017970,IPR043562	1	1	ISOLATED MICROPHTHALMIA 3 (0012604)	DISEASE_OF_VISUAL_SYSTEM
PIK3R2	O00459	YES	Phosphatidylinositol 3-kinase regulatory subunit beta (PI3-kinase regulatory subunit beta) (PI3K regulatory subunit beta) (PtdIns-3-kinase regulatory subunit beta) (Phosphatidylinositol 3-kinase 85 kDa regulatory subunit beta) (PI3-kinase subunit p85-beta) (PtdIns-3-kinase regulatory subunit p85-beta)	728		GO:0046935-GO:0001784-GO:0046982-GO:0019903-GO:0030971	PF00017,PF00620,PF16454	PF00017,PF16454	IPR000198,IPR000980,IPR001452,IPR008936,IPR032498,IPR035020,IPR035022,IPR035586,IPR036028,IPR036860	IPR000198,IPR000980,IPR008936,IPR032498,IPR035022,IPR036860	7	4	AL AMYLOIDOSIS (0019438); PLASMA CELL MYELOMA (0009693); MEGALENCEPHALY-CAPILLARY MALFORMATION-POLYMICROGYRIA SYNDROME (0011240); MEGALENCEPHALY-POLYMICROGYRIA-POLYDACTYLY-HYDROCEPHALUS SYNDROME 1 (0011313)	CARDIOVASCULAR_DISEASE,HEMATOLOGIC_DISEASE,IMMUNE_SYSTEM_DISEASE,MUSCULOSKELETAL_SYSTEM_DISEASE,NERVOUS_SYSTEM_DISORDER,URINARY_SYSTEM_DISEASE
PIK3CD	O00329	YES	Phosphatidylinositol 4,5-bisphosphate 3-kinase catalytic subunit delta isoform (PI3-kinase subunit delta) (PI3K-delta) (PI3Kdelta) (PtdIns-3-kinase subunit delta) (EC 2.7.1.137) (EC 2.7.1.153) (Phosphatidylinositol 4,5-bisphosphate 3-kinase 110 kDa catalytic subunit delta) (PtdIns-3-kinase subunit p110-delta) (p110delta)	1044	2.7.1.137-2.7.1.153	GO:0016303-GO:0035005-GO:0005524-GO:0016301-GO:0052812-GO:0035004-GO:0046934-GO:0052742	PF00454,PF00613,PF00792,PF00794,PF02192	PF00792	IPR000341,IPR000403,IPR001263,IPR002420,IPR003113,IPR011009,IPR015433,IPR016024,IPR018936,IPR029071,IPR035892,IPR036940,IPR037703,IPR042236	IPR000403,IPR002420,IPR011009,IPR015433,IPR035892,IPR036940,IPR037703,IPR042236	5	1	IMMUNODEFICIENCY 14 (0014222)	HEMATOLOGIC_DISEASE,IMMUNE_SYSTEM_DISEASE
CASQ1	P31415	YES	Calsequestrin-1 (Calmitine) (Calsequestrin, skeletal muscle isoform)	396		GO:0005509-GO:0042802	PF01216	PF01216	IPR001393,IPR018233,IPR036249,IPR041858,IPR041859,IPR041860	IPR001393,IPR018233,IPR036249,IPR041858,IPR041859	3	2	MYOPATHY DUE TO CALSEQUESTRIN AND SERCA1 PROTEIN OVERLOAD (0014546); MYOPATHY, TUBULAR AGGREGATE, 1 (0024531)	MUSCULOSKELETAL_SYSTEM_DISEASE,NERVOUS_SYSTEM_DISORDER
RFXANK	O14593	YES	DNA-binding protein RFXANK (Ankyrin repeat family A protein 1) (Regulatory factor X subunit B) (RFX-B) (Regulatory factor X-associated ankyrin-containing protein)	260		GO:0003677-GO:0042826	PF00023	PF00023	IPR002110,IPR017362,IPR020683,IPR036770	IPR002110,IPR017362,IPR020683,IPR036770	2	1	MHC CLASS II DEFICIENCY (0008855)	IMMUNE_SYSTEM_DISEASE
CD8A	P01732	YES	T-cell surface glycoprotein CD8 alpha chain (T-lymphocyte differentiation antigen T8/Leu-2) (CD antigen CD8a)	235		GO:0015026-GO:0042288-GO:0023024	PF07686	PF07686	IPR003599,IPR007110,IPR013106,IPR013783,IPR015468,IPR036179	IPR003599,IPR007110,IPR013106,IPR013783,IPR015468,IPR036179	1	1	SUSCEPTIBILITY TO RESPIRATORY INFECTIONS ASSOCIATED WITH CD8ALPHA CHAIN MUTATION (0012161)	IMMUNE_SYSTEM_DISEASE
PNPLA1	Q8N8W4	YES	Omega-hydroxyceramide transacylase (EC 2.3.1.296) (Patatin-like phospholipase domain-containing protein 1)	532	2.3.1.296	GO:0106341-GO:0030280-GO:0016747-GO:0004806	PF01734	PF01734	IPR002641,IPR016035,IPR033562,IPR039180	IPR002641,IPR016035,IPR033562,IPR039180	2	1	AUTOSOMAL RECESSIVE CONGENITAL ICHTHYOSIS 10 (0014011)	INTEGUMENTARY_SYSTEM_DISEASE
CD4	P01730	YES	T-cell surface glycoprotein CD4 (T-cell surface antigen T4/Leu-3) (CD antigen CD4)	458		GO:0015026-GO:0019899-GO:0005201-GO:0042802-GO:0019865-GO:0042011-GO:0042012-GO:0042289-GO:0023026-GO:0042803-GO:0019901-GO:1990782-GO:0038023-GO:0004888-GO:0001618-GO:0008270	PF00047,PF05790,PF09191,PF12104		IPR000973,IPR003598,IPR003599,IPR007110,IPR008424,IPR013106,IPR013151,IPR013783,IPR015274,IPR021963,IPR036179	IPR000973	1	1	IMMUNODEFICIENCY 79, IMD79 (MIM:619238)	-
ATP2A2	P16615	YES	Sarcoplasmic/endoplasmic reticulum calcium ATPase 2 (SERCA2) (SR Ca(2+)-ATPase 2) (EC 7.2.2.10) (Calcium pump 2) (Calcium-transporting ATPase sarcoplasmic reticulum type, slow twitch skeletal muscle isoform) (Endoplasmic reticulum class 1/2 Ca(2+) ATPase)	1042	7.2.2.10	GO:0016887-GO:0005524-GO:0005509-GO:0005388-GO:0086039-GO:0019899-GO:0044325-GO:0031775-GO:0008022-GO:0008553-GO:0044548	PF00122,PF00689,PF00690,PF13246	PF00122,PF00689,PF00690,PF13246	IPR001757,IPR004014,IPR005782,IPR006068,IPR008250,IPR018303,IPR023214,IPR023298,IPR023299,IPR036412,IPR044492	IPR001757,IPR004014,IPR005782,IPR006068,IPR008250,IPR018303,IPR023214,IPR023298,IPR023299,IPR036412,IPR044492	43	2	DARIER DISEASE (0007417); ACROKERATOSIS VERRUCIFORMIS (0007048)	INTEGUMENTARY_SYSTEM_DISEASE
NKX6-2	Q9C056	YES	Homeobox protein Nkx-6.2 (Homeobox protein NK-6 homolog B)	277		GO:0003677-GO:0003700-GO:0000981-GO:0001227-GO:0000978-GO:1990837	PF00046	PF00046	IPR000047,IPR001356,IPR009057,IPR017970,IPR020479	IPR000047,IPR001356,IPR009057,IPR017970,IPR020479	2	1	SPASTIC ATAXIA 8, AUTOSOMAL RECESSIVE, WITH HYPOMYELINATING LEUKODYSTROPHY (0033043)	DISEASE_OF_VISUAL_SYSTEM,NERVOUS_SYSTEM_DISORDER
LYZ	P61626	YES	Lysozyme C (EC 3.2.1.17) (1,4-beta-N-acetylmuramidase C)	148	3.2.1.17	GO:0042802-GO:0003796	PF00062	PF00062	IPR000974,IPR001916,IPR019799,IPR023346,IPR030056	IPR001916,IPR023346,IPR030056	4	1	FAMILIAL VISCERAL AMYLOIDOSIS (0007099)	URINARY_SYSTEM_DISEASE
OPN1SW	P03999	YES	Short-wave-sensitive opsin 1 (Blue cone photoreceptor pigment) (Blue-sensitive opsin) (BOP)	348		GO:0008020-GO:0038023	PF00001	PF00001	IPR000276,IPR001521,IPR001760,IPR017452,IPR027430	IPR000276,IPR001521,IPR017452	4	1	BLUE COLOR BLINDNESS (0008610)	DISEASE_OF_VISUAL_SYSTEM,NERVOUS_SYSTEM_DISORDER
CHRNE	Q04844	YES	Acetylcholine receptor subunit epsilon	493		GO:0022848-GO:0015464-GO:0008324-GO:0030594-GO:1904315	PF02931,PF02932	PF02931,PF02932	IPR002394,IPR006029,IPR006201,IPR006202,IPR018000,IPR036719,IPR036734	IPR002394,IPR006029,IPR006201,IPR006202,IPR018000,IPR036719,IPR036734	20	4	CONGENITAL MYASTHENIC SYNDROME 4A (0011600); CONGENITAL MYASTHENIC SYNDROME (0018940); CONGENITAL MYASTHENIC SYNDROME 4B (0014586); CONGENITAL MYASTHENIC SYNDROME 4C (0012157)	DISEASE_OF_VISUAL_SYSTEM,NERVOUS_SYSTEM_DISORDER
NDUFA13	Q9P0J0	YES	NADH dehydrogenase [ubiquinone] 1 alpha subcomplex subunit 13 (Cell death regulatory protein GRIM-19) (Complex I-B16.6) (CI-B16.6) (Gene associated with retinoic and interferon-induced mortality 19 protein) (GRIM-19) (Gene associated with retinoic and IFN-induced mortality 19 protein) (NADH-ubiquinone oxidoreductase B16.6 subunit)	144		GO:0005524-GO:0008137-GO:0003954	PF06212	PF06212	IPR009346	IPR009346	3	3	LEIGH SYNDROME (0009723); MITOCHONDRIAL COMPLEX 1 DEFICIENCY, NUCLEAR TYPE 28 (0032632); THYROID HURTHLE CELL CARCINOMA (0011836)	DISEASE_OF_VISUAL_SYSTEM,ENDOCRINE_SYSTEM_DISEASE,NERVOUS_SYSTEM_DISORDER
TMPRSS3	P57727	YES	Transmembrane protease serine 3 (EC 3.4.21.-) (Serine protease TADG-12) (Tumor-associated differentially-expressed gene 12 protein)	454	3.4.21.-	GO:0005044-GO:0004252-GO:0017080	PF00057,PF00089,PF15494	PF00057,PF00089,PF15494	IPR001190,IPR001254,IPR001314,IPR002172,IPR009003,IPR017448,IPR018114,IPR023415,IPR033116,IPR036055,IPR036772,IPR043504	IPR001190,IPR001254,IPR001314,IPR002172,IPR009003,IPR017448,IPR023415,IPR033116,IPR036055,IPR036772,IPR043504	10	1	AUTOSOMAL RECESSIVE NONSYNDROMIC DEAFNESS 8 (0010987)	AUDITORY_SYSTEM_DISEASE,NERVOUS_SYSTEM_DISORDER
EPHB2	P29323	YES	Ephrin type-B receptor 2 (EC 2.7.10.1) (Developmentally-regulated Eph-related tyrosine kinase) (ELK-related tyrosine kinase) (EPH tyrosine kinase 3) (EPH-like kinase 5) (EK5) (hEK5) (Renal carcinoma antigen NY-REN-47) (Tyrosine-protein kinase TYRO5) (Tyrosine-protein kinase receptor EPH-3) [Cleaved into: EphB2/CTF1; EphB2/CTF2]	1055	2.7.10.1	GO:0001540-GO:0005524-GO:0008046-GO:0042802-GO:0044877-GO:0004713-GO:0005102-GO:0005005-GO:0004714	PF00041,PF00536,PF01404,PF07699,PF07714,PF14575	PF07714	IPR000719,IPR001090,IPR001245,IPR001426,IPR001660,IPR003961,IPR008266,IPR008979,IPR009030,IPR011009,IPR011641,IPR013761,IPR013783,IPR016257,IPR017441,IPR020635,IPR027936,IPR034238,IPR036116	IPR000719,IPR001090,IPR001245,IPR008266,IPR011009,IPR013761,IPR016257,IPR017441,IPR020635	6	2	BLEEDING DISORDER, PLATELET-TYPE, 22 (0032765); FAMILIAL PROSTATE CARCINOMA (0023122)	DISEASE_OF_GENITOURINARY_SYSTEM,HEMATOLOGIC_DISEASE
MTSS2	Q765P7	YES	Protein MTSS 2 (Actin-bundling with BAIAP2 homology protein 1) (ABBA-1) (MTSS1-like protein)	747		GO:0003785-GO:0005096-GO:0005546-GO:0031267	PF08397		IPR013606,IPR027267,IPR030059,IPR030127	IPR030059,IPR030127	1	2	INTELLECTUAL DISABILITY (0001071); MICROCEPHALY (DISEASE) (0001149)	NERVOUS_SYSTEM_DISORDER
ZIC1	Q15915	YES	Zinc finger protein ZIC 1 (Zinc finger protein 201) (Zinc finger protein of the cerebellum 1)	447		GO:0003700-GO:0000981-GO:0046872-GO:0000978-GO:1990837	PF00096,PF18366	PF00096	IPR013087,IPR036236,IPR041643	IPR013087,IPR036236	2	2	MENDELIAN DISEASE (0003847); CRANIOSYNOSTOSIS 6 (0014705)	DISEASE_OF_VISUAL_SYSTEM,MUSCULOSKELETAL_SYSTEM_DISEASE
APOE	P02649	YES	Apolipoprotein E (Apo-E)	317		GO:0001540-GO:0016209-GO:0120020-GO:0043395-GO:0008201-GO:0042802-GO:0008289-GO:0005319-GO:0071813-GO:0050750-GO:0046911-GO:0060228-GO:0005543-GO:0044877-GO:0046983-GO:0042803-GO:0005102-GO:0005198-GO:0048156-GO:0070326	PF01442	PF01442	IPR000074	IPR000074	11	3	LIPOPROTEIN GLOMERULOPATHY (0012725); HYPERLIPOPROTEINEMIA TYPE 3 (0018473); ALZHEIMER DISEASE 2 (0007089)	NERVOUS_SYSTEM_DISORDER,URINARY_SYSTEM_DISEASE
CHAT	P28329	YES	Choline O-acetyltransferase (CHOACTase) (ChAT) (Choline acetylase) (EC 2.3.1.6)	748	2.3.1.6	GO:0004102	PF00755	PF00755	IPR000542,IPR039551,IPR042231,IPR042232	IPR000542,IPR039551,IPR042231,IPR042232	13	2	CONGENITAL MYASTHENIC SYNDROME 6 (0009689); APNEA, CENTRAL SLEEP (0008807)	DISEASE_OF_VISUAL_SYSTEM,NERVOUS_SYSTEM_DISORDER,RESPIRATORY_SYSTEM_DISEASE
TJP2	Q9UDY2	YES	Tight junction protein ZO-2 (Tight junction protein 2) (Zona occludens protein 2) (Zonula occludens protein 2)	1190		GO:0045296-GO:0050839-GO:0004385-GO:0019904-GO:0030674-GO:1990782	PF00595,PF00625,PF07653	PF00595	IPR001452,IPR001478,IPR005417,IPR005419,IPR008144,IPR008145,IPR027417,IPR035598,IPR036028,IPR036034	IPR001478,IPR008144,IPR008145,IPR036034	6	3	FAMILIAL HYPERCHOLANEMIA (0011905); PROGRESSIVE FAMILIAL INTRAHEPATIC CHOLESTASIS TYPE 2 (0011156); CHOLESTASIS, PROGRESSIVE FAMILIAL INTRAHEPATIC, 4 (0014381)	DIGESTIVE_SYSTEM_DISEASE,ENDOCRINE_SYSTEM_DISEASE
COLGALT1	Q8NBJ5	YES	Procollagen galactosyltransferase 1 (EC 2.4.1.50) (Collagen beta(1-O)galactosyltransferase 1) (ColGalT 1) (Glycosyltransferase 25 family member 1) (Hydroxylysine galactosyltransferase 1)	622	2.4.1.50	GO:0050211	PF01755,PF13704	PF01755,PF13704	IPR002654,IPR029044	IPR002654,IPR029044	4	1	BRAIN SMALL VESSEL DISEASE 3 (0100105)	CARDIOVASCULAR_DISEASE,NERVOUS_SYSTEM_DISORDER
GBE1	Q04446	YES	1,4-alpha-glucan-branching enzyme (EC 2.4.1.18) (Brancher enzyme) (Glycogen-branching enzyme)	702	2.4.1.18	GO:0003844-GO:0102752-GO:0030246-GO:0043169-GO:0004553	PF00128,PF02806,PF02922	PF00128	IPR004193,IPR006047,IPR006048,IPR013780,IPR013783,IPR014756,IPR017853,IPR037439	IPR006047,IPR017853,IPR037439	16	7	ARTHROGRYPOSIS (0008779); GLYCOGEN STORAGE DISEASE DUE TO GLYCOGEN BRANCHING ENZYME DEFICIENCY, FATAL PERINATAL NEUROMUSCULAR FORM (0017697); MENDELIAN DISEASE (0003847); GLYCOGEN STORAGE DISEASE DUE TO GLYCOGEN BRANCHING ENZYME DEFICIENCY, CONGENITAL NEUROMUSCULAR FORM (0017698); GLYCOGEN STORAGE DISEASE DUE TO GLYCOGEN BRANCHING ENZYME DEFICIENCY (0009292); ARTHROGRYPOSIS MULTIPLEX CONGENITA (0…	CARDIOVASCULAR_DISEASE,MUSCULOSKELETAL_SYSTEM_DISEASE,NERVOUS_SYSTEM_DISORDER
SIK1	P57059	YES	Serine/threonine-protein kinase SIK1 (EC 2.7.11.1) (Salt-inducible kinase 1) (SIK-1) (Serine/threonine-protein kinase SNF1-like kinase 1) (Serine/threonine-protein kinase SNF1LK)	783	2.7.11.1	GO:0071889-GO:0005524-GO:0008140-GO:0000287-GO:0019901-GO:0004674-GO:0106310-GO:0106311	PF00069		IPR000719,IPR008271,IPR011009,IPR015940,IPR017090,IPR017441,IPR034672	IPR017090	3	1	DEVELOPMENTAL AND EPILEPTIC ENCEPHALOPATHY, 30 (0014595)	NERVOUS_SYSTEM_DISORDER
HRG	P04196	YES	Histidine-rich glycoprotein (Histidine-proline-rich glycoprotein) (HPRG)	525		GO:0004869-GO:0004866-GO:0020037-GO:0043395-GO:0008201-GO:0019865-GO:0046872-GO:0004867-GO:0005102-GO:0008270	PF00031	PF00031	IPR000010	IPR000010	3	1	HEREDITARY THROMBOPHILIA DUE TO CONGENITAL HISTIDINE-RICH (POLY-L) GLYCOPROTEIN DEFICIENCY (0013143)	CARDIOVASCULAR_DISEASE,HEMATOLOGIC_DISEASE,MUSCULOSKELETAL_SYSTEM_DISEASE
AP1G2	O75843	YES	AP-1 complex subunit gamma-like 2 (Gamma2-adaptin) (G2ad)	785		GO:0140312-GO:0035615	PF01602,PF02883	PF01602	IPR002553,IPR008152,IPR008153,IPR011989,IPR013041,IPR016024,IPR017107	IPR002553,IPR011989,IPR016024,IPR017107	1	1	ESOPHAGEAL ATRESIA/TRACHEOESOPHAGEAL FISTULA (0008586)	DIGESTIVE_SYSTEM_DISEASE
APOA1	P02647	YES	Apolipoprotein A-I (Apo-AI) (ApoA-I) (Apolipoprotein A1) [Cleaved into: Proapolipoprotein A-I (ProapoA-I); Truncated apolipoprotein A-I (Apolipoprotein A-I(1-242))]	267		GO:0001540-GO:0034191-GO:0034190-GO:0045499-GO:0015485-GO:0120020-GO:0019899-GO:0031072-GO:0008035-GO:0070653-GO:0042802-GO:0055102-GO:0031210-GO:0060228-GO:0005543-GO:0005102	PF01442	PF01442	IPR000074	IPR000074	4	1	FAMILIAL VISCERAL AMYLOIDOSIS (0007099)	URINARY_SYSTEM_DISEASE
ZNF408	Q9H9D4	YES	Zinc finger protein 408 (PR domain zinc finger protein 17)	720		GO:0000981-GO:0042802-GO:0046872-GO:0000978	PF00096,PF13894	PF00096	IPR013087,IPR036236,IPR044412	IPR013087,IPR036236	5	3	EXUDATIVE VITREORETINOPATHY 6 (0014652); RETINITIS PIGMENTOSA 72 (0014653); EXUDATIVE VITREORETINOPATHY (0019516)	CARDIOVASCULAR_DISEASE,DISEASE_OF_VISUAL_SYSTEM,NERVOUS_SYSTEM_DISORDER
RASGRP2	Q7LDG7	YES	RAS guanyl-releasing protein 2 (Calcium and DAG-regulated guanine nucleotide exchange factor I) (CalDAG-GEFI) (Cdc25-like protein) (hCDC25L) (F25B3.3 kinase-like protein)	609		GO:0005509-GO:0019992-GO:0005085-GO:0008289	PF00130,PF00617,PF00618,PF13202	PF00617	IPR000651,IPR001895,IPR002048,IPR002219,IPR008937,IPR011992,IPR018247,IPR023578,IPR036964	IPR001895,IPR008937,IPR023578,IPR036964	5	1	PLATELET-TYPE BLEEDING DISORDER 18 (0014386)	HEMATOLOGIC_DISEASE
PERP	Q96FX8	YES	p53 apoptosis effector related to PMP-22 (Keratinocyte-associated protein 1) (KCP-1) (P53-induced protein PIGPC1) (Transmembrane protein THW)	193			PF00822	PF00822	IPR004031,IPR015664	IPR004031,IPR015664	1	1	ERYTHROKERATODERMIA VARIABILIS ET PROGRESSIVA 7 (0030941)	INTEGUMENTARY_SYSTEM_DISEASE
RLIM	Q9NVW2	YES	E3 ubiquitin-protein ligase RLIM (EC 2.3.2.27) (LIM domain-interacting RING finger protein) (RING finger LIM domain-binding protein) (R-LIM) (RING finger protein 12) (RING-type E3 ubiquitin transferase RLIM) (Renal carcinoma antigen NY-REN-43)	624	2.3.2.27	GO:0046872-GO:0003714-GO:0061630-GO:0004842	PF13639	PF13639	IPR001841,IPR013083	IPR001841,IPR013083	9	1	INTELLECTUAL DISABILITY, X-LINKED 61 (0010506)	NERVOUS_SYSTEM_DISORDER
TUBB4A	P04350	YES	Tubulin beta-4A chain (Tubulin 5 beta) (Tubulin beta-4 chain)	444		GO:0005509-GO:0003924-GO:0005525-GO:0005200	PF00091,PF03953	PF00091,PF03953	IPR000217,IPR002453,IPR003008,IPR008280,IPR013838,IPR017975,IPR018316,IPR023123,IPR036525,IPR037103	IPR000217,IPR002453,IPR003008,IPR008280,IPR013838,IPR018316,IPR023123,IPR036525,IPR037103	41	4	MENDELIAN DISEASE (0003847); TORSION DYSTONIA 4 (0007493); CEREBRAL PALSY (0006497); HYPOMYELINATING LEUKODYSTROPHY 6 (0012905)	NERVOUS_SYSTEM_DISORDER
IRF2BPL	Q9H1B7	YES	Probable E3 ubiquitin-protein ligase IRF2BPL (EC 2.3.2.27) (Enhanced at puberty protein 1) (Interferon regulatory factor 2-binding protein-like)	796	2.3.2.27	GO:0046872-GO:0003714-GO:0061630	PF11261		IPR022750		3	1	NEURODEVELOPMENTAL DISORDER WITH REGRESSION, ABNORMAL MOVEMENTS, LOSS OF SPEECH, AND SEIZURES (0060759)	-
BCL10	O95999	YES	B-cell lymphoma/leukemia 10 (B-cell CLL/lymphoma 10) (Bcl-10) (CARD-containing molecule enhancing NF-kappa-B) (CARD-like apoptotic protein) (hCLAP) (CED-3/ICH-1 prodomain homologous E10-like regulator) (CIPER) (Cellular homolog of vCARMEN) (cCARMEN) (Cellular-E10) (c-E10) (Mammalian CARD-containing adapter molecule E10) (mE10)	233		GO:0050700-GO:0019899-GO:0042802-GO:0019900-GO:0051059-GO:0002020-GO:0044877-GO:0008022-GO:0043422-GO:0019901-GO:0043621-GO:0003713-GO:0008134-GO:0031625	PF00619		IPR001315,IPR011029,IPR033238,IPR042143	IPR033238	1	1	TESTICULAR CANCER (0005447)	DISEASE_OF_GENITOURINARY_SYSTEM,ENDOCRINE_SYSTEM_DISEASE
[truncated: 2,728 more rows]
